# Supplementary material for: Improved reference genome of Aedes aegypti informs arbovirus vector control
Source: Nature. 2018 Nov 14;563(7732):501–7. doi: 10.1038/s41586-018-0692-z (PMC6421076; doi:10.1038/s41586-018-0692-z)
Supplement: Supplementary file 3 — This file contains Supplementary Data 1-24 and a detailed guide for the datasets [file 41586_2018_692_MOESM3_ESM.zip]

Archive with 32 entries (29 files):
- 41586_2018_692_MOESM3_ESM/
- 41586_2018_692_MOESM3_ESM/.DS_Store
- __MACOSX/
- __MACOSX/41586_2018_692_MOESM3_ESM/
- __MACOSX/41586_2018_692_MOESM3_ESM/._.DS_Store
- 41586_2018_692_MOESM3_ESM/SI Guide.pdf
- __MACOSX/41586_2018_692_MOESM3_ESM/._SI Guide.pdf
- 41586_2018_692_MOESM3_ESM/Supplementary Data 1 - Ext Fig 2a - Bionano analysis of gap structure.xlsx
- 41586_2018_692_MOESM3_ESM/Supplementary Data 10 - Fig 1 - merged paralogs.tsv
- 41586_2018_692_MOESM3_ESM/Supplementary Data 11 - Fig 1 - merged partial.tsv
- 41586_2018_692_MOESM3_ESM/Supplementary Data 12 - Ext Fig 2e - BAC clone accessions and mapping locations.csv
- 41586_2018_692_MOESM3_ESM/Supplementary Data 13 - Gene family annotations - Proteases.xlsx
- 41586_2018_692_MOESM3_ESM/Supplementary Data 14 - Gene family annotations - Opsins and GPCRs Annotation Table.pdf
- 41586_2018_692_MOESM3_ESM/Supplementary Data 15 - Gene family annotations - Biogenic amine-binding G protein-coupled receptor peptide sequences.pdf
- 41586_2018_692_MOESM3_ESM/Supplementary Data 16 - Gene family annotations - Opsin peptide sequences.pdf
- 41586_2018_692_MOESM3_ESM/Supplementary Data 17 - Fig 2 - Chemoreceptor Annotations Metadata.xlsx
- 41586_2018_692_MOESM3_ESM/Supplementary Data 18 - Fig 2 - Chemoreceptor Annotation.gff3
- 41586_2018_692_MOESM3_ESM/Supplementary Data 19 - Fig 2 - ChemoreceptorCodingSequences.fasta
- 41586_2018_692_MOESM3_ESM/Supplementary Data 2 - Fig 1 - TE - table of TE and repeat content.pdf
- 41586_2018_692_MOESM3_ESM/Supplementary Data 20 - Fig 2 - ChemoreceptorPeptides.fasta
- 41586_2018_692_MOESM3_ESM/Supplementary Data 21 - Ext Fig 8a - Structural variants details.csv
- __MACOSX/41586_2018_692_MOESM3_ESM/._Supplementary Data 21 - Ext Fig 8a - Structural variants details.csv
- 41586_2018_692_MOESM3_ESM/Supplementary Data 22 - Ext Fig 8 - AaegL5 HOXC gene table.xlsx
- 41586_2018_692_MOESM3_ESM/Supplementary Data 23 - Fig 4 - P450 and GST gene annotations.xlsx
- 41586_2018_692_MOESM3_ESM/Supplementary Data 24 - Ext Fig 10d - LGIC sequences and notes.pdf
- 41586_2018_692_MOESM3_ESM/Supplementary Data 3 - Fig 1 - TE - repeat content by chromosome - scaffold.xlsx
- 41586_2018_692_MOESM3_ESM/Supplementary Data 4 - Fig 1 - gene expression and library information.csv
- 41586_2018_692_MOESM3_ESM/Supplementary Data 5 - Fig 1 - gene expression table alignment statistics all libraries.xlsx
- 41586_2018_692_MOESM3_ESM/Supplementary Data 6 - Fig 1 - gene expression TPM Akbari NCBI Gene ID.csv
- 41586_2018_692_MOESM3_ESM/Supplementary Data 7 - Fig 1 - gene expression TPM Matthews NCBI Gene ID.csv
- 41586_2018_692_MOESM3_ESM/Supplementary Data 8 - Fig 1 - gene expression TPM Verily NCBI Gene ID.csv
- 41586_2018_692_MOESM3_ESM/Supplementary Data 9 - Fig 1 - L3 vs L5 table of alignment results.xlsx
