# Supplementary material for: Improved reference genome of Aedes aegypti informs arbovirus vector control
Source: Nature. 2018 Nov 14;563(7732):501–7. doi: 10.1038/s41586-018-0692-z (PMC6421076; doi:10.1038/s41586-018-0692-z)
Supplement: Supplementary file 3 — This file contains Supplementary Data 1-24 and a detailed guide for the datasets [file 41586_2018_692_MOESM3_ESM.zip › 41586_2018_692_MOESM3_ESM/Supplementary Data 1 - Ext Fig 2a - Bionano analysis of gap structure.xlsx]

## Sheet: Aaegypti_NtBspQI_exp_refineFina
Matthews et al. Supplementary Data 1
											NtBspQI																																NbBssSI
CMAPID	Sequence ID	GapStart	GapEnd	Length	#h SmapEntryID	QryContigID	RefcontigID1	RefcontigID2	QryStartPos	QryEndPos	RefStartPos	RefEndPos	Size	Confidence	Type	XmapID1	XmapID2	LinkID	QryStartIdx	QryEndIdx	RefStartIdx	RefEndIdx	Zygosity	Genotype	GenotypeGroup	RawConfidence	RawConfidenceLeft	RawConfidenceRight	RawConfidenceCenter			CMAPID	Sequence ID	GapStart	GapEnd	Length	#h SmapEntryID	QryContigID	RefcontigID1	RefcontigID2	QryStartPos	QryEndPos	RefStartPos	RefEndPos	Size	Confidence	Type	XmapID1	XmapID2
3	NC_035109.1	341163030	341163130	100	8691	1463	3	3	4.48456e+06	4793240	341147359	341454914	1126.5	1	insertion	4189	4194	-1	551	602	38863	38924	homozygous	1	-1	13.47	56.57	13.47	238.05			3	NC_035109.1	341163030	341163130	100	5383	2785	3	3	805754	1.20089e+06	341149775	341488281	56628.3	1	insertion	4971	4977
1	NC_035107.1	191794589	191794689	100	410	1610	1	1	372507	441861	191788023	191848086	9291.2	1	insertion	358	358	-1	40	46	22388	22392	homozygous	1	-1	52.93	141.95	52.93	69.95			1	NC_035107.1	191794589	191794689	100	637	130	1	1	1.17911e+06	1.19983e+06	191794236	191798743	16206.8	1	insertion	711	711
3	NC_035109.1	195864801	195864901	100	8302	1457	3	3	3.75501e+06	4.14068e+06	195519799	195925946	-20478	1	deletion	3889	3890	-1	357	388	22305	22336	homozygous	1	-1	22.38	92.73	22.38	127.52			3	NC_035109.1	195864801	195864901	100	4664	1685	3	3	307690	463371	195863091	196053325	-34553.7	1	deletion	4357	4360
2	NC_035108.1	100987976	100988076	100	6943	1142	2	2	627660	729332	100979307	101104870	-23891	1	deletion	2847	2847	-1	60	66	11097	11105	heterozygous	1	83	37.84	55.33	37.84	99.24			2	NC_035108.1	100987976	100988076	100	2191	16	2	2	2.38632e+06	2.41099e+06	100977911	101035516	-32935.2	1	deletion	2093	2096
1	NC_035107.1	12621047	12621147	100	31	225	1	1	149926	474405	12612036	1.29398e+07	-3238.4	1	deletion	27	28	-1	11	35	1341	1375	homozygous	1	-1	15.04	15.04	80.59	115.6			1	NC_035107.1	12621047	12621147	100	51	3121	1	1	195734	537448	12603593	12949519	-4212.7	1	deletion	61	65
2	NC_035108.1	93547301	93547401	100	6932	534	2	2	862196	949561	93530195	93618374	-813.9	0.9	deletion	2836	2836	-1	93	98	10288	10293	homozygous	1	-1	14.65	119.35	31.84	14.65			2	NC_035108.1	93547301	93547401	100	2161	448	2	2	989904	1.05948e+06	93541221	93611852	-1055.1	0.99	deletion	2063	2069
2	NC_035108.1	331397366	331397466	100	7730	1544	2	2	1.71955e+06	1.73346e+06	3.31397e+08	331415608	-4834.6	1	deletion	3426	3426	-1	167	170	37161	37165	heterozygous	2	190	7.64	7.64	11.8	20.55			2	NC_035108.1	331397366	331397466	100	3497	3217	2	2	1.18918e+06	1.24374e+06	331370380	331431157	-6213.5	1	deletion	3168	3168
3	NC_035109.1	205773001	205773101	100	8337	1608	3	3	5.04086e+06	5.12269e+06	205748275	205826422	3690.1	0.99	insertion	3909	3909	-1	513	514	23446	23447	homozygous	1	-1	1.64	173.76	14.25	1.64			3	NC_035109.1	205773001	205773101	100	4743	3384	3	3	702172	742676	205751911	205787777	4637.6	1	insertion	4404	4404
3	NC_035109.1	347410659	347410759	100	8725	1435	3	3	1.18865e+06	1.27158e+06	3.47394e+08	347493306	-16317.9	1	deletion	4207	4209	-1	99	110	39708	39724	heterozygous	2	-1	25.66	25.66	33.22	115.77			3	NC_035109.1	347410659	347410759	100	5428	3550	3	3	2.16716e+06	2229047	347392051	347472495	-18561.8	1	deletion	5012	5015
3	NC_035109.1	359526400	359526500	100	8740	1453	3	3	241633	264328	359510005	359540173	-7472.9	1	deletion	4221	4221	-1	20	21	41120	41121	homozygous	1	-1	24.77	24.77	166.62	130.17			3	NC_035109.1	359526400	359526500	100	5475	250	3	3	228198	231726	3.59526e+08	359537245	-8177.4	1	deletion	5048	5048
1	NC_035107.1	219609457	219609557	100	6549	144	1	1	91508.4	132978	219599202	219648207	-7535.9	1	deletion	2552	2552	-1	9	11	25690	25691	homozygous	1	-1	7.95	7.95	78.42	54.18			1	NC_035107.1	219609457	219609557	100	1487	3394	1	1	1.17404e+06	1.18982e+06	219605615	219629460	-8068.6	1	deletion	1388	1388
2	NC_035108.1	257336065	257336165	100	7410	1409	2	2	196308	229631	257335682	257376982	-7977.2	1	deletion	3193	3193	-1	24	28	28804	28808	heterozygous	2	138	8.02	8.03	9.99	16.32			2	NC_035108.1	257336065	257336165	100	2966	3044	2	2	124484	163759	2.5732e+08	257367720	-8441.6	1	deletion	2772	2772
1	NC_035107.1	263166621	263166721	100	6632	1498	1	1	6051492	6.11908e+06	263133908	263194082	7418.6	1	insertion	2621	2621	-1	629	630	30873	30874	homozygous	1	-1	5.59	5.59	800.96	31.91			1	NC_035107.1	263166621	263166721	100	1604	2728	1	1	212863	241095	263161507	263181940	7799.2	1	insertion	1531	1531
2	NC_035108.1	332240625	332240725	100	7733	1236	2	2	223356	242572	332225162	332253192	-8814.1	1	deletion	3428	3428	-1	28	29	37255	37256	heterozygous	2	-1	31.76	31.76	151.01	195.38			2	NC_035108.1	332240625	332240725	100	3499	2714	2	2	99687.4	101794	3.32238e+08	332249265	-9265.5	1	deletion	3170	3170
3	NC_035109.1	124546973	124547073	100	8148	702	3	3	111653	131486	124529111	124578212	-29268.9	1	deletion	3749	3749	-1	17	18	14176	14179	heterozygous	1	228	6.82	19.73	6.82	26.85			3	NC_035109.1	124546973	124547073	100	4312	225	3	3	587537	626846	124544775	124614667	-30583.3	1	deletion	4030	4031
2	NC_035108.1	301751751	301751851	100	7622	1295	2	2	666902	735833	301742907	301789542	22296.1	1	insertion	3350	3350	-1	67	73	33759	33764	homozygous	1	-1	53.74	78.1	53.74	137.58			2	NC_035108.1	301751751	301751851	100	3314	3185	2	2	727289	768619	301750481	301768551	23259.8	1	insertion	3041	3041
1	NC_035107.1	296475400	296475500	100	6702	1495	1	1	353530	362312	2.96464e+08	296479283	-6866.5	1	deletion	2657	2657	-1	55	56	34868	34871	homozygous	1	-1	53.32	161.71	53.32	171.23			1	NC_035107.1	296475400	296475500	100	1703	452	1	1	489059	495930	2.96469e+08	296482891	-7147.3	1	deletion	1628	1628
3	NC_035109.1	256232030	256232130	100	8546	1695	3	3	354057	371696	256225831	256249088	-5618.6	1	deletion	4047	4047	-1	39	40	29317	29318	heterozygous	1	262	31.14	31.14	127.81	112.69			3	NC_035109.1	256232030	256232130	100	5081	2897	3	3	360804	371652	256222056	256238735	-5830.4	1	deletion	4674	4674
1	NC_035107.1	279412958	279413058	100	6653	1571	1	1	2.06916e+06	2.16328e+06	279272601	279420971	-54243.6	1	deletion	2632	2634	-1	211	222	32787	32800	heterozygous	1	-1	72.63	72.63	281.65	344.91			1	NC_035107.1	279412958	279413058	100	1637	386	1	1	401744	500607	279265058	279420004	-56082.1	1	deletion	1566	1571
2	NC_035108.1	104913475	104913575	100	6961	437	2	2	242787	327949	104886626	104999656	-27867.5	1	deletion	2857	2857	-1	31	34	11533	11540	homozygous	1	-1	31.4	44.84	31.4	83.45			2	NC_035108.1	104913475	104913575	100	2214	2762	2	2	1.06086e+06	1.13713e+06	104882265	104987314	-28782.7	1	deletion	2111	2115
2	NC_035108.1	98547146	98547246	100	6937	104	2	2	625399	658850	98535520	98557441	11529.5	1	insertion	2845	2845	-1	72	75	10846	10849	homozygous	1	-1	89.04	89.04	110.92	213.12			2	NC_035108.1	98547146	98547246	100	2182	27	2	2	1.51284e+06	1.55881e+06	98524932	98559012	11890.6	1	insertion	2085	2085
1	NC_035107.1	212767895	212767995	100	6522	1430	1	1	61729	380560	212623166	213040535	-98538.1	1	deletion	2531	2532	-1	11	37	24878	24919	homozygous	1	-1	13.4	13.45	14.41	259.23			1	NC_035107.1	212767895	212767995	100	1466	3177	1	1	301213	530013	212635855	212966044	-101389	1	deletion	1361	1364
1	NC_035107.1	50847309	50847409	100	125	320	1	1	434798	819543	50846988	51185451	46281.7	0.99	insertion	123	125	-1	34	65	5877	5914	heterozygous	1	14	8.73	28.5	8.73	177.07			1	NC_035107.1	50847309	50847409	100	197	429	1	1	683821	737272	50847141	50853005	47587	0.99	insertion	212	212
2	NC_035108.1	210632558	210632658	100	7195	1756	2	2	1.09232e+06	1.14726e+06	2.10619e+08	210656257	17878.6	1	insertion	3059	3059	-1	117	120	23550	23553	heterozygous	1	112	93.95	125.19	93.95	240.89			2	NC_035108.1	210632558	210632658	100	2606	1927	2	2	110233	161681	210617664	210650730	18381.7	1	insertion	2503	2503
2	NC_035108.1	346367369	346367469	100	7791	1754	2	2	1.91741e+06	1.9311e+06	346342449	346379805	-23669.1	1	deletion	3464	3464	-1	170	171	38776	38780	homozygous	1	-1	169.39	169.39	227.37	390.74			2	NC_035108.1	346367369	346367469	100	3577	2710	2	2	298674	301480	3.46354e+08	346381209	-24289.4	1	deletion	3240	3242
3	NC_035109.1	373128018	373128118	100	8756	141	3	3	267189	341069	373115270	373157235	31914.9	0.99	insertion	4239	4239	-1	17	20	42587	42590	homozygous	1	-1	15.64	41.62	15.64	67.87			3	NC_035109.1	373128018	373128118	100	5519	3431	3	3	851117	968329	373111133	373195690	32655.2	0.99	insertion	5099	5104
2	NC_035108.1	292516145	292516245	100	7561	1723	2	2	177264	338112	292353021	292537696	-23826.7	1	deletion	3317	3322	-1	16	26	32751	32768	homozygous	1	-1	22.75	208.17	22.75	88.19			2	NC_035108.1	292516145	292516245	100	3241	3149	2	2	580897	755637	292356165	2.92555e+08	-24366.2	1	deletion	2993	2998
1	NC_035107.1	116814750	116814850	100	245	1166	1	1	944406	1.03098e+06	116761351	116875130	-27204.7	1	deletion	201	201	-1	88	94	13451	13460	homozygous	1	-1	95	95	163.03	156.08			1	NC_035107.1	116814750	116814850	100	377	633	1	1	49256.2	109330	116782072	116869957	-27811.7	1	deletion	418	420
3	NC_035109.1	259592797	259592897	100	8561	1309	3	3	199831	404080	259484152	259608331	80069.3	1	insertion	4055	4055	-1	27	28	29678	29679	homozygous	1	-1	34.64	218.02	34.64	257.87			3	NC_035109.1	259592797	259592897	100	5106	3397	3	3	1.41324e+06	1556134	259543512	259604587	81815.1	1	insertion	4695	4695
3	NC_035109.1	239801157	239801257	100	8475	370	3	3	685567	732372	239786088	2.39854e+08	-20727.8	1	deletion	3997	3999	-1	76	79	27506	27511	homozygous	1	-1	28.74	52.1	28.74	213.16			3	NC_035109.1	239801157	239801257	100	4984	960	3	3	142469	171451	239783829	239833940	-21128.7	1	deletion	4591	4593
2	NC_035108.1	265597197	265597297	100	7447	282	2	2	452961	500213	265552994	265622992	-22746.4	1	deletion	3221	3221	-1	49	50	29729	29732	heterozygous	1	148	20.57	79.87	20.57	112.22			2	NC_035108.1	265597197	265597297	100	3035	769	2	2	388014	388014	2.6558e+08	2.65603e+08	-23166.8	1	deletion	2824	2825
1	NC_035107.1	48976440	48976540	100	122	1340	1	1	439036	489072	48963801	48983283	30553.9	0.99	insertion	118	119	-1	41	43	5657	5660	homozygous	1	-1	53.86	53.86	90.82	4362			1	NC_035107.1	48976440	48976540	100	192	3298	1	1	1.08812e+06	1.16087e+06	48965652	4.90073e+07	31073.2	0.99	insertion	205	205
3	NC_035109.1	343703215	343703315	100	8709	1463	3	3	1.93854e+06	2.02334e+06	343687191	343716913	55076.6	1	insertion	4197	4197	-1	219	221	39244	39245	homozygous	1	-1	144.12	263.01	144.12	415.51			3	NC_035109.1	343703215	343703315	100	5412	401	3	3	95408.7	154984	343700614	343704190	55999.5	1	insertion	4995	4995
2	NC_035108.1	241126322	241126422	100	7332	425	2	2	263794	283746	241090724	241129879	-19202.3	1	deletion	3128	3128	-1	25	26	26967	26969	homozygous	1	-1	5.95	29.68	5.95	38.48			2	NC_035108.1	241126322	241126422	100	2809	624	2	2	194620	201929	241104964	241131785	-19511.7	1	deletion	2646	2646
2	NC_035108.1	16788551	16788651	100	6742	1465	2	2	2.80111e+06	2.80111e+06	16782052	16794887	-12835	1	deletion	2695	2698	-1	286	286	1851	1852	homozygous	1	-1	18.1	282.3	18.1	1180.99			2	NC_035108.1	16788551	16788651	100	1774	3440	2	2	1887715	1887715	1.67775e+07	16790562	-13038.6	1	deletion	1719	1721
3	NC_035109.1	356487133	356487233	100	8732	1151	3	3	2.73401e+06	2.76089e+06	356463176	356512313	-22257.7	1	deletion	4218	4218	-1	315	316	40710	40711	homozygous	1	-1	100.5	100.5	388.7	468.5			3	NC_035109.1	356487133	356487233	100	5464	13	3	3	1.4271e+06	1.4271e+06	356467086	356489682	-22596	1	deletion	5040	5042
3	NC_035109.1	371762653	371762753	100	8753	45	3	3	745495	751810	371722712	3.71782e+08	-52869.2	1	deletion	4238	4238	-1	75	76	42434	42442	homozygous	1	-1	51.55	51.55	108.15	164.75			3	NC_035109.1	371762653	371762753	100	5516	620	3	3	191400	232807	371682824	371777799	-53568.3	1	deletion	5096	5097
2	NC_035108.1	236107485	236107585	100	7321	1486	2	2	740814	808102	2.36063e+08	236112022	18082.7	1	insertion	3118	3118	-1	75	78	26362	26365	homozygous	1	-1	88.23	94.41	88.23	190.4			2	NC_035108.1	236107485	236107585	100	2786	3474	2	2	228628	259941	2.36102e+08	236115117	18313.3	1	insertion	2629	2629
2	NC_035108.1	284130893	284130993	100	7531	1339	2	2	1.26296e+06	1348353	2.84119e+08	284232826	-28267.1	1	deletion	3297	3297	-1	133	136	31845	31855	homozygous	1	-1	73.02	281.83	73.02	158.29			2	NC_035108.1	284130893	284130993	100	3198	2908	2	2	967819	1.02624e+06	284116619	2.84204e+08	-28626.4	1	deletion	2944	2948
2	NC_035108.1	17580781	17580881	100	6748	1465	2	2	3.54049e+06	3.58471e+06	17577370	1.76044e+07	17169.3	1	insertion	2700	2700	-1	359	361	1940	1942	homozygous	1	-1	79.93	79.93	236.56	322.16			2	NC_035108.1	17580781	17580881	100	1780	3440	2	2	1.12521e+06	1.14764e+06	17576142	1.75812e+07	17373.3	1	insertion	1722	1722
3	NC_035109.1	366902536	366902636	100	8743	13	3	3	1.36432e+06	1383378	366887066	366917336	-11207.4	1	deletion	4227	4227	-1	141	142	41883	41884	homozygous	1	-1	156.92	156.92	161.82	293.35			3	NC_035109.1	366902536	366902636	100	5502	71	3	3	175442	202753	366889928	366928578	-11339.3	1	deletion	5075	5075
1	NC_035107.1	223085819	223085919	100	6556	23	1	1	613370	704215	223072562	223098639	64768.3	1	insertion	2559	2559	-1	62	64	26095	26096	homozygous	1	-1	81.56	81.56	124.65	211.43			1	NC_035107.1	223085819	223085919	100	1499	3379	1	1	2.56671e+06	2639066	223085599	223092535	65421.5	1	insertion	1392	1395
3	NC_035109.1	91896454	91896554	100	8065	1766	3	3	2.15149e+06	2.29198e+06	91889752	92095314	-65064.6	1	deletion	3689	3691	-1	196	211	10510	10533	heterozygous	1	-1	12.68	36.1	12.68	300.69			3	NC_035109.1	91896454	91896554	100	4156	909	3	3	300505	427566	91883234	92075964	-65668.5	1	deletion	3884	3886
1	NC_035107.1	44329141	44329241	100	105	1283	1	1	636576	662535	44321503	44330079	17383.7	1	insertion	107	108	-1	50	54	5122	5123	homozygous	1	-1	47.52	47.52	62.86	2771.13			1	NC_035107.1	44329141	44329241	100	178	151	1	1	600687	625311	44329078	44336180	17522.2	1	insertion	194	194
2	NC_035108.1	441062955	441063055	100	7882	24	2	2	276851	276851	441059665	441073570	-13905	1	deletion	3528	3529	-1	29	29	49040	49041	homozygous	1	-1	35.62	92.23	35.62	1310.09			2	NC_035108.1	441062955	441063055	100	3783	3055	2	2	161276	161276	441056766	441070779	-14013	1	deletion	3478	3481
1	NC_035107.1	274270234	274270334	100	6646	1344	1	1	373451	389528	274267431	274274547	8961.7	1	insertion	2624	2624	-1	47	48	32161	32162	homozygous	1	-1	37.24	215.27	37.24	260.6			1	NC_035107.1	274270234	274270334	100	1630	5	1	1	416682	445291	274261631	274281222	9017.9	1	insertion	1558	1558
1	NC_035107.1	303437833	303437933	100	6716	98	1	1	583045	678852	303267211	303456825	-93807	1	deletion	2667	2669	-1	58	66	35800	35816	homozygous	1	-1	26.1	80.58	26.1	595.21			1	NC_035107.1	303437833	303437933	100	1710	31	1	1	183748	276706	303275129	3.03462e+08	-94360.1	1	deletion	1638	1641
2	NC_035108.1	236981907	236982007	100	7325	1486	2	2	1.69111e+06	2.01904e+06	236974030	236985886	316074	0.91	insertion	3118	3122	-1	163	177	26454	26455	homozygous	1	-1	190.4	190.4	208.42	772763			2	NC_035108.1	236981907	236982007	100	2791	2854	2	2	563032	889422	236976001	236984696	317695	0.91	insertion	2633	2634
3	NC_035109.1	229750917	229751017	100	8430	1685	3	3	4.76202e+06	4.76788e+06	229747596	229759179	-5723.9	1	deletion	3977	3977	-1	500	501	26322	26324	homozygous	1	-1	10.16	10.16	478.4	258.4			3	NC_035109.1	229750917	229751017	100	4916	2736	3	3	1.5514e+06	1.56043e+06	229740269	229755051	-5750.8	1	deletion	4534	4534
1	NC_035107.1	103005735	103005835	100	231	1789	1	1	993904	1.03711e+06	102988207	103087355	-55937.6	1	deletion	190	190	-1	93	98	11812	11822	homozygous	1	-1	121.63	121.63	247.36	367.31			1	NC_035107.1	103005735	103005835	100	350	948	1	1	248348	284170	102994565	103086573	-56185.5	1	deletion	381	382
2	NC_035108.1	312690991	312691091	100	7655	1413	2	2	1146130	1.21053e+06	312690024	312899881	-145453	1	deletion	3368	3371	-1	117	132	34993	35038	homozygous	1	-1	58.35	58.35	187.81	1204.22			2	NC_035108.1	312690991	312691091	100	3364	3599	2	2	319752	375206	3.1269e+08	312891552	-146003	1	deletion	3078	3084
2	NC_035108.1	98644991	98645091	100	6938	104	2	2	731794	740478	98630481	98689448	-50283.7	1	deletion	2845	2845	-1	82	83	10856	10861	homozygous	1	-1	94.5	94.5	106.88	213.12			2	NC_035108.1	98644991	98645091	100	2183	27	2	2	1.63639e+06	1.63639e+06	9.8624e+07	98674490	-50471.3	1	deletion	2085	2086
3	NC_035109.1	341352647	341352747	100	8696	1463	3	3	3.81364e+06	3.91476e+06	341348918	341891373	-441343	1	deletion	4192	4197	-1	427	446	38903	38999	homozygous	1	-1	12.47	12.47	415.51	1710.74			3	NC_035109.1	341352647	341352747	100	5390	2785	3	3	222378	326463	341348432	341895389	-442872	1	deletion	4975	4988
1	NC_035107.1	266883863	266883963	100	6637	1498	1	1	2.38777e+06	2.40844e+06	266881177	266910257	-8416.6	1	deletion	2621	2621	-1	260	262	31311	31314	homozygous	1	-1	149.32	459.23	347.96	149.32			1	NC_035107.1	266883863	266883963	100	1615	28	1	1	350093	388132	266869878	266916359	-8441.6	1	deletion	1543	1543
3	NC_035109.1	239914739	239914839	100	8476	370	3	3	605439	624839	239913867	239944889	-11622.3	1	deletion	3999	3999	-1	67	69	27518	27523	heterozygous	1	-1	8.98	8.98	18.41	28.74			3	NC_035109.1	239914739	239914839	100	4987	960	3	3	45663.1	66137	239910395	239942522	-11653.1	1	deletion	4593	4593
3	NC_035109.1	48649025	48649125	100	7966	1598	3	3	7.63198e+06	7.63568e+06	48640908	48651766	-7159.6	1	deletion	3604	3604	-1	774	775	5465	5467	homozygous	1	-1	140.17	140.17	755.08	420.67			3	NC_035109.1	48649025	48649125	100	3965	2817	3	3	998760	1.00086e+06	48647577	48656858	-7177.6	1	deletion	3701	3701
1	NC_035107.1	219042506	219042606	100	6545	1302	1	1	2.06555e+06	2.09779e+06	219037904	219059951	10185.6	1	insertion	2548	2548	-1	246	248	25629	25630	homozygous	1	-1	21.87	103.08	21.87	124.7			1	NC_035107.1	219042506	219042606	100	1485	3394	1	1	581346	608812	219032185	219049442	10208.2	1	insertion	1388	1388
2	NC_035108.1	368489347	368489447	100	7798	44	2	2	511130	617372	368488063	368496058	98246.7	1	insertion	3473	3473	-1	57	59	41238	41239	homozygous	1	-1	61.33	68.38	61.33	132			2	NC_035108.1	368489347	368489447	100	3607	2998	2	2	646358	759810	368481294	368496295	98451.9	1	insertion	3288	3288
1	NC_035107.1	115137226	115137326	100	240	1762	1	1	729751	729751	1.15103e+08	115153537	-50523.7	1	deletion	199	200	-1	83	83	13251	13257	homozygous	1	-1	91.98	94.56	91.98	2298.15			1	NC_035107.1	115137226	115137326	100	368	142	1	1	122922	122922	115108894	115159519	-50625	1	deletion	409	411
3	NC_035109.1	185003398	185003498	100	8276	1689	3	3	850957	850957	184936162	185099803	-163641	1	deletion	3868	3871	-1	91	91	21059	21080	homozygous	1	-1	42.68	42.68	112.86	2294.05			3	NC_035109.1	185003398	185003498	100	4615	1846	3	3	273425	273425	1.8493e+08	185094103	-163904	1	deletion	4306	4309
1	NC_035107.1	287408011	287408111	100	6682	7	1	1	2.05053e+06	2.09156e+06	287396822	2.87419e+08	18693.8	1	insertion	2647	2647	-1	211	213	33768	33770	homozygous	1	-1	48.58	48.58	172.12	227.94			1	NC_035107.1	287408011	287408111	100	1672	3305	1	1	1.1079e+06	1.1436e+06	287404264	287421264	18702.2	1	insertion	1599	1599
1	NC_035107.1	64855282	64855382	100	155	1671	1	1	4.70642e+06	4.75067e+06	64852375	64855983	40643.4	0.99	insertion	149	149	-1	447	448	7435	7436	homozygous	1	-1	127.49	127.49	134.8	269.67			1	NC_035107.1	64855282	64855382	100	239	484	1	1	217640	268431	6.48523e+07	64862549	40581.2	0.99	insertion	263	263
3	NC_035109.1	4528589	4528689	100	7917	69	3	3	1.1486e+06	1.1486e+06	4.49681e+06	4538040	-41228.4	1	deletion	3564	3566	-1	128	128	495	496	heterozygous	2	205	16.03	16.03	164.39	2264.26			3	NC_035109.1	4528589	4528689	100	3885	2027	3	3	148226	148226	4498961	4540090	-41129	1	deletion	3604	3606
1	NC_035107.1	77877632	77877732	100	188	1509	1	1	4.95131e+06	4.99392e+06	7.78598e+07	77881078	21279.1	1	insertion	171	171	-1	476	479	8910	8912	homozygous	1	-1	99.29	99.29	352.71	484.11			1	NC_035107.1	77877632	77877732	100	281	166	1	1	1.44298e+06	1.4891e+06	77864004	77888918	21209.5	1	insertion	302	302
2	NC_035108.1	91891968	91892068	100	6927	168	2	2	734494	837991	91798954	91916175	-13724	1	deletion	2833	2833	-1	64	70	10108	10118	homozygous	1	-1	12.69	12.69	56.27	58.88			2	NC_035108.1	91891968	91892068	100	2153	607	2	2	141038	254024	91802795	91929452	-13671.5	1	deletion	2055	2057
2	NC_035108.1	112139473	112139573	100	6985	1286	2	2	196847	215600	1.1213e+08	112155087	-6214.9	1	deletion	2874	2874	-1	18	19	12324	12326	homozygous	1	-1	21.61	286.5	21.61	84.63			2	NC_035108.1	112139473	112139573	100	2248	303	2	2	46919	53624.2	112137002	112149889	-6181.8	1	deletion	2140	2140
3	NC_035109.1	292026353	292026453	100	8614	1219	3	3	1.75837e+06	1.87004e+06	292008840	292113850	6661	1	insertion	4119	4119	-1	170	176	33422	33431	homozygous	1	-1	33.13	81.72	33.16	34.25			3	NC_035109.1	292026353	292026453	100	5216	2740	3	3	507135	626201	292011553	292123995	6623.7	1	insertion	4815	4817
3	NC_035109.1	131968262	131968362	100	8175	1152	3	3	762246	764099	1.31963e+08	1.31974e+08	-9929.4	1	deletion	3769	3769	-1	86	87	15033	15041	homozygous	1	-1	38.6	48.85	38.6	85.99			3	NC_035109.1	131968262	131968362	100	4346	49	3	3	94648.5	113431	1.31954e+08	131982851	-9872.9	1	deletion	4058	4058
1	NC_035107.1	86126658	86126758	100	216	4	1	1	2.3009e+06	2.3009e+06	8.61038e+07	86129959	-26183.4	1	deletion	181	182	-1	247	247	9803	9804	homozygous	1	-1	14.46	14.46	311.01	2052.8			1	NC_035107.1	86126658	86126758	100	318	231	1	1	186511	186511	8.61072e+07	86133241	-26013.4	1	deletion	337	339
1	NC_035107.1	163468282	163468382	100	349	1767	1	1	3.23025e+06	3.25333e+06	163446762	163481803	-11966.7	1	deletion	300	300	-1	328	329	18988	18989	homozygous	1	-1	15.97	15.97	153.47	176.61			1	NC_035107.1	163468282	163468382	100	512	3317	1	1	682052	682052	163467169	163479054	-11885	1	deletion	589	590
3	NC_035109.1	106366194	106366294	100	8094	1467	3	3	1091043	1.21507e+06	106363435	106426857	60609.2	1	insertion	3712	3712	-1	101	112	12147	12151	homozygous	1	-1	99.78	318.67	99.78	430.13			3	NC_035109.1	106366194	106366294	100	4221	201	3	3	811895	964933	106340728	106433608	60157.8	1	insertion	3947	3949
3	NC_035109.1	131394294	131394394	100	8173	1103	3	3	665834	803855	131370689	131404230	104481	1	insertion	3767	3767	-1	71	74	14960	14962	homozygous	1	-1	30.99	93.68	30.99	128.11			3	NC_035109.1	131394294	131394394	100	4344	49	3	3	648520	800870	131374221	131423030	103541	1	insertion	4058	4058
2	NC_035108.1	4072764	4072864	100	6729	1639	2	2	1.53718e+06	1.67201e+06	4023810	4.13374e+06	24903.4	1	insertion	2684	2684	-1	151	161	456	468	homozygous	1	-1	7.22	72.83	7.22	84.91			2	NC_035108.1	4072764	4072864	100	1733	3125	2	2	621553	691271	4066936	4111985	24669	1	insertion	1676	1678
1	NC_035107.1	25233638	25233738	100	64	1261	1	1	241386	293617	25210641	2.52355e+07	27325.9	1	insertion	66	66	-1	31	33	2826	2828	homozygous	1	-1	32.9	179.08	32.9	216.45			1	NC_035107.1	25233638	25233738	100	107	568	1	1	460370	522870	25226114	25261584	27030	1	insertion	121	121
1	NC_035107.1	139207056	139207156	100	265	170	1	1	1.0076e+06	1.07353e+06	139137294	139212755	-9530.5	1	deletion	235	235	-1	97	103	16087	16093	homozygous	1	-1	17.14	17.14	43.99	56.35			1	NC_035107.1	139207056	139207156	100	419	641	1	1	285778	350202	139137559	139211403	-9420.3	1	deletion	486	488
1	NC_035107.1	273822858	273822958	100	6645	1344	1	1	777814	903466	273778618	273876974	27296.7	1	insertion	2624	2624	-1	86	93	32110	32117	homozygous	1	-1	81.53	173.47	81.53	198.12			1	NC_035107.1	273822858	273822958	100	1629	5	1	1	824663	944995	273786818	273880220	26930.7	1	insertion	1557	1558
2	NC_035108.1	452818272	452818372	100	7901	1158	2	2	1.27523e+06	1.28775e+06	452786912	452823288	-23861.5	1	deletion	3540	3540	-1	132	133	50291	50297	homozygous	1	-1	173.45	241.98	173.45	425.69			2	NC_035108.1	452818272	452818372	100	3822	2933	2	2	812797	812797	4.52805e+08	452828404	-23513.3	1	deletion	3518	3519
3	NC_035109.1	167046444	167046544	100	8238	1195	3	3	152612	324157	167027418	167207516	-8553.1	1	deletion	3822	3824	-1	16	28	18987	19001	heterozygous	1	231	20.53	20.53	98.3	53.54			3	NC_035109.1	167046444	167046544	100	4532	1633	3	3	102796	272300	167044838	167222769	-8426.4	1	deletion	4224	4226
2	NC_035108.1	248696753	248696853	100	7376	1218	2	2	1.04729e+06	1.07935e+06	248676127	248735245	-27062.2	1	deletion	3159	3159	-1	120	122	27863	27870	heterozygous	2	133	9.86	42.61	9.86	58.17			2	NC_035108.1	248696753	248696853	100	2906	3464	2	2	35123	52643.4	248685685	248729852	-26646.6	1	deletion	2712	2712
2	NC_035108.1	174654242	174654342	100	7153	1570	2	2	2.42137e+06	2.42137e+06	1.74645e+08	174672050	-27268.4	1	deletion	3025	3026	-1	223	223	19410	19412	homozygous	1	-1	125.98	131.56	125.98	1026.66			2	NC_035108.1	174654242	174654342	100	2499	2974	2	2	232791	232791	1.74636e+08	174662677	-26831.9	1	deletion	2390	2391
2	NC_035108.1	440443306	440443406	100	7880	24	2	2	853859	876075	440423179	440482178	-36783.7	1	deletion	3526	3528	-1	95	96	48965	48967	homozygous	1	-1	47.03	47.03	92.23	895.59			2	NC_035108.1	440443306	440443406	100	3782	1930	2	2	92314.6	92314.6	4.4043e+08	4.40466e+08	-36134.7	1	deletion	3476	3477
1	NC_035107.1	165367450	165367550	100	355	1767	1	1	1.08874e+06	1.21459e+06	165366439	165428579	63709.4	1	insertion	303	304	-1	106	120	19216	19225	homozygous	1	-1	32.51	32.51	120.22	2462.3			1	NC_035107.1	165367450	165367550	100	533	3101	1	1	308023	440592	165357546	165427763	62351.7	1	insertion	603	605
1	NC_035107.1	213198211	213198311	100	6524	1430	1	1	531584	531584	2.13178e+08	213200145	-21982.2	1	deletion	2532	2533	-1	49	49	24934	24936	homozygous	1	-1	14.41	14.41	213.31	1881.02			1	NC_035107.1	213198211	213198311	100	1471	3177	1	1	84933.3	84933.3	2.13182e+08	213203189	-21429.6	1	deletion	1364	1365
2	NC_035108.1	274270347	274270447	100	7486	662	2	2	131846	170244	2.74254e+08	274270854	21744.8	1	insertion	3259	3259	-1	20	21	30720	30722	heterozygous	2	159	11.01	24.74	11.01	37.9			2	NC_035108.1	274270347	274270447	100	3122	744	2	2	313338	358861	274260592	274284926	21189.8	1	insertion	2888	2888
1	NC_035107.1	145429327	145429427	100	277	1114	1	1	426719	504033	1.454e+08	145438012	38938.1	0.99	insertion	245	245	-1	50	52	16876	16878	homozygous	1	-1	10.92	69.67	10.92	80.22			1	NC_035107.1	145429327	145429427	100	435	754	1	1	262346	327667	145420461	145448121	37661.2	0.99	insertion	509	509
2	NC_035108.1	224330121	224330221	100	7280	1186	2	2	721457	774697	224307749	224331590	29398.6	1	insertion	3092	3092	-1	54	58	25094	25096	homozygous	1	-1	31.32	31.32	58.62	97.92			2	NC_035108.1	224330121	224330221	100	2700	3179	2	2	634402	692045	224302072	224331295	28419.8	1	insertion	2575	2577
3	NC_035109.1	130502337	130502437	100	8171	217	3	3	140608	235753	130404482	130512457	-12830.1	1	deletion	3766	3766	-1	20	24	14848	14857	homozygous	1	-1	16.93	16.94	19.34	42.41			3	NC_035109.1	130502337	130502437	100	4340	49	3	3	1.6701e+06	1.73609e+06	130431199	1.30509e+08	-12223.6	1	deletion	4055	4058
2	NC_035108.1	343282559	343282659	100	7786	607	2	2	190147	203564	343265839	343289580	-10323.5	1	deletion	3459	3459	-1	22	23	38435	38439	heterozygous	2	201	10.5	53.13	10.5	62.97			2	NC_035108.1	343282559	343282659	100	3567	2145	2	2	71980.5	89637.7	343262909	343290301	-9734.8	1	deletion	3231	3231
3	NC_035109.1	53049198	53049298	100	7970	1598	3	3	3.24981e+06	3.27701e+06	53012843	5.3051e+07	-10920.8	1	deletion	3604	3604	-1	334	337	5971	5976	homozygous	1	-1	182.63	713.67	182.63	196.09			3	NC_035109.1	53049198	53049298	100	3971	43	3	3	713787	721713	53045232	53062852	-9693.8	1	deletion	3709	3709
2	NC_035108.1	256673381	256673481	100	7404	200	2	2	675032	725088	256637700	256679645	8111.9	1	insertion	3188	3188	-1	57	62	28728	28732	heterozygous	2	136	9.6	57.22	9.6	62.3			2	NC_035108.1	256673381	256673481	100	2958	1122	2	2	197810	234425	256653784	256683252	7146.3	1	insertion	2764	2764
3	NC_035109.1	72548803	72548903	100	8004	827	3	3	525867	691632	72547639	72658903	54500.9	1	insertion	3639	3641	-1	90	120	8238	8263	homozygous	1	212	16.35	20.57	16.35	636.9			3	NC_035109.1	72548803	72548903	100	4044	3167	3	3	3.0146e+06	3.16828e+06	72546840	72652844	47676.3	0.99	insertion	3786	3789
2	NC_035108.1	250011528	250011628	100	7385	559	2	2	167751	346564	249784082	2.50014e+08	-51339.7	1	deletion	3164	3166	-1	17	31	27976	28000	homozygous	1	-1	14.01	14.05	15.11	187.26			2	NC_035108.1	250011528	250011628	100	2919	3417	2	2	613995	693970	249985666	250108289	-42647.2	1	deletion	2727	2730
1	NC_035107.1	16891204	16891304	100	43	724	1	1	210565	369248	16845456	16989935	14203.8	1	insertion	37	38	-1	24	35	1859	1874	homozygous	1	-1	11.08	11.08	28.05	70.26			1	NC_035107.1	16891204	16891304	100	72	644	1	1	547575	574990	16890623	16906559	11478.7	1	insertion	80	80
2	NC_035108.1	97702390	97702490	100	6935	938	2	2	188194	349689	97665690	97707692	119493	1	insertion	2843	2843	-1	28	30	10733	10736	heterozygous	2	82	11.49	11.49	21.93	35.02			2	NC_035108.1	97702390	97702490	100	2176	27	2	2	492718	703437	97572941	97710993	72667.2	1	insertion	2081	2085
1	NC_035107.1	118294951	118295051	100	247	240	1	1	148788	167423	118280745	118301259	-1878.7	0.99	deletion	202	202	-1	22	23	13623	13624	homozygous	1	-1	13.63	27.89	25.26	13.63			1	NC_035107.1	118294951	118295051	100	383	282	1	1	1.04641e+06	1.04837e+06	1.18294e+08	1.18297e+08	-1125	0.99	deletion	425	425
1	NC_035107.1	22885189	22885289	100	61	1431	1	1	834767	971004	22810645	22901712	45169.9	0.99	insertion	63	63	-1	87	90	2586	2593	heterozygous	2	7	11.23	11.23	54.6	65.12			1	NC_035107.1	22885189	22885289	100	99	3126	1	1	1.27575e+06	1.76259e+06	22885067	23348356	23556.5	1	insertion	110	114
2	NC_035108.1	34794592	34794692	100	6769	1470	2	2	961434	1.06614e+06	34695595	34832194	-31895.1	1	deletion	2738	2738	-1	99	108	3874	3884	homozygous	1	-1	10.08	10.08	183.06	157.77			2	NC_035108.1	34794592	34794692	100	1829	2184	2	2	307684	313599	34785261	34797792	-6615.8	1	deletion	1783	1783
2	NC_035108.1	143737254	143737354	100	7087	96	2	2	306002	455678	1.43727e+08	143836976	39486.3	0.99	insertion	2959	2959	-1	33	42	15969	15974	homozygous	1	-1	13.57	13.57	20.11	38.92			2	NC_035108.1	143737254	143737354	100	2397	3395	2	2	158536	203414	143721475	143768746	-2392.4	1	deletion	2275	2275
3	NC_035109.1	382104444	382104544	100	8780	1504	3	3	4071615	4.2751e+06	3.81911e+08	382107601	6727.6	1	insertion	4256	4257	-1	419	437	43589	43609	homozygous	1	-1	12.52	12.52	206.99	76.62			3	NC_035109.1	382104444	382104544	100	5557	68	3	3	1415043	1.41733e+06	382103599	3.82107e+08	-963	0.9	deletion	5139	5139
1	NC_035107.1	212391897	212391997	100	6521	1334	1	1	86386.4	289524	212309113	2.12471e+08	40759.1	0.99	insertion	2529	2529	-1	6	14	24849	24858	homozygous	1	-1	6.56	86.47	6.56	95.58			1	NC_035107.1	212391897	212391997	100	1463	2841	1	1	100114	130008	2.12359e+08	212399276	-10343.3	1	deletion	1359	1359
3	NC_035109.1	124714532	124714632	100	8149	702	3	3	162044	252502	124608760	124718197	-18979	1	deletion	3749	3751	-1	23	32	14185	14199	heterozygous	1	228	5.72	26.85	5.72	113.55			3	NC_035109.1	124714532	124714632	100	4313	225	3	3	434871	488131	124714315	124753365	14209.8	1	insertion	4031	4031
1	NC_035107.1	37517592	37517692	100	93	1408	1	1	587657	609228	37505418	37548885	-21896.3	1	deletion	91	91	-1	55	58	4306	4313	heterozygous	2	9	22.09	56.96	22.09	83.35			1	NC_035107.1	37517592	37517692	100	165	3123	1	1	800287	831511	3.75146e+07	37527161	18642.7	1	insertion	173	173
2	NC_035108.1	76050035	76050135	100	6872	1770	2	2	489868	613174	75938956	76053122	9140.4	1	insertion	2802	2803	-1	54	68	8323	8341	homozygous	1	-1	66.36	150.64	66.36	76.85			2	NC_035108.1	76050035	76050135	100	2048	117	2	2	509698	513089	76047886	76061223	-9946.5	1	deletion	1976	1976
2	NC_035108.1	257917013	257917113	100	7413	1642	2	2	171353	499141	257904012	258241988	-10188.5	1	deletion	3196	3198	-1	20	45	28870	28912	heterozygous	1	139	12.18	25.07	12.18	137.92			2	NC_035108.1	257917013	257917113	100	2970	3150	2	2	1.51185e+06	1.5752e+06	257898873	257933058	29166.7	1	insertion	2776	2776
1	NC_035107.1	30922620	30922720	100	79	1225	1	1	336102	416856	30885131	30968741	-2857	1	deletion	74	74	-1	41	47	3486	3493	homozygous	1	-1	24.17	104.71	35.99	24.17			1	NC_035107.1	30922620	30922720	100	136	3219	1	1	1444060	1.46639e+06	30917385	30927765	11953.9	1	insertion	150	150
3	NC_035109.1	341645751	341645851	100	8706	1463	3	3	3.81364e+06	3.97976e+06	341638801	341891373	-86453.5	1	deletion	4195	4197	-1	427	458	38953	38999	homozygous	1	-1	12.19	12.19	415.51	425.05			3	NC_035109.1	341645751	341645851	100	5400	2785	3	3	222378	982199	341586666	341895389	451098	0.91	insertion	4978	4988
1	NC_035107.1	233004761	233004861	100																												1	NC_035107.1	233004761	233004861	100	1535	61	1	1	1.15382e+06	1.18854e+06	232993734	233014915	13533.1	1	insertion	1434	1436
1	NC_035107.1	258805340	258805440	100																												1	NC_035107.1	258805340	258805440	100	1597	287	1	1	243103	284256	258800910	258840946	1117.5	1	insertion	1519	1519
1	NC_035107.1	67068559	67068659	100																												1	NC_035107.1	67068559	67068659	100	247	174	1	1	635999	784274	67054970	67120461	82783.7	1	insertion	269	270
1	NC_035107.1	188235449	188235549	100																												1	NC_035107.1	188235449	188235549	100	623	1266	1	1	286047	373714	188105012	188306436	-113757	1	deletion	699	700
1	NC_035107.1	289417282	289417382	100																												1	NC_035107.1	289417282	289417382	100	1677	1035	1	1	110873	143374	289415796	289438132	10165.4	1	insertion	1603	1603
1	NC_035107.1	296141352	296141452	100																												1	NC_035107.1	296141352	296141452	100	1702	497	1	1	198926	250632	296095568	2.96144e+08	3178.7	1	insertion	1627	1627
3	NC_035109.1	209289862	209289997	135																												3	NC_035109.1	209289862	209289997	135	4776	993	3	3	168198	185475	209285425	209318148	-15446.4	1	deletion	4424	4424
3	NC_035109.1	216266689	216266789	100																												3	NC_035109.1	216266689	216266789	100	4810	2722	3	3	152214	170466	216261195	2.16275e+08	4609.3	1	insertion	4459	4459
3	NC_035109.1	359281003	359281103	100																												3	NC_035109.1	359281003	359281103	100	5473	250	3	3	471433	646514	359266616	359284923	156774	1	insertion	5048	5048
3	NC_035109.1	341453456	341453556	100																												3	NC_035109.1	341453456	341453556	100	5392	2785	3	3	330238	632513	341430776	341798949	-65897.1	1	deletion	4976	4987
3	NC_035109.1	72391682	72391782	100																												3	NC_035109.1	72391682	72391782	100	4038	3167	3	3	2.78524e+06	2.92837e+06	72383819	72460532	66413.4	1	insertion	3784	3786
1	NC_035107.1	21770093	21770193	100																												1	NC_035107.1	21770093	21770193	100	94	244	1	1	110804	353351	2.14941e+07	21777097	-40444.1	1	deletion	104	106
1	NC_035107.1	25918146	25918246	100																												1	NC_035107.1	25918146	25918246	100	112	3272	1	1	64165.1	277026	25914704	26053299	74266	1	insertion	125	129
1	NC_035107.1	151194533	151194633	100																												1	NC_035107.1	151194533	151194633	100	457	3366	1	1	234372	268219	151164062	151200366	-2456.7	1	deletion	529	529
2	NC_035108.1	59762435	59762535	100																												2	NC_035108.1	59762435	59762535	100	1952	438	2	2	403341	550554	59758526	5.98591e+07	46638.4	0.99	insertion	1891	1893
2	NC_035108.1	273266541	273266641	100																												2	NC_035108.1	273266541	273266641	100	3119	415	2	2	562117	562117	2.73244e+08	273288415	-44219.9	1	deletion	2881	2882
3	NC_035109.1	94320909	94321009	100																												3	NC_035109.1	94320909	94321009	100	4169	734	3	3	222529	222529	9.43078e+07	9.43224e+07	-14604.8	1	deletion	3897	3900
3	NC_035109.1	175521536	175521636	100																												3	NC_035109.1	175521536	175521636	100	4560	3407	3	3	42538.6	44534.5	175520483	175541643	-19164.1	1	deletion	4258	4258
3	NC_035109.1	275344899	275344999	100																												3	NC_035109.1	275344899	275344999	100	5144	30	3	3	1.67185e+06	1.84278e+06	2.75336e+08	275592008	-85349.8	1	deletion	4739	4745
1	NC_035107.1	115971200	115971300	100	242	1166	1	1	138458	169692	1.1596e+08	115979103	12436.4	1	insertion	201	201	-1	11	14	13362	13364	homozygous	1	-1	13.65	13.65	242.48	262.97			1	NC_035107.1	115971200	115971300	100
1	NC_035107.1	138465589	138465689	100	263	170	1	1	318400	364698	138444141	138479407	11032.3	1	insertion	233	233	-1	27	28	16003	16004	homozygous	1	-1	27.47	27.47	50.68	78.15			1	NC_035107.1	138465589	138465689	100
1	NC_035107.1	152356899	152356999	100	298	1394	1	1	772242	943640	152351016	152359839	162574	1	insertion	259	260	-1	82	90	17672	17674	homozygous	1	-1	94.31	105.26	94.31	131604			1	NC_035107.1	152356899	152356999	100
1	NC_035107.1	158385944	158386044	100	321	1361	1	1	679592	722853	158376064	158390917	28407.8	1	insertion	281	281	-1	69	71	18402	18403	homozygous	1	-1	28.01	39.58	28.01	70.64			1	NC_035107.1	158385944	158386044	100
1	NC_035107.1	158564242	158564342	100	322	1361	1	1	486012	540881	1.58529e+08	158573922	10207.7	1	insertion	281	281	-1	56	57	18415	18418	homozygous	1	-1	18.29	48.51	18.29	70.64			1	NC_035107.1	158564242	158564342	100
1	NC_035107.1	252977795	252977895	100	6625	2	1	1	3.9222e+06	3.97842e+06	252968227	253002014	22437.7	1	insertion	2615	2616	-1	386	388	29691	29692	homozygous	1	-1	396.58	396.58	514.03	971.23			1	NC_035107.1	252977795	252977895	100
1	NC_035107.1	284851591	284851691	100	6666	1117	1	1	59126.3	186393	284821950	284880565	68652.1	1	insertion	2641	2641	-1	6	8	33461	33464	homozygous	1	-1	7.86	7.86	65.14	72.68			1	NC_035107.1	284851591	284851691	100
2	NC_035108.1	228879150	228879250	100	7293	1462	2	2	377354	747893	228829213	228942623	257130	1	insertion	3103	3103	-1	35	44	25562	25565	homozygous	1	-1	35.44	35.44	197.73	226.72			2	NC_035108.1	228879150	228879250	100
1	NC_035107.1	28558150	28558250	100	74	1644	1	1	1792308	1822659	28556857	28611833	-24625	1	deletion	71	71	-1	174	176	3222	3228	homozygous	1	-1	90.42	213.24	90.42	316.72			1	NC_035107.1	28558150	28558250	100
1	NC_035107.1	181105140	181105240	100	391	1810	1	1	1456380	1.52307e+06	181088006	181182269	-27571.5	1	deletion	335	335	-1	153	161	21092	21102	homozygous	1	-1	8.3	8.3	28.27	31.98			1	NC_035107.1	181105140	181105240	100
1	NC_035107.1	202127651	202127751	100	420	179	1	1	429602	693753	201852568	202153952	-37233	1	deletion	371	372	-1	49	72	23612	23642	homozygous	1	-1	59.93	68.07	59.93	139.97			1	NC_035107.1	202127651	202127751	100
1	NC_035107.1	205560597	205560697	100	432	1764	1	1	1.35535e+06	1.54715e+06	205406027	205623472	-25643.6	1	deletion	377	2406	-1	145	167	24027	24067	heterozygous	1	38	19.29	62.64	19.29	160.44			1	NC_035107.1	205560597	205560697	100
1	NC_035107.1	292486244	292486344	100	6690	1495	1	1	4.28719e+06	4.34478e+06	292462729	292527407	-7088.7	1	deletion	2651	2651	-1	486	487	34334	34335	homozygous	1	-1	24.97	131.01	91.48	24.97			1	NC_035107.1	292486244	292486344	100
2	NC_035108.1	104589094	104589194	100	6960	437	2	2	617074	633164	104552229	104597888	-29569.2	1	deletion	2857	2857	-1	58	60	11498	11506	homozygous	1	-1	17.84	17.84	58.35	83.45			2	NC_035108.1	104589094	104589194	100
2	NC_035108.1	125787264	125787364	100	7057	1491	2	2	610472	1.15952e+06	125758718	126342966	-35203.7	1	deletion	2921	2924	-1	65	119	13888	13964	heterozygous	2	99	11.36	39.21	11.36	278.77			2	NC_035108.1	125787264	125787364	100
2	NC_035108.1	157621114	157621214	100	7117	1392	2	2	1.14415e+06	1.23803e+06	157615817	157840571	-130872	1	deletion	2993	2995	-1	118	127	17548	17571	heterozygous	1	-1	15.26	16.7	15.28	821.92			2	NC_035108.1	157621114	157621214	100
2	NC_035108.1	218989202	218989302	100	7247	1395	2	2	268890	298021	218985310	219028989	-14548.2	1	deletion	3081	3081	-1	35	37	24504	24509	heterozygous	2	-1	11.3	11.3	42.62	55.83			2	NC_035108.1	218989202	218989302	100
2	NC_035108.1	277135185	277135285	100	7498	273	2	2	1010385	1010385	2.77116e+08	277205067	-89324.7	1	deletion	3275	3276	-1	98	98	31038	31047	homozygous	1	-1	11	17.43	11	2131.71			2	NC_035108.1	277135185	277135285	100
2	NC_035108.1	297800922	297801022	100	7605	1805	2	2	842712	876815	297796943	297885752	-54705.7	1	deletion	3339	3339	-1	100	101	33325	33329	heterozygous	2	177	32.64	32.64	79.13	116.31			2	NC_035108.1	297800922	297801022	100
3	NC_035109.1	46861672	46861772	100	7962	1076	3	3	520216	554486	46832278	46882506	-15958.1	1	deletion	3603	3603	-1	52	53	5254	5258	homozygous	1	-1	69.08	215.95	69.08	236.47			3	NC_035109.1	46861672	46861772	100
3	NC_035109.1	47580458	47580558	100	7964	1598	3	3	8650810	8.67087e+06	47573699	47623505	-29747.3	1	deletion	3604	3604	-1	876	878	5336	5342	homozygous	1	-1	16.24	16.24	880.77	830.21			3	NC_035109.1	47580458	47580558	100
3	NC_035109.1	92958630	92958730	100	8069	1694	3	3	56891.7	96015.2	92955554	93020624	-25946.5	1	deletion	3695	3695	-1	9	11	10654	10662	heterozygous	1	220	9.95	9.95	20.88	35.11			3	NC_035109.1	92958630	92958730	100
3	NC_035109.1	96580619	96580719	100	8073	1342	3	3	2.25316e+06	2.37471e+06	96578074	96831484	-131857	1	deletion	3699	3703	-1	217	234	11041	11074	heterozygous	1	221	245.99	245.99	298.33	707.58			3	NC_035109.1	96580619	96580719	100
3	NC_035109.1	148500245	148500345	100	8200	1105	3	3	268591	368589	148392314	148511360	-19048.3	1	deletion	3788	3788	-1	25	32	16854	16859	homozygous	1	-1	32.71	47.89	32.71	73.91			3	NC_035109.1	148500245	148500345	100
3	NC_035109.1	253862610	253862710	100	8535	1806	3	3	2.465e+06	2.48438e+06	253856284	253886029	-10359	1	deletion	4042	4042	-1	230	231	29055	29057	homozygous	1	-1	39.93	39.93	280.79	260.46			3	NC_035109.1	253862610	253862710	100
3	NC_035109.1	278216018	278216118	100	8587	1071	3	3	958090	982557	278151880	278246286	-69939.4	1	deletion	4086	4087	-1	94	97	31809	31823	homozygous	1	-1	41.76	41.76	108	1288.26			3	NC_035109.1	278216018	278216118	100
2	NC_035108.1	114029102	114029202	100																												2	NC_035108.1	114029102	114029202	100
1	NC_035107.1	12805595	12805695	100																												1	NC_035107.1	12805595	12805695	100
1	NC_035107.1	16684394	16684494	100																												1	NC_035107.1	16684394	16684494	100
1	NC_035107.1	67120339	67120439	100																												1	NC_035107.1	67120339	67120439	100
1	NC_035107.1	90451143	90451243	100																												1	NC_035107.1	90451143	90451243	100
1	NC_035107.1	99809316	99809416	100																												1	NC_035107.1	99809316	99809416	100
1	NC_035107.1	153310351	153310451	100																												1	NC_035107.1	153310351	153310451	100
1	NC_035107.1	154107207	154107307	100																												1	NC_035107.1	154107207	154107307	100
1	NC_035107.1	162386598	162386698	100																												1	NC_035107.1	162386598	162386698	100
1	NC_035107.1	205716232	205716332	100																												1	NC_035107.1	205716232	205716332	100
1	NC_035107.1	212457796	212457896	100																												1	NC_035107.1	212457796	212457896	100
1	NC_035107.1	223998641	223998741	100																												1	NC_035107.1	223998641	223998741	100
1	NC_035107.1	242247743	242247843	100																												1	NC_035107.1	242247743	242247843	100
1	NC_035107.1	273858122	273858222	100																												1	NC_035107.1	273858122	273858222	100
1	NC_035107.1	293277432	293277532	100																												1	NC_035107.1	293277432	293277532	100
2	NC_035108.1	100434118	100434218	100																												2	NC_035108.1	100434118	100434218	100
2	NC_035108.1	104951637	104951737	100																												2	NC_035108.1	104951637	104951737	100
2	NC_035108.1	440466216	440466316	100																												2	NC_035108.1	440466216	440466316	100
3	NC_035109.1	226069576	226069676	100																												3	NC_035109.1	226069576	226069676	100
3	NC_035109.1	341215168	341215268	100																												3	NC_035109.1	341215168	341215268	100
3	NC_035109.1	341709620	341709720	100																												3	NC_035109.1	341709620	341709720	100
3	NC_035109.1	341893914	341894014	100																												3	NC_035109.1	341893914	341894014	100
36	NW_018734439.1	90022	90122	100																												36	NW_018734439.1	90022	90122	100
58	NW_018734461.1	48627	48727	100																												58	NW_018734461.1	48627	48727	100
58	NW_018734461.1	111231	111331	100																												58	NW_018734461.1	111231	111331	100
80	NW_018734483.1	37287	37387	100																												80	NW_018734483.1	37287	37387	100
294	NW_018734697.1	57833	57933	100																												294	NW_018734697.1	57833	57933	100
304	NW_018734707.1	42633	42733	100																												304	NW_018734707.1	42633	42733	100
304	NW_018734707.1	117080	117180	100																												304	NW_018734707.1	117080	117180	100
379	NW_018734782.1	55502	55602	100																												379	NW_018734782.1	55502	55602	100
470	NW_018734873.1	43758	43858	100																												470	NW_018734873.1	43758	43858	100
470	NW_018734873.1	116224	116324	100																												470	NW_018734873.1	116224	116324	100
470	NW_018734873.1	155890	155990	100																												470	NW_018734873.1	155890	155990	100
552	NW_018734955.1	55935	56035	100																												552	NW_018734955.1	55935	56035	100
976	NW_018735379.1	106265	106365	100																												976	NW_018735379.1	106265	106365	100
1086	NW_018735489.1	34672	34772	100																												1086	NW_018735489.1	34672	34772	100
1086	NW_018735489.1	92059	92159	100																												1086	NW_018735489.1	92059	92159	100
1224	NW_018735627.1	62025	62125	100																												1224	NW_018735627.1	62025	62125	100
1492	NW_018735895.1	134464	134564	100																												1492	NW_018735895.1	134464	134564	100
1492	NW_018735895.1	198844	198944	100																												1492	NW_018735895.1	198844	198944	100
1492	NW_018735895.1	228098	228198	100																												1492	NW_018735895.1	228098	228198	100
1503	NW_018735906.1	43395	43495	100																												1503	NW_018735906.1	43395	43495	100
1514	NW_018735917.1	72239	72339	100																												1514	NW_018735917.1	72239	72339	100
1524	NW_018735927.1	65212	65312	100																												1524	NW_018735927.1	65212	65312	100
1546	NW_018735949.1	27914	28014	100																												1546	NW_018735949.1	27914	28014	100
1557	NW_018735960.1	31457	31557	100																												1557	NW_018735960.1	31457	31557	100
1579	NW_018735982.1	67328	67428	100																												1579	NW_018735982.1	67328	67428	100
1599	NW_018736002.1	62865	62965	100																												1599	NW_018736002.1	62865	62965	100
1642	NW_018736045.1	73808	73908	100																												1642	NW_018736045.1	73808	73908	100
1717	NW_018736120.1	41033	41133	100																												1717	NW_018736120.1	41033	41133	100
1727	NW_018736130.1	48473	48573	100																												1727	NW_018736130.1	48473	48573	100
1727	NW_018736130.1	154093	154193	100																												1727	NW_018736130.1	154093	154193	100
1770	NW_018736173.1	32800	32900	100																												1770	NW_018736173.1	32800	32900	100
1770	NW_018736173.1	66562	66662	100																												1770	NW_018736173.1	66562	66662	100
1771	NW_018736174.1	112490	112590	100																												1771	NW_018736174.1	112490	112590	100
1808	NW_018736211.1	66094	66194	100																												1808	NW_018736211.1	66094	66194	100
2034	NW_018736437.1	68255	68355	100																												2034	NW_018736437.1	68255	68355	100
2045	NW_018736448.1	56465	56565	100																												2045	NW_018736448.1	56465	56565	100
2045	NW_018736448.1	99132	99232	100																												2045	NW_018736448.1	99132	99232	100
2078	NW_018736481.1	53592	53692	100																												2078	NW_018736481.1	53592	53692	100
2078	NW_018736481.1	79468	79568	100																												2078	NW_018736481.1	79468	79568	100
2078	NW_018736481.1	130005	130105	100																												2078	NW_018736481.1	130005	130105	100
2078	NW_018736481.1	170461	170561	100																												2078	NW_018736481.1	170461	170561	100
2089	NW_018736492.1	152405	152505	100																												2089	NW_018736492.1	152405	152505	100
2089	NW_018736492.1	269423	269523	100																												2089	NW_018736492.1	269423	269523	100
2089	NW_018736492.1	495646	495746	100																												2089	NW_018736492.1	495646	495746	100
2127	NW_018736530.1	21393	21493	100																												2127	NW_018736530.1	21393	21493	100
2127	NW_018736530.1	71596	71696	100																												2127	NW_018736530.1	71596	71696	100
2127	NW_018736530.1	105510	105610	100																												2127	NW_018736530.1	105510	105610	100
2127	NW_018736530.1	138643	138743	100																												2127	NW_018736530.1	138643	138743	100
2188	NW_018736591.1	31239	31339	100																												2188	NW_018736591.1	31239	31339	100
2231	NW_018736634.1	139078	139178	100																												2231	NW_018736634.1	139078	139178	100
2231	NW_018736634.1	277264	277364	100																												2231	NW_018736634.1	277264	277364	100
2253	NW_018736656.1	24060	24160	100																												2253	NW_018736656.1	24060	24160	100
2286	NW_018736689.1	43541	43641	100																												2286	NW_018736689.1	43541	43641	100
2286	NW_018736689.1	82126	82226	100																												2286	NW_018736689.1	82126	82226	100
2286	NW_018736689.1	121981	122081	100																												2286	NW_018736689.1	121981	122081	100
2297	NW_018736700.1	43678	43778	100																												2297	NW_018736700.1	43678	43778	100
[truncated: 13 more columns]

## Sheet: Code
# hostname=ypsilon13.bnm.local
# $ cd /home/users/jlee; /home/users5/zzhu/Solve3.1/Solve3.1_08112017/RefAligner/6700.6851rel/RefAligner -ref /home/users2/jlee/data/Aaegypti_NtBspQI_nonES_nonhap_20170817/output/ref/GCF_002204515.2_AaegL5.0_genomic_BSPQI_0kb_0labels.cmap -maxthreads 60 -i /home/users2/jlee/data/Aaegypti_NtBspQI_nonES_nonhap_20170817/output/contigs/exp_refineFinal1_sv/EXP_REFINEFINAL1.cmap -o /home/users2/jlee/da…
# CompileDir= /home/users3/tanantharaman/branches/6700/6700.6851rel/6700.6851rel CompileCmd=/opt/gcc-5.4.0TSAN/bin/g++ -B/opt/binutils-2.27 -fopenmp -Ofast -mavx2 -mfpmath=sse -DUSE_PFLOAT=1 -DUSE_RFLOAT=1 -DUSE_SSE=1 -DUSE_MFLOAT=1 -DUSE_EPOW=1 -I/opt/glibc-2.24/include -DUSE_STATIC -freciprocal-math -fno-signed-zeros -fno-trapping-math -DRELEASE=1 -fno-lto-odr-type-merging -Wl,--dynamic-linker=…
# FLAGS: USE_SSE=1 USE_AVX=1 USE_MIC=0 USE_PFLOAT=1 USE_RFLOAT=1 USE_MFLOAT=1 USE_EPOW=1 DEBUG=1 VERB=1
# SMAP File Version:	0.7
# Reference Maps From:	/home/users2/jlee/data/Aaegypti_NtBspQI_nonES_nonhap_20170817/output/contigs/exp_refineFinal1_sv/merged_smaps/exp_refineFinal1_merged_r.cmap
# Query Maps From:	/home/users2/jlee/data/Aaegypti_NtBspQI_nonES_nonhap_20170817/output/contigs/exp_refineFinal1_sv/merged_smaps/exp_refineFinal1_merged_q.cmap
# Xmap Entries From:	/home/users2/jlee/data/Aaegypti_NtBspQI_nonES_nonhap_20170817/output/contigs/exp_refineFinal1_sv/merged_smaps/exp_refineFinal1_merged.xmap
#h SmapEntryID	QryContigID	RefcontigID1	RefcontigID2	QryStartPos	QryEndPos	RefStartPos	RefEndPos		Confidence	Type	XmapID1	XmapID2	LinkID	QryStartIdx	QryEndIdx	RefStartIdx	RefEndIdx	Zygosity	Genotype	GenotypeGroup	RawConfidence	RawConfidenceLeft	RawConfidenceRight	RawConfidenceCenter
