# Supplementary material for: Improved reference genome of Aedes aegypti informs arbovirus vector control
Source: Nature. 2018 Nov 14;563(7732):501–7. doi: 10.1038/s41586-018-0692-z (PMC6421076; doi:10.1038/s41586-018-0692-z)
Supplement: Supplementary file 3 — This file contains Supplementary Data 1-24 and a detailed guide for the datasets [file 41586_2018_692_MOESM3_ESM.zip › 41586_2018_692_MOESM3_ESM/Supplementary Data 11 - Fig 1 - merged partial.tsv]

#RefSeq_GeneID	VectorBase_ID	is_best
5563584	AAEL000014	1
5563586	AAEL000025	1
5567803	AAEL000122	1
5567765	AAEL000123	1
5567780	AAEL000132	1
5567793	AAEL000138	1
5570038	AAEL000209	1
5572028	AAEL000242	1
5573730	AAEL000300	1
5575155	AAEL000308	1
5575152	AAEL000331	1
5575196	AAEL000346	1
5575141	AAEL000372	1
5575195	AAEL000381	1
5576330	AAEL000393	1
5576314	AAEL000396	1
5578452	AAEL000491	1
5563680	AAEL000532	1
5565788	AAEL000567	1
5564326	AAEL000591	1
5565883	AAEL000695	1
5565885	AAEL000700	1
5565895	AAEL000712	1
5566291	AAEL000737	1
5566583	AAEL000792	1
5566852	AAEL000805	1
5567232	AAEL000879	1
5567198	AAEL000908	1
5567485	AAEL000937	1
5567476	AAEL000948	1
5567482	AAEL000971	1
110674317	AAEL000976	1
5567844	AAEL000980	1
5567847	AAEL000994	1
5579882	AAEL001018	1
5579909	AAEL001026	1
5579912	AAEL001034	1
5568580	AAEL001108	1
5568842	AAEL001158	1
5569588	AAEL001267	1
5570357	AAEL001365	1
5570339	AAEL001393	1
5570478	AAEL001398	1
110681080	AAEL001434	1
5570897	AAEL001477	1
5570926	AAEL001482	1
5571127	AAEL001523	1
5571255	AAEL001542	1
5571261	AAEL001545	1
5571245	AAEL001546	1
5571262	AAEL001569	1
5571289	AAEL001574	1
5571651	AAEL001648	1
5579992	AAEL001734	1
5572280	AAEL001749	1
5572272	AAEL001789	1
5572632	AAEL001846	1
5572648	AAEL001858	1
5572654	AAEL001870	1
5572795	AAEL001884	1
5573166	AAEL002003	1
5573135	AAEL002018	1
5573122	AAEL002039	1
5573590	AAEL002122	1
5573569	AAEL002123	1
5573606	AAEL002125	1
5580078	AAEL002169	1
5573926	AAEL002210	1
5573915	AAEL002218	1
5573892	AAEL002220	1
5573929	AAEL002227	1
5573942	AAEL002230	1
5574095	AAEL002251	1
5574115	AAEL002253	1
5574086	AAEL002256	1
5574099	AAEL002277	1
5574602	AAEL002419	1
5574797	AAEL002486	1
5574988	AAEL002518	1
5580171	AAEL002546	1
5580186	AAEL002562	1
5580168	AAEL002565	1
5575304	AAEL002594	1
5575320	AAEL002621	1
5575449	AAEL002642	1
5575448	AAEL002645	1
5575585	AAEL002663	1
5575537	AAEL002676	1
5575755	AAEL002724	1
5575876	AAEL002738	1
5575874	AAEL002740	1
5575877	AAEL002743	1
5576135	AAEL002816	1
5576217	AAEL002842	1
5576356	AAEL002868	1
5576493	AAEL002885	1
5576600	AAEL002925	1
5580309	AAEL002999	1
5580270	AAEL003003	1
5576890	AAEL003026	1
5576979	AAEL003078	1
5577070	AAEL003099	1
5577233	AAEL003139	1
5577413	AAEL003169	1
5577603	AAEL003222	1
5577763	AAEL003286	1
5577752	AAEL003288	1
5577739	AAEL003306	1
5577765	AAEL003309	1
5577899	AAEL003325	1
5578022	AAEL003373	1
5578107	AAEL003407	1
110678930	AAEL003448	1
5578199	AAEL003456	1
5578189	AAEL003478	1
5578261	AAEL003494	1
5578262	AAEL003498	1
5578270	AAEL003499	1
5578336	AAEL003518	1
5578353	AAEL003533	1
5578495	AAEL003558	1
5578544	AAEL003575	1
5578748	AAEL003670	1
5578745	AAEL003696	1
5578924	AAEL003747	1
5578982	AAEL003780	1
5579092	AAEL003819	1
5579075	AAEL003845	1
5579118	AAEL003860	1
5579176	AAEL003882	1
5579166	AAEL003884	1
5563772	AAEL003941	1
5563780	AAEL003947	1
5579805	AAEL003974	1
5563908	AAEL003987	1
5563966	AAEL004027	1
5563987	AAEL004033	1
5564140	AAEL004083	1
5564120	AAEL004084	1
5564113	AAEL004093	1
5564177	AAEL004129	1
5564251	AAEL004160	1
5564260	AAEL004166	1
5564337	AAEL004219	1
5564449	AAEL004246	1
5564594	AAEL004337	1
5564649	AAEL004367	1
5564681	AAEL004393	1
5564686	AAEL004397	1
5564774	AAEL004418	1
5564875	AAEL004462	1
5564860	AAEL004472	1
5564889	AAEL004478	1
5564933	AAEL004491	1
5564984	AAEL004518	1
5565069	AAEL004578	1
5565044	AAEL004579	1
5565102	AAEL004596	1
5565160	AAEL004651	1
5565223	AAEL004664	1
5565213	AAEL004681	1
5565314	AAEL004720	1
5565476	AAEL004799	1
5565534	AAEL004834	1
5565603	AAEL004882	1
5565687	AAEL004917	1
5565745	AAEL004961	1
5565766	AAEL004992	1
5565950	AAEL005050	1
5565984	AAEL005095	1
5565987	AAEL005099	1
5569754	AAEL005196	1
5566107	AAEL005199	1
5566195	AAEL005242	1
5566189	AAEL005247	1
5566223	AAEL005260	1
5566335	AAEL005317	1
5566332	AAEL005324	1
5566381	AAEL005351	1
5566385	AAEL005369	1
5566409	AAEL005372	1
5566444	AAEL005378	1
5566421	AAEL005389	1
5566459	AAEL005416	1
5579825	AAEL005526	1
5566716	AAEL005556	1
5566714	AAEL005557	1
5566698	AAEL005575	1
5566712	AAEL005591	1
5575797	AAEL005598	1
5566910	AAEL005705	1
5566951	AAEL005715	1
5566956	AAEL005721	1
5566955	AAEL005725	1
5566981	AAEL005740	1
5567079	AAEL005800	1
5579840	AAEL005843	1
5579828	AAEL005869	1
5567142	AAEL005874	1
5567138	AAEL005894	1
5567272	AAEL005920	1
5567262	AAEL005921	1
5567256	AAEL005935	1
5567305	AAEL005963	1
5567344	AAEL005998	1
5567341	AAEL006011	1
5567406	AAEL006077	1
5567431	AAEL006108	1
5567502	AAEL006114	1
5567507	AAEL006120	1
5567530	AAEL006133	1
5567542	AAEL006147	1
5567517	AAEL006148	1
5567522	AAEL006149	1
5567572	AAEL006162	1
5567674	AAEL006250	1
5567672	AAEL006260	1
5567861	AAEL006317	1
5567935	AAEL006397	1
5567984	AAEL006428	1
5568022	AAEL006455	1
5568064	AAEL006497	1
5568189	AAEL006612	1
5568309	AAEL006738	1
5568400	AAEL006766	1
5568392	AAEL006772	1
5568396	AAEL006781	1
5579940	AAEL006783	1
5568458	AAEL006868	1
5578296	AAEL006926	1
5568519	AAEL006933	1
5568638	AAEL006995	1
5568644	AAEL007000	1
5568632	AAEL007026	1
5568854	AAEL007151	1
5568858	AAEL007171	1
5568916	AAEL007201	1
5568900	AAEL007206	1
5568927	AAEL007242	1
5569005	AAEL007282	1
5569096	AAEL007360	1
5569133	AAEL007399	1
5569139	AAEL007405	1
5569145	AAEL007407	1
23687412	AAEL007415	1
5569176	AAEL007438	1
5569218	AAEL007454	1
5572905	AAEL007504	1
5569269	AAEL007518	1
5569285	AAEL007528	1
5569340	AAEL007548	1
5569385	AAEL007570	1
5569422	AAEL007631	1
5569487	AAEL007678	1
5569512	AAEL007689	1
5569552	AAEL007746	1
5569572	AAEL007772	1
5569675	AAEL007817	1
5569737	AAEL007876	1
5569849	AAEL007950	1
5569949	AAEL008034	1
5569980	AAEL008065	1
5570268	AAEL008202	1
5566168	AAEL008226	1
5570369	AAEL008260	1
5570412	AAEL008314	1
5570433	AAEL008328	1
5570461	AAEL008351	1
5570551	AAEL008362	1
5570593	AAEL008398	1
5570773	AAEL008528	1
5570843	AAEL008618	1
5570891	AAEL008657	1
5570937	AAEL008670	1
5570947	AAEL008679	1
5571000	AAEL008733	1
5570998	AAEL008735	1
5571006	AAEL008738	1
5571129	AAEL008824	1
5571168	AAEL008870	1
5571186	AAEL008883	1
5571209	AAEL008903	1
5571312	AAEL008950	1
5571441	AAEL009082	1
5571458	AAEL009093	1
5571521	AAEL009114	1
5571578	AAEL009164	1
5571585	AAEL009168	1
5571596	AAEL009185	1
5571607	AAEL009198	1
5571717	AAEL009238	1
5571724	AAEL009247	1
5571723	AAEL009248	1
5571765	AAEL009289	1
5571886	AAEL009369	1
5571908	AAEL009405	1
5571949	AAEL009426	1
5571981	AAEL009466	1
5572005	AAEL009475	1
5572011	AAEL009492	1
5572105	AAEL009518	1
5572136	AAEL009549	1
5572154	AAEL009560	1
5572184	AAEL009600	1
5572202	AAEL009619	1
5572197	AAEL009621	1
5572262	AAEL009693	1
5572327	AAEL009723	1
5572351	AAEL009739	1
5572394	AAEL009774	1
5572481	AAEL009811	1
5572484	AAEL009824	1
5572535	AAEL009864	1
5572543	AAEL009868	1
5572571	AAEL009905	1
5572617	AAEL009937	1
5572773	AAEL010041	1
5572902	AAEL010124	1
5572914	AAEL010131	1
5572959	AAEL010186	1
5573051	AAEL010220	1
5573063	AAEL010257	1
5573075	AAEL010271	1
5573215	AAEL010304	1
5573218	AAEL010319	1
5573236	AAEL010328	1
5573450	AAEL010499	1
5573489	AAEL010519	1
5573499	AAEL010539	1
5573643	AAEL010645	1
5573673	AAEL010668	1
5573800	AAEL010725	1
5573805	AAEL010729	1
5574025	AAEL010865	1
5574031	AAEL010876	1
5574041	AAEL010878	1
5574044	AAEL010890	1
5574117	AAEL010918	1
5574135	AAEL010952	1
5574223	AAEL010986	1
5574420	AAEL011137	1
5574425	AAEL011145	1
5574432	AAEL011154	1
5574440	AAEL011163	1
5574448	AAEL011164	1
5574515	AAEL011195	1
5574561	AAEL011236	1
5574611	AAEL011252	1
5574653	AAEL011287	1
5574699	AAEL011332	1
5574747	AAEL011380	1
5580158	AAEL011392	1
5574754	AAEL011403	1
5574875	AAEL011479	1
5574895	AAEL011495	1
5575021	AAEL011573	1
5575013	AAEL011576	1
5575087	AAEL011631	1
5575222	AAEL011688	1
5575236	AAEL011713	1
5575281	AAEL011743	1
5575290	AAEL011759	1
5575364	AAEL011762	1
5575415	AAEL011807	1
5575405	AAEL011810	1
5575483	AAEL011864	1
5575615	AAEL011948	1
5575624	AAEL011956	1
5575710	AAEL012018	1
5575738	AAEL012052	1
5575787	AAEL012065	1
5575931	AAEL012165	1
5575919	AAEL012166	1
5575917	AAEL012170	1
5576021	AAEL012251	1
5568213	AAEL012354	1
5576161	AAEL012357	1
5576163	AAEL012365	1
5576177	AAEL012374	1
5576189	AAEL012385	1
5565010	AAEL012405	1
5576263	AAEL012416	1
5576274	AAEL012429	1
5576294	AAEL012437	1
5576300	AAEL012459	1
5576313	AAEL012461	1
5576370	AAEL012466	1
5576390	AAEL012480	1
5566511	AAEL012522	1
5576631	AAEL012655	1
5576746	AAEL012730	1
5576767	AAEL012751	1
5576808	AAEL012794	1
5576852	AAEL012835	1
5576869	AAEL012848	1
5576866	AAEL012849	1
5576927	AAEL012879	1
5576935	AAEL012880	1
5576948	AAEL012905	1
5576960	AAEL012916	1
5577010	AAEL012925	1
5577077	AAEL012977	1
5577153	AAEL013032	1
5577161	AAEL013039	1
5577190	AAEL013062	1
5577193	AAEL013075	1
5577246	AAEL013105	1
5577287	AAEL013147	1
5577310	AAEL013160	1
5577433	AAEL013183	1
5577676	AAEL013312	1
5577684	AAEL013319	1
5577718	AAEL013342	1
5577949	AAEL013432	1
5577953	AAEL013434	1
5578143	AAEL013526	1
5578236	AAEL013574	1
5578311	AAEL013632	1
5570104	AAEL013693	1
5578517	AAEL013726	1
5578530	AAEL013736	1
5578562	AAEL013755	1
5578806	AAEL013845	1
5578809	AAEL013847	1
5578840	AAEL013881	1
5578888	AAEL013892	1
5579149	AAEL014028	1
5579224	AAEL014060	1
5563919	AAEL014220	1
5563948	AAEL014247	1
5563999	AAEL014260	1
5564019	AAEL014285	1
5564080	AAEL014298	1
5564087	AAEL014307	1
5564199	AAEL014353	1
5564206	AAEL014356	1
5572787	AAEL014358	1
5564275	AAEL014373	1
5564364	AAEL014396	1
5564521	AAEL014487	1
5564518	AAEL014490	1
5564565	AAEL014512	1
5564699	AAEL014570	1
5564742	AAEL014597	1
5564898	AAEL014641	1
5566210	AAEL015101	1
5566531	AAEL015200	1
5579501	AAEL015242	1
5579456	AAEL015410	1
5579410	AAEL015465	1
5579400	AAEL015479	1
23687408	AAEL016988	1
23687515	AAEL017095	1
23687519	AAEL017099	1
23687723	AAEL017192	1
23687616	AAEL017196	1
23687644	AAEL017224	1
23687674	AAEL017254	1
23687459	AAEL017309	1
23687731	AAEL017311	1
23687757	AAEL017337	1
23687834	AAEL017414	1
23687858	AAEL017438	1
23687899	AAEL017479	1
5564837	AAEL018022	1
5569703	AAEL018065	1
5571141	AAEL018075	1
5572312	AAEL018077	1
5578190	AAEL018096	1
5565763	AAEL018103	1
5566289	AAEL018120	1
5567456	AAEL018145	1
5575014	AAEL018218	1
5576668	AAEL018246	1
5578376	AAEL018262	1
5572054	AAEL018269	1
5576943	AAEL018699	1
5566334	AAEL018704	1
5564138	AAEL018706	1
5571872	AAEL018709	1
5579172	AAEL019411	1
5563586	AAEL000006	0
5572632	AAEL000072	0
5563584	AAEL000083	0
5567765	AAEL000156	0
5570038	AAEL000192	0
23687408	AAEL000233	0
5572028	AAEL000237	0
23687515	AAEL000286	0
5575155	AAEL000306	0
5575195	AAEL000371	0
5575152	AAEL000380	0
5576314	AAEL000390	0
5578452	AAEL000493	0
5563680	AAEL000538	0
5564326	AAEL000565	0
5564837	AAEL000602	0
5565883	AAEL000691	0
5565895	AAEL000696	0
5565885	AAEL000717	0
5566291	AAEL000727	0
5566583	AAEL000771	0
5566852	AAEL000819	0
5567198	AAEL000868	0
5567198	AAEL000891	0
5567232	AAEL000909	0
5567482	AAEL000945	0
5567456	AAEL000954	0
5567476	AAEL000957	0
5567485	AAEL000960	0
5567482	AAEL000966	0
5567844	AAEL000974	0
5567847	AAEL000977	0
5567847	AAEL000989	0
110674317	AAEL000991	0
5579882	AAEL001025	0
5579909	AAEL001045	0
5579912	AAEL001049	0
5568580	AAEL001120	0
5568842	AAEL001157	0
5569588	AAEL001259	0
5563919	AAEL001277	0
5570357	AAEL001364	0
5570339	AAEL001383	0
5570339	AAEL001384	0
110681080	AAEL001409	0
5570478	AAEL001436	0
5570897	AAEL001493	0
5571127	AAEL001528	0
5571245	AAEL001539	0
5571255	AAEL001560	0
5571289	AAEL001563	0
5571262	AAEL001576	0
5571255	AAEL001578	0
5571261	AAEL001585	0
5571255	AAEL001592	0
5574117	AAEL001602	0
5571651	AAEL001662	0
23687644	AAEL001664	0
5572054	AAEL001710	0
5579992	AAEL001739	0
5572280	AAEL001755	0
5572272	AAEL001773	0
5572648	AAEL001843	0
5572787	AAEL001890	0
5572795	AAEL001915	0
5573135	AAEL001957	0
5573122	AAEL001970	0
5573166	AAEL002027	0
5573606	AAEL002090	0
5573569	AAEL002093	0
5573590	AAEL002095	0
5573569	AAEL002100	0
5573606	AAEL002101	0
5573590	AAEL002114	0
5566409	AAEL002143	0
5580078	AAEL002162	0
5580078	AAEL002164	0
5580078	AAEL002168	0
5573892	AAEL002188	0
5573929	AAEL002200	0
5573915	AAEL002201	0
5573926	AAEL002236	0
5574086	AAEL002247	0
5574099	AAEL002252	0
5574115	AAEL002262	0
5574095	AAEL002268	0
5578495	AAEL002335	0
5574602	AAEL002409	0
5569285	AAEL002459	0
5574797	AAEL002489	0
5574988	AAEL002500	0
5574988	AAEL002509	0
5580186	AAEL002540	0
5580171	AAEL002545	0
5580168	AAEL002558	0
5575320	AAEL002616	0
5575449	AAEL002637	0
5575448	AAEL002648	0
5575585	AAEL002659	0
5575755	AAEL002710	0
5575876	AAEL002742	0
5575874	AAEL002746	0
5579075	AAEL002787	0
5573800	AAEL002793	0
5576217	AAEL002841	0
5576356	AAEL002871	0
5576600	AAEL002928	0
5580270	AAEL002991	0
5580309	AAEL003017	0
5576890	AAEL003025	0
23687899	AAEL003081	0
5576979	AAEL003082	0
5577070	AAEL003102	0
5577233	AAEL003148	0
5577413	AAEL003167	0
5577603	AAEL003218	0
23687858	AAEL003236	0
5577193	AAEL003303	0
5577765	AAEL003313	0
5577752	AAEL003314	0
5577763	AAEL003317	0
5578022	AAEL003364	0
5578107	AAEL003414	0
5579828	AAEL003458	0
5578189	AAEL003460	0
5578199	AAEL003486	0
5578190	AAEL003488	0
5578262	AAEL003500	0
5578336	AAEL003521	0
5578353	AAEL003525	0
5564177	AAEL003534	0
5578544	AAEL003577	0
5579410	AAEL003614	0
5576869	AAEL003636	0
5578748	AAEL003660	0
5578745	AAEL003671	0
5578924	AAEL003761	0
5578982	AAEL003795	0
5578982	AAEL003798	0
5579118	AAEL003854	0
5579176	AAEL003876	0
5579172	AAEL003888	0
5579166	AAEL003900	0
5563772	AAEL003931	0
5563780	AAEL003932	0
5579805	AAEL003951	0
5579805	AAEL003962	0
5573730	AAEL003975	0
5573643	AAEL003982	0
5563908	AAEL003984	0
5563987	AAEL004005	0
5563966	AAEL004025	0
5564113	AAEL004089	0
5576330	AAEL004108	0
5564140	AAEL004109	0
5564260	AAEL004186	0
5564251	AAEL004189	0
5564337	AAEL004202	0
5571765	AAEL004253	0
5564449	AAEL004258	0
5564594	AAEL004346	0
5564649	AAEL004374	0
5570433	AAEL004421	0
5564774	AAEL004432	0
5564860	AAEL004453	0
5564889	AAEL004463	0
5564875	AAEL004468	0
5567344	AAEL004476	0
5564933	AAEL004494	0
5564984	AAEL004540	0
5565044	AAEL004548	0
5565069	AAEL004572	0
5565102	AAEL004595	0
5565160	AAEL004632	0
5565223	AAEL004655	0
5565213	AAEL004683	0
5565314	AAEL004731	0
5565476	AAEL004787	0
5565534	AAEL004849	0
5565603	AAEL004892	0
5565687	AAEL004924	0
5570926	AAEL004934	0
5565745	AAEL004962	0
5565763	AAEL004969	0
5565766	AAEL004998	0
5565987	AAEL005089	0
5565984	AAEL005096	0
5566107	AAEL005178	0
5566168	AAEL005231	0
5566189	AAEL005246	0
5566195	AAEL005248	0
5566223	AAEL005257	0
5566223	AAEL005264	0
5566335	AAEL005323	0
5566335	AAEL005327	0
5566335	AAEL005335	0
5566332	AAEL005338	0
5566381	AAEL005348	0
5566385	AAEL005357	0
5566381	AAEL005362	0
5566444	AAEL005380	0
5566421	AAEL005396	0
5566459	AAEL005404	0
5579825	AAEL005525	0
5564120	AAEL005563	0
5566712	AAEL005566	0
5566716	AAEL005570	0
5564120	AAEL005576	0
5566698	AAEL005586	0
5566714	AAEL005587	0
5564120	AAEL005589	0
5566956	AAEL005716	0
5566955	AAEL005723	0
5566981	AAEL005760	0
5567079	AAEL005807	0
5567079	AAEL005812	0
5565950	AAEL005838	0
5579840	AAEL005844	0
5579840	AAEL005867	0
5567142	AAEL005881	0
5567272	AAEL005919	0
5567262	AAEL005927	0
5567256	AAEL005934	0
5567305	AAEL005956	0
5567341	AAEL006007	0
5577246	AAEL006071	0
5567406	AAEL006076	0
5576300	AAEL006083	0
5567431	AAEL006103	0
5567507	AAEL006110	0
5567502	AAEL006119	0
5567517	AAEL006127	0
5567542	AAEL006151	0
5567522	AAEL006152	0
5576668	AAEL006229	0
5567674	AAEL006245	0
5567672	AAEL006252	0
5573075	AAEL006299	0
5567861	AAEL006316	0
5567935	AAEL006393	0
5568022	AAEL006461	0
5568189	AAEL006631	0
5568213	AAEL006651	0
5574699	AAEL006695	0
5568309	AAEL006729	0
5568400	AAEL006761	0
5568392	AAEL006765	0
5568400	AAEL006768	0
5568396	AAEL006776	0
5568400	AAEL006777	0
5579940	AAEL006796	0
5568458	AAEL006861	0
5568458	AAEL006878	0
5568519	AAEL006927	0
5568632	AAEL007017	0
5568644	AAEL007025	0
5568638	AAEL007027	0
5567572	AAEL007036	0
5568854	AAEL007165	0
5566951	AAEL007172	0
5568916	AAEL007204	0
5568900	AAEL007207	0
5568927	AAEL007234	0
5576161	AAEL007259	0
5569005	AAEL007300	0
5569145	AAEL007408	0
5577718	AAEL007419	0
5569176	AAEL007448	0
5576274	AAEL007465	0
5569218	AAEL007475	0
5569269	AAEL007513	0
5578261	AAEL007522	0
5569340	AAEL007550	0
5569385	AAEL007574	0
5572327	AAEL007575	0
5569422	AAEL007629	0
5569487	AAEL007671	0
5569133	AAEL007676	0
5569552	AAEL007745	0
5569572	AAEL007766	0
5575787	AAEL007791	0
5569675	AAEL007819	0
5569703	AAEL007856	0
5569737	AAEL007890	0
5569754	AAEL007914	0
5569849	AAEL007961	0
5575537	AAEL007978	0
5566210	AAEL007995	0
5569980	AAEL008057	0
5570104	AAEL008081	0
5578311	AAEL008084	0
5568064	AAEL008113	0
5575013	AAEL008122	0
5570268	AAEL008197	0
5570369	AAEL008266	0
5567138	AAEL008287	0
5570412	AAEL008318	0
5564681	AAEL008333	0
5564681	AAEL008335	0
5570461	AAEL008356	0
5570551	AAEL008372	0
5570593	AAEL008407	0
5576631	AAEL008470	0
5570773	AAEL008552	0
5570773	AAEL008554	0
5570843	AAEL008615	0
5578270	AAEL008639	0
5570937	AAEL008667	0
5570947	AAEL008682	0
5574041	AAEL008691	0
5571006	AAEL008727	0
5571000	AAEL008744	0
5570998	AAEL008747	0
5569949	AAEL008815	0
5571129	AAEL008825	0
5571141	AAEL008846	0
5571168	AAEL008867	0
5571186	AAEL008880	0
5571209	AAEL008892	0
5572394	AAEL008904	0
5571312	AAEL008949	0
5571312	AAEL008951	0
5571441	AAEL009079	0
5571458	AAEL009102	0
5571521	AAEL009116	0
5571578	AAEL009163	0
5571596	AAEL009188	0
5571607	AAEL009197	0
5567984	AAEL009228	0
5571717	AAEL009234	0
5571886	AAEL009241	0
5571724	AAEL009250	0
5571908	AAEL009391	0
5571981	AAEL009461	0
5572005	AAEL009490	0
5564686	AAEL009529	0
5579456	AAEL009535	0
5572136	AAEL009548	0
5572154	AAEL009563	0
5572154	AAEL009568	0
23687519	AAEL009581	0
5572197	AAEL009612	0
5572202	AAEL009620	0
5574611	AAEL009633	0
5564087	AAEL009688	0
5572262	AAEL009694	0
5572312	AAEL009696	0
5572484	AAEL009809	0
5572481	AAEL009827	0
5572535	AAEL009866	0
5572543	AAEL009867	0
5572571	AAEL009901	0
5572617	AAEL009941	0
5577310	AAEL009983	0
5575877	AAEL009989	0
5567803	AAEL009996	0
5572773	AAEL010039	0
5572905	AAEL010121	0
5572905	AAEL010122	0
5572959	AAEL010161	0
5563999	AAEL010259	0
5573215	AAEL010301	0
5573218	AAEL010309	0
5569139	AAEL010313	0
5573236	AAEL010329	0
5576493	AAEL010352	0
5568858	AAEL010446	0
5573450	AAEL010489	0
5573499	AAEL010541	0
5571949	AAEL010597	0
5575222	AAEL010603	0
5575304	AAEL010643	0
5573673	AAEL010652	0
5572184	AAEL010715	0
5572184	AAEL010719	0
5573051	AAEL010806	0
5574515	AAEL010818	0
5574044	AAEL010888	0
5574135	AAEL010947	0
5571585	AAEL010948	0
5574425	AAEL011138	0
5576746	AAEL011142	0
5574432	AAEL011151	0
5574440	AAEL011152	0
5574448	AAEL011165	0
5574448	AAEL011166	0
23687616	AAEL011185	0
5574561	AAEL011235	0
5575917	AAEL011269	0
5574653	AAEL011290	0
5580158	AAEL011393	0
5574754	AAEL011401	0
5564742	AAEL011432	0
5574875	AAEL011469	0
5574895	AAEL011485	0
5578530	AAEL011524	0
5575014	AAEL011563	0
5575021	AAEL011569	0
5578840	AAEL011625	0
5575087	AAEL011640	0
5575281	AAEL011735	0
5575415	AAEL011816	0
5575405	AAEL011820	0
5575483	AAEL011869	0
5575615	AAEL011945	0
5575615	AAEL011947	0
5575624	AAEL011955	0
5577433	AAEL011998	0
5575710	AAEL012022	0
5575738	AAEL012048	0
5575797	AAEL012074	0
5572105	AAEL012142	0
5575919	AAEL012160	0
5575931	AAEL012161	0
5576021	AAEL012253	0
5576177	AAEL012379	0
5574223	AAEL012382	0
5574031	AAEL012403	0
5575364	AAEL012414	0
5576263	AAEL012420	0
5576294	AAEL012441	0
5576313	AAEL012458	0
5576370	AAEL012469	0
5577077	AAEL012517	0
23687674	AAEL012714	0
5576746	AAEL012732	0
5576767	AAEL012753	0
5576808	AAEL012789	0
5576808	AAEL012792	0
5575236	AAEL012830	0
5576866	AAEL012846	0
5577739	AAEL012857	0
5576927	AAEL012877	0
5576935	AAEL012885	0
5576943	AAEL012890	0
5576948	AAEL012908	0
5576948	AAEL012909	0
5576948	AAEL012910	0
5573063	AAEL012911	0
5576960	AAEL012913	0
5577077	AAEL012976	0
5577077	AAEL012979	0
5577153	AAEL013033	0
5577161	AAEL013041	0
5567793	AAEL013043	0
5577190	AAEL013067	0
5577246	AAEL013104	0
5577246	AAEL013106	0
5579501	AAEL013175	0
5564019	AAEL013255	0
5577676	AAEL013311	0
5577684	AAEL013318	0
5570891	AAEL013395	0
5564933	AAEL013416	0
5577949	AAEL013427	0
5577953	AAEL013435	0
5577010	AAEL013459	0
5578143	AAEL013524	0
5578296	AAEL013618	0
5578376	AAEL013651	0
5578517	AAEL013724	0
5575196	AAEL013735	0
5564364	AAEL013783	0
5576390	AAEL013788	0
5578809	AAEL013849	0
5578888	AAEL013889	0
5563948	AAEL013891	0
5579149	AAEL014023	0
5579224	AAEL014062	0
5579400	AAEL014085	0
5574025	AAEL014102	0
5564565	AAEL014173	0
5564518	AAEL014194	0
23687899	AAEL014290	0
5564080	AAEL014299	0
5564087	AAEL014308	0
5576852	AAEL014310	0
5564199	AAEL014350	0
5564206	AAEL014357	0
5577287	AAEL014430	0
5564521	AAEL014488	0
5573489	AAEL014505	0
5573805	AAEL014513	0
5572351	AAEL014519	0
5578562	AAEL014530	0
5564699	AAEL014567	0
5564898	AAEL014638	0
5565010	AAEL014692	0
5576163	AAEL014746	0
5572914	AAEL014773	0
5565788	AAEL014972	0
5575141	AAEL015011	0
5566511	AAEL015191	0
5575290	AAEL015240	0
5571723	AAEL015453	0
5569096	AAEL015480	0
5572011	AAEL015577	0
5576135	AAEL016964	0
5578236	AAEL016972	0
5579092	AAEL016987	0
23687412	AAEL016992	0
5576189	AAEL016997	0
5573942	AAEL017058	0
5574747	AAEL017077	0
5574420	AAEL017134	0
5564275	AAEL017166	0
5567517	AAEL017208	0
23687731	AAEL017218	0
5566910	AAEL017268	0
5567530	AAEL017275	0
23687723	AAEL017303	0
23687834	AAEL017341	0
5578353	AAEL017360	0
5569176	AAEL017387	0
5572902	AAEL017393	0
23687757	AAEL017396	0
5578806	AAEL017434	0
5566531	AAEL017440	0
5577899	AAEL017483	0
5569512	AAEL017532	0
5567780	AAEL017533	0
23687834	AAEL017544	0
110678930	AAEL017549	0
23687459	AAEL018253	0
5566334	AAEL018703	0
5564138	AAEL018705	0
5572654	AAEL018707	0
5571872	AAEL018708	0
5566289	AAEL019400	0
5579172	AAEL019412	0
