# Supplementary material for: Improved reference genome of Aedes aegypti informs arbovirus vector control
Source: Nature. 2018 Nov 14;563(7732):501–7. doi: 10.1038/s41586-018-0692-z (PMC6421076; doi:10.1038/s41586-018-0692-z)
Supplement: Supplementary file 3 — This file contains Supplementary Data 1-24 and a detailed guide for the datasets [file 41586_2018_692_MOESM3_ESM.zip › 41586_2018_692_MOESM3_ESM/Supplementary Data 12 - Ext Fig 2e - BAC clone accessions and mapping locations.csv]

BAC accession	Band	AaegL5 coordinates (bp)	AaegL5 coordinates (Mbp)
CC138747	1p34	14158723	14
CC858654	1p33	19046319	19
CC151019	1p32	31016185	31
CC117157	1p31	42056981	42
CC866872	1p25	65465966	65
CC139319	1p24	74350033	74
CC848005	1p23	82037893	82
CC844306	1p22	86738616	87
CC866118	1p21	110785283	111
CC125499	1p14	120971740	121
CC112157	1p13	132459975	132
CC857841	1p12	144665779	145
CC864441	1q11	166380758	166
CC867763	1q12	176816213	177
CC118334	1q13	182140640	182
CC846091	1q14	187362526	187
CC845923	1q21	198595115	199
CC121404	1q22	208659817	208
CC122455	1q31	226495715	226
CC120911	1q32	227982472	228
CC114409	1q33	255308143	255
CC856659	1q41	258361048	258
CC143747	1q42	275396245	275
CC134552	1q43	288293037	288
CC853005	2p44	9173035	9
CC869613	2p43	19196722	19
CC112565	2p42	39315550	39
CC109310	2p41	52860321	53
CC845577	2p34	75101921	75
CC134315	2p33	87844072	87
CC858708	2p32	100942370	101
CC859287	2p31	117982756	117
CC119500	2p27	133053572	132
CC130380	2p26	140681686	141
CC846525	2p25	152078651	152
CC135433	2p24	156408751	156
CC842466	2p23	167633576	168
CC122253	2p22	173897021	174
CC123263	2p21	189742357	190
CC115469	2p13	196154307	196
CC140594	2p12	218558441	219
CC126753	2q11	242549655	243
CC860163	2q12	258165996	258
CC843415	2q13	272161566	272
CC125439	2q21	293350487	293
CC871173	2q22	300913928	301
CC852408	2q23	320812676	320
CC119901	2q24	339728554	340
CC861676	2q31	356944400	357
CC864156	2q32	362556417	363
CC868859	2q33	372768151	373
CC121699	2q34	378172991	378
CC133314	2q35	393685270	394
CC137303	2q36	407718387	408
CC860273	2q37	428105865	428
CC117851	2q41	444066223	444
CC142176	2q42	449299916	449
CC844953	2q43	456050274	456
CC847484	3p44	14455960	14
CC847550	3p43	19852927	20
CC858180	3p42	27929811	28
CC869102	3p41	42918878	43
CC848236	3p34	63151776	63
CC114739	3p33	73019174	73
CC143387	3p32	88724490	88
CC132563	3p31	102798566	103
CC863970	3p23	109417163	109
CC116852	3p22	122757784	123
CC137246	3p21	149965152	150
CC855081	3p14	164633200	165
CC855641	3p13	176249190	176
CC844150	3p12	183561639	184
CC129101	3q11	206143146	206
CC139997	3q12	219079288	219
CC859791	3q13	235738806	236
CC123692	3q14	257143975	257
CC862836	3q21	277184171	277
CC870767	3q22	292634655	293
CC133183	3q23	315903530	316
CC129236	3q24	329923499	330
CC140983	3q25	335167309	335
CC871489	3q31	339922899	340
CC117052	3q32	343057093	343
CC133051	3q33	345748172	346
CC865974	3q34	354347743	354
CC116137	3q41	366832453	367
CC864644	3q42	388060396	388
CC867094	3q43	394785830	395
