# Supplementary material for: Improved reference genome of Aedes aegypti informs arbovirus vector control
Source: Nature. 2018 Nov 14;563(7732):501–7. doi: 10.1038/s41586-018-0692-z (PMC6421076; doi:10.1038/s41586-018-0692-z)
Supplement: Supplementary file 3 — This file contains Supplementary Data 1-24 and a detailed guide for the datasets [file 41586_2018_692_MOESM3_ESM.zip › 41586_2018_692_MOESM3_ESM/Supplementary Data 13 - Gene family annotations - Proteases.xlsx]

## Sheet: Sheet1
Supplementary Data 13: Models annotated as serine proteases or metalloproteases in AaegL3
Accession	AaegL3 description	AaegL3 CDs length (bps)	AaegL3 peptide length (aas)	AaegL5 feature interval length (bps; CDS)	AaegL5 peptide length ( aas)	AaegL 5.0 NCBI gene ID	AaegL 5.0 NCBI gene symbol	AaegL5.0 description	AaegL3 vs AaegL5	Comments
AAEL000028	Clip-Domain Serine Protease family B.	1089	362	1089	362	5563616	LOC5563616	serine protease easter	similar
AAEL000037	Clip-Domain Serine Protease family B.	1092	363	1092	363	5563663	LOC5563663	serine protease easter	similar
AAEL000038	Clip-Domain Serine Protease family B.	1176	391	1176	391	5563662	LOC5563662	serine protease easter	similar
AAEL000059	Clip-Domain Serine Protease family B. Protease homologue.	1086	361	1086	361	5563617	LOC5563617	serine protease easter	similar
AAEL000074	Clip-Domain Serine Protease family B.	1119	372	1119	372	5563566	LOC5563566	serine protease easter	similar
AAEL000086	Clip-Domain Serine Protease family B.	1041	346	1236/825	411/274	5563569	LOC5563569	serine protease easter	Similar change in cds
AAEL000099	Clip-Domain Serine Protease family B.	1083	360	1083	360	5563550	LOC5563550	serine protease easter	Similar
AAEL000190	trypsin	825	274						Model discontinued	Maps with NC_035109.1, chromosome 3 assembly with 100% query coverage and 99% identity
AAEL000203	trypsin	711	236	780	259	5570033	LOC5570033	trypsin-1	Similar change in cds	Compare file says changed completeness
AAEL000224	serine protease	933	310	1209/1209	402/402	5572015	LOC5572015	serine proteinase stubble	Changed substantially
AAEL000238	Clip-Domain Serine Protease family D.	1827	608	1170/1326/1290	441/429/389	5572014	LOC5572014	serine proteinase stubble	Changed substantially
AAEL000253	trypsin putative	567	188	3657/3363/2961	1218/1120/986	5576817	LOC5576817	serine proteinase stubble	Merged with AAEL012799
AAEL000760	Clip-Domain Serine Protease family B.	1050	349	1107/1050/1008	368/349/335	5566584	LOC5566584	serine protease 7	Similar with more isoforms, one variant matches previous model
AAEL000788	matrix metalloproteinase	1941	646	1611/1611	536/536	5566599	LOC5566599	matrix metalloproteinase-2	Changed substantially
AAEL000801	metalloproteinase putative	828	275	1650	549	5566850	LOC5566850	zinc metalloproteinase nas-14	Changed substantially
AAEL000947	microsomal signal peptidase 23 kd subunit spc22/23	540	179	540	179	5567470	LOC5567470	signal peptidase complex subunit 3	Similar
AAEL001077	Clip-Domain Serine Protease family B. Protease homologue.	1947	648	1947	648	5568363	LOC5568363	serine protease easter	similar
AAEL001084	Clip-Domain Serine Protease family B. Protease homologue.	1953	650	1953	650	5568359	LOC5568359	serine protease easter	Similar
AAEL001098	clip-domain serine protease putative	930	309	930	309	5568362	LOC5568362	melanization protease 1	similar
AAEL001178	serine protease	735	244	873	290	5568831	LOC5568831	trypsin	Similar change in cds	Compare file says similar
AAEL001229	metalloproteinase putative	1017	338	1017	338	5569253	LOC5569253	high choriolytic enzyme 1	Similar
AAEL001233	Clip-Domain Serine Protease family E. Protease homologue.	960	319	2793	930	5569439	LOC5569439	Is Uncharacterized in AaeL5.0	Changed substantially
AAEL001234	trypsin	885	294	981	326	5579271	LOC5579271	trypsin-3	Similar change in cds
AAEL001330	zinc metalloproteinase	930	309	930	309	5570076	LOC5570076	seminal metalloprotease 1	Similar
AAEL001372	sentrin/sumo-specific protease senp7	2304/2832	943/767	5340/5262/5253	1779/1750/1753	5570322	LOC5570322	sentrin/sumo-specific protease senp7	Changed substantially	Compare file says similar	Is Uncharacterized in AaeL5.0
AAEL001424	mitochondrial inner membrane protease subunit	552/564	183/187	564	187	5570512	LOC5570512	mitochondrial inner membrane protease subunit 2	Similar to one of the previous variants
AAEL001674	serine-type enodpeptidase	756	251	756	251	5571830	LOC5571830	serine protease SP24D	Similar
AAEL001675	Clip-Domain Serine Protease family A. Protease homologue.	3387	1128	2850/2773/2922/3801	949/910/973/1266	5571811	LOC5571811	Is Uncharacterized in AaeL5.0	Changed substantially
AAEL001690	serine-type enodpeptidase	738	245	738	245	5571828	LOC5571828	chymotrypsin-2	Similar
AAEL001693	serine-type enodpeptidase	756	251	756	251	5571838	LOC5571838	serine protease SP24D	Similar
AAEL001701	serine-type enodpeptidase	738	245	744	247	5571053	LOC5571053	serine protease SP24D	Similar
AAEL001703	juvenile hormone-regulated chymotrypsin-like serine protease	759	252	759	252	5571844	LOC5571844	serine protease SP24D	Similar
AAEL002068	mitochondrial processing peptidase alpha subunit	1641	546	1641	546	5573395	LOC5573395	mitochondrial-processing peptidase subunit alpha	Similar
AAEL002124	Clip-Domain Serine Protease family D	1482	493	1482	493	5573598	LOC5573598	venom serine protease Bi-VSP	Similar
AAEL002126	Clip-Domain Serine Protease family A. Protease homologue.	2556	851	2457/2556/2556/2556/2112	818/851/851/851/703	110678733	LOC110678733	serine proteinase stubble	Similar with more isoforms
AAEL002128	serine protease	1056	351	1230	409	5573599	LOC5573599	venom serine protease Bi-VSP	Changed substantially
AAEL002177	serine-type enodpeptidase	783	260	783	260	5580092	LOC5580092	chymotrypsin-1	Similar
AAEL002225	5-oxoprolyl-peptidase putative	615	204	615	204	5573952	LOC5573952	pyroglutamyl-peptidase 1	Similar
AAEL002273	trypsin putative	969	322	819	272	5574105	LOC5574105	serine protease snake	Changed substantially	This one looks to be incomplete, the tarnscript size of the the ortholog in Ae. albopictus AALF008341 is 942 coding for 313 aas
AAEL002276	serine protease putative	918	305	918	305	5574111	LOC5574111	coagulation factor XI	Similar
AAEL002288	serine protease	954/1182	317/393	1182	393	5574171	LOC5574171	trypsin-3	Similar to one of the previous variants
AAEL002301	serine protease	1185	394	1185/999	394/332	5574170	LOC5574170	tryptase	Similar with more isoforms
AAEL002347	serine-type enodpeptidase	768	255	768	255	5574353	LOC5574353	chymotrypsin-1	Similar
AAEL002360	serine-type enodpeptidase	810	269	777	258	5574352	LOC5574352	chymotrypsin-2	Similar change in cds	Compare file says changed Substantially
AAEL002585	serine protease	1083	360	1089	362	5575350	LOC5575350	tryptase	Similar
AAEL002590	serine protease putative	1086	361	1086	361	5575332	LOC5575332	serine proteinase stubble	Similar
AAEL002593	serine protease	1248/1248	415/415	1248	415	5575334	LOC5575334	tryptase	Similar
AAEL002595	serine protease	1287	428	1287/1287	428/428	5575329	LOC5575329	tryptase-2	Similar with more isoforms	Compare file says changed substantially
AAEL002600	serine protease	2805	934	1428/1428/1428/1422	475/475/475/473	5575324	LOC5575324	serine protease 42	Changed substantially	Looks to be imcomplete the transcript for the An. albimanus ortholog AALB010513 is 2356 bp coding for 778 aa
AAEL002601	Clip-Domain Serine Protease family A. Protease homologue.	1287	428	1797/1896	598/631	5575326	LOC5575326	proclotting enzyme	Changed substantially
AAEL002610	serine protease	1338	445	1338	445	5575351	LOC5575351	tryptase	Similar
AAEL002624	serine protease	1152	383	1152	383	5575349	LOC5575349	tryptase	Similar
AAEL002629	serine protease	1194	397	1245	414	5575328	LOC5575328	tryptase	Similar chande in cds
AAEL002655	matrix metalloproteinase	1446	481	1446	481	5575548	LOC5575548	72 kDa type IV collagenase	Similar
AAEL002661	matrix metalloproteinase	1293	430	1293	430	5575550	LOC5575550	matrix metalloproteinase-19	Similar
AAEL002665	matrix metalloproteinase	1479	492	1479	492	5575574	LOC5575574	72 kDa type IV collagenase	Similar
AAEL002672	matrix metalloproteinase	1482	493	1482	493	5575549	LOC5575549	matrix metalloproteinase-19	Similar	Compare file says changed substantially
AAEL002677	matrix metalloproteinase	1440	479	1440	479	5575575	LOC5575575	72 kDa type IV collagenase	Similar
AAEL002699	Serine Protease Inhibitor serpin likely cleavage at R/S.	1146	381	1146	381	5575763	LOC5575763	neuroserpin	Similar
AAEL002704	Serine Protease Inhibitor serpin homologue	1254	417	1254	417	5575765	LOC5575765	antichymotrypsin-2	Similar
AAEL002715	Serine Protease Inhibitor serpin likely cleavage at R/S.	1134	377	1200	399	5575785	LOC5575785	serpin-ZXA	Similar change in cds	Compare file says changed substantially
AAEL002720	Serine Protease Inhibitor serpin likely cleavage at V/V.	1164	387	1164	387	5575764	LOC5575764	leukocyte elastase inhibitor	Similar
AAEL002730	Serine Protease Inhibitor serpin likely cleavage at R/V.	1149	382	1149	382	5575768	LOC5575768	leukocyte elastase inhibitor	Similar
AAEL002731	Serine Protease Inhibitor serpin homologue - unlikely to be inhibitory.	1203	400	1203	400	5575767	LOC5575767	serine protease inhibitor 42Dd	Similar
AAEL002870	dipeptidyl peptidase iii	2172/2172	723/723	2172	723	5576366	LOC5576366	dipeptidyl peptidase 3	Similar
AAEL002982	matrix metalloproteinase	1818	605	1821	606	5580306	LOC5580306	matrix metalloproteinase-2	Similar
AAEL002997	Clip-Domain Serine Protease family D.	1230	409	2043	680	5580271	LOC5580271	serine proteinase stubble	Changed substantially
AAEL003012	protease m1 zinc metalloprotease	2592	863	2592	863	5580296	LOC5580296	glutamyl aminopeptidase	Similar
AAEL003060	female-specific chymotrypsin	807	268						Model discontinued	Maps with NC_035108.1, chromosome 2 assembly with 100% query coverage and 99% identity
AAEL003182	Serine Protease Inhibitor serpin homologue - unlikely to be inhibitory.	1257	418	1257	418	5577495	LOC5577495	Is Uncharacterized in AaeL5.0	Similar
AAEL003212	protease m1 zinc metalloprotease	2097	698	2109	702	5577668	LOC5577668	aminopeptidase N	Similar
AAEL003227	protease m1 zinc metalloprotease	2733	910	2733	910	5577667	LOC5577667	aminopeptidase N	Similar
AAEL003243	Clip-Domain Serine Protease family B.	1164	387	1164	387	5577660	LOC5577660	melanization protease 1	Similar
AAEL003251	serine protease snake putative	798	265	798	265	5576794	LOC5576794	serine protease Hayan	Similar
AAEL003253	Clip-Domain Serine Protease family B.	1116	371	1044/750	347/249	5577659	LOC5577659	melanization protease 1	Changed substantially
AAEL003279	clip-domain serine protease putative	933	310	933	310	5577658	LOC5577658	melanization protease 1	Similar
AAEL003308	trypsin putative	843	280	1446	481	5577756	LOC5577756	plasminogen	Changed substantially
AAEL003418	microsomal signal peptidase 25 kda subunit	585	194	585	194	5578101	LOC5578101	signal peptidase complex subunit 2	Similar
AAEL003461	mitochondrial intermediate peptidase	2106	701	2106	701	110675343	LOC110675343	mitochondrial intermediate peptidase-like	Similar
AAEL003520	serine protease putative	927	308	1419/1338/1323/1209/1209/1209	472/445/440/402/402/ 402	5566950	LOC5566950	cationic trypsin, transcript variant X1-X6	Merged with AAEL005718
AAEL003610	Clip-Domain Serine Protease family B.	1047	348	1269	422	5578694	LOC5578694	serine protease 7	Changed substantially
AAEL003614	Clip-Domain Serine Protease family B.	1191	396	1191	396	5579410	LOC5579410	serine protease easter	Similar, merged with AAEL015465
AAEL003625	Clip-Domain Serine Protease family B.	1221	406	1221	406	5578692	LOC5578692	serine protease easter	Similar
AAEL003628	Clip-Domain Serine Protease family B.	1131	376	1131	376	5578688	LOC5578688	serine protease easter	Similar
AAEL003631	Clip-Domain Serine Protease family B.	1212	403	1203	400	5578689	LOC5578689	serine protease easter	Similar
AAEL003632	Clip-Domain Serine Protease family B.	1113	370	1221	406	5578691	LOC5578691	serine protease easter	Similar change in cds
AAEL003642	serine protease	2145	714	1137	378	5578693	LOC5578693	serine protease 7	Split into LOC5578963 and LOC6678694
AAEL003653	Serine Protease Inhibitor serpin homologue - unlikely to be inhibitory.	1521	506	1710/1710/1710/1710	569/569/569/569	5578739	LOC5578739	antichymotrypsin-2	Changed substantially
AAEL003686	Serine Protease Inhibitor serpin homologue - unlikely to be inhibitory.	1497	498	1524	507	5565795	LOC5565795	leukocyte elastase inhibitor	Similar change in cds
AAEL003697	Serine Protease Inhibitor serpin homologue - unlikely to be inhibitory.	1023	340	1827	608	5578738	LOC5578738	glia-derived nexin	Changed substantially
AAEL003834	metalloproteinase putative	1098	365	1098/1068/861	365/355/286	5579074	LOC5579074	zinc metalloproteinase nas-4	Similar with more isoforms, one variant similar to the previous one
AAEL003917	Mitochondrial inner membrane protease subunit 1	681	226	681/681/681	226/226/226	5563711	LOC5563711	mitochondrial inner membrane protease subunit 1	Similar with more isoforms
AAEL004138	signal peptide peptidase	1218	405	1218/1218	405/405	5564163	LOC5564163	signal peptide peptidase-like 3	Similar with more isoforms	Compare file says changed substantially
AAEL004505	serine collagenase 1 precursor putative	771	256	771	256	5564930	LOC5564930	chymotrypsin	Similar
AAEL004518	Clip-Domain Serine Protease family C	1122	373	1779	592	5564984	LOC5564984	serine protease persephone	Merged with AAEL004540
AAEL004540	Clip-Domain Serine Protease family C.	1131	376	1779	592	5564984	LOC5564984	serine protease persephone	Merged with AAEL004518
AAEL004524	Clip-Domain Serine Protease family C.	1158	385	1158/1155	385/384	5564988	LOC5564988	serine protease persephone	Similar with more isoforms
AAEL004543	trypsin putative	630	209	807	268	5565049	LOC5565049	trypsin-1	Changed substantially
AAEL004603	signal peptidase 12kDa subunit putative	294	97	294	97	5565180	LOC5565180	signal peptidase complex subunit 1	Similar
AAEL004793	dipeptidyl-peptidase	2406	801	2229/2457/2202/2262	742/818/733/753	5565467	LOC5565467	dipeptidyl aminopeptidase-like protein 6	Changed substantially
AAEL004979	Clip-Domain Serine Protease family D.	1551	516	1551	516	5565772	LOC5565772	proclotting enzyme	Similar
AAEL004996	trypsin	804	267	804	267	5565775	LOC5565775	trypsin 3A1-like	Similar
AAEL005060	Clip-Domain Serine Protease family B.	1446	481	1641	546	5565925	LOC5565925	serine protease easter	Similar change in cds
AAEL005064	Clip-Domain Serine Protease family B.	1113	370	1113	370	5565959	LOC5565959	serine protease easter	Similar
AAEL005093	Clip-Domain Serine Protease family B.	1074	357	1122	373	5565977	LOC5565977	serine protease easter	Similar change in cds
AAEL005431	Clip-Domain Serine Protease family B.	1101	366	1101	366	5566508	LOC5566508	melanization protease 1	Similar
AAEL005435	mitochondrial processing peptidase beta subunit	1422/1422	473/473						Model discontinued
AAEL005596	trypsin-epsilon putative	891	296	891	296	5566732	LOC5566732	trypsin epsilon	Similar
AAEL005604	trypsin-epsilon putative	891	296	891	296	5566733	LOC5566733	trypsin	Similar
AAEL005607	trypsin	816	271	816	271	5566739	LOC5566739	trypsin alpha-3	Similar
AAEL005609	trypsin	816	271	816	271	5566737	LOC5566737	trypsin alpha-3	Similar
AAEL005611	trypsin	828	275	828	275	5566734	LOC5566734	trypsin-7	Similar
AAEL005616	trypsin	834	277	834	277	5566740	LOC5566740	trypsin alpha-3	Similar
AAEL005648	Clip-Domain Serine Protease family B. Protease homologue.	1149	382	1149	382	5566801	LOC5566801	venom protease	Similar
AAEL005665	Serine Protease Inhibitor serpin likely cleavage at T/I.	1239	412	1239	412	5566832	LOC5566832	serine protease inhibitor 27A	Similar
AAEL005666	matrix metalloproteinase	1722	573	1722/1650/1596/1524	573/549/531/507	5566822	LOC5566822	matrix metalloproteinase-14	Similar with more isoforms	Compare file says changed substantially
AAEL005670	Serine Protease Inhibitor serpin likely cleavage at K/F.	1278	425	1278	425	5563726	LOC5563726	serine protease inhibitor 27A	Similar
AAEL005673	Serine Protease Inhibitor serpin likely cleavage at K/F.	1344	447	1230	409	5563725	LOC5563725	serine protease inhibitor 27A	Similar
AAEL005675	clip-domain serine protease putative	741	246	894	297	5564283	LOC5564283	serine protease easter	Changed substantially
AAEL005689	trypsin	729	247	783	260	5566922	LOC5566922	trypsin-2	Similar change in cds
AAEL005718	Clip-Domain Serine Protease family A. Protease homologue	1194	397	1419/1338/1323/1209/1209/1209	472/445/440/402/402/ 402	5566950	LOC5566950	cationic trypsin	Merged with AAEL003520
AAEL005753	serine protease	1035	344	966/1035	321/344	5567003	LOC5567003	serine protease snake	Similar with more isoforms
AAEL005764	trypsin putative	978	325						Model discontinued	Maps with NC_035108.1, chromosome 2 assembly with 97% query coverage and 100% identity
AAEL005787	serine protease putative	1218	405	1218	405	5567041	LOC5567041	serine protease easter	Similar
AAEL005792	Clip-Domain Serine Protease family E. Protease homologue.	1026	341	1755	584	5567077	LOC5567077	Is uncharacterized in 5.0	Changed substantially
AAEL005800	Clip-Domain Serine Protease family E. Protease homologue.	1344	447	2619/2559	872/852	5567079	LOC5567079	Is uncharacterized in 5.0	Merged with AAEL005807 and AAEL005812
AAEL005806	protease m1 zinc metalloprotease	3276	1091	3276	1091	5567085	LOC5567085	aminopeptidase N	Similar, merged with AAEL015248
AAEL005823	trypsin putative	996	331	990	329	110674215	LOC110674215	venom protease-like	Similar	Unmapped according to the compare file
AAEL005906	serine protease	756	251	1869/1869/1701	622/622/566	5567150	LOC5567150	serine proteinase stubble	Changed substantially
AAEL005992	adam a disintegrin and metalloprotease	3273	1090	3273	1090	5567327	LOC5567327	disintegrin and metalloproteinase domain-containing protein 12	Similar	Compare file says changed substantially
AAEL006121	trypsin putative	1410	469	1410	469	5567541	LOC5567541	transmembrane protease serine 9	Similar
AAEL006123	trypsin putative	1332	443	1332	443	5567545	LOC5567545	serine protease gd	Similar
AAEL006136	serine protease putative	1467	488	1467	488	5567544	LOC5567544	proclotting enzyme	Similar
AAEL006137	Serine Protease Inhibitor serpin homologue - unlikely to be inhibitory.	1308	435	1749	582	5567548	LOC5567548	Is Uncharacterized in 5.0	Changed substantially	Is Uncharacterized in 5.0
AAEL006151	serine protease putative	840	280	2109	702	5567542	LOC5567542	probable chitinase 2	Merged with AAEL006147
AAEL006161	Clip-Domain Serine Protease family B	1116	371	1116	371	5567560	LOC5567560	melanization protease 1	Similar
AAEL006168	Clip-Domain Serine Protease family B.	1062	353	1062	353	5567561	LOC5567561	melanization protease 1	Similar
AAEL006260	serine protease putative	1068	355	1890	629	5567672	LOC5567672	Is Uncharacterized in 5.0	Merged with AAEL006252	Is Uncharacterized in 5.0
AAEL006365	trypsin-alpha putative	825	274	825	274	5567923	LOC5567923	anionic trypsin-1	Similar
AAEL006368	trypsin-beta putative	825	274	825	274	5567924	LOC5567924	anionic trypsin-1	Similar
AAEL006373	serine protease htra2	1236/1314	411/437	1314	437	5567933	LOC5567933	serine protease HTRA2	Similar to one of the previous isoforms
AAEL006376	trypsin putative	840	279	840	279	5567922	LOC5567922	trypsin	Similar
AAEL006378	trypsin putative	834	277	834	277	5567925	LOC5567925	trypsin alpha-3	Similar
AAEL006382	trypsin-eta putative	804	267	807/804	268/267	5567921	LOC5567921	trypsin-2	Similar with more isoforms	Compare file says changed substantially
AAEL006383	chymotrypsin putative	885	294						Model discontinued	Maps with NC_035107.1, chromosome 1 assembly with 100% query coverage and 98% identity.
AAEL006384	trypsin putative	891	296						Model discontinued	Maps with NC_035107.1, chromosome 1 assembly with 100% query coverage and 99% identity.
AAEL006397	serine protease inhibitor	2649	882	2928/1095	975/364	5567935	LOC5567935	reversion-inducing cysteine-rich protein with Kazal motifs	Changed substantially
AAEL006403	trypsin-beta putative	759	252	759	252	5567966	LOC5567966	trypsin-7	Similar
AAEL006414	trypsin	750	249	750	249	5567967	LOC5567967	trypsin 3A1-like	Similar
AAEL006418	trypsin	858	285	798	266	5567965	LOC5567965	trypsin	Similar change in cds	Compare file says changed completeness. This model may be incomplete based on the Cu. quinquefasciatus ortholog CPIJ007077
AAEL006421	trypsin putative	834	277	582	193	5567969	LOC5567969	anionic trypsin	Changed substantially
AAEL006425	trypsin	828	275	828	275	5567964	LOC5567964	trypsin-1	Similar
AAEL006427	trypsin	798	265						Model discontinued	Maps with NC_035108.1, chromosome 2 assembly with 100% query coverage and 98% identity
AAEL006429	trypsin	771	256	771	256	5567970	LOC5567970	trypsin-7	Similar	Compare file says changed substantially
AAEL006430	trypsin	915	304	915	304	5567968	LOC5567968	trypsin 3A1-like	Similar	Compare file says changed substantially
AAEL006434	serine protease putative	1776	591	1776/1614	591/537	5568004	LOC5568004	serine protease 7	Similar with more isoforms
AAEL006474	ATP-dependent Lon protease putative	2871	956	2919/2871	972/956	5568011	LOC5568011	lon protease homolog, mitochondrial	Similar with more isoforms
AAEL006542	retinoid-inducible serine carboxypeptidase serine carboxypeptidase	1455	484	1455	484	5568116	LOC5568116	vitellogenic carboxypeptidase-like	Similar
AAEL006568	serine protease	903/876	300/291	903	300	5568136	LOC5568136	serine protease easter	Similar to one of the previous isoforms
AAEL006576	clip-domain serine protease putative	1011/984	336/327	1011	336	5568133	LOC5568133	venom protease	Similar to one of the previous isoforms
AAEL006586	serine protease	924	307	924	307	5568137	LOC5568137	serine protease easter	Similar
AAEL006594	serine-type enodpeptidase	768	255	768	255	5574353	LOC5574353	chymotrypsin-1	Model discontinued replaced with AAEL002347
AAEL006598	serine-type enodpeptidase	777	258	777	258	5574352	LOC5574352	chymotrypsin-2	Model discontinued replaced with AAEL002360
AAEL006627	serine-type enodpeptidase	771	256	771	256	5568182	LOC5568182	chymotrypsin-2	Similar
AAEL006674	Clip-Domain Serine Protease family B.	1125	374	1125	374	5568251	LOC5568251	melanization protease 1	Similar
AAEL006700	trypsin putative	1182	393	1182	393	5568268	LOC5568268	venom serine protease 34	Similar
AAEL006902	serine-type enodpeptidase	870	289	834	277	5568487	LOC5568487	collagenase	Similar change in cds
AAEL006903	trypsin	753	250	753	250	5568490	LOC5568490	trypsin-7	Similar
AAEL006919	serine-type enodpeptidase	786	261	786	261	5568513	LOC5568513	chymotrypsin-1	Similar
AAEL007006	Clip-Domain Serine Protease family A.	1059	352	1059	352	5568640	LOC5568640	proclotting enzyme	Similar
AAEL007057	retinoid-inducible serine carboxypeptidase serine carboxypeptidase	1314	437	912	303	5568713	LOC5568713	retinoid-inducible serine carboxypeptidase	Changed substantially	Compare file says changed completeness. This is model is incomplete based on Ae. albopictus ortholog AALF006071, An. stephensi ortholog ASTE009307, Cu. quinquefasciatus ortholog CPIJ002910
AAEL007081	zinc metalloprotease	1710	569	2385/2385/2385/2385	794/794/794/794	5568727	LOC5568727	endothelin-converting enzyme homolog	Changed substantially
AAEL007102	trypsin putative	1350	449	1755	584	5568751	LOC5568751	polyserase-2	Changed substantially
AAEL007106	serine protease putative	1806	601	1806	601	5568756	LOC5568756	Is Uncharacterized in 5.0	Similar	Compare file says changed substantially
AAEL007107	serine protease putative	1413	470	1710	569	5579366	LOC5579366	polyserase-2	Merged with AAEL015527
AAEL007174	tripeptidyl peptidase ii	2517	838	3975	1324	5572106	LOC5572106	tripeptidyl-peptidase 2	Merged with AAEL010192
AAEL007254	metalloprotease	2532	844	3027	1008	5576043	LOC5576043	presequence protease, mitochondrial	Merged with AAEL012278
AAEL007420	Serine Protease Inhibitor serpin homologue - unlikely to be inhibitory	1245	414	1248	415	5569171	LOC5569171	serpin B5	Similar
AAEL007432	serine collagenase 1 precursor putative	807	268	807	268	5569168	LOC5569168	brachyurin	Similar
AAEL007438	dipeptidyl-peptidase	1086	361	2628/2628	875/875	5569176	LOC5569176	prolyl endopeptidase FAP	Merged with AAEL007448 and AAEL017387
AAEL007448	dipeptidyl-peptidase	723	240	2628/2628	875/875	5569176	LOC5569176	prolyl endopeptidase FAP	Model discontinued merged with AAEL007438 and AAEL017387
AAEL007511	serine protease	993	330	993	330	5569265	LOC5569265	venom protease	Similar
AAEL007593	Clip-Domain Serine Protease family C.	1086	361	1086	361	5579956	LOC5579956	serine protease snake	Similar
AAEL007596	trypsin putative	996	331						Model discontinued	Maps with NC_035107.1, chromosome 1 assembly with 100% query coverage and 93% identity.
AAEL007597	Clip-Domain Serine Protease family C	1152/1152	383/373	1212/1182	403/393	5579962	LOC5579962	serine protease snake	Similar change in cds
AAEL007600	trypsin putative	870	289	870	289	5569398	LOC5569398	plasma kallikrein	Similar
AAEL007601	trypsin	807	268	852	283	5569396	LOC5569396	trypsin 5G1-like	Similar change in cds
AAEL007602	trypsin putative	834	277	837	278	5569401	LOC5569401	trypsin-1	Similar	Compare file says changed substantially
AAEL007764	dipeptidyl-peptidase	912	303	2568/2241	855/746	5569579	LOC5569579	dipeptidyl peptidase 4	Changed substantially
AAEL007765	Serine Protease Inhibitor serpin likely cleavage at K/R. Transcript A.	1161/1122/1131/1140	386/373/376/379	1245/1236/1131/1227/1122	414/411/376/408/373	5569575	LOC5569575	serine protease inhibitor 42Dd	Similar change in cds
AAEL007796	Clip-Domain Serine Protease family D	1326	441	1326	441	5569658	LOC5569658	proclotting enzyme	Similar
AAEL007818	Trypsin 3A1 Precursor EC 3.4.21.4	765/759	254/252	765/759	254/252	5569681	LOC5569681	trypsin 3A1	Similar
AAEL007926	retinoid-inducible serine carboxypeptidase serine carboxypeptidase	1341	446	1341	446	5569780	LOC5569780	retinoid-inducible serine carboxypeptidase	Similar
AAEL007938	serine-type enodpeptidase	771	256	771	256	5569838	LOC5569838	chymotrypsin-2	Similar
AAEL007969	serine protease	927	308	951	316	5569884	LOC5569884	serine protease snake	Similar
AAEL007992	trypsin putative	1296	431	1452/1296	483/431	5569892	LOC5569892	serine protease 7	Similar with more isoforms
AAEL007993	Clip-Domain Serine Protease family B.	1038	345	1536	511	5569890	LOC5569890	serine protease easter	Changed substantially
AAEL008003	serine protease	858	285	975	324	5569886	LOC5569886	serine protease snake	Similar change in cds
AAEL008079	trypsin-alpha putative	936	311						Model discontinued	Maps with NC_035107.1, chromosome 1 assembly with 100% query coverage and 99% identity.
AAEL008080	trypsin-eta putative	828	275	849	282	5570115	LOC5570115	myeloblastin	Similar change in cds
AAEL008085	trypsin	846	281	885	294	5578307	LOC5578307	trypsin eta	Model discontinued replaced with AAEL013623
AAEL008093	trypsin	885	294	885	294	5578307	LOC5578307	trypsin eta	Model discontinued replaced with AAEL013623
AAEL008097	trypsin-eta putative	909	302	909	302	5570111	LOC5570111	trypsin alpha-3	Similar
AAEL008155	protease m1 zinc metalloprotease	5601	1866	2775	924	5570211	LOC5570211	aminopeptidase N	Changed substantially	This model seems to be incomplete on the basis of Ae. albopictus AALF020960 and Cu. quinquefasciatus CPIJ008387 orthologs
AAEL008158	protease m1 zinc metalloprotease	2766	921	1302	433	5570213	LOC5570213	aminopeptidase N	Changed substantially	This model seems to be incomplete as the AaegL3 model matches perfectly with Aedes albopictus ortholog AALF020961
AAEL008162	protease m1 zinc metalloprotease	2784	927	2784	927	5570209	LOC5570209	aminopeptidase N	Similar
AAEL008163	protease m1 zinc metalloprotease	2802	933	2802/2679	933/892	5570210	LOC5570210	aminopeptidase N	Similar with more isoforms
AAEL008196	serine collagenase 1 precursor putative	684	227						Model discontinued
AAEL008197	serine collagenase 1 precursor putative	882	293	1884	627	5570268	LOC5570268	transmembrane protease serine 9	Merged with AAEL008202
AAEL008199	serine collagenase 1 precursor putative	918	305	918	305	5570267	LOC5570267	brachyurin	Similar
AAEL008201	serine collagenase 1 precursor putative	795	264	795	264	5570272	LOC5570272	collagenase	Similar
AAEL008202	serine-type enodpeptidase	939	312	1884	627	5570268	LOC5570268	transmembrane protease serine 9	Merged with AAEL008197
AAEL008203	serine collagenase 1 precursor putative	867	288	756	251	5570261	LOC5570261	brachyurin	Changed substantially
AAEL008206	serine-type enodpeptidase	882	293	882	293	5570266	LOC5570266	brachyurin	Similar
AAEL008207	serine protease	885	294	885	294	5570260	LOC5570260	brachyurin	Similar
AAEL008208	serine protease	957	318	885	294	5570259	LOC5570259	brachyurin	Similar
AAEL008212	serine collagenase 1 precursor putative	891	296	891	296	5570270	LOC5570270	brachyurin	Similar
AAEL008214	trypsin putative	552	183	795	264	5570271	LOC5570271	brachyurin	Changed substantially
AAEL008215	serine-type enodpeptidase	801	266	801	266	5570281	LOC5570281	brachyurin	Similar
AAEL008217	serine-type enodpeptidase	699	232	894	297	5570265	LOC5570265	brachyurin	Changed substantially	Compare file says changed completeness
AAEL008218	serine-type enodpeptidase	915	304	915	304	5570263	LOC5570263	brachyurin	Similar
AAEL008221	serine protease	882	293	942	313	5570262	LOC5570262	brachyurin	Similar change in cds	Compare file says changed substantially
AAEL008245	metalloproteinase putative	1059	352	1059	352	110679139	LOC110679139	low choriolytic enzyme-like	Similar
AAEL008254	metalloproteinase putative	489	162	720/648	239/215	5570320	LOC5570320	astacin-like metalloprotease toxin 2	Changed substantially
AAEL008364	Serine Protease Inhibitor serpin likely cleavage at S/S.	1272	423	1296/1272	431/423	5570558	LOC5570558	serine protease inhibitor 88Ea	Similar with more isoforms	Compare file says changed substantially
AAEL008373	dipeptidyl-peptidase	2838	945	2838	945	5570556	LOC5570556	dipeptidyl peptidase 9	Similar
AAEL008404	Clip-Domain Serine Protease family A.	1341	446	1347	448	5576859	LOC5576859	serine protease 44	Similar
AAEL008411	serine collagenase 1 precursor putative	780	259	780	259	5570589	LOC5570589	chymotrypsin	Similar
AAEL008527	zinc metalloprotease	2355	784	2355	784	5570781	LOC5570781	endothelin-converting enzyme 2	Similar
AAEL008565	metalloprotease m41 ftsh	2436	811	2436	811	5570786	LOC5570786	AFG3-like protein 2	Similar
AAEL008567	serine-type enodpeptidase	768	255	774	257	5570784	LOC5570784	chymotrypsin-2	Similar
AAEL008668	Clip-Domain Serine Protease family B.	969	322	972	323	5570931	LOC5570931	melanization protease 1	Similar	Compare file says changed substantially
AAEL008767	serine protease	798	265	798	265	5571037	LOC5571037	chymotrypsin-1	Similar
AAEL008769	serine-type enodpeptidase	744	247	744	247	5571053	LOC5571053	serine protease SP24D	Similar; same as AAEL001701
AAEL008780	serine-type enodpeptidase	756	251	756	251	5571838	LOC5571838	serine protease SP24D	Similar; same as AAEL001793
AAEL008781	serine-type enodpeptidase	759	252	759	252	5571844	LOC5571844	serine protease SP24D	Similar; same as AAEL001703
AAEL008782	serine-type enodpeptidase	795	264	795	264	5571038	LOC5571038	chymotrypsin-1	Similar
AAEL008784	serine-type enodpeptidase	765	254	765	254	5571039	LOC5571039	chymotrypsin-1	Similar
AAEL008786	caax prenyl protease ste24	1356	451	1356	451	5571067	LOC5571067	CAAX prenyl protease 1 homolog	Similar
AAEL008952	sentrin/sumo-specific protease	1974	657	1974	657	5571309	LOC5571309	sentrin-specific protease 1	Similar
AAEL009108	protease m1 zinc metalloprotease	2850	949	2835	944	5571520	LOC5571520	aminopeptidase N	Similar change in cds
AAEL009192	Class A Scavenger Receptor SRCR domain with Serine Protease domain.	3486	1161	3486	1161	5571597	LOC5571597	neurotrypsin	Similar	Compare file says split
AAEL009233	zinc metalloprotease	2562	854	2475	824	5571713	LOC5571713	neprilysin	Similar change in cds
AAEL009244	serine-type enodpeptidase	825	274	825	274	5571712	LOC5571712	serine protease SP24D	Similar change in cds
AAEL009291	retinoid-inducible serine carboxypeptidase serine carboxypeptidase	1446	481	1446	481	5571775	LOC5571775	venom serine carboxypeptidase	Similar
AAEL009516	tripeptidyl peptidase ii	2091	696						Model discontinued	Maps with NC_035108.1, chromosome 2 assembly with 99% query coverage and 98% identity
AAEL009558	serine protease putative	951	316	744	247	5572140	LOC5572140	serine protease snake	Chaged substantially
AAEL009680	chymotrypsin putative	729/621	242/206	738	245	5572257	LOC5572257	chymotrypsin-2	Similar to one of the previous isoforms
AAEL009682	serine collagenase 1 precursor putative	777	258	777	258	5572249	LOC5572249	vitamin K-dependent protein C	Similar
AAEL009689	serine protease	840	279	840	279	5572246	LOC5572246	collagenase	Similar
AAEL009722	clip-domain serine protease putative	873	290	906	301	5572333	LOC5572333	proclotting enzyme	Merged with AAEL017507
AAEL009726	clip-domain serine protease putative	927	308	927	308	5572334	LOC5572334	serine protease 7	Similar
AAEL009820	metalloproteinase putative	858	285	837	278	5572489	LOC5572489	zinc metalloproteinase nas-7	Similar
AAEL009843	serine-type enodpeptidase	822	273	822	273	5572507	LOC5572507	trypsin-1	Similar
AAEL009853	trypsin putative	852	283	852	283	5572511	LOC5572511	lectizyme	Similar
AAEL010139	serine protease putative	504	167	504	167	5572918	LOC5572918	putative defense protein 1	Similar
AAEL010192	tripeptidyl peptidase ii	1509	502	3975	1324	5572106	LOC5572106	tripeptidyl-peptidase 2	Merged with AAEL007174
AAEL010195	trypsin	783	260	801	266	5578510	LOC5578510	trypsin 5G1	Similar change in cds
AAEL010196	trypsin	801	266						Model discontinued	Maps with NC_035109.1, chromosome 3 assembly with 100% query coverage and 99% identity
AAEL010202	trypsin	795	264						Model discontinued	Maps with NC_035109.1, chromosome 3 assembly with 99% query coverage and 94% identity
AAEL010203	trypsin	1491	496	3975	1324	5572106	LOC5572106	tripeptidyl-peptidase 2	Merged with AAEL010195
AAEL010267	serine protease	4023	1340	4152/4035	1383/1344	5573081	LOC5573081	mucin-5AC, transcript variant X1	Similar change in cds and more isoforms
AAEL010655	Class A Scavenger Receptor SRCR domain with Serine Protease domain.	3873	1290	3888	1295	5573666	LOC5573666	Is uncharacterized in 5.0	Similar change in cds
AAEL010769	Serine Protease Inhibitor serpin likely cleavage at S/A.	987	328	1461	486	5573853	LOC5573853	serine protease inhibitor 28Dc	Changed substantially
AAEL010773	Clip-Domain Serine Protease family E. Protease homologue.	1143	380	2046	681	5573848	LOC5573848	transmembrane protease serine 9	Changed substantially	Compare file says similar
AAEL010788	metalloprotease	918	305	923	305	5573864	LOC5573864	high choriolytic enzyme 1	Similar
AAEL010866	serine protease	927	308	927	308	5574024	LOC5574024	serine protease snake	Similar
AAEL010867	serine protease	921	306	921	306	5574026	LOC5574026	serine protease snake	Similar
AAEL010912	dipeptidyl-peptidase	2415	804	2598/2406	865/801	5574074	LOC5574074	venom dipeptidyl peptidase 4	Similar with more isoforms
AAEL010957	serine collagenase 1 precursor putative	783	260	783	260	5574144	LOC5574144	coagulation factor X	Similar
AAEL010959	serine collagenase 1 precursor putative	780	259	831	276	5574145	LOC5574145	clotting factor B	Similar
AAEL011132	metalloproteinase putative	735	244	735	244	5574405	LOC5574405	low choriolytic enzyme	Similar
AAEL011230	chymotrypsin putative	741	246	741	246	5574554	LOC5574554	chymotrypsin-2	Similar
AAEL011291	protease m1 zinc metalloprotease	1923	640	2844	947	5575967	LOC5575967	aminopeptidase N	Changed substantially	Compare file says similar
AAEL011292	protease m1 zinc metalloprotease	2823	940	2823	940	5574652	LOC5574652	aminopeptidase N	Similar
AAEL011349	serine protease	2481	826	2547	848	5574705	LOC5574705	Is uncharacterized in 5.0	Similar change in cds	Is uncharacterized in 5.0
AAEL011375	trypsin putative	1656	551	1584	527	5574738	LOC5574738	transmembrane protease serine 9	Changed substantially
AAEL011539	metalloproteinase putative	798	265	798	265	5564570	LOC5564570	seminal metalloprotease 1	Similar
AAEL011540	metalloproteinase putative	759	252	759	252	5574947	LOC5574947	zinc metalloproteinase nas-14	Similar
AAEL011542	metalloproteinase putative	774	257	774	257	5564567	LOC5564567	seminal metalloprotease 1	Similar
AAEL011543	metalloproteinase putative	795/774	264/257	774	257	5574951	LOC5574951	astacin	Similar to one of the previous variants.
AAEL011547	metalloproteinase putative	834	277	834	277	5574945	LOC5574945	seminal metalloprotease 1	Similar
AAEL011549	trypsin	783	260	783	260	5566922	LOC5566922	trypsin-2	Similar
AAEL011550	metalloproteinase putative	834	277	834	277	5574942	LOC5574942	seminal metalloprotease 1	Similar
AAEL011553	trypsin	747	248	747	248	5574946	LOC5574946	trypsin-3	Similar
AAEL011555	metalloproteinase putative	834	277	834/777	277/258	5574949	LOC5574949	seminal metalloprotease 1	Similar with more isoforms
AAEL011557	metalloproteinase putative	489	162	738	245	5574952	LOC5574952	zinc metalloproteinase nas-14	Changed substantially
AAEL011558	metalloproteinase putative	777	258	777	258	5577972	LOC5577972	seminal metalloprotease 1	Similar
AAEL011559	metalloproteinase putative	759	252	762/759	253/252	5574940	LOC5574940	zinc metalloproteinase nas-14	Similar with more isoforms
AAEL011593	Clip-Domain Serine Protease family C.	1119	372	1155	384	5575036	LOC5575036	serine protease snake	Similar change in cds
AAEL011622	serine protease putative	1296	431	1296	431	5575054	LOC5575054	plasma kallikrein	Similar
AAEL011731	metalloprotease	3012	1003	3171	1056	5575268	LOC5575268	insulin-degrading enzyme	Similar change in cds
AAEL011777	Serine Protease Inhibitor serpin likely cleavage at K/A.	1149	382	1371/1365	456/454	5575375	LOC5575375	serine protease inhibitor 77Ba-like, transcript variant X1	Changed substantially
AAEL011882	trypsin-zeta putative	813	270	864/840	287/279	5575508	LOC5575508	mite allergen Der f 3	Changed substantially
AAEL011888	serine-type enodpeptidase	798	265	798	265	5575513	LOC5575513	trypsin-1	Similar
AAEL011889	serine-type enodpeptidase	819/819	272/272	819/819	272/272	5575509	LOC5575509	trypsin-1	Similar
AAEL011891	serine-type enodpeptidase	819	272	819	272	5575510	LOC5575510	trypsin-1	Similar
AAEL011913	serine-type enodpeptidase	777	258	777	258	5580218	LOC5580218	chymotrypsin-2	Similar
AAEL011916	serine-type enodpeptidase	771	256	771	256	5580220	LOC5580220	chymotrypsin-2	Similar
AAEL011917	serine-type enodpeptidase	765	254	765	254	5580221	LOC5580221	chymotrypsin-2	Similar
AAEL011919	serine-type enodpeptidase	777	258	777	258	5580217	LOC5580217	chymotrypsin-2	Similar
AAEL011920	serine-type enodpeptidase	807	268	747	248	5580222	LOC5580222	chymotrypsin-2	Chaged substantially	Compare file says changed completeness
AAEL011922	serine-type enodpeptidase	816	271	759	252	5580223	LOC5580223	chymotrypsin-2	Changed substantially
AAEL011929	serine-type enodpeptidase	771	256	771	256	5580219	LOC5580219	chymotrypsin-2	Similar
AAEL011991	Clip-Domain Serine Protease family C.	1170	389	1173/1170	390/389	5575678	LOC5575678	venom protease	Similar with more isoforms
AAEL012087	serine protease putative	1545	514	1032	343	5575815	LOC5575815	chymotrypsin-C	Changed substantially
AAEL012099	protease m1 zinc metalloprotease	2667	888	3120/3153	1039/1050	5575831	LOC5575831	aminopeptidase N	Changed substantially
AAEL012110	protease m1 zinc metalloprotease	2811	936	2856/2811	951/936	5575825	LOC5575825	aminopeptidase N	Similar with more isoforms
AAEL012174	metalloproteinase putative	852	283						Model discontinued	Maps with NC_035108.1, chromosome 2 assembly with 100% query coverage and 99% identity
AAEL012217	protease m1 zinc metalloprotease	2844	947	2844	947	5575967	LOC5575967	aminopeptidase N	Similar
AAEL012278	metalloprotease	3027	1008	3027	1008	5576043	LOC5576043	presequence protease, mitochondrial	Merged with AAEL007254
AAEL012324	protease m50 membrane-bound transcription factor site 2 protease	1518	505	1518	505	5580236	LOC5580236	membrane-bound transcription factor site-2 protease	Similar	Compare file says changed substantially
AAEL012378	serine-type protease inhibitor	2988	995	3294	1097	5576176	LOC5576176	dyslexia-associated protein KIAA0319-like protein	Changed substantially
AAEL012557	serine collagenase 1 precursor putative	822	273	822	273	5576508	LOC5576508	collagenase	Similar
AAEL012558	serine collagenase 1 precursor putative	915	304	915	304	5576506	LOC5576506	serine protease 1	Similar
AAEL012559	serine collagenase 1 precursor putative	792	263	792	263	5576510	LOC5576510	collagenase	Similar
AAEL012560	serine collagenase 1 precursor putative	906	301	906	301	5576507	LOC5576507	trypsin	Similar
AAEL012573	serine protease putative	498	165	423	140	5576515	LOC5576515	putative defense protein 3	Similar chande in cds
AAEL012575	serine protease putative	423	140	423	140	5576515	LOC5576515		Model discontinued, merged with AAEL012575
AAEL012625	serine protease snake putative	621	206	795	264	5576563	LOC5576563	serine protease Hayan	Changed substantially
AAEL012711	Clip-Domain Serine Protease family C.	1074	357	1074	357	5576686	LOC5576686	serine protease persephone	Similar	Compare file says changed substantially
AAEL012712	Clip-Domain Serine Protease family C.	1020	339	1020	339	5576683	LOC5576683	clotting factor B	Similar
AAEL012713	Clip-Domain Serine Protease family C.	1092	363	1092	363	5576684	LOC5576684	serine protease Hayan-like	Similar
AAEL012774	protease m1 zinc metalloprotease	2703	900	2703	900	5576798	LOC5576798	aminopeptidase N	Similar
AAEL012775	serine protease putative	525	174	1080/942	359/313	23687423	LOC23687423	serine protease easter	Changed substantially	Model provisional in AaegL 5.0. The AaegL3 model seems to be incorrect
AAEL012776	protease m1 zinc metalloprotease	2730	909	2730	909	5576799	LOC5576799	aminopeptidase N	Similar	Maps with AAEL12776 matches with 99% query coverage and identity
AAEL012777	serine protease snake putative	798	265	798	265	5576794	LOC5576794	serine protease Hayan	Similar
AAEL012778	protease m1 zinc metalloprotease	2697/3003	1000/898	3003	1000	5576801	LOC5576801	aminopeptidase N	Similar to one of the previous variants
AAEL012780	trypsin putative	1119	372	2781/2700	926/899	5577665	LOC5577665	transmembrane protease serine 9	Merged with AAEL012785
AAEL012781	protease m1 zinc metalloprotease	1635	544	2733	910	5577667	LOC5577667	aminopeptidase N	Merged with AAEL003227 and AAEL017244
AAEL012783	protease m1 zinc metalloprotease	2868	955	2868	955	5576800	LOC5576800	aminopeptidase N	Similar
AAEL012785	Clip-Domain Serine Protease family B. Protease homologue.	1365	454	2781/2700	926/899	5577665	LOC5577665	transmembrane protease serine 9	Merged with AAEL012780
AAEL012797	serine protease	2646	881	4152/4035	1383/1344	5573081	LOC5573081	mucin-5AC	Changed substantially
AAEL012799	trypsin putative	516	171	3657/3363/2961	1218/1120/986	5576817	LOC5576817	serine proteinase stubble	Merged with AAEL0
AAEL012842	trypsin putative	1050	349						Model discontinued	Maps with NC_035107.1, chromosome 1 assembly with 96% query coverage and 99% identity.
AAEL012852	trypsin	822	273	822	273	5576911	LOC5576911	trypsin 3A1-like	Similar	Compare file says changed substantially
AAEL013033	serine protease putative	495	164	1704/1704/1704/987	567/567/567/328	5577153	LOC5577153	serine protease snake	Merged with AAEL013032
AAEL013245	Clip-Domain Serine Protease family B.	1629	542	2049/1986	682/661	5577532	LOC5577532	serine protease 7	Changed substantially
AAEL013281	serine-type enodpeptidase	813	270	813	270	5577572	LOC5577572	collagenase	Similar	Compare file says changed substantially
AAEL013283	serine-type enodpeptidase	774	257	774	257	5577570	LOC5577570	collagenase	Similar
AAEL013284	late trypsin 1 serine-type enodpeptidase	774	257	774	257	5577569	LOC5577569	collagenase	Similar	Compare file says changed substantially
AAEL013298	serine protease putative	675	224	1752	583	5577290	LOC5577290	serine protease 53	Merged with AAEL013299
AAEL013299	serine protease putative	864	288	1752	583	5577290	LOC5577290	serine protease 53	Model discontinued merged with AAEL013298
AAEL013360	metalloproteinase putative	834	277	507	168	5577728	LOC5577728	astacin	Changed substantially	This model seems to be incomplete based on its orthologs from An. albimanus AALB000714, An. stephensi ASTE007775 and Cu. quinquefasciatus CPIJ018085
AAEL013427	serine protease putative	939	312	3219/3222	1072	5577949	LOC5577949	uncharacterized LOC5577949, transcript variant X1	Merged with AAEL013432
AAEL013432	serine protease putative	903	300	3219/3222	1072	5577949	LOC5577949	uncharacterized LOC5577949	Merged with AAEL013437	serine protease putative
AAEL013449	metalloproteinase putative	777	258						Model discontinued	Maps with NC_035109.1, chromosome 3 assembly with 99% query coverage and 98% identity
AAEL013482	protease m50 membrane-bound transcription factor site 2 protease	1518	505	1518	505	5580236	LOC5580236	membrane-bound transcription factor site-2 protease	Similar	Compare file says changed substantially
AAEL013623	trypsin	978	325	978	325	5578306	LOC5578306	trypsin eta	Similar
AAEL013628	trypsin-eta putative	930	309	885	294	5578307	LOC5578307	trypsin alpha-3	Changed substantially
AAEL013629	trypsin-alpha putative	864	287	936	311	5570114	LOC5570114	trypsin alpha-3	Changed substantially
AAEL013703	trypsin	831	276	765	254	5578505	LOC5578505	trypsin-1	Similar change in cds
AAEL013707	trypsin	819	273	807	268	5578506	LOC5578506	trypsin 5G1-like	Similar change in cds
AAEL013712	trypsin 5G1 Precursor EC 3.4.21.4	801	266						Model discontinued	Maps with NC_035109.1, chromosome 3 assembly with 99% query coverage and 97% identity
AAEL013713	trypsin	795	264	795	264	5573022	LOC5573022	trypsin 5G1-like	Similar
AAEL013714	trypsin putative	573	190	801	266	5573025	LOC5573025	trypsin 5G1-like	Changed substantially
AAEL013715	trypsin	807	268	807	268	5578507	LOC5578507	trypsin 5G1-like	Similar
AAEL013899	protease m1 zinc metalloprotease	2151	716	2109	702	5577668	LOC5577668	aminopeptidase N	Similar chande in cds
AAEL013936	Serine Protease Inhibitor serpin likely cleavage at I/S. Transcript A.	1602/1611/1962/1836	653/611/536/533	1617/1626/1851/2109/1611/1836/2094/2094	538/541/616/702/536/611/697/697	5578955	LOC5578955	serine protease inhibitor 28Dc	Similar to some of the previous and present variants match
AAEL014004	clip-domain serine protease putative	822	273	915	304	5568135	LOC5568135	serine protease easter	Similar change in cds
AAEL014005	clip-domain serine protease putative	918	305	1011	336	5568133	LOC5568133	venom protease	Similar change in cds
AAEL014078	serine protease inhibitor serpin	1230	409	1230	409	5563725	LOC5563725	serine protease inhibitor 27A	Similar
AAEL014079	serine protease inhibitor serpin	1278	425	1278	425	5563726	LOC5563726	serine protease inhibitor 27A	Similar
AAEL014137	Clip-Domain Serine Protease family B.	1089	362	1089	362	5563806	LOC5563806	melanization protease 1	Similar
AAEL014138	Serine Protease Inhibitor serpin likely cleavage at S/L.	1488	495	1488	495	5563808	LOC5563808	serine protease inhibitor 28Dc	Similar
AAEL014140	Clip-Domain Serine Protease family B.	1059/1005	352/334	1158/1059	385/352	5563809	LOC5563809	melanization protease 1	Similar one of the previous and present versions match
AAEL014141	Serine Protease Inhibitor serpin likely cleavage at S/M.	1398/1398	465/465	1398	465	5563807	LOC5563807	serine protease inhibitor 28Dc	Similar
AAEL014188	serine-type enodpeptidase	807	268	807	268	5576966	LOC5576966	trypsin-1	Similar	Compare file says merged
AAEL014344	adam a disintegrin and metalloprotease	2493	830	2583	860	5564193	LOC5564193	zinc metalloproteinase-disintegrin-like EoMP06	Changed substantially
AAEL014349	Clip-Domain Serine Protease family B.	1101	366	1101	366	5564201	LOC5564201	serine protease easter	Similar
AAEL014354	Clip-Domain Serine Protease family B.	1092	363	1071	356	5564204	LOC5564204	serine protease easter	Similar change in cds
AAEL014386	clip-domain serine protease putative	744	247	894	297	5564283	LOC5564283	serine protease easter	Changed substantially
AAEL014514	metalloproteinase putative	834	277	834	277	5574942	LOC5574942	seminal metalloprotease 1	Model discontinued merged/replaced with AAEL011550
AAEL014515	metalloproteinase putative	798	265						Model discontinued	Maps with NC_035109.1, chromosome 3 assembly with 100% query coverage and 98% identity
AAEL014516	metalloproteinase putative	771	256						Model discontinued	Maps with NC_035109.1, chromosome 3 assembly with 99% query coverage and 99% identity
AAEL014579	trypsin putative	843	280	843	280	5564711	LOC5564711	serine protease 55	Similar	Compare file says model discontinued
AAEL014650	mannose-binding protein-associated serine protease MASP putative	675	224						Model discontinued	Maps with NC_035108.1, chromosome 2 assembly with 100% query coverage and 99% identity
AAEL014671	protease S51 alpha-aspartyl dipeptidase	741	246	741	246	5564957	LOC5564957	probable alpha-aspartyl dipeptidase	Similar	Compare file says changed substantially
AAEL014724	clip-domain serine protease putative	969	322	1044/750	347/249	5577659	LOC5577659	melanization protease 1	Similar change in cds
AAEL014897	metalloprotease	2535	844	3171	1056	5575268	LOC5575268	insulin-degrading enzyme	Merged with AAEL011731
AAEL014946	protease U48 caax prenyl protease rce1	930	309	930	309	5565703	LOC5565703	CAAX prenyl protease 2	Similar
AAEL014980	serine protease inhibitor serpin-2 putative	1056	352	1524	507	5565795	LOC5565795	leukocyte elastase inhibitor	Merged with AAEL003686
AAEL015036	protease S51 alpha-aspartyl dipeptidase	741	246/246/246	741/741	246/246	5564957	LOC5564957	probable alpha-aspartyl dipeptidase	Similar	Compare file says hanged substantially
AAEL015085	serine-type enodpeptidase	795	264	795	264	5571038	LOC5571038	chymotrypsin-1	merged/replaced with AAEL008782
AAEL015087	serine protease	798	265	798	265	5571037	LOC5571037	chymotrypsin-1	Similar
AAEL015102	trypsin-alpha putative	777	258	825	274	5567923	LOC5567923	anionic trypsin-1	Merged/replaced with AAEL006365
AAEL015103	chymotrypsin putative	732	243	807/804	268/267	5567921	LOC5567921	trypsin-2	Merged/replaced with AAEL006382
AAEL015104	trypsin putative	840	279	840	279	5567922	LOC5567922	trypsin	Merged/replaced with AAEL006376
AAEL015105	chymotrypsin putative	885	294	885	294	5567920	LOC5567920	chymotrypsin-1	Similar
AAEL015109	Clip-Domain Serine Protease family D.	1068	355	2784/2784/2784/2295	927/927/927/764	5566250	LOC5566250	Is uncharacterized in 5.0	Changed substantially	Clip-Domain Serine Protease family D.
AAEL015110	dipeptidyl-peptidase	2229	742	2289/2229/2229	762/742/742	5566251	LOC5566251	venom dipeptidyl peptidase 4	Similar with more isoforms one variant matches the previous one
AAEL015248	protease m1 zinc metalloprotease	1437	479	3276	1091	5567085	LOC5567085	aminopeptidase N	Merged with AAEL005806
AAEL015294	serine-type enodpeptidase	846/813	281/270	846	281	5579486	LOC5579486	chymotrypsin-2	Similar to one of the previous variants
AAEL015386	dipeptidyl-peptidase	2229	742	2289/2229/2229	762/742/742	5566251	LOC5566251	venom dipeptidyl peptidase 4	Merged/ replaced with AAEL015110
AAEL015412	metalloproteinase putative	513	170	837	278	5572489	LOC5572489	zinc metalloproteinase nas-7	Merged/replaced with AAEL009820
AAEL015430	serine protease putative	603	200	1086	361	5563617	LOC5563617	serine protease easter	Changed substantially
AAEL015432	trypsin putative	897	298	924	307	5568137	LOC5568137	serine protease easter	Similar change in cds
AAEL015439	Clip-Domain Serine Protease family D.	1056	352	1209	402	5572015	LOC5572015	serine proteinase stubble	Changed substantially
AAEL015465	clip-domain serine protease putative	645	214	1191	396	5579410	LOC5579410	serine protease easter	Merged with AAEL003614
AAEL015528	trypsin putative	891	296	891	296	5567926	LOC5567926	transmembrane protease serine 11D	Similar
AAEL015637	serine carboxypeptidase putative	777	258	1269	422	5578694	LOC5578694	serine protease 7	Merged/replaced with AAEL003610
AAEL015638	trypsin	981	326						Model discontinued	Maps with NC_035108.1, chromosome 2 assembly with 88% query coverage and 98% identity
AAEL017003	Clip-domain serine protease family B	942/1080	359/313	1080	359	23687423	LOC23687423	serine protease easter	Similar to one of the previous variants.
AAEL017249	Serine Protease Inhibitor serpin homologue - unlikely to be inhibitory.	1095	364	1095	364	23687669	LOC23687669	serpin B8	Similar
AAEL017325	Clip-Domain Serine Protease family B. Truncated Protease .	882	294	1197	398	23687745	LOC23687745	serine protease easter	Similar change in cds
AAEL017403	Trypsin Modulating Oostatic Factor	294	97	294	97	23687823	LOC23687823	vitelline membrane protein 15a-2	Similar	Compare file says changed substantially
AAEL017555	Clip-Domain Serine Protease family B.	1080	359	1080	359	23687423	LOC23687423	serine protease easter	Similar
AAEL018347	Clip-domain serine protease family E	2727	908	2727/2610	908/869	5566813	LOC5566813	uncharacterized LOC5566813	Similar to one of the previous variants	NCBI says model discontinued or replaced
Models annotated as serine proteases or metalloproteases in AaegL 5 but not in AaegL3
AAEL000225	oviductin	1068	355	1068	355	5572013	LOC5572013	serine proteinase stubble	Similar
AAEL000252		564	187	564	187	5572012	LOC5572012	serine protease snake	Similar
AAEL000790		411	136	519	172	5566602	LOC5566602	matrix metalloproteinase-2	Changed substantially	Changed completeness
AAEL001231	MIND-MELD/ADAM	1833	610	4524/4485/4332/4314/4314/4122/4104/3906	1507/1494/1443/1437/ 1437/1373/1367/1301	5569251	LOC5569251	disintegrin and metalloproteinase domain-containing protein 12	Changed completeness
AAEL002398		510	169	2958	985	5574491	LOC5574491	A disintegrin and metalloproteinase with thrombospondin motifs 7	Changed substantially
AAEL002408		2649	882	2649	882	5574594	LOC5574594	endoplasmic reticulum metallopeptidase 1	Similar	Compare file says changed substantially
AAEL002426		2640	879	2640	879	5574596	LOC5574596	endoplasmic reticulum metallopeptidase 1	Similar
AAEL002432		2634	877	2634	877	5574589	LOC5574589	endoplasmic reticulum metallopeptidase 1	Similar
AAEL002582	coagulation factor X, putative	1542	513	1320	439	5575327	LOC5575327	serine protease 55	Changed Substantially
AAEL002659		159	52	3126/2988	1041/995	5575585	LOC5575585	disintegrin and metalloproteinase domain-containing protein 10	Merged with AAEL002663
AAEL002767		1917	638	1998	665	5575994	LOC5575994	modular serine protease	Similar change in cds
AAEL004576		1425	474	1425	474	5565047	LOC5565047	putative zinc metalloproteinase C607.06c	Similar
AAEL005485	adamts-7	3114	1037	3084	1027	5566567	LOC5566567	A disintegrin and metalloproteinase with thrombospondin motifs 12	Similar change in cds
AAEL006127		291	97	5295/5154/5136/4983/4920	1764/1717/1711/1660/ 1639	5567517	LOC5567517	A disintegrin and metalloproteinase with thrombospondin motifs 9	Merged with AAEL006148 and AAEL017208
AAEL006253		1605	534	1698/1875	565/624	5567682	LOC5567682	serine protease easter	Changed substantially
AAEL006689	lumbrokinase-3(1) precursor, putative	1239	412	1182/1233	410/393	5568269	LOC5568269	venom serine protease	Similar with more isoforms
AAEL006692	lumbrokinase-3(1) precursor, putative	987	328	1203	400	110680807	LOC110680807	venom serine protease-like	Changed substantially
AAEL006696	lumbrokinase-3T2, putative	1206	401	1206	401	5568270	LOC5568270	venom serine protease	Similar
AAEL006703	lumbrokinase-3(1) precursor, putative	1182	393	1182	393	5568267	LOC5568267	venom serine protease	Similar
AAEL006761		342	113	2343/2340/2331/2037	780/779/776/678	5568400	LOC5568400	A disintegrin and metalloproteinase with thrombospondin motifs 4	Merged with AAEL006766, AAEL006768 and AAEL006777
AAEL007514	oviductin	975	324	975/975	324/324	5569263	LOC5569263	serine proteinase stubble	Similar	Compare file says changed completeness
AAEL008378	preproacrosin, putative	855	284	735	244	5570562	LOC5570562	serine protease easter	Similar change in cds
AAEL008698	prolylcarboxypeptidase, putative	1503	500	1503	500	5570980	LOC5570980	putative serine protease K12H4.7	Similar
AAEL008699	prolylcarboxypeptidase, putative	1539	512	1539	512	5570972	LOC5570972	putative serine protease K12H4.7	Similar
AAEL008702	prolylcarboxypeptidase, putative	1500	499	1500	499	5570979	LOC5570979	putative serine protease K12H4.7	Similar
AAEL008708	lysosomal pro-X carboxypeptidase, putative	1404	467	1404	467	5570981	LOC5570981	putative serine protease K12H4.7	Similar
AAEL009038	prolylcarboxypeptidase, putative	1488	495	1512	503	5571390	LOC5571390	putative serine protease F56F10.1	Similar change in cds
AAEL009554		1704	567	1704	567	5572144	LOC5572144	serine protease 53	Similar
AAEL010084		2505	834	3213/3213/3213	1070/1070/1070	5572868	LOC5572868	A disintegrin and metalloproteinase with thrombospondin motifs 18	Changed substantially
AAEL010237		2295	764	2298	765	5580042	LOC5580042	ATP-dependent zinc metalloprotease YME1 homolog	Similar
AAEL011624	granzyme A precursor, putative	840/663	279/220	948/840	315/279	5575071	LOC5575071	serine protease snake	One of the previous and current variants similar
AAEL012153		2658	885	2658	885	5575907	LOC5575907	endoplasmic reticulum metallopeptidase 1	Similar
AAEL012157		2598	865	2631	876	5575913	LOC5575913	endoplasmic reticulum metallopeptidase 1	Similar change in cds	Copare file says changed completeness
AAEL012351	prolylcarboxypeptidase, putative	1164	387	1437/1026	478/341	5576159	LOC5576159	putative serine protease F56F10.1	Changed substantially
AAEL012589	prolylcarboxypeptidase, putative	1380	459	1482	493	5576645	LOC5576645	thymus-specific serine protease	Changed substantially
AAEL012590	prolylcarboxypeptidase, putative	1470	489	1470	489	5576644	LOC5576644	thymus-specific serine protease	Similar
AAEL012782		783	260	783	260	5576797	LOC5576797	serine protease snake	Similar	Compare file says changed substantially
AAEL013857		915/912	304/303	915/912	304/303	5579531	LOC5579531	serine protease Hayan	Similar
AAEL014139	proacrosin, putative	1032	343	1083/1032	360/343	5563805	LOC5563805	serine protease 7	One of the variants similar to the previous one	Compare file says changed substantially
AAEL014350		258	85	1056	351	5564199	LOC5564199	serine protease easter	Merged with AAEL014353
AAEL014571	oviductin	996	331	996	331	5564698	LOC5564698	venom serine protease	Similar
AAEL016971		7695	2564	5277	1758	23687391	LOC23687391	serine protease nudel	Changed substantially	This model seems to be incomplete based on its orthologs from Ae. albopictus AALF020571, An. gambiae AGAP007280, An. stephensi ASTE004431 etc.
AAEL016998		2544	847	2415	804	23687418	LOC23687418	A disintegrin and metalloproteinase with thrombospondin motifs 16	Changed substantially
AAEL005485	adamts-7	3114	1037	735	244	110681174	LOC110681174	A disintegrin and metalloproteinase with thrombospondin motifs 6-like	Changed substantially	This model seems to be incomplete based on its orthologs from A. gambiae AGAP001113, Cu. quinquefasciatus CPIJ019060 etc.
AAEL000252		564	187	885/885/885/795	294/294/294/264	110674731	LOC110674731	serine protease snake-like	Changed substantially	570 bases maps to AAEL00252
AAEL000252		564	187	468	155	110680964	LOC110680964	serine protease snake-like	Similar change in cds
AAEL012956	elastase putative	3295	598	768	255	110680652	LOC110680652	serine protease persephone-like		Maps to AAEL012956 with 97% identity
AAEL006696	lumbrokinase-3T2, putative	1206	401	1110	369	110680808	LOC110680808	venom serine protease-like	Similar change in cds	Maps to AAEL006696 (LOC5568270) with 95.9%
AAEL006692	lumbrokinase-3(1) precursor, putative	987	328	1203	400	5568271	LOC5568271	venom serine protease	Similar change in cds	Maps to AAEL006692 (LOC110680807) with 98.6% identity
AAEL014163		1713	570	456	151	110676832	LOC110676832	serine protease 7-like	Changed substantially	Maps to AAEL014163 with 99.6% identity
