# Supplementary material for: Improved reference genome of Aedes aegypti informs arbovirus vector control
Source: Nature. 2018 Nov 14;563(7732):501–7. doi: 10.1038/s41586-018-0692-z (PMC6421076; doi:10.1038/s41586-018-0692-z)
Supplement: Supplementary file 3 — This file contains Supplementary Data 1-24 and a detailed guide for the datasets [file 41586_2018_692_MOESM3_ESM.zip › 41586_2018_692_MOESM3_ESM/Supplementary Data 17 - Fig 2 - Chemoreceptor Annotations Metadata.xlsx]

## Sheet: Annotation Metadata
Supplementary Data 17 - Chemoreceptor Annotations Metadata. This table contains metadata associated with each gene and alternatively spliced transcript in the AaegL5 geneset. Note that AaegL5 sequences for 'fixed' and 'corrected' genes have lack-of-function mutations that we inferred to be the result of within-strain polymorphism and/or sequence/assembly errors. We provide the coordinates for the…
Name	Suffix	Suffix long	AaegL5 Accession	Chromosome	Start	End	Notes (especially for 'fixed' or 'corrected' genes)		Legacy Name(s)	Legacy Accession	Change from legacy annotation to AaegL5 ------------------------------------------------------------------------------------------------------------------------------------------------>
								Source of LOF mutation(s)			Gene presence (remain, merged, new)	CDS status (P=pseudogene, G=gene/intact)	Gene model (only major updates noted)	Gene model update details	Present in AaegL3 assembly?
Orco			XM_021851217.1	NC_035109.1	114494813	114559711			Or7	AAEL005776	remain
Or2			XM_001651705.2	NC_035108.1	471521676	471523298			Or2	AAEL005999	remain
Or3			-	NC_035108.1	329477465	329482507	Intron 4 has non-canonical donor site		Or3	AAEL017138	remain	P>G
Or4			XM_001650742.2	NC_035107.1	281797137	281799549			Or4,Or5	AAEL015147	merged
Or6			XM_021843862.1	NC_035108.1	210151671	210177427			Or6	AAEL017548	remain		major update	Added 19 aa N-terminus to complete gene model
Or8			XM_001662305.3	NC_035109.1	53451885	53453641			Or8	AAEL012254	remain
Or9			XM_001651704.2	NC_035108.1	471384857	471395194			Or9	AAEL006005	remain
Or10			XM_001651706.3	NC_035108.1	471791974	471794429			Or10	AAEL006003	remain
Or11			XM_001661709.2	NC_035107.1	120570887	120577401			Or11,Or12	AAEL011583	merged
Or13			XM_001653156.2	NC_035109.1	41718276	41719815			Or13	AAEL008368	remain
Or14	C	corrected	XM_001659191.3	NC_035108.1	329416622	329418251	AaegL5 has an in-frame stop codon that is polymorphic in Illumina reads from the same strain; we include intact allele; an intact allele also found on the AaegL5 alternative scaffolds	polymorphism	Or14	AAEL008442	remain
Or15			XM_001659190.3	NC_035108.1	329403026	329404857			Or15	AAEL008448	remain
Or16			XM_021855743.1	NC_035109.1	305577979	305591775			Or16,Or17	AAEL007110	merged
Or18	P	pseudogene	-	NC_035109.1	305691537	305711409			Or18	AAEL017510	remain		major update	Added 128 aa C-terminus to complete gene model
Or19	C	corrected	-	NC_035109.1	305677099	305689902	AaegL5 has an in-frame stop codon and 1bp deletion that are polymorphic in Illumina reads from the same strain; we include intact allele	polymorphism	Or19	AAEL017017	remain
Or20			XM_021851539.1	NC_035109.1	217670309	217672385			Or20	AAEL004966	remain
Or21			XM_011494961.2	NC_035109.1	217721641	217723231			Or21	AAEL017398	remain
Or22			XM_021855870.1	NC_035109.1	338176483	338178565			Or22	AAEL002479	remain
Or23			XM_021853572.1	NC_035109.1	261733552	261753218			Or23	AAEL001510	remain
Or24			XM_011494962.2	NC_035109.1	217642634	217644431			Or24	AAEL017557	remain
Or25			XM_001657035.3	NC_035107.1	189281753	189283403			Or25	AAEL003629	remain
Or26			XM_001654502.3	NC_035107.1	268672873	268674786			Or26	AAEL010428	remain
Or27			XM_001654501.3	NC_035107.1	268662478	268663976			Or27	AAEL010418	remain
Or28			XM_021854515.1	NC_035109.1	97338460	97340095			Or28	AAEL000391	remain
Or29			XM_021848008.1	NC_035108.1	448835489	448837124			Or29	AAEL001310	remain
Or30			XM_001654505.2	NC_035107.1	268758232	268759853			Or30	AAEL010409	remain
Or31			XM_001663350.2	NC_035108.1	199640033	199652647			Or31	AAEL013217	remain
Or32			XM_021837775.1	NC_035107.1	268686713	268697622			Or32	-	remain
Or33			XM_011494756.2	NC_035108.1	215763741	215765938			Or33	AAEL017362	remain
Or34			XM_021853348.1	NC_035109.1	81496983	81498328			Or1,Or34	AAEL003395	merged
Or36			XM_011494691.2	NC_035107.1	291753931	291756891			Or36	AAEL016981	remain
Or37			XM_021853347.1	NC_035109.1	81489444	81492548			Or35,Or37	AAEL003369	merged
Or38	C	corrected	XM_021853479.1	NC_035109.1	59606621	59636014	AaegL5 has an in-frame stop codon that is polymorphic in Illumina reads from the same strain; we include intact allele; an intact allele also found on the AaegL5 alternative scaffolds	polymorphism	Or38,Or39	AAEL005489	merged	P>G
Or40			XM_001651379.3	NC_035109.1	114351121	114352941			Or40	AAEL005767	remain
Or41			XM_001662935.3	NC_035107.1	129980705	129983312			Or41	AAEL003045	remain
Or42			XM_021847325.1	NC_035108.1	409280392	409281669			Or42	AAEL000616	remain
Or43			XM_011495034.2	NC_035109.1	216889173	216890926			Or43	AAEL017294	remain
Or44			XM_001657795.3	NC_035109.1	216897148	216898929			Or44	AAEL006465	remain
Or45			XM_001649150.3	NC_035108.1	408892441	408894094			Or45	AAEL000613	remain
Or47			XM_011495247.2	NC_035107.1	268708662	268720133			Or47	AAEL017079	remain
Or48	C	corrected	XM_021848026.1	NC_035108.1	449746053	449759833	AaegL5 has an in-frame stop codon that is polymorphic in Illumina reads from the same strain; we include intact allele	polymorphism	Or48	AAEL011895	remain
Or49	F	fixed	-	NC_035108.1	448699296	448700249	AaegL5 missing N terminus; we include intact allele found in NCBI TSA database	potential assembly error	Or49	AAEL001303	remain
Or50			XM_001654504.2	NC_035107.1	268753032	268755088			Or46,Or50	AAEL010426	merged
Or51	P	pseudogene	XM_021837777.1	NC_035107.1	268738852	268740303			Or51	AAEL018080	remain
Or52			XM_001663645.2	NC_035109.1	272950081	272953211			Or52	AAEL013507	remain
Or54			XM_001651323.2	NC_035107.1	268639099	268640982			Or54,Or53	AAEL015286	merged	P>G
Or55			XM_001654500.3	NC_035107.1	268649632	268651383			Or55,Or56	AAEL010415	merged
Or57	P	pseudogene	XM_021838728.1	NC_035107.1	268627442	268628828			Or57	AAEL010410	remain
Or58			XM_001657514.2	NC_035107.1	225069458	225070773			Or58	AAEL006202	remain
Or59			XM_001652995.3	NC_035109.1	47518918	47520660			Or59	AAEL001342	remain
Or60			-	NC_035108.1	419318757	419320061			Or60	AAEL017041	remain
Or61			-	NC_035108.1	419299677	419301005			Or61	AAEL017277	remain
Or62			-	NC_035109.1	36088326	36089642			Or62	AAEL011796	remain
Or63			XM_001649148.2	NC_035108.1	408849373	408850851			Or63	AAEL000628	remain
Or64			XM_001649149.2	NC_035108.1	408861383	408864107			Or64	AAEL000614	remain	P>G
Or66			XM_011495452.2	NC_035107.1	162522745	162524093			Or66	AAEL017227	remain
Or67			-	NC_035109.1	116172147	116173448			Or65,Or67	AAEL017260	merged
Or68	P	pseudogene	-	NC_035108.1	411404566	411407602			Or68	AAEL018076	remain
Or69			XM_001658243.3	NC_035108.1	411390305	411392340			Or69	AAEL001221	remain
Or70			XM_021845789.1	NC_035107.1	115355470	115357089			Or70	AAEL001224	remain
Or71	C	corrected	XM_011495106.2	NC_035108.1	448732098	448734136	AaegL5 has an in-frame stop codon that is polymorphic in Illumina reads from the same strain; we include intact allele	polymorphism	Or71	AAEL017564	remain
Or72			XM_011495301.2	NC_035109.1	365489685	365491994			Or72	AAEL017129	remain
Or73	C	corrected	-	NC_035107.1	225077318	225078576	AaegL5 has 2bp deletion and SNP, which are likely to be errors; we include intact allele found in NCBI TSA database; an intact allele also found on the AaegL5 alternative scaffolds	sequencing error	Or73	AAEL006192	remain	P>G
Or74			-	NC_035107.1	225044655	225045905			Or74	AAEL006195	remain
Or75			-	NC_035107.1	225799572	225800791			Or75	AAEL013419	remain
Or76	C	corrected	XM_001663564.2	NC_035107.1	225820340	225821589	AaegL5 has an in-frame stop codon; we include intact allele found in NCBI TSA database	polymorphism	Or76	AAEL013418	remain
Or77			XM_001663563.2	NC_035107.1	225846222	225848742			Or77	AAEL013422	remain	P>G
Or78			XM_001663562.2	NC_035107.1	225869977	225871557			Or78	AAEL013423	remain
Or79			XM_001663561.2	NC_035107.1	225882710	225884067			Or79	AAEL013420	remain
Or80			XM_011494809.2	NC_035109.1	116069343	116071489			Or80	AAEL017221	remain
Or81			XM_011494811.2	NC_035109.1	116055984	116060093			Or81	AAEL017305	remain
Or82			XM_021840905.1	NC_035108.1	57601300	57607526			Or82,Or83	-	merged	P>G
Or84			XM_021851567.1	NC_035109.1	115917200	115919475			Or84	AAEL017043	remain
Or85			XM_001648637.3	NC_035109.1	115933696	115935283			Or126,Or85	AAEL004218	merged
Or86			XM_011495454.2	NC_035109.1	275218183	275220149			Or86	AAEL017246	remain		major update	Added 179 aa N-terminus to complete gene model
Or87			XM_021853604.1	NC_035109.1	275014502	275016629			Or87	AAEL017347	remain
Or88			XM_001648139.3	NC_035107.1	40415983	40417397			Or88	AAEL014197	remain
Or89			-	NC_035109.1	153888160	153889606			Or89	AAEL017125	remain
Or90			-	NC_035109.1	153876215	153877636			Or90	AAEL017037	remain
Or91			XM_011495085.2	NC_035107.1	113225237	113226837			Or91	AAEL017149	remain		major update	Added 29 aa N-terminus to complete model
Or92	P	pseudogene	-	NC_035107.1	113755713	113757090			Or92	AAEL017065	remain	G>P
Or93			XM_011495086.2	NC_035107.1	113739230	113741736			Or93	AAEL017296	remain
Or94			XM_011494976.2	NC_035109.1	59456511	59465990			Or94	AAEL017201	remain
Or95			XM_011494934.2	NC_035108.1	388637187	388639024			Or95	AAEL017495	remain
Or96			XM_011494935.2	NC_035108.1	306619688	306621363			Or96	AAEL017427	remain
Or97			XM_011495296.2	NC_035109.1	139914134	139915980	Contains non-canonical splice site		Or97	AAEL017000	remain		major update	Added short C-terminus to complete model
Or99			XM_021838590.1	NC_035107.1	195832295	195833678			Or98,Or99	AAEL017236	merged
Or100			XM_001661597.2	NC_035109.1	365206147	365207635			Or100	AAEL011409	remain
Or101			XM_011495166.2	NC_035109.1	326800696	326802588			Or101	AAEL017050	remain
Or102			XM_021852918.1	NC_035109.1	379217822	379219330			Or102	AAEL017143	remain
Or103			XM_011494932.2	NC_035108.1	80728647	80730229			Or103	AAEL017505	remain
Or104			XM_011495347.2	NC_035108.1	355654599	355656279			Or104	AAEL016966	remain
Or105			XM_021846359.1	NC_035108.1	355635600	355637257			Or105	AAEL017014	remain
Or106			-	NC_035108.1	79448318	79450086			Or106	AAEL017105	remain
Or107			XM_021848119.1	NC_035108.1	80117004	80118838			Or107	AAEL017316	remain
Or108	C	corrected	XM_021848120.1	NC_035108.1	80126260	80127916	AaegL5 has a disrupted start codon that is polymorphic in Illumina reads from the same strain; we include allele with intact start codon	polymorphism	Or108	AAEL018070	remain	P>G
Or110			XM_011495468.2	NC_035109.1	306243905	306245390			Or109,Or110	AAEL016983	merged
Or111	P	pseudogene	XM_021849006.1	NC_035109.1	340654290	340655520	AaegL5 has large deletion in exon 2; no intact alleles found in ncbi database so deletion incorporated into our annotation		Or111	AAEL017178	remain	G>P
Or112			XM_021849002.1	NC_035109.1	340669801	340671768			Or112	AAEL018095	remain	P>G
Or113			XM_021849003.1	NC_035109.1	340658600	340660307			Or113	AAEL017123	remain
Or114			XM_021853739.1	NC_035109.1	344414676	344416320			Or114	AAEL017219	remain
Or115			XM_021851747.1	NC_035109.1	344428724	344430597			Or115	AAEL017361	remain
Or116			XM_021841562.1	NC_035108.1	94527817	94529467			Or116	AAEL018086	remain	P>G
Or117			XM_011494796.2	NC_035108.1	94514898	94517053			Or117	AAEL017377	remain
Or118	C	corrected	XM_021851959.1	NC_035109.1	139460320	139462019	AaegL5 has a 10bp insertion that is polymorphic in Illumina reads from the same strain; we include intact allele	polymorphism	Or118	AAEL018107	remain	P>G
Or119			XM_011495008.2	NC_035109.1	139453761	139455379			Or119	AAEL017009	remain
Or120	P	pseudogene	-	NC_035108.1	83445629	83447011			Or120	AAEL018087	remain
Or121			XM_011495435.2	NC_035108.1	83437478	83439702			Or121	AAEL017104	remain
Or122			XM_001663704.3	NC_035108.1	83423386	83425239			Or122	AAEL013563	remain
Or123			XM_011495123.2	NC_035109.1	78280641	78281971			Or123	AAEL017537	remain
Or125			XM_001664048.2	NC_035108.1	90313292	90315128			Or124,Or125	AAEL013893	merged
Or127	P	pseudogene (small fragment)	-	NC_035108.1	356243624	356243824			Or127	AAEL017271	remain
Or128			-	NC_035108.1	336027245	336045622			Or128,Or129	AAEL005680	merged	P>G
Or130	P	pseudogene (small fragment)	-	NC_035108.1	94495585	94495934			Or130	AAEL017285	remain
Or131	P	pseudogene (small fragment)	-	NC_035107.1	291746404	291746703			Or131	-	remain
Or132	N	new	XM_021842517.1	NC_035108.1	136108480	136122364			-		new				present
Or133	N	new	XM_021841120.1	NC_035108.1	68115909	68117419			-		new				missing
Gr1			XM_001655100.3	NC_035108.1	302310640	302342841			Gr1	AAEL002380-PA	remain
Gr2			XM_001654789.3	NC_035107.1	243246615	243248464			Gr2	AAEL002167-PA	remain
Gr3			XM_001660552.3	NC_035109.1	11154707	11157008			Gr3	AAEL010058-PA	remain
Gr4			XM_001647824.3	NC_035109.1	104935424	104937186			Gr4	AAEL000048-PA	remain		major update	Added a new first exon
Gr5			XM_001647825.2	NC_035109.1	104914659	104917820			Gr5	AAEL000043-PA	remain		major update	Used a different first exon
Gr6			XM_001647831.3	NC_035109.1	104504030	104505752			Gr6	AAEL000012-PA	remain
Gr7			XM_021853638.1	NC_035109.1	104568891	104588727			Gr7	AAEL000060-PA	remain		major update	Added a new first exon
Gr8	P	pseudogene	XM_001647829.2	NC_035109.1	104798919	104832972			Gr8	AAEL000069-PA	remain
Gr9			XM_001647827.3	NC_035109.1	104869023	104871783			Gr9	AAEL000075-PA	remain
Gr10			XM_021850701.1	NC_035109.1	104871678	104894869			Gr10	AAEL000082-PA	remain
Gr11			XM_001661423.3	NC_035108.1	182341652	182351942			Gr11,Gr12	AAEL011174-PA	merged
Gr13	P	pseudogene	XM_021851425.1	NC_035109.1	172987043	172988534			Gr13	AAEL018071	remain
Gr14			XM_001661691.3	NC_035109.1	107310966	107333860			Gr14	AAEL011571-PA	remain
Gr15			XM_011495159.2	NC_035108.1	239689838	239691712			Gr15,Gr51	AAEL017304-PA	merged
Gr16			XM_011495157.2	NC_035108.1	239761443	239763218			Gr16	AAEL017230-PA	remain
Gr17	C	corrected	XM_021839558.1	NC_035108.1	239749367	239750955	AaegL5 has an 'AT' intron splice acceptor that is polymorphic in Illumina reads from the same strain; we include intact transcript expected for canonical 'AG' allele	polymorphism	Gr17	AAEL017097-PA	remain		major update	Dropped the original first exon
Gr18			XM_021844554.1	NC_035108.1	239715594	239716916			Gr18	AAEL017327-PA	remain
Gr19a			XM_011495278.2	NC_035108.1	278052838	278094234			Gr19a	AAEL011073-PC	remain
Gr19b			-	NC_035108.1	278052838	278080735			Gr19b	AAEL011073-PB	remain
Gr19c			XM_001655037.3	NC_035108.1	278052858	278065195			Gr19c	AAEL011073-PA	remain
Gr20a			XM_011495109.2	NC_035109.1	60870607	60991687			Gr20a	AAEL007935-PG	remain
Gr20b			-	NC_035109.1	60870607	60989752			Gr20b	AAEL007935-PH	remain
Gr20c	P	pseudogene	-	NC_035109.1	60870607	60974447			Gr20c		remain
Gr20d			XM_011495114.2	NC_035109.1	60870607	60970604			Gr20d	AAEL007935-PE	remain
Gr20e			-	NC_035109.1	60870607	60959724			Gr20e	AAEL007935-PB	remain
Gr20f			-	NC_035109.1	60870607	60945744			Gr20f	AAEL007935-PA	remain
Gr20g			-	NC_035109.1	60870607	60944400			Gr20g	AAEL007935-PI	remain
Gr20h			XM_011495107.2	NC_035109.1	60870607	60931891			Gr20h	AAEL007935-PC	remain
Gr20i	N	new	-	NC_035109.1	60870607	60914157			-		new				present
Gr20j			-	NC_035109.1	60870607	60899793			Gr20i	AAEL007935-PD	remain
Gr20k			XM_011495108.2	NC_035109.1	60870607	60889886			Gr20j	AAEL007935-PF	remain
Gr20l	N	new	XM_021851562.1	NC_035109.1	60870607	60881117			-		new				present
Gr20m			-	NC_035109.1	60870607	60880321			Gr20k		remain
Gr21			-	NC_035109.1	84367986	84369349			Gr21	AAEL013192-PA	remain
Gr22			XM_021854449.1	NC_035109.1	84372675	84374570			Gr22	AAEL013190-PA	remain
Gr23			XM_021854450.1	NC_035109.1	84398357	84400355			Gr23,Gr24	AAEL013196-PA	merged
Gr25	F	fixed	XM_001663320.3	NC_035109.1	84390465	84392396	AaegL5 has 500bp insertion of repetitive DNA; we include intact allele from NCBI TSA database.	polymorphism	Gr25	AAEL013193-PA	remain
Gr26			XM_021854446.1	NC_035109.1	84383448	84386363			Gr26	AAEL013195-PA	remain
Gr27			-	NC_035109.1	61735507	61736856			Gr27,Gr28	AAEL015556-PA	merged
Gr29			-	NC_035109.1	61775641	61776924			Gr29	AAEL010275-PA	remain
Gr30			-	NC_035108.1	217786538	217823907			Gr30	AAEL013646-PA	remain
Gr31			-	NC_035109.1	60506746	60548900			Gr31	AAEL007933-PA	remain
Gr32			-	NC_035109.1	61688498	61703205			Gr32	AAEL017063-PA	remain
Gr33a			XM_021846882.1	NC_035108.1	382029709	382036018			Gr33a	AAEL017446-PA	remain
Gr33b			-	NC_035108.1	382032363	382036018			Gr33b	AAEL017446-PB	remain
Gr34			XM_021852860.1	NC_035109.1	212688192	212705119			Gr34	AAEL000162-PA	remain
Gr35			XM_021843211.1	NC_035108.1	175076882	175078578			Gr35	AAEL017415-PA	remain		major update	Introduced an intron interupting the original long first exon.
Gr36			XM_021843208.1	NC_035108.1	175008112	175009619			Gr36,Gr52	AAEL017169-PA	merged
Gr37			XM_011495068.2	NC_035108.1	312474698	312476167			Gr37,Gr38	AAEL017235-PA	merged
Gr39a			-	NC_035108.1	312513168	312553429			Gr39a,Gr40a	AAEL017206-PA	merged
Gr39b	P	pseudogene	XM_021845707.1	NC_035108.1	312518025	312553429			Gr39b,Gr40b		merged
Gr39c			-	NC_035108.1	312524163	312553429			Gr39c,Gr40c		merged
Gr39d	P	pseudogene	-	NC_035108.1	312525908	312553429			Gr39d,Gr40d		merged
Gr39e			-	NC_035108.1	312536429	312553429			Gr39e,Gr40e	AAEL017323-PA	merged
Gr39f	P	pseudogene	-	NC_035108.1	312538848	312553429			Gr39f,Gr40f		merged
Gr39g	P	pseudogene	-	NC_035108.1	312540464	312553429			Gr39g,Gr40g		merged
Gr39h	P	pseudogene	-	NC_035108.1	312550806	312553429			Gr39h,Gr40h		merged
Gr41			-	NC_035109.1	15209486	15211015			Gr41	AAEL006500-PA	remain
Gr42			-	NC_035109.1	15207918	15209412			Gr42	AAEL017449-PA	remain
Gr43			XM_021849662.1	NC_035109.1	15201688	15206923			Gr43	AAEL017182-PA	remain
Gr44			-	NC_035109.1	15289982	15291408			Gr44	AAEL017569-PA	remain
Gr45	P	pseudogene	-	NC_035109.1	15276849	15288444			Gr45	AAEL006494-PA	remain	G>P
Gr46			-	NC_035109.1	15218930	15220361			Gr46	AAEL017092-PA	remain
Gr47			-	NC_035109.1	15494361	15496245			Gr47	AAEL017408-PA	remain		major update	Shortened the end of the first exon.
Gr48			-	NC_035109.1	352553111	352557253			Gr48	AAEL018062-PA	remain	P>G
Gr49			XM_021853741.1	NC_035109.1	61686666	61688454			Gr49	AAEL017488-PA	remain
Gr50			-	NC_035109.1	61671104	61672551			Gr50	AAEL018078-PA	remain	P>G	major update	New assembly repairs a large frameshifting deletion in the first exon, restoring this model to intact.
Gr53	C	corrected	-	NC_035109.1	61657862	61659245	AaegL5 has a 1bp insertion in a homopolymer stretch that is likely to be a mistake and a polymorphic in-frame stop codon; we include intact allele.	polymorphism and sequencing error	Gr53	AAEL010279-PA	remain
Gr54			-	NC_035109.1	61647829	61649196			Gr54	AAEL017364-PA	remain
Gr55	C	corrected	XM_021854514.1	NC_035109.1	61631301	61632701	AaegL5 has an in-frame stop codon that is polymorphic in Illumina reads from the same strain; we include intact allele	polymorphism	Gr55	AAEL010274-PA	remain
Gr56			-	NC_035109.1	61619250	61620625			Gr56	AAEL010278-PA	remain
Gr57			-	NC_035109.1	61572213	61573601			Gr57	AAEL010272-PA	remain
Gr58			-	NC_035109.1	84370772	84372459			Gr58	AAEL017324-PA	remain		major update	Extended the N-terminus
Gr59	P	pseudogene	XM_001663324.3	NC_035109.1	84366339	84367778			Gr59	AAEL013200-PA	remain
Gr60a			-	NC_035109.1	60843880	60856158			Gr60a	AAEL017450-PA	remain
Gr60b	N	new	-	NC_035109.1	60843859	60852234			-		new				missing (private exon)
Gr60c	N	new	-	NC_035109.1	60843859	60851016			-		new				missing (private exon)
Gr60d	N	new	XM_021851481.1	NC_035109.1	60843859	60849811			-		new				missing (private exon)
Gr61a	N	new	XM_021852608.1	NC_035109.1	60806286	60832971			-		new				present
Gr61b	N	new	XM_021852609.1	NC_035109.1	60807667	60832970			-		new				present
Gr61c			-	NC_035109.1	60817666	60832970			Gr61	AAEL017202-PA	remain
Gr62			-	NC_035109.1	60783592	60793716			Gr62	AAEL017040-PA	remain
Gr63	F	fixed	-	NC_035108.1	267241370	267274346	AaegL5 has numerous small indels which are likely to be mistakes due to low coverage and a potential assembly problem; we include the intact allele found in AaegL3 genome assembly	potential assembly error	Gr63	AAEL017565-PA	remain
Gr64			-	NC_035108.1	267150888	267238595			Gr64	AAEL007142-PA	remain
Gr65			XM_021839556.1	NC_035108.1	239697126	239698486			Gr65	AAEL017295-PA	remain
Gr66	C	corrected	XM_011495161.2	NC_035108.1	239699474	239700849	AaegL5 has a 1bp insertion in a homopolymer stretch that is likely to be a mistake; we include an intact allele	sequencing error	Gr66	AAEL017394-PA	remain
Gr67a	P	pseudogene	XM_021842176.1	NC_035108.1	122415826	122446464			Gr67a		remain		major update	Now has a large deletion.
Gr67b			-	NC_035108.1	122415808	122432990			Gr67b	AAEL017158-PB	remain
Gr67c			-	NC_035108.1	122415808	122427801			Gr67c	AAEL017158-PA	remain
Gr67d	P	pseudogene	-	NC_035108.1	122415826	122420494			Gr67d	AAEL017527-PA	remain
Gr67e			-	NC_035108.1	122415808	122417177			Gr67e	AAEL017158-PC	remain
Gr68			-	NC_035108.1	122399905	122401201			Gr68a,Gr70	AAEL017527-PB	merged
Gr69			-	NC_035108.1	122391730	122399225			Gr69,Gr71	AAEL017441-PA	merged
Gr72	C	corrected	-	NC_035109.1	192321597	192328992	AaegL5 has a 1bp insertion in a homopolymer stretch that is likely to be a mistake; we include an intact allele	sequencing error	Gr72	AAEL017216-PA	remain
Gr73			-	NC_035109.1	58262886	58309611			Gr73	AAEL010962-PA	remain
Gr74a			-	NC_035108.1	122473388	122552358			Gr74a		remain
Gr74b			-	NC_035108.1	122496251	122552358			Gr74a	AAEL017476-PB	remain
Gr74c	N	new	-	NC_035108.1	122506543	122552358			-		new				missing (650bp private exon(s))
Gr74d			-	NC_035108.1	122534084	122552358			Gr74b	AAEL017476-PA	remain
Gr74e			-	NC_035108.1	122535599	122552358			Gr74c	AAEL017476-PC	remain
Gr75			-	NC_035109.1	352543816	352545280			Gr75	AAEL018062-PA	remain	P>G
Gr76			XM_001660162.3	NC_035109.1	210886055	210918925			Gr76	AAEL009545-PA	remain
Gr77			XM_021852517.1	NC_035109.1	60609750	60653995			Gr77	AAEL007940-PA	remain
Gr78			-	NC_035109.1	113190221	113191958			Gr78	AAEL017312-PA	remain
Gr79			-	NC_035108.1	239724155	239725587			Gr79	AAEL017486-PA	remain
Gr80	N	new	XM_001655434.2	NC_035109.1	192307266	192321498			-		new				present
Gr81	N	new	-	NC_035109.1	61789002	61790417			-		new				present
Ir7a			-	NC_035107.1	37734383	37736188			Ir7h.1,Ir7h.2	AAEL015227	merged
Ir7b			XM_001656659.2	NC_035107.1	17712901	17714790			Ir7n.1,Ir7n.2	AAEL014690	merged
Ir7c			XM_021857528.1	NC_035107.1	17717397	17719264			Ir7m.1,Ir7m.2	AAEL014687	merged
Ir7d			XM_001656661.2	NC_035107.1	17719481	17721579			Ir7k.1,Ir7k.2	AAEL014691	merged
Ir7e			-	NC_035109.1	186287170	186301430			Ir7j	AAEL000413	remain
Ir7f			XM_021857468.1	NC_035107.1	17701465	17703420			Ir7y.1,Ir7y.2	AAEL014686	merged
Ir7g			XM_001656662.2	NC_035107.1	17737954	17739970			Ir7q.1	AAEL003329	remain		major update	Added 56 amino acid to N-terminus
Ir7h			XM_021838644.1	NC_035107.1	17740878	17742713			Ir7q.2	AAEL003341	remain
Ir7i			XM_001650745.2	NC_035107.1	17621000	17623351			Ir7r.1,Ir7r.2	AAEL015149	merged
Ir7j			XM_001656664.2	NC_035107.1	17747142	17749154			Ir7z.1,Ir7z.2	AAEL003350	merged
Ir7k			XM_001650744.2	NC_035107.1	17616961	17619627			Ir7s.1,Ir7s.2	AAEL015150	merged
Ir7l			XM_021850741.1	NC_035109.1	186335703	186337668			Ir7l	AAEL000462	remain
Ir7m			XM_021853610.1	NC_035109.1	186416637	186418978			Ir7v.1	AAEL018099	remain
Ir7n			XM_021853901.1	NC_035109.1	186439316	186441870			Ir7v.2	AAEL018100	remain
Ir7o			XM_021853306.1	NC_035109.1	186492705	186495257			Ir7v.3	AAEL018101	remain
Ir7p	N	new	XM_021850743.1	NC_035109.1	186450096	186451949			-	-	new				present
Ir7q	N	new	XM_021852194.1	NC_035109.1	186355049	186357085			-	-	new				missing
Ir7r	N	new	XM_021850742.1	NC_035109.1	186366245	186368093			-	-	new				missing
Ir8a			XM_001656123.2	NC_035107.1	85989081	86003639			Ir8a	AAEL002922	remain
Ir21a			XM_021841554.1	NC_035108.1	323939038	323957575			Ir21a	AAEL013366	remain		major update	Added 1 exon and 368 amino acids to N-terminus; added 215 amino acids to C-terminus
Ir25a			XM_001660368.2	NC_035109.1	203135372	203147789			Ir25a	AAEL009813	remain		major update	Added 1 exon and 40 amino acids to N-terminus
Ir31a1			XM_021842018.1	NC_035108.1	374038124	374050753			Ir31a	AAEL013153	remain		major update	Added 2 exons and 125 amino acids to N-terminus
Ir31a2	N	new	XM_021839636.1	NC_035108.1	374061613	374109508			-	-	new				incomplete (fragmented across two contigs with 250 bp missing in the middle)
Ir40a			XM_021838068.1	NC_035107.1	285838713	285842168			Ir40a	AAEL014270	remain		major update	Removed 57 amino acids from N-terminus
Ir41a			-	NC_035109.1	103280797	103299690			Ir41a.1	AAEL000007	remain		major update	Added 1 exon and 71 amino acids to N-terminus
Ir41b	C	corrected	XM_021853214.1	NC_035109.1	103318289	103337138	AaegL5 has five 1bp indels which are likely to be mistakes; we include an intact allele	sequencing error	Ir41a.2	AAEL000031	remain		major update	Added 2 coding exons and 112 amino acids to N-terminus
Ir41c			XM_001647867.2	NC_035109.1	103185748	103195612			Ir41n	AAEL000089	remain		major update	Added 54 amino acids to N-terminus
Ir41d	P	pseudogene	XM_021851441.1	NC_035109.1	103164811	103167028			Ir41o	AAEL000039	remain
Ir41e			XM_001647870.2	NC_035109.1	103107813	103110643			Ir41j	AAEL000018	remain
Ir41f			XM_001647869.2	NC_035109.1	103137399	103146686			Ir41k	AAEL000066	remain
Ir41g			XM_021851410.1	NC_035109.1	103368280	103370634			Ir41e	AAEL000011	remain		major update	Added 1 exon and 80 amino acids to N-terminus and added/adjusted middle intron
Ir41h	C	corrected	-	NC_035109.1	103346397	103348437	AaegL5 has numerous small indels and SNPs which are likely to be mistakes; we include intact allele found in NCBI TSA database; an intact allele also found on the AaegL5 alternative scaffolds	sequencing error	Ir41f	AAEL000052	remain		major update	Added 1 exons and ~100 amino acids to N-terminus
Ir41i	C	corrected	XM_021854369.1	NC_035109.1	103357066	103359134	AaegL5 has numerous small indels and SNPs which are likely to be mistakes; we include intact allele found in NCBI TSA database; an intact allele also found on the AaegL5 alternative scaffolds	sequencing error	Ir41g	AAEL018359	remain
Ir41j			XM_001647859.2	NC_035109.1	103428985	103431069			Ir41d.1,Ir41d.2	AAEL015429	merged
Ir41k			XM_021851962.1	NC_035109.1	103390534	103457778			Ir41d.3	AAEL000095	remain		major update	Adjusted N-terminus, including addition of 2 exons and 250+ amino acids
Ir41l			XM_021849998.1	NC_035109.1	103069103	103078970			Ir41p.2	AAEL018060	remain		major update	Added 1 exon and 59 amino acids to N-terminus
Ir41m	NC	new, corrected	XM_021850001.1	NC_035109.1	103056210	103059353	AaegL5 has a 1bp insertion that is polymorphic in Illumina reads from the same strain; we include intact allele	polymorphism	-	-	new				present
Ir41n			XM_001647858.2	NC_035109.1	103473040	103484495			Ir41p.1	AAEL000063	remain
Ir41o			XM_001647865.2	NC_035109.1	103222749	103239597			Ir41i	AAEL000047	remain		major update	Added 1 exons and 58 amino acids to N-terminus
Ir41p			XM_001661236.2	NC_035109.1	287818935	287822690			Ir92a	AAEL011001	remain		major update	Added 3 exons and 151 amino acids to N-terminus
Ir60a			-	NC_035109.1	348562468	348564564			Ir60a	AAEL003440	remain
Ir64a			XM_021843073.1	NC_035108.1	168079926	168172004			Ir64a	AAEL010880	remain		major update	Added exon with 143 amino acids to N-terminus and added 196 amino acids in middle of protein
Ir68a			XM_021839690.1	NC_035108.1	444452977	444455726			Ir68a	AAEL005039	remain		major update	Added 188 amino acids to N-terminus, including addition exon, and adjusted several splice sites
Ir75a			XM_001654838.2	NC_035108.1	305001787	305006198			Ir75e.3	AAEL010775	remain		major update	Added 2 additional exons and 123 amino acids to N-terminus
Ir75b			XM_001654837.2	NC_035108.1	305020186	305026465			Ir75e.1	AAEL010774	remain		major update	Added 2 additional exons and 106 amino acids to N-terminus
Ir75c			XM_021845587.1	NC_035108.1	305057319	305064085			Ir75e.2	AAEL010767	remain		major update	Added 1 addition exon and 49 amino acids to N-terminus; added 36 amino acids in middle of protein
Ir75d			XM_001653951.2	NC_035109.1	155773599	155776097			Ir75d	AAEL018077	remain
Ir75e			XM_021840039.1	NC_035108.1	17051920	17060194			Ir75k.1	AAEL014089	remain
Ir75f			XM_021840043.1	NC_035108.1	17083349	17090896			Ir75k.3	AAEL014087	remain		major update	Added 31 amino acids to N-terminus and made major changes to C-terminus
Ir75g			XM_021840044.1	NC_035108.1	17103390	17136868			Ir75k.2,Ir75k.4	AAEL014085	merged
Ir75h			XM_001651503.2	NC_035108.1	66492675	66512051			Ir75l	AAEL005875	remain		major update	Added 40 amino acids to N-terminus
Ir75i			XM_001647970.2	NC_035108.1	16955626	16966544			Ir75o	AAEL014086	remain		major update	Added 116 amino acids to N-terminus
Ir75j	NP	new, pseudogene	XM_021844349.1	NC_035108.1	16994630	17004272			-	-	new				missing
Ir75k			XM_021854443.1	NC_035109.1	84259678	84263330			Ir75i	AAEL013198	remain
Ir75l	N	new	XM_021854439.1	NC_035109.1	84233707	84236057			-	-	new				present
Ir76b			XM_001651882.2	NC_035109.1	396626080	396663291			Ir76b	AAEL006360	remain		major update	Added 1 additional exons and 127 amino acids to N-terminus
Ir87a1			XM_001655581.2	NC_035107.1	306116184	306118988			Ir87a.1	AAEL011691	remain
Ir87a2			XM_001655582.2	NC_035107.1	306082129	306084422			Ir87a.2	AAEL011690	remain
Ir93a			XM_021849523.1	NC_035109.1	325202859	325231402			Ir93a	AAEL005012	remain		major update	Added 43 amino acids to middle of protein
Ir100a			XM_021837319.1	NC_035107.1	22940741	22942879			Ir100a.1,Ir100a.2	AAEL015078	merged		major update	Added 72 amino acids to N-terminus
Ir100b	C	corrected	XM_001651175.2	NC_035107.1	22904875	22907094	AaegL5 has in-frame stop codon that is polymorphic in Illumina reads from the same strain; we include intact allele; an intact allele also found on the AaegL5 alternative scaffolds	polymorphism	Ir100d	AAEL015265	remain
Ir100c			XM_001651177.2	NC_035107.1	22953451	22955678			Ir100c.1,Ir100c.2	AAEL015267	merged
Ir100d			XM_001650500.2	NC_035107.1	22975936	22978313			Ir100e.1,Ir100e.2	AAEL015079	merged
Ir101			-	NC_035107.1	202169582	202171740			Ir101	AAEL013241	remain		major update	Added 57 amino acids to C-terminus
Ir102	N	new	-	NC_035107.1	202328731	202335520			-	-	new				incomplete (244 bp fragment)
Ir103	N	new	XM_021838596.1	NC_035107.1	202195224	202197618			-	-	new				present
Ir104	N	new	-	NC_035107.1	202219705	202221623			-	-	new				present
Ir105	NF	new, fixed	-	NC_035109.1	133665955	133668651	AaegL5 has a novel 922bp insertion; An intact allele without the insertion was found in the NCBI TSA database; We include the AaegL5 sequence minus the insertion (which differs by a few SNPs, in addition to the insertion, from the TSA database allele)	polymorphism	-	-	new				present
Ir106			XM_001658608.2	NC_035109.1	133676096	133678116			Ir120	AAEL007786	remain		major update	Added 51 amino acids to N-terminus and 30 amino acids to C-terminus
Ir107	N	new	-	NC_035108.1	28676021	28677681			-	-	new				present
Ir108	N	new	-	NC_035108.1	28606100	28607735			-	-	new				present
Ir109	N	new	-	NC_035108.1	28567669	28575858			-	-	new				present
Ir110	NP	new, pseudogene	-	NC_035108.1	28591493	28593180			-	-	new				present
Ir111	N	new	-	NC_035109.1	7373341	7375089			-	-	new				present
Ir112	NP	new, pseudogene	-	NC_035109.1	16479976	16481606			-	-	new				present
Ir113	NF	new, fixed	-	NC_035109.1	7398004	7400050	AaegL5 has a novel 388bp insertion of repetitive DNA; We include an intact allele found in the NCBI TSA database	polymorphism	-	-	new				present
Ir114	N	new	-	NC_035109.1	7425763	7427328			-	-	new				present
Ir115	NP	new, pseudogene	-	NC_035109.1	7434622	7436172			-	-	new				present
Ir116	N	new	-	NC_035109.1	7515796	7517414			-	-	new				present
Ir117	NF	new, fixed	-	NC_035109.1	7847065	7858212	AaegL5 has a novel 11kb insertion of repetitive DNA; An intact allele without the insertion was found in the NCBI TSA database; We include the AaegL5 sequence minus the insertion (which differs by a few SNPs, in addition to the insertion, from the TSA database allele)	polymorphism	-	-	new				present
Ir118	N	new	-	NC_035109.1	114437795	114439724			-	-	new				present
Ir119			-	NC_035108.1	445836047	445837744			Ir109	-	remain		major update	Added 303 amino acids to N-terminus
Ir120			-	NC_035108.1	445156086	445157909			Ir108	-	remain		major update	Added 309 amino acids to N-terminus and 30 amino acids to C-terminus
Ir121			-	NC_035108.1	445232274	445234375			Ir112	-	remain		major update	Added 310 amino acids to N-terminus and 39 amino acids to C-terminus
Ir122	N	new	-	NC_035107.1	187548233	187549989			-	-	new				present
Ir123			-	NC_035107.1	187664261	187666086			Ir119	AAEL018081	remain		major update	Added 303 amino acids to N-terminus and 22 amino acids to C-terminus
Ir124			-	NC_035109.1	36059050	36061487			Ir107.2	-	remain		major update	Added 306 amino acids to N-terminus
Ir125			-	NC_035109.1	36014301	36016046			Ir107.1	AAEL011804	remain
Ir126	N	new	-	NC_035108.1	370854248	370855960			-	-	new				present
Ir127	N	new	-	NC_035108.1	370860140	370861867			-	-	new				present
Ir128	C	corrected	-	NC_035109.1	87865832	87867536	AaegL5 has a 26bp deletion which is likely to be an error; we include an intact allele from the NCBI TSA database	potential sequencing error	Ir113	-	remain		major update	Added 306 amino acids to N-terminus
Ir129			-	NC_035109.1	87952137	87953891			Ir114	-	remain		major update	Added 299 amino acids to N-terminus and 32 amino acids to C-terminus
Ir130	N	new	-	NC_035109.1	87977138	87979354			-	-	new				present
Ir131	N	new	-	NC_035109.1	87129161	87131199			-	-	new				present
Ir132			-	NC_035109.1	87150550	87152617			Ir110	-	remain		major update	Added 300 amino acids to N-terminus
Ir133	N	new	-	NC_035109.1	87229592	87231703			-	-	new				present
Ir134	NP	new, pseudogene	-	NC_035107.1	291294148	291295761			-	-	new				present
Ir135	NP	new, pseudogene	-	NC_035107.1	291311063	291312418			-	-	new				present
Ir136			XM_021838158.1	NC_035107.1	291722582	291732037			Ir111.3	-	remain		major update	Added 316 amino acids to N-terminus and 25 amino acids to C-terminus
Ir137			-	NC_035107.1	291274319	291276055			Ir111.1,Ir111.2	AAEL003249	merged		major update	Added 315 amino acids in middle of protein
Ir138			-	NC_035109.1	87370921	87372702			Ir115	-	remain		major update	Added 296 amino acids to N-terminus and 36 amino acids to C-terminus
Ir139			-	NC_035109.1	87980108	87981856			Ir105	-	remain		major update	Added 312 amino acids to N-terminus
Ir140			-	NC_035109.1	88016767	88018479			Ir106.2	-	remain		major update	Added 302 amino acids to N-terminus
Ir141			-	NC_035109.1	88040778	88042496			Ir106.1	AAEL018069	remain		major update	Added 304 amino acids to N-terminus
Ir142	N	new	-	NC_035109.1	87338545	87340254			-	-	new				present
Ir143	N	new	-	NC_035109.1	87358207	87359934			-	-	new				present
Ir144			-	NC_035109.1	87289504	87291204			Ir116	-	remain		major update	Added 301 amino acids to N-terminus
Ir145	N	new	-	NC_035109.1	87274190	87275911			-	-	new				present
Ir146	NP	new, pseudogene	-	NC_035109.1	87282706	87284427			-	-	new				present
Ir147	N	new	-	NC_035109.1	250657514	250659220			-	-	new				present
Ir148	C	corrected	-	NC_035109.1	95286465	95288188	AaegL5 has 4bp deletion that is polymorphic in Illumina reads from the same strain; we include intact allele	polymorphism	Ir117	-	remain		major update	Added 301 amino acids to N-terminus
Ir149			-	NC_035109.1	95280953	95282698			Ir118.2	-	remain		major update	Added 300 amino acids to N-terminus and 21 amino acids to C-terminus
Ir150			-	NC_035109.1	95272431	95274337			Ir118.1	-	remain		major update	Added 300 amino acids to N-terminus and 39 amino acids to C-terminus
Ir151			-	NC_035109.1	37721540	37723434			Ir103	AAEL011122	remain		major update	Added one exon and 146 amino acids to N-terminus
Ir152			-	NC_035109.1	37730371	37733088			Ir104.2	AAEL011131	remain		major update	Added two exons and 279 amino acids to N-terminus
Ir153			-	NC_035109.1	37742418	37744523			Ir104.3	AAEL011127	remain		major update	Added one exon and 314 amino acids to N-terminus
Ir154			-	NC_035109.1	37766322	37768184			Ir104.1	AAEL011115	remain		major update	Added one exon and 271 amino acids to N-terminus
Ir155	N	new	-	NC_035107.1	107234710	107236527			-	-	new				present
Ir156	N	new	-	NC_035107.1	107167384	107169290			-	-	new				present
Ir157	N	new	-	NC_035107.1	107128586	107131058			-	-	new				present
Ir158	N	new	-	NC_035107.1	107110729	107112829			-	-	new				present
Ir159	N	new	-	NC_035107.1	107077226	107079013			-	-	new				present
Ir160	N	new	-	NC_035108.1	73946576	73948126			-	-	new				present
Ir161	NP	new, pseudogene	-	NC_035108.1	73931506	73942135			-	-	new				present
Ir162	NC	new, corrected	-	NC_035109.1	95671780	95673402	AaegL5 has an in-frame stop codon that is polymorphic in Illumina reads from the same strain; we include intact allele	polymorphism	-	-	new				present
Ir163	N	new	-	NC_035109.1	95690727	95692400			-	-	new				present
Ir164	NC	new, corrected	-	NC_035109.1	95704906	95706597	AaegL5 has two in-frame stop codons that are polymorphic in Illumina reads from the same strain; we include intact allele	polymorphism	-	-	new				present
Ir165	N	new	-	NC_035108.1	30175185	30176831			-	-	new				present
Ir166	NP	new, pseudogene	-	NC_035108.1	30166069	30167523			-	-	new				present
Ir167	NP	new, pseudogene	-	NC_035108.1	29803401	29804555			-	-	new				present
Ir168	N	new	-	NC_035108.1	29801113	29802688			-	-	new				present
Ir169	N	new	-	NC_035108.1	29788978	29790598			-	-	new				present
Ir170	N	new	-	NC_035108.1	29787046	29788662			-	-	new				present
Ir171	N	new	-	NC_035108.1	29783885	29785455			-	-	new				present
Ir172	N	new	-	NC_035108.1	29778199	29779878			-	-	new				present
