# Supplementary material for: Improved reference genome of Aedes aegypti informs arbovirus vector control
Source: Nature. 2018 Nov 14;563(7732):501–7. doi: 10.1038/s41586-018-0692-z (PMC6421076; doi:10.1038/s41586-018-0692-z)
Supplement: Supplementary file 3 — This file contains Supplementary Data 1-24 and a detailed guide for the datasets [file 41586_2018_692_MOESM3_ESM.zip › 41586_2018_692_MOESM3_ESM/Supplementary Data 18 - Fig 2 - Chemoreceptor Annotation.gff3]

##gff-version 3
###
NC_035107.1	.	gene	243246615	243248464	.	-	.	ID=Gr2;Name=Gustatory receptor 2
NC_035107.1	.	mRNA	243246615	243248464	.	-	.	ID=Gr2_transcript;Name=Gustatory receptor 2;Parent=Gr2;symbol=Gr2
NC_035107.1	.	CDS	243247185	243248426	.	-	0	ID=Gr2_transcript_CDS1;Name=Gr2_transcript_CDS1;Parent=Gr2_transcript
NC_035107.1	.	CDS	243247000	243247113	.	-	0	ID=Gr2_transcript_CDS2;Name=Gr2_transcript_CDS2;Parent=Gr2_transcript
NC_035107.1	.	exon	243247185	243248464	.	-	.	ID=Gr2_transcript_exon1;Name=Gr2_transcript_exon1;Parent=Gr2_transcript
NC_035107.1	.	exon	243246615	243247113	.	-	.	ID=Gr2_transcript_exon2;Name=Gr2_transcript_exon2;Parent=Gr2_transcript
###
NC_035107.1	.	gene	281797137	281799549	.	-	.	ID=Or4;Name=Odorant receptor 4
NC_035107.1	.	mRNA	281797137	281799549	.	-	.	ID=Or4_transcript;Name=Odorant receptor 4;Parent=Or4;symbol=Or4
NC_035107.1	.	CDS	281799341	281799404	.	-	0	ID=Or4_transcript_CDS1;Name=Or4_transcript_CDS1;Parent=Or4_transcript
NC_035107.1	.	CDS	281798555	281799287	.	-	2	ID=Or4_transcript_CDS2;Name=Or4_transcript_CDS2;Parent=Or4_transcript
NC_035107.1	.	CDS	281798396	281798492	.	-	1	ID=Or4_transcript_CDS3;Name=Or4_transcript_CDS3;Parent=Or4_transcript
NC_035107.1	.	CDS	281798229	281798330	.	-	0	ID=Or4_transcript_CDS4;Name=Or4_transcript_CDS4;Parent=Or4_transcript
NC_035107.1	.	CDS	281797464	281797634	.	-	0	ID=Or4_transcript_CDS5;Name=Or4_transcript_CDS5;Parent=Or4_transcript
NC_035107.1	.	CDS	281797352	281797405	.	-	0	ID=Or4_transcript_CDS6;Name=Or4_transcript_CDS6;Parent=Or4_transcript
NC_035107.1	.	exon	281799341	281799549	.	-	.	ID=Or4_transcript_exon1;Name=Or4_transcript_exon1;Parent=Or4_transcript
NC_035107.1	.	exon	281798229	281798330	.	-	.	ID=Or4_transcript_exon2;Name=Or4_transcript_exon2;Parent=Or4_transcript
NC_035107.1	.	exon	281798555	281799287	.	-	.	ID=Or4_transcript_exon3;Name=Or4_transcript_exon3;Parent=Or4_transcript
NC_035107.1	.	exon	281798396	281798492	.	-	.	ID=Or4_transcript_exon4;Name=Or4_transcript_exon4;Parent=Or4_transcript
NC_035107.1	.	exon	281797464	281797634	.	-	.	ID=Or4_transcript_exon5;Name=Or4_transcript_exon5;Parent=Or4_transcript
NC_035107.1	.	exon	281797137	281797405	.	-	.	ID=Or4_transcript_exon6;Name=Or4_transcript_exon6;Parent=Or4_transcript
###
NC_035107.1	.	gene	40415983	40417397	.	-	.	ID=Or88;Name=Odorant receptor 88
NC_035107.1	.	mRNA	40415983	40417397	.	-	.	ID=Or88_transcript;Name=Odorant receptor 88;Parent=Or88;symbol=Or88
NC_035107.1	.	exon	40415983	40416308	.	-	.	ID=Or88_transcript_exon1;Name=Or88_transcript_exon1;Parent=Or88_transcript
NC_035107.1	.	CDS	40416374	40417369	.	-	0	ID=Or88_transcript_CDS1;Name=Or88_transcript_CDS1;Parent=Or88_transcript
NC_035107.1	.	CDS	40416078	40416308	.	-	0	ID=Or88_transcript_CDS2;Name=Or88_transcript_CDS2;Parent=Or88_transcript
NC_035107.1	.	exon	40416374	40417397	.	-	.	ID=Or88_transcript_exon2;Name=Or88_transcript_exon2;Parent=Or88_transcript
###
NC_035107.1	.	gene	22975936	22978313	.	+	.	ID=Ir100d;Name=Ionotropic receptor 100d
NC_035107.1	.	mRNA	22975936	22978313	.	+	.	ID=Ir100d_transcript;Name=Ionotropic receptor 100d;Parent=Ir100d;symbol=Ir100d
NC_035107.1	.	CDS	22976043	22976886	.	+	0	ID=Ir100d_transcript_CDS1;Name=Ir100d_transcript_CDS1;Parent=Ir100d_transcript
NC_035107.1	.	CDS	22976950	22978202	.	+	2	ID=Ir100d_transcript_CDS2;Name=Ir100d_transcript_CDS2;Parent=Ir100d_transcript
NC_035107.1	.	exon	22975936	22976886	.	+	.	ID=Ir100d_transcript_exon1;Name=Ir100d_transcript_exon1;Parent=Ir100d_transcript
NC_035107.1	.	exon	22976950	22978313	.	+	.	ID=Ir100d_transcript_exon2;Name=Ir100d_transcript_exon2;Parent=Ir100d_transcript
###
NC_035107.1	.	gene	268639099	268640982	.	-	.	ID=Or54;Name=Odorant receptor 54
NC_035107.1	.	mRNA	268639099	268640982	.	-	.	ID=Or54_transcript;Name=Odorant receptor 54;Parent=Or54;symbol=Or54
NC_035107.1	.	exon	268640050	268640401	.	-	.	ID=Or54_transcript_exon1;Name=Or54_transcript_exon1;Parent=Or54_transcript
NC_035107.1	.	exon	268640459	268640982	.	-	.	ID=Or54_transcript_exon2;Name=Or54_transcript_exon2;Parent=Or54_transcript
NC_035107.1	.	exon	268639472	268639627	.	-	.	ID=Or54_transcript_exon3;Name=Or54_transcript_exon3;Parent=Or54_transcript
NC_035107.1	.	CDS	268640459	268640976	.	-	0	ID=Or54_transcript_CDS1;Name=Or54_transcript_CDS1;Parent=Or54_transcript
NC_035107.1	.	CDS	268640050	268640401	.	-	1	ID=Or54_transcript_CDS2;Name=Or54_transcript_CDS2;Parent=Or54_transcript
NC_035107.1	.	CDS	268639891	268639992	.	-	0	ID=Or54_transcript_CDS3;Name=Or54_transcript_CDS3;Parent=Or54_transcript
NC_035107.1	.	CDS	268639472	268639627	.	-	0	ID=Or54_transcript_CDS4;Name=Or54_transcript_CDS4;Parent=Or54_transcript
NC_035107.1	.	CDS	268639351	268639410	.	-	0	ID=Or54_transcript_CDS5;Name=Or54_transcript_CDS5;Parent=Or54_transcript
NC_035107.1	.	exon	268639099	268639410	.	-	.	ID=Or54_transcript_exon4;Name=Or54_transcript_exon4;Parent=Or54_transcript
NC_035107.1	.	exon	268639891	268639992	.	-	.	ID=Or54_transcript_exon5;Name=Or54_transcript_exon5;Parent=Or54_transcript
###
NC_035107.1	.	gene	268649632	268651383	.	+	.	ID=Or55;Name=Odorant receptor 55
NC_035107.1	.	mRNA	268649632	268651383	.	+	.	ID=Or55_transcript;Name=Odorant receptor 55;Parent=Or55;symbol=Or55
NC_035107.1	.	exon	268651061	268651383	.	+	.	ID=Or55_transcript_exon1;Name=Or55_transcript_exon1;Parent=Or55_transcript
NC_035107.1	.	exon	268650840	268650995	.	+	.	ID=Or55_transcript_exon2;Name=Or55_transcript_exon2;Parent=Or55_transcript
NC_035107.1	.	exon	268650205	268650556	.	+	.	ID=Or55_transcript_exon3;Name=Or55_transcript_exon3;Parent=Or55_transcript
NC_035107.1	.	CDS	268649637	268650148	.	+	0	ID=Or55_transcript_CDS1;Name=Or55_transcript_CDS1;Parent=Or55_transcript
NC_035107.1	.	CDS	268650205	268650556	.	+	1	ID=Or55_transcript_CDS2;Name=Or55_transcript_CDS2;Parent=Or55_transcript
NC_035107.1	.	CDS	268650617	268650718	.	+	0	ID=Or55_transcript_CDS3;Name=Or55_transcript_CDS3;Parent=Or55_transcript
NC_035107.1	.	CDS	268650840	268650995	.	+	0	ID=Or55_transcript_CDS4;Name=Or55_transcript_CDS4;Parent=Or55_transcript
NC_035107.1	.	CDS	268651061	268651117	.	+	0	ID=Or55_transcript_CDS5;Name=Or55_transcript_CDS5;Parent=Or55_transcript
NC_035107.1	.	exon	268649632	268650148	.	+	.	ID=Or55_transcript_exon4;Name=Or55_transcript_exon4;Parent=Or55_transcript
NC_035107.1	.	exon	268650617	268650718	.	+	.	ID=Or55_transcript_exon5;Name=Or55_transcript_exon5;Parent=Or55_transcript
###
NC_035107.1	.	gene	17616961	17619627	.	+	.	ID=Ir7k;Name=Ionotropic receptor 7k
NC_035107.1	.	mRNA	17616961	17619627	.	+	.	ID=Ir7k_transcript;Name=Ionotropic receptor 7k;Parent=Ir7k;symbol=Ir7k
NC_035107.1	.	exon	17616961	17619627	.	+	.	ID=Ir7k_transcript_exon1;Name=Ir7k_transcript_exon1;Parent=Ir7k_transcript
NC_035107.1	.	CDS	17617735	17619585	.	+	0	ID=Ir7k_transcript_CDS1;Name=Ir7k_transcript_CDS1;Parent=Ir7k_transcript
###
NC_035107.1	.	gene	268662478	268663976	.	-	.	ID=Or27;Name=Odorant receptor 27
NC_035107.1	.	mRNA	268662478	268663976	.	-	.	ID=Or27_transcript;Name=Odorant receptor 27;Parent=Or27;symbol=Or27
NC_035107.1	.	exon	268662907	268663360	.	-	.	ID=Or27_transcript_exon1;Name=Or27_transcript_exon1;Parent=Or27_transcript
NC_035107.1	.	exon	268662691	268662849	.	-	.	ID=Or27_transcript_exon2;Name=Or27_transcript_exon2;Parent=Or27_transcript
NC_035107.1	.	exon	268662478	268662635	.	-	.	ID=Or27_transcript_exon3;Name=Or27_transcript_exon3;Parent=Or27_transcript
NC_035107.1	.	CDS	268663417	268663925	.	-	0	ID=Or27_transcript_CDS1;Name=Or27_transcript_CDS1;Parent=Or27_transcript
NC_035107.1	.	CDS	268662907	268663360	.	-	1	ID=Or27_transcript_CDS2;Name=Or27_transcript_CDS2;Parent=Or27_transcript
NC_035107.1	.	CDS	268662691	268662849	.	-	0	ID=Or27_transcript_CDS3;Name=Or27_transcript_CDS3;Parent=Or27_transcript
NC_035107.1	.	CDS	268662579	268662635	.	-	0	ID=Or27_transcript_CDS4;Name=Or27_transcript_CDS4;Parent=Or27_transcript
NC_035107.1	.	exon	268663417	268663976	.	-	.	ID=Or27_transcript_exon4;Name=Or27_transcript_exon4;Parent=Or27_transcript
###
NC_035107.1	.	gene	17621000	17623351	.	-	.	ID=Ir7i;Name=Ionotropic receptor 7i
NC_035107.1	.	mRNA	17621000	17623351	.	-	.	ID=Ir7i_transcript;Name=Ionotropic receptor 7i;Parent=Ir7i;symbol=Ir7i
NC_035107.1	.	exon	17621000	17621920	.	-	.	ID=Ir7i_transcript_exon1;Name=Ir7i_transcript_exon1;Parent=Ir7i_transcript
NC_035107.1	.	exon	17621979	17623351	.	-	.	ID=Ir7i_transcript_exon2;Name=Ir7i_transcript_exon2;Parent=Ir7i_transcript
NC_035107.1	.	CDS	17621979	17623351	.	-	0	ID=Ir7i_transcript_CDS1;Name=Ir7i_transcript_CDS1;Parent=Ir7i_transcript
NC_035107.1	.	CDS	17621449	17621920	.	-	1	ID=Ir7i_transcript_CDS2;Name=Ir7i_transcript_CDS2;Parent=Ir7i_transcript
###
NC_035107.1	.	gene	17701465	17703420	.	-	.	ID=Ir7f;Name=Ionotropic receptor 7f
NC_035107.1	.	mRNA	17701465	17703420	.	-	.	ID=Ir7f_transcript;Name=Ionotropic receptor 7f;Parent=Ir7f;symbol=Ir7f
NC_035107.1	.	exon	17702006	17703420	.	-	.	ID=Ir7f_transcript_exon1;Name=Ir7f_transcript_exon1;Parent=Ir7f_transcript
NC_035107.1	.	exon	17701465	17701946	.	-	.	ID=Ir7f_transcript_exon2;Name=Ir7f_transcript_exon2;Parent=Ir7f_transcript
NC_035107.1	.	CDS	17702006	17703420	.	-	0	ID=Ir7f_transcript_CDS1;Name=Ir7f_transcript_CDS1;Parent=Ir7f_transcript
NC_035107.1	.	CDS	17701475	17701946	.	-	1	ID=Ir7f_transcript_CDS2;Name=Ir7f_transcript_CDS2;Parent=Ir7f_transcript
###
NC_035107.1	.	gene	22904875	22907094	.	+	.	ID=Ir100b;Name=Ionotropic receptor 100b
NC_035107.1	.	mRNA	22904875	22907094	.	+	.	ID=Ir100b_transcript;Name=Ionotropic receptor 100b;Parent=Ir100b;symbol=Ir100b
NC_035107.1	.	exon	22905860	22907094	.	+	.	ID=Ir100b_transcript_exon1;Name=Ir100b_transcript_exon1;Parent=Ir100b_transcript
NC_035107.1	.	CDS	22904875	22905799	.	+	0	ID=Ir100b_transcript_CDS1;Name=Ir100b_transcript_CDS1;Parent=Ir100b_transcript
NC_035107.1	.	CDS	22905860	22907094	.	+	2	ID=Ir100b_transcript_CDS2;Name=Ir100b_transcript_CDS2;Parent=Ir100b_transcript
NC_035107.1	.	exon	22904875	22905799	.	+	.	ID=Ir100b_transcript_exon2;Name=Ir100b_transcript_exon2;Parent=Ir100b_transcript
###
NC_035107.1	.	gene	268672873	268674786	.	+	.	ID=Or26;Name=Odorant receptor 26
NC_035107.1	.	mRNA	268672873	268674786	.	+	.	ID=Or26_transcript;Name=Odorant receptor 26;Parent=Or26;symbol=Or26
NC_035107.1	.	exon	268674175	268674276	.	+	.	ID=Or26_transcript_exon1;Name=Or26_transcript_exon1;Parent=Or26_transcript
NC_035107.1	.	CDS	268672954	268673504	.	+	0	ID=Or26_transcript_CDS1;Name=Or26_transcript_CDS1;Parent=Or26_transcript
NC_035107.1	.	CDS	268673561	268673812	.	+	1	ID=Or26_transcript_CDS2;Name=Or26_transcript_CDS2;Parent=Or26_transcript
NC_035107.1	.	CDS	268674005	268674104	.	+	1	ID=Or26_transcript_CDS3;Name=Or26_transcript_CDS3;Parent=Or26_transcript
NC_035107.1	.	CDS	268674175	268674276	.	+	0	ID=Or26_transcript_CDS4;Name=Or26_transcript_CDS4;Parent=Or26_transcript
NC_035107.1	.	CDS	268674343	268674498	.	+	0	ID=Or26_transcript_CDS5;Name=Or26_transcript_CDS5;Parent=Or26_transcript
NC_035107.1	.	CDS	268674560	268674634	.	+	0	ID=Or26_transcript_CDS6;Name=Or26_transcript_CDS6;Parent=Or26_transcript
NC_035107.1	.	exon	268672873	268673504	.	+	.	ID=Or26_transcript_exon2;Name=Or26_transcript_exon2;Parent=Or26_transcript
NC_035107.1	.	exon	268674560	268674786	.	+	.	ID=Or26_transcript_exon3;Name=Or26_transcript_exon3;Parent=Or26_transcript
NC_035107.1	.	exon	268674343	268674498	.	+	.	ID=Or26_transcript_exon4;Name=Or26_transcript_exon4;Parent=Or26_transcript
NC_035107.1	.	exon	268673561	268673812	.	+	.	ID=Or26_transcript_exon5;Name=Or26_transcript_exon5;Parent=Or26_transcript
NC_035107.1	.	exon	268674005	268674104	.	+	.	ID=Or26_transcript_exon6;Name=Or26_transcript_exon6;Parent=Or26_transcript
###
NC_035107.1	.	gene	17717397	17719264	.	-	.	ID=Ir7c;Name=Ionotropic receptor 7c
NC_035107.1	.	mRNA	17717397	17719264	.	-	.	ID=Ir7c_transcript;Name=Ionotropic receptor 7c;Parent=Ir7c;symbol=Ir7c
NC_035107.1	.	exon	17718689	17719264	.	-	.	ID=Ir7c_transcript_exon1;Name=Ir7c_transcript_exon1;Parent=Ir7c_transcript
NC_035107.1	.	exon	17717397	17718626	.	-	.	ID=Ir7c_transcript_exon2;Name=Ir7c_transcript_exon2;Parent=Ir7c_transcript
NC_035107.1	.	CDS	17718689	17719264	.	-	0	ID=Ir7c_transcript_CDS1;Name=Ir7c_transcript_CDS1;Parent=Ir7c_transcript
NC_035107.1	.	CDS	17717403	17718626	.	-	0	ID=Ir7c_transcript_CDS2;Name=Ir7c_transcript_CDS2;Parent=Ir7c_transcript
###
NC_035107.1	.	gene	268753032	268755088	.	+	.	ID=Or50;Name=Odorant receptor 50
NC_035107.1	.	mRNA	268753032	268755088	.	+	.	ID=Or50_transcript;Name=Odorant receptor 50;Parent=Or50;symbol=Or50
NC_035107.1	.	exon	268754351	268754506	.	+	.	ID=Or50_transcript_exon1;Name=Or50_transcript_exon1;Parent=Or50_transcript
NC_035107.1	.	exon	268754034	268754133	.	+	.	ID=Or50_transcript_exon2;Name=Or50_transcript_exon2;Parent=Or50_transcript
NC_035107.1	.	exon	268753032	268753526	.	+	.	ID=Or50_transcript_exon3;Name=Or50_transcript_exon3;Parent=Or50_transcript
NC_035107.1	.	exon	268754570	268755088	.	+	.	ID=Or50_transcript_exon4;Name=Or50_transcript_exon4;Parent=Or50_transcript
NC_035107.1	.	CDS	268753045	268753526	.	+	0	ID=Or50_transcript_CDS1;Name=Or50_transcript_CDS1;Parent=Or50_transcript
NC_035107.1	.	CDS	268753582	268753833	.	+	1	ID=Or50_transcript_CDS2;Name=Or50_transcript_CDS2;Parent=Or50_transcript
NC_035107.1	.	CDS	268754034	268754133	.	+	1	ID=Or50_transcript_CDS3;Name=Or50_transcript_CDS3;Parent=Or50_transcript
NC_035107.1	.	CDS	268754188	268754292	.	+	0	ID=Or50_transcript_CDS4;Name=Or50_transcript_CDS4;Parent=Or50_transcript
NC_035107.1	.	CDS	268754351	268754506	.	+	0	ID=Or50_transcript_CDS5;Name=Or50_transcript_CDS5;Parent=Or50_transcript
NC_035107.1	.	CDS	268754570	268754623	.	+	0	ID=Or50_transcript_CDS6;Name=Or50_transcript_CDS6;Parent=Or50_transcript
NC_035107.1	.	exon	268754188	268754292	.	+	.	ID=Or50_transcript_exon5;Name=Or50_transcript_exon5;Parent=Or50_transcript
NC_035107.1	.	exon	268753582	268753833	.	+	.	ID=Or50_transcript_exon6;Name=Or50_transcript_exon6;Parent=Or50_transcript
###
NC_035107.1	.	gene	268758232	268759853	.	-	.	ID=Or30;Name=Odorant receptor 30
NC_035107.1	.	mRNA	268758232	268759853	.	-	.	ID=Or30_transcript;Name=Odorant receptor 30;Parent=Or30;symbol=Or30
NC_035107.1	.	exon	268758232	268758517	.	-	.	ID=Or30_transcript_exon1;Name=Or30_transcript_exon1;Parent=Or30_transcript
NC_035107.1	.	exon	268758958	268759309	.	-	.	ID=Or30_transcript_exon2;Name=Or30_transcript_exon2;Parent=Or30_transcript
NC_035107.1	.	CDS	268759366	268759847	.	-	0	ID=Or30_transcript_CDS1;Name=Or30_transcript_CDS1;Parent=Or30_transcript
NC_035107.1	.	CDS	268758958	268759309	.	-	1	ID=Or30_transcript_CDS2;Name=Or30_transcript_CDS2;Parent=Or30_transcript
NC_035107.1	.	CDS	268758797	268758901	.	-	0	ID=Or30_transcript_CDS3;Name=Or30_transcript_CDS3;Parent=Or30_transcript
NC_035107.1	.	CDS	268758587	268758742	.	-	0	ID=Or30_transcript_CDS4;Name=Or30_transcript_CDS4;Parent=Or30_transcript
NC_035107.1	.	CDS	268758458	268758517	.	-	0	ID=Or30_transcript_CDS5;Name=Or30_transcript_CDS5;Parent=Or30_transcript
NC_035107.1	.	exon	268758797	268758901	.	-	.	ID=Or30_transcript_exon3;Name=Or30_transcript_exon3;Parent=Or30_transcript
NC_035107.1	.	exon	268759366	268759853	.	-	.	ID=Or30_transcript_exon4;Name=Or30_transcript_exon4;Parent=Or30_transcript
NC_035107.1	.	exon	268758587	268758742	.	-	.	ID=Or30_transcript_exon5;Name=Or30_transcript_exon5;Parent=Or30_transcript
###
NC_035107.1	.	gene	22953451	22955678	.	+	.	ID=Ir100c;Name=Ionotropic receptor 100c
NC_035107.1	.	mRNA	22953451	22955678	.	+	.	ID=Ir100c_transcript;Name=Ionotropic receptor 100c;Parent=Ir100c;symbol=Ir100c
NC_035107.1	.	exon	22953451	22954431	.	+	.	ID=Ir100c_transcript_exon1;Name=Ir100c_transcript_exon1;Parent=Ir100c_transcript
NC_035107.1	.	exon	22954492	22955678	.	+	.	ID=Ir100c_transcript_exon2;Name=Ir100c_transcript_exon2;Parent=Ir100c_transcript
NC_035107.1	.	CDS	22953531	22954431	.	+	0	ID=Ir100c_transcript_CDS1;Name=Ir100c_transcript_CDS1;Parent=Ir100c_transcript
NC_035107.1	.	CDS	22954492	22955648	.	+	2	ID=Ir100c_transcript_CDS2;Name=Ir100c_transcript_CDS2;Parent=Ir100c_transcript
###
NC_035107.1	.	gene	189281753	189283403	.	-	.	ID=Or25;Name=Odorant receptor 25
NC_035107.1	.	mRNA	189281753	189283403	.	-	.	ID=Or25_transcript;Name=Odorant receptor 25;Parent=Or25;symbol=Or25
NC_035107.1	.	CDS	189282132	189283217	.	-	0	ID=Or25_transcript_CDS1;Name=Or25_transcript_CDS1;Parent=Or25_transcript
NC_035107.1	.	CDS	189282019	189282075	.	-	0	ID=Or25_transcript_CDS2;Name=Or25_transcript_CDS2;Parent=Or25_transcript
NC_035107.1	.	exon	189282132	189283403	.	-	.	ID=Or25_transcript_exon1;Name=Or25_transcript_exon1;Parent=Or25_transcript
NC_035107.1	.	exon	189281753	189282075	.	-	.	ID=Or25_transcript_exon2;Name=Or25_transcript_exon2;Parent=Or25_transcript
###
NC_035107.1	.	gene	225069458	225070773	.	-	.	ID=Or58;Name=Odorant receptor 58
NC_035107.1	.	mRNA	225069458	225070773	.	-	.	ID=Or58_transcript;Name=Odorant receptor 58;Parent=Or58;symbol=Or58
NC_035107.1	.	exon	225069808	225070773	.	-	.	ID=Or58_transcript_exon1;Name=Or58_transcript_exon1;Parent=Or58_transcript
NC_035107.1	.	exon	225069458	225069754	.	-	.	ID=Or58_transcript_exon2;Name=Or58_transcript_exon2;Parent=Or58_transcript
NC_035107.1	.	CDS	225069808	225070758	.	-	0	ID=Or58_transcript_CDS1;Name=Or58_transcript_CDS1;Parent=Or58_transcript
NC_035107.1	.	CDS	225069515	225069754	.	-	0	ID=Or58_transcript_CDS2;Name=Or58_transcript_CDS2;Parent=Or58_transcript
###
NC_035107.1	.	gene	17740878	17742713	.	+	.	ID=Ir7h;Name=Ionotropic receptor 7h
NC_035107.1	.	mRNA	17740878	17742713	.	+	.	ID=Ir7h_transcript;Name=Ionotropic receptor 7h;Parent=Ir7h;symbol=Ir7h
NC_035107.1	.	CDS	17740918	17742708	.	+	0	ID=Ir7h_transcript_CDS1;Name=Ir7h_transcript_CDS1;Parent=Ir7h_transcript
NC_035107.1	.	exon	17740878	17742713	.	+	.	ID=Ir7h_transcript_exon1;Name=Ir7h_transcript_exon1;Parent=Ir7h_transcript
###
NC_035107.1	.	gene	285838713	285842168	.	-	.	ID=Ir40a;Name=Ionotropic receptor 40a
NC_035107.1	.	mRNA	285838713	285842168	.	-	.	ID=Ir40a_transcript;Name=Ionotropic receptor 40a;Parent=Ir40a;symbol=Ir40a
NC_035107.1	.	exon	285839127	285839371	.	-	.	ID=Ir40a_transcript_exon1;Name=Ir40a_transcript_exon1;Parent=Ir40a_transcript
NC_035107.1	.	exon	285839842	285839982	.	-	.	ID=Ir40a_transcript_exon2;Name=Ir40a_transcript_exon2;Parent=Ir40a_transcript
NC_035107.1	.	exon	285841871	285842168	.	-	.	ID=Ir40a_transcript_exon3;Name=Ir40a_transcript_exon3;Parent=Ir40a_transcript
NC_035107.1	.	exon	285840038	285840752	.	-	.	ID=Ir40a_transcript_exon4;Name=Ir40a_transcript_exon4;Parent=Ir40a_transcript
NC_035107.1	.	exon	285838713	285838887	.	-	.	ID=Ir40a_transcript_exon5;Name=Ir40a_transcript_exon5;Parent=Ir40a_transcript
NC_035107.1	.	exon	285839429	285839783	.	-	.	ID=Ir40a_transcript_exon6;Name=Ir40a_transcript_exon6;Parent=Ir40a_transcript
NC_035107.1	.	exon	285840811	285841412	.	-	.	ID=Ir40a_transcript_exon7;Name=Ir40a_transcript_exon7;Parent=Ir40a_transcript
NC_035107.1	.	CDS	285841871	285841931	.	-	0	ID=Ir40a_transcript_CDS1;Name=Ir40a_transcript_CDS1;Parent=Ir40a_transcript
NC_035107.1	.	CDS	285840811	285841412	.	-	2	ID=Ir40a_transcript_CDS2;Name=Ir40a_transcript_CDS2;Parent=Ir40a_transcript
NC_035107.1	.	CDS	285840038	285840752	.	-	0	ID=Ir40a_transcript_CDS3;Name=Ir40a_transcript_CDS3;Parent=Ir40a_transcript
NC_035107.1	.	CDS	285839842	285839982	.	-	2	ID=Ir40a_transcript_CDS4;Name=Ir40a_transcript_CDS4;Parent=Ir40a_transcript
NC_035107.1	.	CDS	285839429	285839783	.	-	2	ID=Ir40a_transcript_CDS5;Name=Ir40a_transcript_CDS5;Parent=Ir40a_transcript
NC_035107.1	.	CDS	285839127	285839371	.	-	1	ID=Ir40a_transcript_CDS6;Name=Ir40a_transcript_CDS6;Parent=Ir40a_transcript
NC_035107.1	.	CDS	285838739	285838887	.	-	2	ID=Ir40a_transcript_CDS7;Name=Ir40a_transcript_CDS7;Parent=Ir40a_transcript
###
NC_035107.1	.	gene	306116184	306118988	.	+	.	ID=Ir87a1;Name=Ionotropic receptor 87a1
NC_035107.1	.	mRNA	306116184	306118988	.	+	.	ID=Ir87a1_transcript;Name=Ionotropic receptor 87a1;Parent=Ir87a1;symbol=Ir87a1
NC_035107.1	.	exon	306116184	306117238	.	+	.	ID=Ir87a1_transcript_exon1;Name=Ir87a1_transcript_exon1;Parent=Ir87a1_transcript
NC_035107.1	.	exon	306117295	306118988	.	+	.	ID=Ir87a1_transcript_exon2;Name=Ir87a1_transcript_exon2;Parent=Ir87a1_transcript
NC_035107.1	.	CDS	306116184	306117238	.	+	0	ID=Ir87a1_transcript_CDS1;Name=Ir87a1_transcript_CDS1;Parent=Ir87a1_transcript
NC_035107.1	.	CDS	306117295	306118321	.	+	1	ID=Ir87a1_transcript_CDS2;Name=Ir87a1_transcript_CDS2;Parent=Ir87a1_transcript
###
NC_035107.1	.	gene	306082129	306084422	.	+	.	ID=Ir87a2;Name=Ionotropic receptor 87a2
NC_035107.1	.	mRNA	306082129	306084422	.	+	.	ID=Ir87a2_transcript;Name=Ionotropic receptor 87a2;Parent=Ir87a2;symbol=Ir87a2
NC_035107.1	.	exon	306082129	306083166	.	+	.	ID=Ir87a2_transcript_exon1;Name=Ir87a2_transcript_exon1;Parent=Ir87a2_transcript
NC_035107.1	.	CDS	306082130	306083166	.	+	0	ID=Ir87a2_transcript_CDS1;Name=Ir87a2_transcript_CDS1;Parent=Ir87a2_transcript
NC_035107.1	.	CDS	306083228	306084248	.	+	1	ID=Ir87a2_transcript_CDS2;Name=Ir87a2_transcript_CDS2;Parent=Ir87a2_transcript
NC_035107.1	.	exon	306083228	306084422	.	+	.	ID=Ir87a2_transcript_exon2;Name=Ir87a2_transcript_exon2;Parent=Ir87a2_transcript
###
NC_035107.1	.	gene	85989650	86003639	.	-	.	ID=Ir8a;Name=Ionotropic receptor 8a
NC_035107.1	.	mRNA	85989650	86003639	.	-	.	ID=Ir8a_transcript;Name=Ionotropic receptor 8a;Parent=Ir8a;symbol=Ir8a
NC_035107.1	.	exon	86003447	86003639	.	-	.	ID=Ir8a_transcript_exon1;Name=Ir8a_transcript_exon1;Parent=Ir8a_transcript
NC_035107.1	.	CDS	86003447	86003564	.	-	0	ID=Ir8a_transcript_CDS1;Name=Ir8a_transcript_CDS1;Parent=Ir8a_transcript
NC_035107.1	.	CDS	85993375	85993524	.	-	2	ID=Ir8a_transcript_CDS2;Name=Ir8a_transcript_CDS2;Parent=Ir8a_transcript
NC_035107.1	.	CDS	85992413	85993311	.	-	2	ID=Ir8a_transcript_CDS3;Name=Ir8a_transcript_CDS3;Parent=Ir8a_transcript
NC_035107.1	.	CDS	85991855	85992354	.	-	0	ID=Ir8a_transcript_CDS4;Name=Ir8a_transcript_CDS4;Parent=Ir8a_transcript
NC_035107.1	.	CDS	85989812	85990886	.	-	1	ID=Ir8a_transcript_CDS5;Name=Ir8a_transcript_CDS5;Parent=Ir8a_transcript
NC_035107.1	.	exon	85993375	85993524	.	-	.	ID=Ir8a_transcript_exon2;Name=Ir8a_transcript_exon2;Parent=Ir8a_transcript
NC_035107.1	.	exon	85989650	85990886	.	-	.	ID=Ir8a_transcript_exon3;Name=Ir8a_transcript_exon3;Parent=Ir8a_transcript
NC_035107.1	.	exon	85991855	85992354	.	-	.	ID=Ir8a_transcript_exon4;Name=Ir8a_transcript_exon4;Parent=Ir8a_transcript
NC_035107.1	.	exon	85992413	85993311	.	-	.	ID=Ir8a_transcript_exon5;Name=Ir8a_transcript_exon5;Parent=Ir8a_transcript
###
NC_035107.1	.	gene	17712901	17714790	.	-	.	ID=Ir7b;Name=Ionotropic receptor 7b
NC_035107.1	.	mRNA	17712901	17714790	.	-	.	ID=Ir7b_transcript;Name=Ionotropic receptor 7b;Parent=Ir7b;symbol=Ir7b
NC_035107.1	.	exon	17712901	17714790	.	-	.	ID=Ir7b_transcript_exon1;Name=Ir7b_transcript_exon1;Parent=Ir7b_transcript
NC_035107.1	.	CDS	17712901	17714790	.	-	0	ID=Ir7b_transcript_CDS1;Name=Ir7b_transcript_CDS1;Parent=Ir7b_transcript
###
NC_035107.1	.	gene	17719481	17721579	.	+	.	ID=Ir7d;Name=Ionotropic receptor 7d
NC_035107.1	.	mRNA	17719481	17721579	.	+	.	ID=Ir7d_transcript;Name=Ionotropic receptor 7d;Parent=Ir7d;symbol=Ir7d
NC_035107.1	.	CDS	17719502	17721367	.	+	0	ID=Ir7d_transcript_CDS1;Name=Ir7d_transcript_CDS1;Parent=Ir7d_transcript
NC_035107.1	.	exon	17719481	17721579	.	+	.	ID=Ir7d_transcript_exon1;Name=Ir7d_transcript_exon1;Parent=Ir7d_transcript
###
NC_035107.1	.	gene	17737954	17739970	.	+	.	ID=Ir7g;Name=Ionotropic receptor 7g
NC_035107.1	.	mRNA	17737954	17739970	.	+	.	ID=Ir7g_transcript;Name=Ionotropic receptor 7g;Parent=Ir7g;symbol=Ir7g
NC_035107.1	.	CDS	17737973	17739826	.	+	0	ID=Ir7g_transcript_CDS1;Name=Ir7g_transcript_CDS1;Parent=Ir7g_transcript
NC_035107.1	.	exon	17737954	17739970	.	+	.	ID=Ir7g_transcript_exon1;Name=Ir7g_transcript_exon1;Parent=Ir7g_transcript
###
NC_035107.1	.	gene	17747142	17749154	.	-	.	ID=Ir7j;Name=Ionotropic receptor 7j
NC_035107.1	.	mRNA	17747142	17749154	.	-	.	ID=Ir7j_transcript;Name=Ionotropic receptor 7j;Parent=Ir7j;symbol=Ir7j
NC_035107.1	.	CDS	17747824	17749145	.	-	0	ID=Ir7j_transcript_CDS1;Name=Ir7j_transcript_CDS1;Parent=Ir7j_transcript
NC_035107.1	.	CDS	17747266	17747761	.	-	1	ID=Ir7j_transcript_CDS2;Name=Ir7j_transcript_CDS2;Parent=Ir7j_transcript
NC_035107.1	.	exon	17747824	17749154	.	-	.	ID=Ir7j_transcript_exon1;Name=Ir7j_transcript_exon1;Parent=Ir7j_transcript
NC_035107.1	.	exon	17747142	17747761	.	-	.	ID=Ir7j_transcript_exon2;Name=Ir7j_transcript_exon2;Parent=Ir7j_transcript
###
NC_035107.1	.	gene	22940741	22942879	.	+	.	ID=Ir100a;Name=Ionotropic receptor 100a
NC_035107.1	.	mRNA	22940741	22942879	.	+	.	ID=Ir100a_transcript;Name=Ionotropic receptor 100a;Parent=Ir100a;symbol=Ir100a
NC_035107.1	.	exon	22940741	22941629	.	+	.	ID=Ir100a_transcript_exon1;Name=Ir100a_transcript_exon1;Parent=Ir100a_transcript
NC_035107.1	.	CDS	22940741	22941629	.	+	0	ID=Ir100a_transcript_CDS1;Name=Ir100a_transcript_CDS1;Parent=Ir100a_transcript
NC_035107.1	.	CDS	22941694	22942877	.	+	2	ID=Ir100a_transcript_CDS2;Name=Ir100a_transcript_CDS2;Parent=Ir100a_transcript
NC_035107.1	.	exon	22941694	22942879	.	+	.	ID=Ir100a_transcript_exon2;Name=Ir100a_transcript_exon2;Parent=Ir100a_transcript
###
NC_035107.1	.	gene	120570887	120577401	.	-	.	ID=Or11;Name=Odorant receptor 11
NC_035107.1	.	mRNA	120570887	120577401	.	-	.	ID=Or11_transcript;Name=Odorant receptor 11;Parent=Or11;symbol=Or11
NC_035107.1	.	exon	120576344	120576996	.	-	.	ID=Or11_transcript_exon1;Name=Or11_transcript_exon1;Parent=Or11_transcript
NC_035107.1	.	exon	120570887	120571248	.	-	.	ID=Or11_transcript_exon2;Name=Or11_transcript_exon2;Parent=Or11_transcript
NC_035107.1	.	exon	120571314	120571466	.	-	.	ID=Or11_transcript_exon3;Name=Or11_transcript_exon3;Parent=Or11_transcript
NC_035107.1	.	exon	120577054	120577401	.	-	.	ID=Or11_transcript_exon4;Name=Or11_transcript_exon4;Parent=Or11_transcript
NC_035107.1	.	exon	120571529	120571630	.	-	.	ID=Or11_transcript_exon5;Name=Or11_transcript_exon5;Parent=Or11_transcript
NC_035107.1	.	CDS	120577054	120577354	.	-	0	ID=Or11_transcript_CDS1;Name=Or11_transcript_CDS1;Parent=Or11_transcript
NC_035107.1	.	CDS	120576344	120576996	.	-	2	ID=Or11_transcript_CDS2;Name=Or11_transcript_CDS2;Parent=Or11_transcript
NC_035107.1	.	CDS	120571529	120571630	.	-	0	ID=Or11_transcript_CDS3;Name=Or11_transcript_CDS3;Parent=Or11_transcript
NC_035107.1	.	CDS	120571314	120571466	.	-	0	ID=Or11_transcript_CDS4;Name=Or11_transcript_CDS4;Parent=Or11_transcript
NC_035107.1	.	CDS	120571195	120571248	.	-	0	ID=Or11_transcript_CDS5;Name=Or11_transcript_CDS5;Parent=Or11_transcript
###
NC_035107.1	.	gene	129980705	129983312	.	-	.	ID=Or41;Name=Odorant receptor 41
NC_035107.1	.	mRNA	129980705	129983312	.	-	.	ID=Or41_transcript;Name=Odorant receptor 41;Parent=Or41;symbol=Or41
NC_035107.1	.	CDS	129982414	129983301	.	-	0	ID=Or41_transcript_CDS1;Name=Or41_transcript_CDS1;Parent=Or41_transcript
NC_035107.1	.	CDS	129980968	129981213	.	-	0	ID=Or41_transcript_CDS2;Name=Or41_transcript_CDS2;Parent=Or41_transcript
NC_035107.1	.	CDS	129980862	129980909	.	-	0	ID=Or41_transcript_CDS3;Name=Or41_transcript_CDS3;Parent=Or41_transcript
NC_035107.1	.	exon	129980705	129980909	.	-	.	ID=Or41_transcript_exon1;Name=Or41_transcript_exon1;Parent=Or41_transcript
NC_035107.1	.	exon	129982414	129983312	.	-	.	ID=Or41_transcript_exon2;Name=Or41_transcript_exon2;Parent=Or41_transcript
NC_035107.1	.	exon	129980968	129981213	.	-	.	ID=Or41_transcript_exon3;Name=Or41_transcript_exon3;Parent=Or41_transcript
###
NC_035107.1	.	gene	225882710	225884067	.	-	.	ID=Or79;Name=Odorant receptor 79
NC_035107.1	.	mRNA	225882710	225884067	.	-	.	ID=Or79_transcript;Name=Odorant receptor 79;Parent=Or79;symbol=Or79
NC_035107.1	.	CDS	225883098	225884042	.	-	0	ID=Or79_transcript_CDS1;Name=Or79_transcript_CDS1;Parent=Or79_transcript
NC_035107.1	.	CDS	225882796	225883038	.	-	0	ID=Or79_transcript_CDS2;Name=Or79_transcript_CDS2;Parent=Or79_transcript
NC_035107.1	.	exon	225882710	225883038	.	-	.	ID=Or79_transcript_exon1;Name=Or79_transcript_exon1;Parent=Or79_transcript
NC_035107.1	.	exon	225883098	225884067	.	-	.	ID=Or79_transcript_exon2;Name=Or79_transcript_exon2;Parent=Or79_transcript
###
NC_035107.1	.	gene	225869977	225871557	.	-	.	ID=Or78;Name=Odorant receptor 78
NC_035107.1	.	mRNA	225869977	225871557	.	-	.	ID=Or78_transcript;Name=Odorant receptor 78;Parent=Or78;symbol=Or78
NC_035107.1	.	exon	225870428	225871557	.	-	.	ID=Or78_transcript_exon1;Name=Or78_transcript_exon1;Parent=Or78_transcript
NC_035107.1	.	exon	225869977	225870369	.	-	.	ID=Or78_transcript_exon2;Name=Or78_transcript_exon2;Parent=Or78_transcript
NC_035107.1	.	CDS	225870428	225871372	.	-	0	ID=Or78_transcript_CDS1;Name=Or78_transcript_CDS1;Parent=Or78_transcript
NC_035107.1	.	CDS	225870109	225870369	.	-	0	ID=Or78_transcript_CDS2;Name=Or78_transcript_CDS2;Parent=Or78_transcript
###
NC_035107.1	.	gene	225820340	225821589	.	-	.	ID=Or76;Name=Odorant receptor 76
NC_035107.1	.	mRNA	225820340	225821589	.	-	.	ID=Or76_transcript;Name=Odorant receptor 76;Parent=Or76;symbol=Or76
NC_035107.1	.	exon	225820340	225820561	.	-	.	ID=Or76_transcript_exon1;Name=Or76_transcript_exon1;Parent=Or76_transcript
NC_035107.1	.	exon	225820617	225821589	.	-	.	ID=Or76_transcript_exon2;Name=Or76_transcript_exon2;Parent=Or76_transcript
NC_035107.1	.	CDS	225820617	225821543	.	-	0	ID=Or76_transcript_CDS1;Name=Or76_transcript_CDS1;Parent=Or76_transcript
NC_035107.1	.	CDS	225820340	225820561	.	-	0	ID=Or76_transcript_CDS2;Name=Or76_transcript_CDS2;Parent=Or76_transcript
###
NC_035107.1	.	gene	291753931	291756891	.	-	.	ID=Or36;Name=Odorant receptor 36
NC_035107.1	.	mRNA	291753931	291756891	.	-	.	ID=Or36_transcript;Name=Odorant receptor 36;Parent=Or36;symbol=Or36
NC_035107.1	.	exon	291754311	291756891	.	-	.	ID=Or36_transcript_exon1;Name=Or36_transcript_exon1;Parent=Or36_transcript
NC_035107.1	.	CDS	291754311	291755327	.	-	0	ID=Or36_transcript_CDS1;Name=Or36_transcript_CDS1;Parent=Or36_transcript
NC_035107.1	.	CDS	291754010	291754249	.	-	0	ID=Or36_transcript_CDS2;Name=Or36_transcript_CDS2;Parent=Or36_transcript
NC_035107.1	.	exon	291753931	291754249	.	-	.	ID=Or36_transcript_exon2;Name=Or36_transcript_exon2;Parent=Or36_transcript
###
NC_035107.1	.	gene	113225237	113226837	.	-	.	ID=Or91;Name=Odorant receptor 91
NC_035107.1	.	mRNA	113225237	113226837	.	-	.	ID=Or91_transcript;Name=Odorant receptor 91;Parent=Or91;symbol=Or91
NC_035107.1	.	exon	113225722	113225923	.	-	.	ID=Or91_transcript_exon1;Name=Or91_transcript_exon1;Parent=Or91_transcript
NC_035107.1	.	exon	113225978	113226837	.	-	.	ID=Or91_transcript_exon2;Name=Or91_transcript_exon2;Parent=Or91_transcript
NC_035107.1	.	CDS	113225978	113226795	.	-	0	ID=Or91_transcript_CDS1;Name=Or91_transcript_CDS1;Parent=Or91_transcript
NC_035107.1	.	CDS	113225722	113225923	.	-	1	ID=Or91_transcript_CDS2;Name=Or91_transcript_CDS2;Parent=Or91_transcript
NC_035107.1	.	CDS	113225429	113225662	.	-	0	ID=Or91_transcript_CDS3;Name=Or91_transcript_CDS3;Parent=Or91_transcript
NC_035107.1	.	exon	113225237	113225662	.	-	.	ID=Or91_transcript_exon3;Name=Or91_transcript_exon3;Parent=Or91_transcript
###
NC_035107.1	.	gene	113739230	113741736	.	+	.	ID=Or93;Name=Odorant receptor 93
NC_035107.1	.	mRNA	113739230	113741736	.	+	.	ID=Or93_transcript;Name=Odorant receptor 93;Parent=Or93;symbol=Or93
NC_035107.1	.	exon	113739230	113740087	.	+	.	ID=Or93_transcript_exon1;Name=Or93_transcript_exon1;Parent=Or93_transcript
NC_035107.1	.	exon	113741180	113741736	.	+	.	ID=Or93_transcript_exon2;Name=Or93_transcript_exon2;Parent=Or93_transcript
NC_035107.1	.	CDS	113739282	113740087	.	+	0	ID=Or93_transcript_CDS1;Name=Or93_transcript_CDS1;Parent=Or93_transcript
NC_035107.1	.	CDS	113740918	113741119	.	+	1	ID=Or93_transcript_CDS2;Name=Or93_transcript_CDS2;Parent=Or93_transcript
NC_035107.1	.	CDS	113741180	113741413	.	+	0	ID=Or93_transcript_CDS3;Name=Or93_transcript_CDS3;Parent=Or93_transcript
NC_035107.1	.	exon	113740918	113741119	.	+	.	ID=Or93_transcript_exon3;Name=Or93_transcript_exon3;Parent=Or93_transcript
###
NC_035107.1	.	gene	268708662	268720133	.	+	.	ID=Or47;Name=Odorant receptor 47
NC_035107.1	.	mRNA	268708662	268720133	.	+	.	ID=Or47_transcript;Name=Odorant receptor 47;Parent=Or47;symbol=Or47
NC_035107.1	.	exon	268719758	268720133	.	+	.	ID=Or47_transcript_exon1;Name=Or47_transcript_exon1;Parent=Or47_transcript
NC_035107.1	.	exon	268719449	268719548	.	+	.	ID=Or47_transcript_exon2;Name=Or47_transcript_exon2;Parent=Or47_transcript
NC_035107.1	.	exon	268719598	268719702	.	+	.	ID=Or47_transcript_exon3;Name=Or47_transcript_exon3;Parent=Or47_transcript
NC_035107.1	.	exon	268719133	268719384	.	+	.	ID=Or47_transcript_exon4;Name=Or47_transcript_exon4;Parent=Or47_transcript
NC_035107.1	.	exon	268708662	268709300	.	+	.	ID=Or47_transcript_exon5;Name=Or47_transcript_exon5;Parent=Or47_transcript
NC_035107.1	.	CDS	268708819	268709300	.	+	0	ID=Or47_transcript_CDS1;Name=Or47_transcript_CDS1;Parent=Or47_transcript
NC_035107.1	.	CDS	268719133	268719384	.	+	1	ID=Or47_transcript_CDS2;Name=Or47_transcript_CDS2;Parent=Or47_transcript
NC_035107.1	.	CDS	268719449	268719548	.	+	1	ID=Or47_transcript_CDS3;Name=Or47_transcript_CDS3;Parent=Or47_transcript
NC_035107.1	.	CDS	268719598	268719702	.	+	0	ID=Or47_transcript_CDS4;Name=Or47_transcript_CDS4;Parent=Or47_transcript
NC_035107.1	.	CDS	268719758	268719973	.	+	0	ID=Or47_transcript_CDS5;Name=Or47_transcript_CDS5;Parent=Or47_transcript
###
NC_035107.1	.	gene	162522745	162524093	.	-	.	ID=Or66;Name=Odorant receptor 66
NC_035107.1	.	mRNA	162522745	162524093	.	-	.	ID=Or66_transcript;Name=Odorant receptor 66;Parent=Or66;symbol=Or66
NC_035107.1	.	exon	162522745	162522957	.	-	.	ID=Or66_transcript_exon1;Name=Or66_transcript_exon1;Parent=Or66_transcript
NC_035107.1	.	CDS	162523170	162524036	.	-	0	ID=Or66_transcript_CDS1;Name=Or66_transcript_CDS1;Parent=Or66_transcript
NC_035107.1	.	CDS	162523016	162523105	.	-	0	ID=Or66_transcript_CDS2;Name=Or66_transcript_CDS2;Parent=Or66_transcript
NC_035107.1	.	CDS	162522745	162522957	.	-	0	ID=Or66_transcript_CDS3;Name=Or66_transcript_CDS3;Parent=Or66_transcript
NC_035107.1	.	exon	162523170	162524093	.	-	.	ID=Or66_transcript_exon2;Name=Or66_transcript_exon2;Parent=Or66_transcript
NC_035107.1	.	exon	162523016	162523105	.	-	.	ID=Or66_transcript_exon3;Name=Or66_transcript_exon3;Parent=Or66_transcript
###
NC_035107.1	.	gene	115355470	115357089	.	+	.	ID=Or70;Name=Odorant receptor 70
NC_035107.1	.	mRNA	115355470	115357089	.	+	.	ID=Or70_transcript;Name=Odorant receptor 70;Parent=Or70;symbol=Or70
NC_035107.1	.	CDS	115355589	115356346	.	+	0	ID=Or70_transcript_CDS1;Name=Or70_transcript_CDS1;Parent=Or70_transcript
NC_035107.1	.	CDS	115356405	115356504	.	+	1	ID=Or70_transcript_CDS2;Name=Or70_transcript_CDS2;Parent=Or70_transcript
NC_035107.1	.	CDS	115356560	115356649	.	+	0	ID=Or70_transcript_CDS3;Name=Or70_transcript_CDS3;Parent=Or70_transcript
NC_035107.1	.	CDS	115356700	115356855	.	+	0	ID=Or70_transcript_CDS4;Name=Or70_transcript_CDS4;Parent=Or70_transcript
NC_035107.1	.	CDS	115356913	115356966	.	+	0	ID=Or70_transcript_CDS5;Name=Or70_transcript_CDS5;Parent=Or70_transcript
NC_035107.1	.	exon	115355470	115356346	.	+	.	ID=Or70_transcript_exon1;Name=Or70_transcript_exon1;Parent=Or70_transcript
NC_035107.1	.	exon	115356405	115356504	.	+	.	ID=Or70_transcript_exon2;Name=Or70_transcript_exon2;Parent=Or70_transcript
NC_035107.1	.	exon	115356700	115356855	.	+	.	ID=Or70_transcript_exon3;Name=Or70_transcript_exon3;Parent=Or70_transcript
NC_035107.1	.	exon	115356560	115356649	.	+	.	ID=Or70_transcript_exon4;Name=Or70_transcript_exon4;Parent=Or70_transcript
NC_035107.1	.	exon	115356913	115357089	.	+	.	ID=Or70_transcript_exon5;Name=Or70_transcript_exon5;Parent=Or70_transcript
###
NC_035107.1	.	gene	225044655	225045905	.	+	.	ID=Or74;Name=Odorant receptor 74
NC_035107.1	.	mRNA	225044655	225045905	.	+	.	ID=Or74_transcript;Name=Odorant receptor 74;Parent=Or74;symbol=Or74
NC_035107.1	.	exon	225045666	225045905	.	+	.	ID=Or74_transcript_exon1;Name=Or74_transcript_exon1;Parent=Or74_transcript
NC_035107.1	.	exon	225044655	225045611	.	+	.	ID=Or74_transcript_exon2;Name=Or74_transcript_exon2;Parent=Or74_transcript
NC_035107.1	.	CDS	225044655	225045611	.	+	0	ID=Or74_transcript_CDS1;Name=Or74_transcript_CDS1;Parent=Or74_transcript
NC_035107.1	.	CDS	225045666	225045905	.	+	0	ID=Or74_transcript_CDS2;Name=Or74_transcript_CDS2;Parent=Or74_transcript
###
NC_035107.1	.	gene	225799572	225800791	.	+	.	ID=Or75;Name=Odorant receptor 75
NC_035107.1	.	mRNA	225799572	225800791	.	+	.	ID=Or75_transcript;Name=Odorant receptor 75;Parent=Or75;symbol=Or75
NC_035107.1	.	exon	225800540	225800791	.	+	.	ID=Or75_transcript_exon1;Name=Or75_transcript_exon1;Parent=Or75_transcript
NC_035107.1	.	exon	225799572	225800483	.	+	.	ID=Or75_transcript_exon2;Name=Or75_transcript_exon2;Parent=Or75_transcript
NC_035107.1	.	CDS	225799572	225800483	.	+	0	ID=Or75_transcript_CDS1;Name=Or75_transcript_CDS1;Parent=Or75_transcript
NC_035107.1	.	CDS	225800540	225800791	.	+	0	ID=Or75_transcript_CDS2;Name=Or75_transcript_CDS2;Parent=Or75_transcript
###
NC_035107.1	.	gene	195832295	195833678	.	-	.	ID=Or99;Name=Odorant receptor 99
NC_035107.1	.	mRNA	195832295	195833678	.	-	.	ID=Or99_transcript;Name=Odorant receptor 99;Parent=Or99;symbol=Or99
NC_035107.1	.	exon	195832295	195832540	.	-	.	ID=Or99_transcript_exon1;Name=Or99_transcript_exon1;Parent=Or99_transcript
NC_035107.1	.	CDS	195833597	195833678	.	-	0	ID=Or99_transcript_CDS1;Name=Or99_transcript_CDS1;Parent=Or99_transcript
NC_035107.1	.	CDS	195832867	195833539	.	-	2	ID=Or99_transcript_CDS2;Name=Or99_transcript_CDS2;Parent=Or99_transcript
NC_035107.1	.	CDS	195832606	195832807	.	-	1	ID=Or99_transcript_CDS3;Name=Or99_transcript_CDS3;Parent=Or99_transcript
NC_035107.1	.	CDS	195832295	195832540	.	-	0	ID=Or99_transcript_CDS4;Name=Or99_transcript_CDS4;Parent=Or99_transcript
NC_035107.1	.	exon	195832606	195832807	.	-	.	ID=Or99_transcript_exon2;Name=Or99_transcript_exon2;Parent=Or99_transcript
NC_035107.1	.	exon	195832867	195833539	.	-	.	ID=Or99_transcript_exon3;Name=Or99_transcript_exon3;Parent=Or99_transcript
NC_035107.1	.	exon	195833597	195833678	.	-	.	ID=Or99_transcript_exon4;Name=Or99_transcript_exon4;Parent=Or99_transcript
###
NC_035107.1	.	gene	225846222	225848742	.	+	.	ID=Or77;Name=Odorant receptor 77
NC_035107.1	.	mRNA	225846222	225848742	.	+	.	ID=Or77_transcript;Name=Odorant receptor 77;Parent=Or77;symbol=Or77
NC_035107.1	.	CDS	225846678	225847619	.	+	0	ID=Or77_transcript_CDS1;Name=Or77_transcript_CDS1;Parent=Or77_transcript
NC_035107.1	.	CDS	225847676	225847915	.	+	0	ID=Or77_transcript_CDS2;Name=Or77_transcript_CDS2;Parent=Or77_transcript
NC_035107.1	.	exon	225847676	225848742	.	+	.	ID=Or77_transcript_exon1;Name=Or77_transcript_exon1;Parent=Or77_transcript
NC_035107.1	.	exon	225846222	225847619	.	+	.	ID=Or77_transcript_exon2;Name=Or77_transcript_exon2;Parent=Or77_transcript
###
NC_035107.1	.	gene	268686713	268697622	.	+	.	ID=Or32;Name=Odorant receptor 32
NC_035107.1	.	mRNA	268686713	268697622	.	+	.	ID=Or32_transcript;Name=Odorant receptor 32;Parent=Or32;symbol=Or32
NC_035107.1	.	exon	268686713	268687215	.	+	.	ID=Or32_transcript_exon1;Name=Or32_transcript_exon1;Parent=Or32_transcript
NC_035107.1	.	exon	268696313	268696412	.	+	.	ID=Or32_transcript_exon2;Name=Or32_transcript_exon2;Parent=Or32_transcript
NC_035107.1	.	CDS	268686731	268687215	.	+	0	ID=Or32_transcript_CDS1;Name=Or32_transcript_CDS1;Parent=Or32_transcript
NC_035107.1	.	CDS	268687276	268687527	.	+	1	ID=Or32_transcript_CDS2;Name=Or32_transcript_CDS2;Parent=Or32_transcript
NC_035107.1	.	CDS	268696313	268696412	.	+	1	ID=Or32_transcript_CDS3;Name=Or32_transcript_CDS3;Parent=Or32_transcript
NC_035107.1	.	CDS	268697014	268697118	.	+	0	ID=Or32_transcript_CDS4;Name=Or32_transcript_CDS4;Parent=Or32_transcript
NC_035107.1	.	CDS	268697180	268697335	.	+	0	ID=Or32_transcript_CDS5;Name=Or32_transcript_CDS5;Parent=Or32_transcript
NC_035107.1	.	CDS	268697452	268697511	.	+	0	ID=Or32_transcript_CDS6;Name=Or32_transcript_CDS6;Parent=Or32_transcript
NC_035107.1	.	exon	268697014	268697118	.	+	.	ID=Or32_transcript_exon3;Name=Or32_transcript_exon3;Parent=Or32_transcript
NC_035107.1	.	exon	268697452	268697622	.	+	.	ID=Or32_transcript_exon4;Name=Or32_transcript_exon4;Parent=Or32_transcript
NC_035107.1	.	exon	268687276	268687527	.	+	.	ID=Or32_transcript_exon5;Name=Or32_transcript_exon5;Parent=Or32_transcript
NC_035107.1	.	exon	268697180	268697335	.	+	.	ID=Or32_transcript_exon6;Name=Or32_transcript_exon6;Parent=Or32_transcript
###
NC_035107.1	.	gene	225077318	225078576	.	-	.	ID=Or73;Name=Odorant receptor 73
NC_035107.1	.	mRNA	225077318	225078576	.	-	.	ID=Or73_transcript;Name=Odorant receptor 73;Parent=Or73;symbol=Or73
NC_035107.1	.	CDS	225077610	225078576	.	-	0	ID=Or73_transcript_CDS1;Name=Or73_transcript_CDS1;Parent=Or73_transcript
NC_035107.1	.	CDS	225077318	225077557	.	-	2	ID=Or73_transcript_CDS2;Name=Or73_transcript_CDS2;Parent=Or73_transcript
NC_035107.1	.	exon	225077610	225078576	.	-	.	ID=Or73_transcript_exon1;Name=Or73_transcript_exon1;Parent=Or73_transcript
NC_035107.1	.	exon	225077318	225077557	.	-	.	ID=Or73_transcript_exon2;Name=Or73_transcript_exon2;Parent=Or73_transcript
###
NC_035107.1	.	gene	187664261	187666086	.	+	.	ID=Ir123;Name=Ionotropic receptor 123
NC_035107.1	.	mRNA	187664261	187666086	.	+	.	ID=Ir123_transcript;Name=Ionotropic receptor 123;Parent=Ir123;symbol=Ir123
NC_035107.1	.	CDS	187664276	187666030	.	+	0	ID=Ir123_transcript_CDS1;Name=Ir123_transcript_CDS1;Parent=Ir123_transcript
NC_035107.1	.	exon	187664261	187666086	.	+	.	ID=Ir123_transcript_exon1;Name=Ir123_transcript_exon1;Parent=Ir123_transcript
###
NC_035107.1	.	gene	37733259	37737312	.	+	.	ID=Ir7a;Name=Ionotropic receptor 7a
NC_035107.1	.	mRNA	37734383	37736188	.	+	.	ID=Ir7a_transcript;Name=Ionotropic receptor 7a;Parent=Ir7a;symbol=Ir7a
NC_035107.1	.	CDS	37734383	37736188	.	+	0	ID=Ir7a_transcript_CDS1;Name=Ir7a_transcript_CDS1;Parent=Ir7a_transcript
NC_035107.1	.	exon	37734383	37736188	.	+	.	ID=Ir7a_transcript_exon1;Name=Ir7a_transcript_exon1;Parent=Ir7a_transcript
###
NC_035107.1	.	pseudogene	291746404	291746703	.	+	.	ID=Or131;Name=Odorant receptor 131
NC_035107.1	.	transcript	291746404	291746703	.	+	.	ID=Or131_transcript;Name=Odorant receptor 131;Parent=Or131;symbol=Or131
NC_035107.1	.	exon	291746404	291746703	.	+	.	ID=Or131_transcript_exon1;Name=Or131_transcript_exon1;Parent=Or131_transcript
###
NC_035107.1	.	pseudogene	268738852	268740303	.	-	.	ID=Or51;Name=Odorant receptor 51
NC_035107.1	.	transcript	268738852	268740303	.	-	.	ID=Or51_transcript;Name=Odorant receptor 51;Parent=Or51;symbol=Or51
NC_035107.1	.	exon	268738852	268738911	.	-	.	ID=Or51_transcript_exon1;Name=Or51_transcript_exon1;Parent=Or51_transcript
NC_035107.1	.	exon	268739822	268740303	.	-	.	ID=Or51_transcript_exon2;Name=Or51_transcript_exon2;Parent=Or51_transcript
NC_035107.1	.	exon	268739201	268739305	.	-	.	ID=Or51_transcript_exon3;Name=Or51_transcript_exon3;Parent=Or51_transcript
NC_035107.1	.	exon	268739515	268739766	.	-	.	ID=Or51_transcript_exon4;Name=Or51_transcript_exon4;Parent=Or51_transcript
NC_035107.1	.	exon	268739364	268739463	.	-	.	ID=Or51_transcript_exon5;Name=Or51_transcript_exon5;Parent=Or51_transcript
NC_035107.1	.	exon	268738977	268739146	.	-	.	ID=Or51_transcript_exon6;Name=Or51_transcript_exon6;Parent=Or51_transcript
###
NC_035107.1	.	pseudogene	268627442	268628828	.	-	.	ID=Or57;Name=Odorant receptor 57
NC_035107.1	.	transcript	268627442	268628828	.	-	.	ID=Or57_transcript;Name=Odorant receptor 57;Parent=Or57;symbol=Or57
NC_035107.1	.	exon	268628135	268628253	.	-	.	ID=Or57_transcript_exon1;Name=Or57_transcript_exon1;Parent=Or57_transcript
NC_035107.1	.	exon	268627564	268627719	.	-	.	ID=Or57_transcript_exon2;Name=Or57_transcript_exon2;Parent=Or57_transcript
NC_035107.1	.	exon	268627974	268628075	.	-	.	ID=Or57_transcript_exon3;Name=Or57_transcript_exon3;Parent=Or57_transcript
NC_035107.1	.	exon	268627442	268627501	.	-	.	ID=Or57_transcript_exon4;Name=Or57_transcript_exon4;Parent=Or57_transcript
NC_035107.1	.	exon	268628311	268628828	.	-	.	ID=Or57_transcript_exon5;Name=Or57_transcript_exon5;Parent=Or57_transcript
###
NC_035107.1	.	pseudogene	113755713	113757090	.	-	.	ID=Or92;Name=Odorant receptor 92
NC_035107.1	.	transcript	113755713	113757090	.	-	.	ID=Or92_transcript;Name=Odorant receptor 92;Parent=Or92;symbol=Or92
NC_035107.1	.	exon	113756006	113756207	.	-	.	ID=Or92_transcript_exon1;Name=Or92_transcript_exon1;Parent=Or92_transcript
NC_035107.1	.	exon	113755713	113755946	.	-	.	ID=Or92_transcript_exon2;Name=Or92_transcript_exon2;Parent=Or92_transcript
NC_035107.1	.	exon	113756266	113757090	.	-	.	ID=Or92_transcript_exon3;Name=Or92_transcript_exon3;Parent=Or92_transcript
###
NC_035107.1	.	gene	291722582	291732037	.	-	.	ID=Ir136;Name=Ionotropic receptor 136
NC_035107.1	.	mRNA	291722582	291732037	.	-	.	ID=Ir136_transcript;Name=Ionotropic receptor 136;Parent=Ir136;symbol=Ir136
NC_035107.1	.	exon	291730674	291732037	.	-	.	ID=Ir136_transcript_exon1;Name=Ir136_transcript_exon1;Parent=Ir136_transcript
NC_035107.1	.	exon	291722582	291724933	.	-	.	ID=Ir136_transcript_exon2;Name=Ir136_transcript_exon2;Parent=Ir136_transcript
NC_035107.1	.	CDS	291722726	291724522	.	-	0	ID=Ir136_transcript_CDS1;Name=Ir136_transcript_CDS1;Parent=Ir136_transcript
###
NC_035107.1	.	gene	291274319	291368823	.	+	.	ID=Ir137;Name=Ionotropic receptor 137
NC_035107.1	.	mRNA	291274319	291276055	.	+	.	ID=Ir137_transcript;Name=Ionotropic receptor 137;Parent=Ir137;symbol=Ir137
NC_035107.1	.	CDS	291274319	291276055	.	+	0	ID=Ir137_transcript_CDS1;Name=Ir137_transcript_CDS1;Parent=Ir137_transcript
NC_035107.1	.	exon	291274319	291276055	.	+	.	ID=Ir137_transcript_exon1;Name=Ir137_transcript_exon1;Parent=Ir137_transcript
###
NC_035107.1	.	pseudogene	291311063	291312418	.	+	.	ID=Ir135;Name=Ionotropic receptor 135
NC_035107.1	.	transcript	291311063	291312418	.	+	.	ID=Ir135_transcript;Name=Ionotropic receptor 135;Parent=Ir135;symbol=Ir135
NC_035107.1	.	exon	291311063	291312418	.	+	.	ID=Ir135_transcript_exon1;Name=Ir135_transcript_exon1;Parent=Ir135_transcript
###
NC_035107.1	.	gene	202150082	202191917	.	-	.	ID=Ir101;Name=Ionotropic receptor 101
NC_035107.1	.	mRNA	202169582	202171740	.	-	.	ID=Ir101_transcript;Name=Ionotropic receptor 101;Parent=Ir101;symbol=Ir101
NC_035107.1	.	CDS	202171481	202171740	.	-	0	ID=Ir101_transcript_CDS1;Name=Ir101_transcript_CDS1;Parent=Ir101_transcript
NC_035107.1	.	CDS	202169582	202171421	.	-	1	ID=Ir101_transcript_CDS2;Name=Ir101_transcript_CDS2;Parent=Ir101_transcript
NC_035107.1	.	exon	202169582	202171421	.	-	.	ID=Ir101_transcript_exon1;Name=Ir101_transcript_exon1;Parent=Ir101_transcript
NC_035107.1	.	exon	202171481	202171740	.	-	.	ID=Ir101_transcript_exon2;Name=Ir101_transcript_exon2;Parent=Ir101_transcript
###
NC_035107.1	.	pseudogene	291294148	291295761	.	-	.	ID=Ir134;Name=Ionotropic receptor 134
NC_035107.1	.	transcript	291294148	291295761	.	-	.	ID=Ir134_transcript;Name=Ionotropic receptor 134;Parent=Ir134;symbol=Ir134
NC_035107.1	.	exon	291294148	291295761	.	-	.	ID=Ir134_transcript_exon1;Name=Ir134_transcript_exon1;Parent=Ir134_transcript
###
NC_035107.1	.	gene	202328731	202335520	.	+	.	ID=Ir102;Name=Ionotropic receptor 102
NC_035107.1	.	mRNA	202328731	202335520	.	+	.	ID=Ir102_transcript;Name=Ionotropic receptor 102;Parent=Ir102;symbol=Ir102
NC_035107.1	.	exon	202333750	202335520	.	+	.	ID=Ir102_transcript_exon1;Name=Ir102_transcript_exon1;Parent=Ir102_transcript
NC_035107.1	.	exon	202328731	202328972	.	+	.	ID=Ir102_transcript_exon2;Name=Ir102_transcript_exon2;Parent=Ir102_transcript
NC_035107.1	.	CDS	202328731	202328972	.	+	0	ID=Ir102_transcript_CDS1;Name=Ir102_transcript_CDS1;Parent=Ir102_transcript
NC_035107.1	.	CDS	202333750	202335520	.	+	1	ID=Ir102_transcript_CDS2;Name=Ir102_transcript_CDS2;Parent=Ir102_transcript
###
NC_035107.1	.	gene	187548233	187549989	.	+	.	ID=Ir122;Name=Ionotropic receptor 122
NC_035107.1	.	mRNA	187548233	187549989	.	-	.	ID=Ir122_transcript;Name=Ionotropic receptor 122;Parent=Ir122;symbol=Ir122
NC_035107.1	.	exon	187548233	187549465	.	-	.	ID=Ir122_transcript_exon1;Name=Ir122_transcript_exon1;Parent=Ir122_transcript
NC_035107.1	.	CDS	187549519	187549989	.	-	0	ID=Ir122_transcript_CDS1;Name=Ir122_transcript_CDS1;Parent=Ir122_transcript
NC_035107.1	.	CDS	187548233	187549465	.	-	0	ID=Ir122_transcript_CDS2;Name=Ir122_transcript_CDS2;Parent=Ir122_transcript
NC_035107.1	.	exon	187549519	187549989	.	-	.	ID=Ir122_transcript_exon2;Name=Ir122_transcript_exon2;Parent=Ir122_transcript
###
NC_035107.1	.	gene	107077226	107079013	.	+	.	ID=Ir159;Name=Ionotropic receptor 159
NC_035107.1	.	mRNA	107077226	107079013	.	+	.	ID=Ir159_transcript;Name=Ionotropic receptor 159;Parent=Ir159;symbol=Ir159
NC_035107.1	.	CDS	107077226	107077540	.	+	0	ID=Ir159_transcript_CDS1;Name=Ir159_transcript_CDS1;Parent=Ir159_transcript
NC_035107.1	.	CDS	107077595	107079013	.	+	0	ID=Ir159_transcript_CDS2;Name=Ir159_transcript_CDS2;Parent=Ir159_transcript
NC_035107.1	.	exon	107077595	107079013	.	+	.	ID=Ir159_transcript_exon1;Name=Ir159_transcript_exon1;Parent=Ir159_transcript
NC_035107.1	.	exon	107077226	107077540	.	+	.	ID=Ir159_transcript_exon2;Name=Ir159_transcript_exon2;Parent=Ir159_transcript
###
NC_035107.1	.	gene	107110729	107112829	.	+	.	ID=Ir158;Name=Ionotropic receptor 158
NC_035107.1	.	mRNA	107110729	107112829	.	+	.	ID=Ir158_transcript;Name=Ionotropic receptor 158;Parent=Ir158;symbol=Ir158
NC_035107.1	.	exon	107111097	107112829	.	+	.	ID=Ir158_transcript_exon1;Name=Ir158_transcript_exon1;Parent=Ir158_transcript
NC_035107.1	.	CDS	107110729	107111043	.	+	0	ID=Ir158_transcript_CDS1;Name=Ir158_transcript_CDS1;Parent=Ir158_transcript
NC_035107.1	.	CDS	107111097	107112563	.	+	0	ID=Ir158_transcript_CDS2;Name=Ir158_transcript_CDS2;Parent=Ir158_transcript
NC_035107.1	.	exon	107110729	107111043	.	+	.	ID=Ir158_transcript_exon2;Name=Ir158_transcript_exon2;Parent=Ir158_transcript
###
NC_035107.1	.	gene	107128586	107131058	.	+	.	ID=Ir157;Name=Ionotropic receptor 157
NC_035107.1	.	mRNA	107128586	107131058	.	+	.	ID=Ir157_transcript;Name=Ionotropic receptor 157;Parent=Ir157;symbol=Ir157
NC_035107.1	.	exon	107128586	107128699	.	+	.	ID=Ir157_transcript_exon1;Name=Ir157_transcript_exon1;Parent=Ir157_transcript
NC_035107.1	.	exon	107129086	107131058	.	+	.	ID=Ir157_transcript_exon2;Name=Ir157_transcript_exon2;Parent=Ir157_transcript
NC_035107.1	.	CDS	107128808	107129032	.	+	0	ID=Ir157_transcript_CDS1;Name=Ir157_transcript_CDS1;Parent=Ir157_transcript
NC_035107.1	.	CDS	107129086	107130549	.	+	0	ID=Ir157_transcript_CDS2;Name=Ir157_transcript_CDS2;Parent=Ir157_transcript
NC_035107.1	.	exon	107128755	107129032	.	+	.	ID=Ir157_transcript_exon3;Name=Ir157_transcript_exon3;Parent=Ir157_transcript
###
NC_035107.1	.	gene	107167384	107169290	.	+	.	ID=Ir156;Name=Ionotropic receptor 156
NC_035107.1	.	mRNA	107167384	107169290	.	-	.	ID=Ir156_transcript;Name=Ionotropic receptor 156;Parent=Ir156;symbol=Ir156
NC_035107.1	.	exon	107168988	107169290	.	-	.	ID=Ir156_transcript_exon1;Name=Ir156_transcript_exon1;Parent=Ir156_transcript
NC_035107.1	.	CDS	107168988	107169290	.	-	0	ID=Ir156_transcript_CDS1;Name=Ir156_transcript_CDS1;Parent=Ir156_transcript
NC_035107.1	.	CDS	107167468	107168916	.	-	0	ID=Ir156_transcript_CDS2;Name=Ir156_transcript_CDS2;Parent=Ir156_transcript
NC_035107.1	.	exon	107167384	107168916	.	-	.	ID=Ir156_transcript_exon2;Name=Ir156_transcript_exon2;Parent=Ir156_transcript
###
NC_035107.1	.	gene	107234710	107236527	.	+	.	ID=Ir155;Name=Ionotropic receptor 155
NC_035107.1	.	mRNA	107234710	107236527	.	-	.	ID=Ir155_transcript;Name=Ionotropic receptor 155;Parent=Ir155;symbol=Ir155
NC_035107.1	.	CDS	107236225	107236527	.	-	0	ID=Ir155_transcript_CDS1;Name=Ir155_transcript_CDS1;Parent=Ir155_transcript
NC_035107.1	.	CDS	107234710	107236161	.	-	0	ID=Ir155_transcript_CDS2;Name=Ir155_transcript_CDS2;Parent=Ir155_transcript
NC_035107.1	.	exon	107236225	107236527	.	-	.	ID=Ir155_transcript_exon1;Name=Ir155_transcript_exon1;Parent=Ir155_transcript
NC_035107.1	.	exon	107234710	107236161	.	-	.	ID=Ir155_transcript_exon2;Name=Ir155_transcript_exon2;Parent=Ir155_transcript
###
NC_035107.1	.	gene	202195224	202197618	.	-	.	ID=Ir103;Name=Ionotropic receptor 103
NC_035107.1	.	mRNA	202195224	202197618	.	-	.	ID=Ir103_transcript;Name=Ionotropic receptor 103;Parent=Ir103;symbol=Ir103
NC_035107.1	.	CDS	202197403	202197490	.	-	0	ID=Ir103_transcript_CDS1;Name=Ir103_transcript_CDS1;Parent=Ir103_transcript
NC_035107.1	.	CDS	202197002	202197339	.	-	2	ID=Ir103_transcript_CDS2;Name=Ir103_transcript_CDS2;Parent=Ir103_transcript
NC_035107.1	.	CDS	202195675	202196940	.	-	0	ID=Ir103_transcript_CDS3;Name=Ir103_transcript_CDS3;Parent=Ir103_transcript
NC_035107.1	.	exon	202195224	202196940	.	-	.	ID=Ir103_transcript_exon1;Name=Ir103_transcript_exon1;Parent=Ir103_transcript
NC_035107.1	.	exon	202197403	202197618	.	-	.	ID=Ir103_transcript_exon2;Name=Ir103_transcript_exon2;Parent=Ir103_transcript
NC_035107.1	.	exon	202197002	202197339	.	-	.	ID=Ir103_transcript_exon3;Name=Ir103_transcript_exon3;Parent=Ir103_transcript
###
NC_035107.1	.	gene	202219705	202221623	.	+	.	ID=Ir104;Name=Ionotropic receptor 104
NC_035107.1	.	mRNA	202219705	202221623	.	-	.	ID=Ir104_transcript;Name=Ionotropic receptor 104;Parent=Ir104;symbol=Ir104
NC_035107.1	.	exon	202221609	202221623	.	-	.	ID=Ir104_transcript_exon1;Name=Ir104_transcript_exon1;Parent=Ir104_transcript
NC_035107.1	.	exon	202221102	202221515	.	-	.	ID=Ir104_transcript_exon2;Name=Ir104_transcript_exon2;Parent=Ir104_transcript
NC_035107.1	.	exon	202219705	202221045	.	-	.	ID=Ir104_transcript_exon3;Name=Ir104_transcript_exon3;Parent=Ir104_transcript
NC_035107.1	.	CDS	202221609	202221623	.	-	0	ID=Ir104_transcript_CDS1;Name=Ir104_transcript_CDS1;Parent=Ir104_transcript
NC_035107.1	.	CDS	202221102	202221515	.	-	0	ID=Ir104_transcript_CDS2;Name=Ir104_transcript_CDS2;Parent=Ir104_transcript
NC_035107.1	.	CDS	202219705	202221045	.	-	0	ID=Ir104_transcript_CDS3;Name=Ir104_transcript_CDS3;Parent=Ir104_transcript
###
NC_035107.1	.	substitution	22905067	22905067	.	+	.	ID=0e9be1a1-927a-4edd-89c4-c7e1813d243b;Name=0e9be1a1-927a-4edd-89c4-c7e1813d243b;date_creation=2017-09-20;date_last_modified=2017-09-20;residues=C
###
NC_035107.1	.	substitution	225821027	225821027	.	+	.	ID=adeab750-16a5-45cd-8530-1e5d3b6c2c39;Name=adeab750-16a5-45cd-8530-1e5d3b6c2c39;date_creation=2017-09-28;date_last_modified=2017-09-28;justification=TSA database supports this change;residues=G
###
NC_035107.1	.	insertion	225078242	225078242	.	+	.	ID=d665e423-899a-44cc-a7ce-fe5e82524d8d;Name=d665e423-899a-44cc-a7ce-fe5e82524d8d;date_creation=2017-09-28;date_last_modified=2017-09-28;justification=supported by illumina reads;residues=GA
###
NC_035107.1	.	substitution	225078240	225078240	.	+	.	ID=ee16ead2-8ec8-4a51-95c9-e61a69d5b002;Name=ee16ead2-8ec8-4a51-95c9-e61a69d5b002;date_creation=2017-09-28;date_last_modified=2017-09-28;justification=supported by illumina reads;residues=G
###
NC_035108.1	.	gene	302310640	302342841	.	-	.	ID=Gr1;Name=Gustatory receptor 1
NC_035108.1	.	mRNA	302310640	302342841	.	-	.	ID=Gr1_transcript;Name=Gustatory receptor 1;Parent=Gr1;symbol=Gr1
NC_035108.1	.	exon	302323953	302324098	.	-	.	ID=Gr1_transcript_exon1;Name=Gr1_transcript_exon1;Parent=Gr1_transcript
NC_035108.1	.	exon	302311706	302311867	.	-	.	ID=Gr1_transcript_exon2;Name=Gr1_transcript_exon2;Parent=Gr1_transcript
NC_035108.1	.	exon	302324168	302324636	.	-	.	ID=Gr1_transcript_exon3;Name=Gr1_transcript_exon3;Parent=Gr1_transcript
NC_035108.1	.	exon	302310640	302311643	.	-	.	ID=Gr1_transcript_exon4;Name=Gr1_transcript_exon4;Parent=Gr1_transcript
NC_035108.1	.	exon	302342352	302342841	.	-	.	ID=Gr1_transcript_exon5;Name=Gr1_transcript_exon5;Parent=Gr1_transcript
NC_035108.1	.	CDS	302342352	302342475	.	-	0	ID=Gr1_transcript_CDS1;Name=Gr1_transcript_CDS1;Parent=Gr1_transcript
NC_035108.1	.	CDS	302324699	302324854	.	-	2	ID=Gr1_transcript_CDS2;Name=Gr1_transcript_CDS2;Parent=Gr1_transcript
NC_035108.1	.	CDS	302324168	302324636	.	-	2	ID=Gr1_transcript_CDS3;Name=Gr1_transcript_CDS3;Parent=Gr1_transcript
NC_035108.1	.	CDS	302323953	302324098	.	-	1	ID=Gr1_transcript_CDS4;Name=Gr1_transcript_CDS4;Parent=Gr1_transcript
NC_035108.1	.	CDS	302313023	302313219	.	-	2	ID=Gr1_transcript_CDS5;Name=Gr1_transcript_CDS5;Parent=Gr1_transcript
NC_035108.1	.	CDS	302311706	302311867	.	-	0	ID=Gr1_transcript_CDS6;Name=Gr1_transcript_CDS6;Parent=Gr1_transcript
NC_035108.1	.	CDS	302311515	302311643	.	-	0	ID=Gr1_transcript_CDS7;Name=Gr1_transcript_CDS7;Parent=Gr1_transcript
NC_035108.1	.	exon	302313023	302313219	.	-	.	ID=Gr1_transcript_exon6;Name=Gr1_transcript_exon6;Parent=Gr1_transcript
NC_035108.1	.	exon	302324699	302324854	.	-	.	ID=Gr1_transcript_exon7;Name=Gr1_transcript_exon7;Parent=Gr1_transcript
###
NC_035108.1	.	gene	182341652	182351942	.	+	.	ID=Gr11;Name=Gustatory receptor 11
NC_035108.1	.	mRNA	182341652	182351942	.	+	.	ID=Gr11_transcript;Name=Gustatory receptor 11;Parent=Gr11;symbol=Gr11
NC_035108.1	.	exon	182342211	182342847	.	+	.	ID=Gr11_transcript_exon1;Name=Gr11_transcript_exon1;Parent=Gr11_transcript
NC_035108.1	.	exon	182351396	182351648	.	+	.	ID=Gr11_transcript_exon2;Name=Gr11_transcript_exon2;Parent=Gr11_transcript
NC_035108.1	.	exon	182351717	182351942	.	+	.	ID=Gr11_transcript_exon3;Name=Gr11_transcript_exon3;Parent=Gr11_transcript
NC_035108.1	.	CDS	182341707	182342145	.	+	0	ID=Gr11_transcript_CDS1;Name=Gr11_transcript_CDS1;Parent=Gr11_transcript
NC_035108.1	.	CDS	182342211	182342847	.	+	2	ID=Gr11_transcript_CDS2;Name=Gr11_transcript_CDS2;Parent=Gr11_transcript
NC_035108.1	.	CDS	182351396	182351648	.	+	1	ID=Gr11_transcript_CDS3;Name=Gr11_transcript_CDS3;Parent=Gr11_transcript
NC_035108.1	.	CDS	182351717	182351803	.	+	0	ID=Gr11_transcript_CDS4;Name=Gr11_transcript_CDS4;Parent=Gr11_transcript
NC_035108.1	.	exon	182341652	182342145	.	+	.	ID=Gr11_transcript_exon4;Name=Gr11_transcript_exon4;Parent=Gr11_transcript
###
NC_035108.1	.	gene	239689838	239691712	.	+	.	ID=Gr15;Name=Gustatory receptor 15
NC_035108.1	.	mRNA	239689838	239691712	.	+	.	ID=Gr15_transcript;Name=Gustatory receptor 15;Parent=Gr15;symbol=Gr15
NC_035108.1	.	exon	239689838	239690897	.	+	.	ID=Gr15_transcript_exon1;Name=Gr15_transcript_exon1;Parent=Gr15_transcript
NC_035108.1	.	CDS	239690063	239690897	.	+	0	ID=Gr15_transcript_CDS1;Name=Gr15_transcript_CDS1;Parent=Gr15_transcript
NC_035108.1	.	CDS	239690985	239691136	.	+	2	ID=Gr15_transcript_CDS2;Name=Gr15_transcript_CDS2;Parent=Gr15_transcript
NC_035108.1	.	CDS	239691201	239691290	.	+	0	ID=Gr15_transcript_CDS3;Name=Gr15_transcript_CDS3;Parent=Gr15_transcript
NC_035108.1	.	CDS	239691354	239691422	.	+	0	ID=Gr15_transcript_CDS4;Name=Gr15_transcript_CDS4;Parent=Gr15_transcript
NC_035108.1	.	exon	239690985	239691136	.	+	.	ID=Gr15_transcript_exon2;Name=Gr15_transcript_exon2;Parent=Gr15_transcript
NC_035108.1	.	exon	239691354	239691712	.	+	.	ID=Gr15_transcript_exon3;Name=Gr15_transcript_exon3;Parent=Gr15_transcript
NC_035108.1	.	exon	239691201	239691290	.	+	.	ID=Gr15_transcript_exon4;Name=Gr15_transcript_exon4;Parent=Gr15_transcript
###
NC_035108.1	.	gene	239761443	239763218	.	-	.	ID=Gr16;Name=Gustatory receptor 16
NC_035108.1	.	mRNA	239761443	239763218	.	-	.	ID=Gr16_transcript;Name=Gustatory receptor 16;Parent=Gr16;symbol=Gr16
NC_035108.1	.	CDS	239762252	239763218	.	-	0	ID=Gr16_transcript_CDS1;Name=Gr16_transcript_CDS1;Parent=Gr16_transcript
NC_035108.1	.	CDS	239762120	239762196	.	-	2	ID=Gr16_transcript_CDS2;Name=Gr16_transcript_CDS2;Parent=Gr16_transcript
NC_035108.1	.	CDS	239761854	239762009	.	-	0	ID=Gr16_transcript_CDS3;Name=Gr16_transcript_CDS3;Parent=Gr16_transcript
NC_035108.1	.	CDS	239761675	239761785	.	-	0	ID=Gr16_transcript_CDS4;Name=Gr16_transcript_CDS4;Parent=Gr16_transcript
NC_035108.1	.	exon	239762120	239762196	.	-	.	ID=Gr16_transcript_exon1;Name=Gr16_transcript_exon1;Parent=Gr16_transcript
NC_035108.1	.	exon	239761854	239762009	.	-	.	ID=Gr16_transcript_exon2;Name=Gr16_transcript_exon2;Parent=Gr16_transcript
NC_035108.1	.	exon	239762252	239763218	.	-	.	ID=Gr16_transcript_exon3;Name=Gr16_transcript_exon3;Parent=Gr16_transcript
NC_035108.1	.	exon	239761443	239761785	.	-	.	ID=Gr16_transcript_exon4;Name=Gr16_transcript_exon4;Parent=Gr16_transcript
###
NC_035108.1	.	gene	239749367	239750955	.	-	.	ID=Gr17;Name=Gustatory receptor 17
NC_035108.1	.	mRNA	239749367	239750955	.	-	.	ID=Gr17_transcript;Name=Gustatory receptor 17;Parent=Gr17;symbol=Gr17
NC_035108.1	.	exon	239749980	239750955	.	-	.	ID=Gr17_transcript_exon1;Name=Gr17_transcript_exon1;Parent=Gr17_transcript
NC_035108.1	.	exon	239749844	239749920	.	-	.	ID=Gr17_transcript_exon2;Name=Gr17_transcript_exon2;Parent=Gr17_transcript
NC_035108.1	.	exon	239749367	239749477	.	-	.	ID=Gr17_transcript_exon3;Name=Gr17_transcript_exon3;Parent=Gr17_transcript
NC_035108.1	.	exon	239749538	239749693	.	-	.	ID=Gr17_transcript_exon4;Name=Gr17_transcript_exon4;Parent=Gr17_transcript
NC_035108.1	.	CDS	239749980	239750877	.	-	0	ID=Gr17_transcript_CDS1;Name=Gr17_transcript_CDS1;Parent=Gr17_transcript
NC_035108.1	.	CDS	239749844	239749920	.	-	2	ID=Gr17_transcript_CDS2;Name=Gr17_transcript_CDS2;Parent=Gr17_transcript
NC_035108.1	.	CDS	239749538	239749693	.	-	0	ID=Gr17_transcript_CDS3;Name=Gr17_transcript_CDS3;Parent=Gr17_transcript
NC_035108.1	.	CDS	239749367	239749477	.	-	0	ID=Gr17_transcript_CDS4;Name=Gr17_transcript_CDS4;Parent=Gr17_transcript
###
NC_035108.1	.	gene	239715594	239716916	.	-	.	ID=Gr18;Name=Gustatory receptor 18
NC_035108.1	.	mRNA	239715594	239716916	.	-	.	ID=Gr18_transcript;Name=Gustatory receptor 18;Parent=Gr18;symbol=Gr18
NC_035108.1	.	CDS	239716079	239716916	.	-	0	ID=Gr18_transcript_CDS1;Name=Gr18_transcript_CDS1;Parent=Gr18_transcript
NC_035108.1	.	CDS	239715786	239716018	.	-	2	ID=Gr18_transcript_CDS2;Name=Gr18_transcript_CDS2;Parent=Gr18_transcript
NC_035108.1	.	CDS	239715674	239715727	.	-	0	ID=Gr18_transcript_CDS3;Name=Gr18_transcript_CDS3;Parent=Gr18_transcript
NC_035108.1	.	exon	239716079	239716916	.	-	.	ID=Gr18_transcript_exon1;Name=Gr18_transcript_exon1;Parent=Gr18_transcript
NC_035108.1	.	exon	239715786	239716018	.	-	.	ID=Gr18_transcript_exon2;Name=Gr18_transcript_exon2;Parent=Gr18_transcript
NC_035108.1	.	exon	239715594	239715727	.	-	.	ID=Gr18_transcript_exon3;Name=Gr18_transcript_exon3;Parent=Gr18_transcript
###
NC_035108.1	.	gene	278052838	278094234	.	-	.	ID=Gr19;Name=Gustatory receptor 19
NC_035108.1	.	mRNA	278052838	278080735	.	-	.	ID=Gr19b_transcript;Name=Gustatory receptor 19b;Parent=Gr19;symbol=Gr19b
NC_035108.1	.	exon	278053377	278053466	.	-	.	ID=Gr19b_transcript_exon1;Name=Gr19b_transcript_exon1;Parent=Gr19b_transcript
NC_035108.1	.	exon	278056648	278056719	.	-	.	ID=Gr19b_transcript_exon2;Name=Gr19b_transcript_exon2;Parent=Gr19b_transcript
NC_035108.1	.	CDS	278079689	278080735	.	-	0	ID=Gr19b_transcript_CDS1;Name=Gr19b_transcript_CDS1;Parent=Gr19b_transcript
NC_035108.1	.	CDS	278056648	278056719	.	-	0	ID=Gr19b_transcript_CDS2;Name=Gr19b_transcript_CDS2;Parent=Gr19b_transcript
NC_035108.1	.	CDS	278053377	278053466	.	-	0	ID=Gr19b_transcript_CDS3;Name=Gr19b_transcript_CDS3;Parent=Gr19b_transcript
NC_035108.1	.	CDS	278053185	278053310	.	-	0	ID=Gr19b_transcript_CDS4;Name=Gr19b_transcript_CDS4;Parent=Gr19b_transcript
NC_035108.1	.	exon	278052838	278053310	.	-	.	ID=Gr19b_transcript_exon3;Name=Gr19b_transcript_exon3;Parent=Gr19b_transcript
NC_035108.1	.	exon	278079689	278080735	.	-	.	ID=Gr19b_transcript_exon4;Name=Gr19b_transcript_exon4;Parent=Gr19b_transcript
NC_035108.1	.	mRNA	278052858	278065195	.	-	.	ID=Gr19c_transcript;Name=Gustatory receptor 19c;Parent=Gr19;symbol=Gr19c
NC_035108.1	.	exon	278064076	278065195	.	-	.	ID=Gr19c_transcript_exon1;Name=Gr19c_transcript_exon1;Parent=Gr19c_transcript
NC_035108.1	.	exon	278056648	278056719	.	-	.	ID=Gr19c_transcript_exon2;Name=Gr19c_transcript_exon2;Parent=Gr19c_transcript
NC_035108.1	.	CDS	278064076	278065137	.	-	0	ID=Gr19c_transcript_CDS1;Name=Gr19c_transcript_CDS1;Parent=Gr19c_transcript
NC_035108.1	.	CDS	278056648	278056719	.	-	0	ID=Gr19c_transcript_CDS2;Name=Gr19c_transcript_CDS2;Parent=Gr19c_transcript
NC_035108.1	.	CDS	278053377	278053466	.	-	0	ID=Gr19c_transcript_CDS3;Name=Gr19c_transcript_CDS3;Parent=Gr19c_transcript
NC_035108.1	.	CDS	278053185	278053310	.	-	0	ID=Gr19c_transcript_CDS4;Name=Gr19c_transcript_CDS4;Parent=Gr19c_transcript
NC_035108.1	.	exon	278052858	278053310	.	-	.	ID=Gr19c_transcript_exon3;Name=Gr19c_transcript_exon3;Parent=Gr19c_transcript
NC_035108.1	.	exon	278053377	278053466	.	-	.	ID=Gr19c_transcript_exon4;Name=Gr19c_transcript_exon4;Parent=Gr19c_transcript
NC_035108.1	.	mRNA	278052838	278094234	.	-	.	ID=Gr19a_transcript;Name=Gustatory receptor 19a;Parent=Gr19;symbol=Gr19a
NC_035108.1	.	CDS	278093165	278094211	.	-	0	ID=Gr19a_transcript_CDS1;Name=Gr19a_transcript_CDS1;Parent=Gr19a_transcript
NC_035108.1	.	CDS	278056648	278056719	.	-	0	ID=Gr19a_transcript_CDS2;Name=Gr19a_transcript_CDS2;Parent=Gr19a_transcript
NC_035108.1	.	CDS	278053377	278053466	.	-	0	ID=Gr19a_transcript_CDS3;Name=Gr19a_transcript_CDS3;Parent=Gr19a_transcript
NC_035108.1	.	CDS	278053185	278053310	.	-	0	ID=Gr19a_transcript_CDS4;Name=Gr19a_transcript_CDS4;Parent=Gr19a_transcript
NC_035108.1	.	exon	278056648	278056719	.	-	.	ID=Gr19a_transcript_exon1;Name=Gr19a_transcript_exon1;Parent=Gr19a_transcript
NC_035108.1	.	exon	278052838	278053310	.	-	.	ID=Gr19a_transcript_exon2;Name=Gr19a_transcript_exon2;Parent=Gr19a_transcript
NC_035108.1	.	exon	278053377	278053466	.	-	.	ID=Gr19a_transcript_exon3;Name=Gr19a_transcript_exon3;Parent=Gr19a_transcript
NC_035108.1	.	exon	278093165	278094234	.	-	.	ID=Gr19a_transcript_exon4;Name=Gr19a_transcript_exon4;Parent=Gr19a_transcript
###
NC_035108.1	.	gene	217786538	217823907	.	+	.	ID=Gr30;Name=Gustatory receptor 30
NC_035108.1	.	mRNA	217786538	217823907	.	+	.	ID=Gr30_transcript;Name=Gustatory receptor 30;Parent=Gr30;symbol=Gr30
NC_035108.1	.	exon	217786538	217786844	.	+	.	ID=Gr30_transcript_exon1;Name=Gr30_transcript_exon1;Parent=Gr30_transcript
NC_035108.1	.	exon	217821706	217821792	.	+	.	ID=Gr30_transcript_exon2;Name=Gr30_transcript_exon2;Parent=Gr30_transcript
NC_035108.1	.	CDS	217786538	217786844	.	+	0	ID=Gr30_transcript_CDS1;Name=Gr30_transcript_CDS1;Parent=Gr30_transcript
NC_035108.1	.	CDS	217799101	217799230	.	+	2	ID=Gr30_transcript_CDS2;Name=Gr30_transcript_CDS2;Parent=Gr30_transcript
NC_035108.1	.	CDS	217799297	217799719	.	+	1	ID=Gr30_transcript_CDS3;Name=Gr30_transcript_CDS3;Parent=Gr30_transcript
NC_035108.1	.	CDS	217799776	217799970	.	+	1	ID=Gr30_transcript_CDS4;Name=Gr30_transcript_CDS4;Parent=Gr30_transcript
NC_035108.1	.	CDS	217800199	217800397	.	+	1	ID=Gr30_transcript_CDS5;Name=Gr30_transcript_CDS5;Parent=Gr30_transcript
NC_035108.1	.	CDS	217821706	217821792	.	+	0	ID=Gr30_transcript_CDS6;Name=Gr30_transcript_CDS6;Parent=Gr30_transcript
NC_035108.1	.	CDS	217823818	217823907	.	+	0	ID=Gr30_transcript_CDS7;Name=Gr30_transcript_CDS7;Parent=Gr30_transcript
NC_035108.1	.	exon	217799101	217799230	.	+	.	ID=Gr30_transcript_exon3;Name=Gr30_transcript_exon3;Parent=Gr30_transcript
NC_035108.1	.	exon	217800199	217800397	.	+	.	ID=Gr30_transcript_exon4;Name=Gr30_transcript_exon4;Parent=Gr30_transcript
NC_035108.1	.	exon	217799776	217799970	.	+	.	ID=Gr30_transcript_exon5;Name=Gr30_transcript_exon5;Parent=Gr30_transcript
NC_035108.1	.	exon	217823818	217823907	.	+	.	ID=Gr30_transcript_exon6;Name=Gr30_transcript_exon6;Parent=Gr30_transcript
NC_035108.1	.	exon	217799297	217799719	.	+	.	ID=Gr30_transcript_exon7;Name=Gr30_transcript_exon7;Parent=Gr30_transcript
###
NC_035108.1	.	gene	382029709	382036018	.	+	.	ID=Gr33;Name=Gustatory receptor 33
NC_035108.1	.	mRNA	382029709	382036018	.	+	.	ID=Gr33a_transcript;Name=Gustatory receptor 33a;Parent=Gr33;symbol=Gr33a
NC_035108.1	.	exon	382030962	382031111	.	+	.	ID=Gr33a_transcript_exon1;Name=Gr33a_transcript_exon1;Parent=Gr33a_transcript
NC_035108.1	.	exon	382035646	382035714	.	+	.	ID=Gr33a_transcript_exon2;Name=Gr33a_transcript_exon2;Parent=Gr33a_transcript
NC_035108.1	.	CDS	382030089	382030904	.	+	0	ID=Gr33a_transcript_CDS1;Name=Gr33a_transcript_CDS1;Parent=Gr33a_transcript
NC_035108.1	.	CDS	382030962	382031111	.	+	0	ID=Gr33a_transcript_CDS2;Name=Gr33a_transcript_CDS2;Parent=Gr33a_transcript
NC_035108.1	.	CDS	382035646	382035714	.	+	0	ID=Gr33a_transcript_CDS3;Name=Gr33a_transcript_CDS3;Parent=Gr33a_transcript
NC_035108.1	.	CDS	382035775	382035864	.	+	0	ID=Gr33a_transcript_CDS4;Name=Gr33a_transcript_CDS4;Parent=Gr33a_transcript
NC_035108.1	.	CDS	382035924	382035998	.	+	0	ID=Gr33a_transcript_CDS5;Name=Gr33a_transcript_CDS5;Parent=Gr33a_transcript
NC_035108.1	.	exon	382035924	382036018	.	+	.	ID=Gr33a_transcript_exon3;Name=Gr33a_transcript_exon3;Parent=Gr33a_transcript
NC_035108.1	.	exon	382029709	382030904	.	+	.	ID=Gr33a_transcript_exon4;Name=Gr33a_transcript_exon4;Parent=Gr33a_transcript
NC_035108.1	.	exon	382035775	382035864	.	+	.	ID=Gr33a_transcript_exon5;Name=Gr33a_transcript_exon5;Parent=Gr33a_transcript
NC_035108.1	.	mRNA	382032363	382036018	.	+	.	ID=Gr33b_transcript;Name=Gustatory receptor 33b;Parent=Gr33;symbol=Gr33b
NC_035108.1	.	CDS	382032363	382033190	.	+	0	ID=Gr33b_transcript_CDS1;Name=Gr33b_transcript_CDS1;Parent=Gr33b_transcript
NC_035108.1	.	CDS	382033256	382033405	.	+	0	ID=Gr33b_transcript_CDS2;Name=Gr33b_transcript_CDS2;Parent=Gr33b_transcript
NC_035108.1	.	CDS	382035646	382035714	.	+	0	ID=Gr33b_transcript_CDS3;Name=Gr33b_transcript_CDS3;Parent=Gr33b_transcript
NC_035108.1	.	CDS	382035775	382035864	.	+	0	ID=Gr33b_transcript_CDS4;Name=Gr33b_transcript_CDS4;Parent=Gr33b_transcript
NC_035108.1	.	CDS	382035924	382035998	.	+	0	ID=Gr33b_transcript_CDS5;Name=Gr33b_transcript_CDS5;Parent=Gr33b_transcript
NC_035108.1	.	exon	382035646	382035714	.	+	.	ID=Gr33b_transcript_exon1;Name=Gr33b_transcript_exon1;Parent=Gr33b_transcript
NC_035108.1	.	exon	382033256	382033405	.	+	.	ID=Gr33b_transcript_exon2;Name=Gr33b_transcript_exon2;Parent=Gr33b_transcript
NC_035108.1	.	exon	382035775	382035864	.	+	.	ID=Gr33b_transcript_exon3;Name=Gr33b_transcript_exon3;Parent=Gr33b_transcript
NC_035108.1	.	exon	382035924	382036018	.	+	.	ID=Gr33b_transcript_exon4;Name=Gr33b_transcript_exon4;Parent=Gr33b_transcript
NC_035108.1	.	exon	382032363	382033190	.	+	.	ID=Gr33b_transcript_exon5;Name=Gr33b_transcript_exon5;Parent=Gr33b_transcript
###
NC_035108.1	.	gene	175076882	175078578	.	+	.	ID=Gr35;Name=Gustatory receptor 35
NC_035108.1	.	mRNA	175076882	175078578	.	+	.	ID=Gr35_transcript;Name=Gustatory receptor 35;Parent=Gr35;symbol=Gr35
NC_035108.1	.	CDS	175077008	175077010	.	+	0	ID=Gr35_transcript_CDS1;Name=Gr35_transcript_CDS1;Parent=Gr35_transcript
NC_035108.1	.	CDS	175077070	175078041	.	+	0	ID=Gr35_transcript_CDS2;Name=Gr35_transcript_CDS2;Parent=Gr35_transcript
NC_035108.1	.	CDS	175078097	175078162	.	+	0	ID=Gr35_transcript_CDS3;Name=Gr35_transcript_CDS3;Parent=Gr35_transcript
NC_035108.1	.	CDS	175078219	175078308	.	+	0	ID=Gr35_transcript_CDS4;Name=Gr35_transcript_CDS4;Parent=Gr35_transcript
NC_035108.1	.	CDS	175078363	175078434	.	+	0	ID=Gr35_transcript_CDS5;Name=Gr35_transcript_CDS5;Parent=Gr35_transcript
NC_035108.1	.	exon	175078219	175078308	.	+	.	ID=Gr35_transcript_exon1;Name=Gr35_transcript_exon1;Parent=Gr35_transcript
NC_035108.1	.	exon	175078363	175078578	.	+	.	ID=Gr35_transcript_exon2;Name=Gr35_transcript_exon2;Parent=Gr35_transcript
NC_035108.1	.	exon	175078097	175078162	.	+	.	ID=Gr35_transcript_exon3;Name=Gr35_transcript_exon3;Parent=Gr35_transcript
NC_035108.1	.	exon	175077070	175078041	.	+	.	ID=Gr35_transcript_exon4;Name=Gr35_transcript_exon4;Parent=Gr35_transcript
NC_035108.1	.	exon	175076882	175077010	.	+	.	ID=Gr35_transcript_exon5;Name=Gr35_transcript_exon5;Parent=Gr35_transcript
###
NC_035108.1	.	gene	175008112	175009619	.	+	.	ID=Gr36;Name=Gustatory receptor 36
NC_035108.1	.	mRNA	175008112	175009619	.	+	.	ID=Gr36_transcript;Name=Gustatory receptor 36;Parent=Gr36;symbol=Gr36
NC_035108.1	.	CDS	175008112	175009116	.	+	0	ID=Gr36_transcript_CDS1;Name=Gr36_transcript_CDS1;Parent=Gr36_transcript
NC_035108.1	.	CDS	175009181	175009237	.	+	0	ID=Gr36_transcript_CDS2;Name=Gr36_transcript_CDS2;Parent=Gr36_transcript
NC_035108.1	.	CDS	175009293	175009382	.	+	0	ID=Gr36_transcript_CDS3;Name=Gr36_transcript_CDS3;Parent=Gr36_transcript
NC_035108.1	.	CDS	175009451	175009528	.	+	0	ID=Gr36_transcript_CDS4;Name=Gr36_transcript_CDS4;Parent=Gr36_transcript
NC_035108.1	.	exon	175009293	175009382	.	+	.	ID=Gr36_transcript_exon1;Name=Gr36_transcript_exon1;Parent=Gr36_transcript
NC_035108.1	.	exon	175008112	175009116	.	+	.	ID=Gr36_transcript_exon2;Name=Gr36_transcript_exon2;Parent=Gr36_transcript
NC_035108.1	.	exon	175009181	175009237	.	+	.	ID=Gr36_transcript_exon3;Name=Gr36_transcript_exon3;Parent=Gr36_transcript
NC_035108.1	.	exon	175009451	175009619	.	+	.	ID=Gr36_transcript_exon4;Name=Gr36_transcript_exon4;Parent=Gr36_transcript
###
NC_035108.1	.	gene	312474698	312476167	.	+	.	ID=Gr37;Name=Gustatory receptor 37
NC_035108.1	.	mRNA	312474698	312476167	.	+	.	ID=Gr37_transcript;Name=Gustatory receptor 37;Parent=Gr37;symbol=Gr37
NC_035108.1	.	exon	312475707	312476167	.	+	.	ID=Gr37_transcript_exon1;Name=Gr37_transcript_exon1;Parent=Gr37_transcript
NC_035108.1	.	CDS	312474698	312475555	.	+	0	ID=Gr37_transcript_CDS1;Name=Gr37_transcript_CDS1;Parent=Gr37_transcript
NC_035108.1	.	CDS	312475707	312475955	.	+	0	ID=Gr37_transcript_CDS2;Name=Gr37_transcript_CDS2;Parent=Gr37_transcript
NC_035108.1	.	exon	312474698	312475555	.	+	.	ID=Gr37_transcript_exon2;Name=Gr37_transcript_exon2;Parent=Gr37_transcript
###
NC_035108.1	.	gene	312513168	312553429	.	+	.	ID=Gr39;Name=Gustatory receptor 39
NC_035108.1	.	mRNA	312513168	312553429	.	+	.	ID=Gr39a_transcript;Name=Gustatory receptor 39a;Parent=Gr39;symbol=Gr39a
NC_035108.1	.	exon	312552840	312553001	.	+	.	ID=Gr39a_transcript_exon1;Name=Gr39a_transcript_exon1;Parent=Gr39a_transcript
NC_035108.1	.	exon	312513168	312514115	.	+	.	ID=Gr39a_transcript_exon2;Name=Gr39a_transcript_exon2;Parent=Gr39a_transcript
NC_035108.1	.	exon	312553083	312553429	.	+	.	ID=Gr39a_transcript_exon3;Name=Gr39a_transcript_exon3;Parent=Gr39a_transcript
NC_035108.1	.	CDS	312513168	312514115	.	+	0	ID=Gr39a_transcript_CDS1;Name=Gr39a_transcript_CDS1;Parent=Gr39a_transcript
NC_035108.1	.	CDS	312552840	312553001	.	+	0	ID=Gr39a_transcript_CDS2;Name=Gr39a_transcript_CDS2;Parent=Gr39a_transcript
NC_035108.1	.	CDS	312553083	312553187	.	+	0	ID=Gr39a_transcript_CDS3;Name=Gr39a_transcript_CDS3;Parent=Gr39a_transcript
NC_035108.1	.	mRNA	312536429	312553429	.	+	.	ID=Gr39e_transcript;Name=Gustatory receptor 39e;Parent=Gr39;symbol=Gr39e
NC_035108.1	.	exon	312536429	312537334	.	+	.	ID=Gr39e_transcript_exon1;Name=Gr39e_transcript_exon1;Parent=Gr39e_transcript
NC_035108.1	.	exon	312552840	312553001	.	+	.	ID=Gr39e_transcript_exon2;Name=Gr39e_transcript_exon2;Parent=Gr39e_transcript
NC_035108.1	.	exon	312553083	312553429	.	+	.	ID=Gr39e_transcript_exon3;Name=Gr39e_transcript_exon3;Parent=Gr39e_transcript
NC_035108.1	.	CDS	312536429	312537334	.	+	0	ID=Gr39e_transcript_CDS1;Name=Gr39e_transcript_CDS1;Parent=Gr39e_transcript
NC_035108.1	.	CDS	312552840	312553001	.	+	0	ID=Gr39e_transcript_CDS2;Name=Gr39e_transcript_CDS2;Parent=Gr39e_transcript
NC_035108.1	.	CDS	312553083	312553429	.	+	0	ID=Gr39e_transcript_CDS3;Name=Gr39e_transcript_CDS3;Parent=Gr39e_transcript
NC_035108.1	.	transcript	312518025	312553429	.	+	.	ID=Gr39b_transcript;Name=Gustatory receptor 39b;Parent=Gr39;symbol=Gr39b
NC_035108.1	.	exon	312518025	312518962	.	+	.	ID=Gr39b_transcript_exon1;Name=Gr39b_transcript_exon1;Parent=Gr39b_transcript
NC_035108.1	.	exon	312553083	312553429	.	+	.	ID=Gr39b_transcript_exon2;Name=Gr39b_transcript_exon2;Parent=Gr39b_transcript
NC_035108.1	.	exon	312552840	312553001	.	+	.	ID=Gr39b_transcript_exon3;Name=Gr39b_transcript_exon3;Parent=Gr39b_transcript
NC_035108.1	.	transcript	312525908	312553429	.	+	.	ID=Gr39d_transcript;Name=Gustatory receptor 39d;Parent=Gr39;symbol=Gr39d
NC_035108.1	.	exon	312525908	312526819	.	+	.	ID=Gr39d_transcript_exon1;Name=Gr39d_transcript_exon1;Parent=Gr39d_transcript
NC_035108.1	.	exon	312552840	312553001	.	+	.	ID=Gr39d_transcript_exon2;Name=Gr39d_transcript_exon2;Parent=Gr39d_transcript
NC_035108.1	.	exon	312553083	312553429	.	+	.	ID=Gr39d_transcript_exon3;Name=Gr39d_transcript_exon3;Parent=Gr39d_transcript
NC_035108.1	.	transcript	312538848	312553429	.	+	.	ID=Gr39f_transcript;Name=Gustatory receptor 39f;Parent=Gr39;symbol=Gr39f
NC_035108.1	.	exon	312538848	312539747	.	+	.	ID=Gr39f_transcript_exon1;Name=Gr39f_transcript_exon1;Parent=Gr39f_transcript
NC_035108.1	.	exon	312553083	312553429	.	+	.	ID=Gr39f_transcript_exon2;Name=Gr39f_transcript_exon2;Parent=Gr39f_transcript
NC_035108.1	.	exon	312552840	312553001	.	+	.	ID=Gr39f_transcript_exon3;Name=Gr39f_transcript_exon3;Parent=Gr39f_transcript
NC_035108.1	.	transcript	312540464	312553429	.	+	.	ID=Gr39g_transcript;Name=Gustatory receptor 39g;Parent=Gr39;symbol=Gr39g
NC_035108.1	.	exon	312553083	312553429	.	+	.	ID=Gr39g_transcript_exon1;Name=Gr39g_transcript_exon1;Parent=Gr39g_transcript
NC_035108.1	.	exon	312552840	312553001	.	+	.	ID=Gr39g_transcript_exon2;Name=Gr39g_transcript_exon2;Parent=Gr39g_transcript
NC_035108.1	.	exon	312540464	312541344	.	+	.	ID=Gr39g_transcript_exon3;Name=Gr39g_transcript_exon3;Parent=Gr39g_transcript
NC_035108.1	.	transcript	312550806	312553429	.	+	.	ID=Gr39h_transcript;Name=Gustatory receptor 39h;Parent=Gr39;symbol=Gr39h
NC_035108.1	.	exon	312553083	312553429	.	+	.	ID=Gr39h_transcript_exon1;Name=Gr39h_transcript_exon1;Parent=Gr39h_transcript
NC_035108.1	.	exon	312552840	312553001	.	+	.	ID=Gr39h_transcript_exon2;Name=Gr39h_transcript_exon2;Parent=Gr39h_transcript
NC_035108.1	.	exon	312550806	312551678	.	+	.	ID=Gr39h_transcript_exon3;Name=Gr39h_transcript_exon3;Parent=Gr39h_transcript
NC_035108.1	.	mRNA	312524163	312553429	.	+	.	ID=Gr39c_transcript;Name=Gustatory receptor 39c;Parent=Gr39;symbol=Gr39c
NC_035108.1	.	exon	312524163	312525065	.	+	.	ID=Gr39c_transcript_exon1;Name=Gr39c_transcript_exon1;Parent=Gr39c_transcript
NC_035108.1	.	exon	312553083	312553429	.	+	.	ID=Gr39c_transcript_exon2;Name=Gr39c_transcript_exon2;Parent=Gr39c_transcript
NC_035108.1	.	CDS	312524163	312525065	.	+	0	ID=Gr39c_transcript_CDS1;Name=Gr39c_transcript_CDS1;Parent=Gr39c_transcript
NC_035108.1	.	CDS	312552840	312553001	.	+	0	ID=Gr39c_transcript_CDS2;Name=Gr39c_transcript_CDS2;Parent=Gr39c_transcript
NC_035108.1	.	CDS	312553083	312553187	.	+	0	ID=Gr39c_transcript_CDS3;Name=Gr39c_transcript_CDS3;Parent=Gr39c_transcript
NC_035108.1	.	exon	312552840	312553001	.	+	.	ID=Gr39c_transcript_exon3;Name=Gr39c_transcript_exon3;Parent=Gr39c_transcript
###
NC_035108.1	.	gene	267150838	267238698	.	+	.	ID=Gr64;Name=Gustatory receptor 64
NC_035108.1	.	mRNA	267150888	267238595	.	-	.	ID=Gr64_transcript;Name=Gustatory receptor 64;Parent=Gr64;symbol=Gr64
NC_035108.1	.	exon	267238057	267238595	.	-	.	ID=Gr64_transcript_exon1;Name=Gr64_transcript_exon1;Parent=Gr64_transcript
NC_035108.1	.	exon	267150888	267150974	.	-	.	ID=Gr64_transcript_exon2;Name=Gr64_transcript_exon2;Parent=Gr64_transcript
NC_035108.1	.	exon	267191958	267192176	.	-	.	ID=Gr64_transcript_exon3;Name=Gr64_transcript_exon3;Parent=Gr64_transcript
NC_035108.1	.	exon	267151961	267152029	.	-	.	ID=Gr64_transcript_exon4;Name=Gr64_transcript_exon4;Parent=Gr64_transcript
NC_035108.1	.	exon	267151036	267151125	.	-	.	ID=Gr64_transcript_exon5;Name=Gr64_transcript_exon5;Parent=Gr64_transcript
NC_035108.1	.	CDS	267238057	267238595	.	-	0	ID=Gr64_transcript_CDS1;Name=Gr64_transcript_CDS1;Parent=Gr64_transcript
NC_035108.1	.	CDS	267191958	267192176	.	-	1	ID=Gr64_transcript_CDS2;Name=Gr64_transcript_CDS2;Parent=Gr64_transcript
NC_035108.1	.	CDS	267181800	267181979	.	-	1	ID=Gr64_transcript_CDS3;Name=Gr64_transcript_CDS3;Parent=Gr64_transcript
NC_035108.1	.	CDS	267176621	267176759	.	-	1	ID=Gr64_transcript_CDS4;Name=Gr64_transcript_CDS4;Parent=Gr64_transcript
NC_035108.1	.	CDS	267151961	267152029	.	-	0	ID=Gr64_transcript_CDS5;Name=Gr64_transcript_CDS5;Parent=Gr64_transcript
NC_035108.1	.	CDS	267151036	267151125	.	-	0	ID=Gr64_transcript_CDS6;Name=Gr64_transcript_CDS6;Parent=Gr64_transcript
NC_035108.1	.	CDS	267150888	267150974	.	-	0	ID=Gr64_transcript_CDS7;Name=Gr64_transcript_CDS7;Parent=Gr64_transcript
NC_035108.1	.	exon	267181800	267181979	.	-	.	ID=Gr64_transcript_exon6;Name=Gr64_transcript_exon6;Parent=Gr64_transcript
NC_035108.1	.	exon	267176621	267176759	.	-	.	ID=Gr64_transcript_exon7;Name=Gr64_transcript_exon7;Parent=Gr64_transcript
###
NC_035108.1	.	gene	239697126	239698486	.	+	.	ID=Gr65;Name=Gustatory receptor 65
NC_035108.1	.	mRNA	239697126	239698486	.	+	.	ID=Gr65_transcript;Name=Gustatory receptor 65;Parent=Gr65;symbol=Gr65
NC_035108.1	.	exon	239697126	239697984	.	+	.	ID=Gr65_transcript_exon1;Name=Gr65_transcript_exon1;Parent=Gr65_transcript
NC_035108.1	.	exon	239698257	239698346	.	+	.	ID=Gr65_transcript_exon2;Name=Gr65_transcript_exon2;Parent=Gr65_transcript
NC_035108.1	.	exon	239698046	239698197	.	+	.	ID=Gr65_transcript_exon3;Name=Gr65_transcript_exon3;Parent=Gr65_transcript
NC_035108.1	.	CDS	239697126	239697984	.	+	0	ID=Gr65_transcript_CDS1;Name=Gr65_transcript_CDS1;Parent=Gr65_transcript
NC_035108.1	.	CDS	239698046	239698197	.	+	2	ID=Gr65_transcript_CDS2;Name=Gr65_transcript_CDS2;Parent=Gr65_transcript
NC_035108.1	.	CDS	239698257	239698346	.	+	0	ID=Gr65_transcript_CDS3;Name=Gr65_transcript_CDS3;Parent=Gr65_transcript
NC_035108.1	.	CDS	239698400	239698486	.	+	0	ID=Gr65_transcript_CDS4;Name=Gr65_transcript_CDS4;Parent=Gr65_transcript
NC_035108.1	.	exon	239698400	239698486	.	+	.	ID=Gr65_transcript_exon4;Name=Gr65_transcript_exon4;Parent=Gr65_transcript
###
NC_035108.1	.	gene	239699474	239700849	.	-	.	ID=Gr66;Name=Gustatory receptor 66
NC_035108.1	.	mRNA	239699474	239700849	.	-	.	ID=Gr66_transcript;Name=Gustatory receptor 66;Parent=Gr66;symbol=Gr66
NC_035108.1	.	CDS	239700014	239700849	.	-	0	ID=Gr66_transcript_CDS1;Name=Gr66_transcript_CDS1;Parent=Gr66_transcript
NC_035108.1	.	CDS	239699798	239699949	.	-	1	ID=Gr66_transcript_CDS2;Name=Gr66_transcript_CDS2;Parent=Gr66_transcript
NC_035108.1	.	CDS	239699639	239699728	.	-	2	ID=Gr66_transcript_CDS3;Name=Gr66_transcript_CDS3;Parent=Gr66_transcript
NC_035108.1	.	CDS	239699514	239699579	.	-	2	ID=Gr66_transcript_CDS4;Name=Gr66_transcript_CDS4;Parent=Gr66_transcript
NC_035108.1	.	exon	239699474	239699579	.	-	.	ID=Gr66_transcript_exon1;Name=Gr66_transcript_exon1;Parent=Gr66_transcript
NC_035108.1	.	exon	239699639	239699728	.	-	.	ID=Gr66_transcript_exon2;Name=Gr66_transcript_exon2;Parent=Gr66_transcript
NC_035108.1	.	exon	239700014	239700849	.	-	.	ID=Gr66_transcript_exon3;Name=Gr66_transcript_exon3;Parent=Gr66_transcript
NC_035108.1	.	exon	239699798	239699949	.	-	.	ID=Gr66_transcript_exon4;Name=Gr66_transcript_exon4;Parent=Gr66_transcript
###
NC_035108.1	.	gene	122415808	122432990	.	-	.	ID=Gr67;Name=Gustatory receptor 67
NC_035108.1	.	mRNA	122415808	122432990	.	-	.	ID=Gr67b_transcript;Name=Gustatory receptor 67b;Parent=Gr67;symbol=Gr67b
NC_035108.1	.	exon	122415808	122416037	.	-	.	ID=Gr67b_transcript_exon1;Name=Gr67b_transcript_exon1;Parent=Gr67b_transcript
NC_035108.1	.	exon	122432127	122432990	.	-	.	ID=Gr67b_transcript_exon2;Name=Gr67b_transcript_exon2;Parent=Gr67b_transcript
NC_035108.1	.	exon	122416112	122416183	.	-	.	ID=Gr67b_transcript_exon3;Name=Gr67b_transcript_exon3;Parent=Gr67b_transcript
NC_035108.1	.	CDS	122432127	122432990	.	-	0	ID=Gr67b_transcript_CDS1;Name=Gr67b_transcript_CDS1;Parent=Gr67b_transcript
NC_035108.1	.	CDS	122416112	122416183	.	-	0	ID=Gr67b_transcript_CDS2;Name=Gr67b_transcript_CDS2;Parent=Gr67b_transcript
NC_035108.1	.	CDS	122415876	122416037	.	-	0	ID=Gr67b_transcript_CDS3;Name=Gr67b_transcript_CDS3;Parent=Gr67b_transcript
NC_035108.1	.	mRNA	122415808	122427801	.	-	.	ID=Gr67c_transcript;Name=Gustatory receptor 67c;Parent=Gr67;symbol=Gr67c
NC_035108.1	.	exon	122416112	122416183	.	-	.	ID=Gr67c_transcript_exon1;Name=Gr67c_transcript_exon1;Parent=Gr67c_transcript
NC_035108.1	.	exon	122415808	122416037	.	-	.	ID=Gr67c_transcript_exon2;Name=Gr67c_transcript_exon2;Parent=Gr67c_transcript
NC_035108.1	.	exon	122426887	122427801	.	-	.	ID=Gr67c_transcript_exon3;Name=Gr67c_transcript_exon3;Parent=Gr67c_transcript
NC_035108.1	.	CDS	122426887	122427801	.	-	0	ID=Gr67c_transcript_CDS1;Name=Gr67c_transcript_CDS1;Parent=Gr67c_transcript
NC_035108.1	.	CDS	122416112	122416183	.	-	0	ID=Gr67c_transcript_CDS2;Name=Gr67c_transcript_CDS2;Parent=Gr67c_transcript
NC_035108.1	.	CDS	122415876	122416037	.	-	0	ID=Gr67c_transcript_CDS3;Name=Gr67c_transcript_CDS3;Parent=Gr67c_transcript
NC_035108.1	.	mRNA	122415808	122417177	.	-	.	ID=Gr67e_transcript;Name=Gustatory receptor 67e;Parent=Gr67;symbol=Gr67e
NC_035108.1	.	exon	122416112	122416183	.	-	.	ID=Gr67e_transcript_exon1;Name=Gr67e_transcript_exon1;Parent=Gr67e_transcript
NC_035108.1	.	exon	122415808	122416037	.	-	.	ID=Gr67e_transcript_exon2;Name=Gr67e_transcript_exon2;Parent=Gr67e_transcript
NC_035108.1	.	CDS	122416311	122417177	.	-	0	ID=Gr67e_transcript_CDS1;Name=Gr67e_transcript_CDS1;Parent=Gr67e_transcript
NC_035108.1	.	CDS	122416112	122416183	.	-	0	ID=Gr67e_transcript_CDS2;Name=Gr67e_transcript_CDS2;Parent=Gr67e_transcript
NC_035108.1	.	CDS	122415876	122416037	.	-	0	ID=Gr67e_transcript_CDS3;Name=Gr67e_transcript_CDS3;Parent=Gr67e_transcript
NC_035108.1	.	exon	122416311	122417177	.	-	.	ID=Gr67e_transcript_exon3;Name=Gr67e_transcript_exon3;Parent=Gr67e_transcript
NC_035108.1	.	transcript	122415826	122420494	.	-	.	ID=Gr67d_transcript;Name=Gustatory receptor 67d;Parent=Gr67;symbol=Gr67d
NC_035108.1	.	exon	122416112	122416183	.	-	.	ID=Gr67d_transcript_exon1;Name=Gr67d_transcript_exon1;Parent=Gr67d_transcript
NC_035108.1	.	exon	122419597	122420494	.	-	.	ID=Gr67d_transcript_exon2;Name=Gr67d_transcript_exon2;Parent=Gr67d_transcript
NC_035108.1	.	exon	122415826	122416037	.	-	.	ID=Gr67d_transcript_exon3;Name=Gr67d_transcript_exon3;Parent=Gr67d_transcript
NC_035108.1	.	transcript	122415826	122446464	.	-	.	ID=Gr67a_transcript;Name=Gustatory receptor 67a;Parent=Gr67;symbol=Gr67a
NC_035108.1	.	exon	122445777	122446464	.	-	.	ID=Gr67a_transcript_exon1;Name=Gr67a_transcript_exon1;Parent=Gr67a_transcript
NC_035108.1	.	exon	122415826	122416037	.	-	.	ID=Gr67a_transcript_exon2;Name=Gr67a_transcript_exon2;Parent=Gr67a_transcript
NC_035108.1	.	exon	122416112	122416183	.	-	.	ID=Gr67a_transcript_exon3;Name=Gr67a_transcript_exon3;Parent=Gr67a_transcript
###
NC_035108.1	.	gene	122399905	122401201	.	+	.	ID=Gr68;Name=Gustatory receptor 68
NC_035108.1	.	mRNA	122399905	122401201	.	-	.	ID=Gr68_transcript;Name=Gustatory receptor 68;Parent=Gr68;symbol=Gr68
NC_035108.1	.	exon	122400335	122401201	.	-	.	ID=Gr68_transcript_exon1;Name=Gr68_transcript_exon1;Parent=Gr68_transcript
NC_035108.1	.	CDS	122400335	122401201	.	-	0	ID=Gr68_transcript_CDS1;Name=Gr68_transcript_CDS1;Parent=Gr68_transcript
NC_035108.1	.	CDS	122400142	122400213	.	-	0	ID=Gr68_transcript_CDS2;Name=Gr68_transcript_CDS2;Parent=Gr68_transcript
NC_035108.1	.	CDS	122399905	122400066	.	-	0	ID=Gr68_transcript_CDS3;Name=Gr68_transcript_CDS3;Parent=Gr68_transcript
NC_035108.1	.	exon	122399905	122400066	.	-	.	ID=Gr68_transcript_exon2;Name=Gr68_transcript_exon2;Parent=Gr68_transcript
NC_035108.1	.	exon	122400142	122400213	.	-	.	ID=Gr68_transcript_exon3;Name=Gr68_transcript_exon3;Parent=Gr68_transcript
###
NC_035108.1	.	gene	122391730	122399225	.	+	.	ID=Gr69;Name=Gustatory receptor 69
NC_035108.1	.	mRNA	122391730	122399225	.	-	.	ID=Gr69_transcript;Name=Gustatory receptor 69;Parent=Gr69;symbol=Gr69
NC_035108.1	.	CDS	122398356	122399225	.	-	0	ID=Gr69_transcript_CDS1;Name=Gr69_transcript_CDS1;Parent=Gr69_transcript
NC_035108.1	.	CDS	122392018	122392089	.	-	0	ID=Gr69_transcript_CDS2;Name=Gr69_transcript_CDS2;Parent=Gr69_transcript
NC_035108.1	.	CDS	122391854	122391949	.	-	0	ID=Gr69_transcript_CDS3;Name=Gr69_transcript_CDS3;Parent=Gr69_transcript
NC_035108.1	.	CDS	122391730	122391795	.	-	0	ID=Gr69_transcript_CDS4;Name=Gr69_transcript_CDS4;Parent=Gr69_transcript
NC_035108.1	.	exon	122391854	122391949	.	-	.	ID=Gr69_transcript_exon1;Name=Gr69_transcript_exon1;Parent=Gr69_transcript
NC_035108.1	.	exon	122391730	122391795	.	-	.	ID=Gr69_transcript_exon2;Name=Gr69_transcript_exon2;Parent=Gr69_transcript
NC_035108.1	.	exon	122398356	122399225	.	-	.	ID=Gr69_transcript_exon3;Name=Gr69_transcript_exon3;Parent=Gr69_transcript
NC_035108.1	.	exon	122392018	122392089	.	-	.	ID=Gr69_transcript_exon4;Name=Gr69_transcript_exon4;Parent=Gr69_transcript
###
NC_035108.1	.	gene	122473388	122552358	.	+	.	ID=Gr74;Name=Gustatory receptor 74
NC_035108.1	.	mRNA	122535599	122552358	.	+	.	ID=Gr74e_transcript;Name=Gustatory receptor 74e;Parent=Gr74;symbol=Gr74e
NC_035108.1	.	exon	122552006	122552071	.	+	.	ID=Gr74e_transcript_exon1;Name=Gr74e_transcript_exon1;Parent=Gr74e_transcript
NC_035108.1	.	exon	122552139	122552234	.	+	.	ID=Gr74e_transcript_exon2;Name=Gr74e_transcript_exon2;Parent=Gr74e_transcript
NC_035108.1	.	exon	122535599	122536450	.	+	.	ID=Gr74e_transcript_exon3;Name=Gr74e_transcript_exon3;Parent=Gr74e_transcript
NC_035108.1	.	CDS	122535599	122536450	.	+	0	ID=Gr74e_transcript_CDS1;Name=Gr74e_transcript_CDS1;Parent=Gr74e_transcript
NC_035108.1	.	CDS	122552006	122552071	.	+	0	ID=Gr74e_transcript_CDS2;Name=Gr74e_transcript_CDS2;Parent=Gr74e_transcript
NC_035108.1	.	CDS	122552139	122552234	.	+	0	ID=Gr74e_transcript_CDS3;Name=Gr74e_transcript_CDS3;Parent=Gr74e_transcript
NC_035108.1	.	CDS	122552293	122552358	.	+	0	ID=Gr74e_transcript_CDS4;Name=Gr74e_transcript_CDS4;Parent=Gr74e_transcript
NC_035108.1	.	exon	122552293	122552358	.	+	.	ID=Gr74e_transcript_exon4;Name=Gr74e_transcript_exon4;Parent=Gr74e_transcript
NC_035108.1	.	mRNA	122473388	122552358	.	+	.	ID=Gr74a_transcript;Name=Gustatory receptor 74a;Parent=Gr74;symbol=Gr74a
NC_035108.1	.	exon	122473388	122474209	.	+	.	ID=Gr74a_transcript_exon1;Name=Gr74a_transcript_exon1;Parent=Gr74a_transcript
NC_035108.1	.	exon	122552006	122552071	.	+	.	ID=Gr74a_transcript_exon2;Name=Gr74a_transcript_exon2;Parent=Gr74a_transcript
NC_035108.1	.	CDS	122473388	122474209	.	+	0	ID=Gr74a_transcript_CDS1;Name=Gr74a_transcript_CDS1;Parent=Gr74a_transcript
NC_035108.1	.	CDS	122552006	122552071	.	+	0	ID=Gr74a_transcript_CDS2;Name=Gr74a_transcript_CDS2;Parent=Gr74a_transcript
NC_035108.1	.	CDS	122552139	122552234	.	+	0	ID=Gr74a_transcript_CDS3;Name=Gr74a_transcript_CDS3;Parent=Gr74a_transcript
NC_035108.1	.	CDS	122552293	122552358	.	+	0	ID=Gr74a_transcript_CDS4;Name=Gr74a_transcript_CDS4;Parent=Gr74a_transcript
NC_035108.1	.	exon	122552139	122552234	.	+	.	ID=Gr74a_transcript_exon3;Name=Gr74a_transcript_exon3;Parent=Gr74a_transcript
NC_035108.1	.	exon	122552293	122552358	.	+	.	ID=Gr74a_transcript_exon4;Name=Gr74a_transcript_exon4;Parent=Gr74a_transcript
NC_035108.1	.	mRNA	122496251	122552358	.	+	.	ID=Gr74b_transcript;Name=Gustatory receptor 74b;Parent=Gr74;symbol=Gr74b
NC_035108.1	.	exon	122552006	122552071	.	+	.	ID=Gr74b_transcript_exon1;Name=Gr74b_transcript_exon1;Parent=Gr74b_transcript
NC_035108.1	.	CDS	122496251	122497072	.	+	0	ID=Gr74b_transcript_CDS1;Name=Gr74b_transcript_CDS1;Parent=Gr74b_transcript
NC_035108.1	.	CDS	122552006	122552071	.	+	0	ID=Gr74b_transcript_CDS2;Name=Gr74b_transcript_CDS2;Parent=Gr74b_transcript
NC_035108.1	.	CDS	122552139	122552234	.	+	0	ID=Gr74b_transcript_CDS3;Name=Gr74b_transcript_CDS3;Parent=Gr74b_transcript
NC_035108.1	.	CDS	122552293	122552358	.	+	0	ID=Gr74b_transcript_CDS4;Name=Gr74b_transcript_CDS4;Parent=Gr74b_transcript
NC_035108.1	.	exon	122552139	122552234	.	+	.	ID=Gr74b_transcript_exon2;Name=Gr74b_transcript_exon2;Parent=Gr74b_transcript
NC_035108.1	.	exon	122496251	122497072	.	+	.	ID=Gr74b_transcript_exon3;Name=Gr74b_transcript_exon3;Parent=Gr74b_transcript
NC_035108.1	.	exon	122552293	122552358	.	+	.	ID=Gr74b_transcript_exon4;Name=Gr74b_transcript_exon4;Parent=Gr74b_transcript
NC_035108.1	.	mRNA	122534084	122552358	.	+	.	ID=Gr74d_transcript;Name=Gustatory receptor 74d;Parent=Gr74;symbol=Gr74d
NC_035108.1	.	exon	122534084	122535001	.	+	.	ID=Gr74d_transcript_exon1;Name=Gr74d_transcript_exon1;Parent=Gr74d_transcript
NC_035108.1	.	CDS	122534084	122535001	.	+	0	ID=Gr74d_transcript_CDS1;Name=Gr74d_transcript_CDS1;Parent=Gr74d_transcript
NC_035108.1	.	CDS	122552006	122552071	.	+	0	ID=Gr74d_transcript_CDS2;Name=Gr74d_transcript_CDS2;Parent=Gr74d_transcript
NC_035108.1	.	CDS	122552139	122552234	.	+	0	ID=Gr74d_transcript_CDS3;Name=Gr74d_transcript_CDS3;Parent=Gr74d_transcript
NC_035108.1	.	CDS	122552293	122552358	.	+	0	ID=Gr74d_transcript_CDS4;Name=Gr74d_transcript_CDS4;Parent=Gr74d_transcript
NC_035108.1	.	exon	122552293	122552358	.	+	.	ID=Gr74d_transcript_exon2;Name=Gr74d_transcript_exon2;Parent=Gr74d_transcript
NC_035108.1	.	exon	122552139	122552234	.	+	.	ID=Gr74d_transcript_exon3;Name=Gr74d_transcript_exon3;Parent=Gr74d_transcript
NC_035108.1	.	exon	122552006	122552071	.	+	.	ID=Gr74d_transcript_exon4;Name=Gr74d_transcript_exon4;Parent=Gr74d_transcript
NC_035108.1	.	mRNA	122506543	122552358	.	+	.	ID=Gr74c_transcript;Name=Gustatory receptor 74c;Parent=Gr74;symbol=Gr74c
NC_035108.1	.	exon	122552006	122552071	.	+	.	ID=Gr74c_transcript_exon1;Name=Gr74c_transcript_exon1;Parent=Gr74c_transcript
NC_035108.1	.	exon	122552139	122552234	.	+	.	ID=Gr74c_transcript_exon2;Name=Gr74c_transcript_exon2;Parent=Gr74c_transcript
NC_035108.1	.	CDS	122506543	122507391	.	+	0	ID=Gr74c_transcript_CDS1;Name=Gr74c_transcript_CDS1;Parent=Gr74c_transcript
NC_035108.1	.	CDS	122552006	122552071	.	+	0	ID=Gr74c_transcript_CDS2;Name=Gr74c_transcript_CDS2;Parent=Gr74c_transcript
NC_035108.1	.	CDS	122552139	122552234	.	+	0	ID=Gr74c_transcript_CDS3;Name=Gr74c_transcript_CDS3;Parent=Gr74c_transcript
NC_035108.1	.	CDS	122552293	122552358	.	+	0	ID=Gr74c_transcript_CDS4;Name=Gr74c_transcript_CDS4;Parent=Gr74c_transcript
NC_035108.1	.	exon	122506543	122507391	.	+	.	ID=Gr74c_transcript_exon3;Name=Gr74c_transcript_exon3;Parent=Gr74c_transcript
NC_035108.1	.	exon	122552293	122552358	.	+	.	ID=Gr74c_transcript_exon4;Name=Gr74c_transcript_exon4;Parent=Gr74c_transcript
###
NC_035108.1	.	gene	239724155	239725587	.	+	.	ID=Gr79;Name=Gustatory receptor 79
NC_035108.1	.	mRNA	239724155	239725587	.	+	.	ID=Gr79_transcript;Name=Gustatory receptor 79;Parent=Gr79;symbol=Gr79
NC_035108.1	.	exon	239724155	239725085	.	+	.	ID=Gr79_transcript_exon1;Name=Gr79_transcript_exon1;Parent=Gr79_transcript
NC_035108.1	.	exon	239725496	239725587	.	+	.	ID=Gr79_transcript_exon2;Name=Gr79_transcript_exon2;Parent=Gr79_transcript
NC_035108.1	.	exon	239725141	239725286	.	+	.	ID=Gr79_transcript_exon3;Name=Gr79_transcript_exon3;Parent=Gr79_transcript
NC_035108.1	.	exon	239725342	239725431	.	+	.	ID=Gr79_transcript_exon4;Name=Gr79_transcript_exon4;Parent=Gr79_transcript
NC_035108.1	.	CDS	239724155	239725085	.	+	0	ID=Gr79_transcript_CDS1;Name=Gr79_transcript_CDS1;Parent=Gr79_transcript
NC_035108.1	.	CDS	239725141	239725286	.	+	2	ID=Gr79_transcript_CDS2;Name=Gr79_transcript_CDS2;Parent=Gr79_transcript
NC_035108.1	.	CDS	239725342	239725431	.	+	0	ID=Gr79_transcript_CDS3;Name=Gr79_transcript_CDS3;Parent=Gr79_transcript
NC_035108.1	.	CDS	239725496	239725549	.	+	0	ID=Gr79_transcript_CDS4;Name=Gr79_transcript_CDS4;Parent=Gr79_transcript
###
NC_035108.1	.	gene	323939038	323957575	.	-	.	ID=Ir21a;Name=Ionotropic receptor 21a
NC_035108.1	.	mRNA	323939038	323957575	.	-	.	ID=Ir21a_transcript;Name=Ionotropic receptor 21a;Parent=Ir21a;symbol=Ir21a
NC_035108.1	.	exon	323940777	323941018	.	-	.	ID=Ir21a_transcript_exon1;Name=Ir21a_transcript_exon1;Parent=Ir21a_transcript
NC_035108.1	.	exon	323956487	323957575	.	-	.	ID=Ir21a_transcript_exon2;Name=Ir21a_transcript_exon2;Parent=Ir21a_transcript
NC_035108.1	.	exon	323939038	323940319	.	-	.	ID=Ir21a_transcript_exon3;Name=Ir21a_transcript_exon3;Parent=Ir21a_transcript
NC_035108.1	.	exon	323940382	323940715	.	-	.	ID=Ir21a_transcript_exon4;Name=Ir21a_transcript_exon4;Parent=Ir21a_transcript
NC_035108.1	.	exon	323956267	323956428	.	-	.	ID=Ir21a_transcript_exon5;Name=Ir21a_transcript_exon5;Parent=Ir21a_transcript
NC_035108.1	.	CDS	323956487	323957562	.	-	0	ID=Ir21a_transcript_CDS1;Name=Ir21a_transcript_CDS1;Parent=Ir21a_transcript
NC_035108.1	.	CDS	323956267	323956428	.	-	1	ID=Ir21a_transcript_CDS2;Name=Ir21a_transcript_CDS2;Parent=Ir21a_transcript
NC_035108.1	.	CDS	323940777	323941018	.	-	1	ID=Ir21a_transcript_CDS3;Name=Ir21a_transcript_CDS3;Parent=Ir21a_transcript
NC_035108.1	.	CDS	323940382	323940715	.	-	2	ID=Ir21a_transcript_CDS4;Name=Ir21a_transcript_CDS4;Parent=Ir21a_transcript
NC_035108.1	.	CDS	323939287	323940319	.	-	1	ID=Ir21a_transcript_CDS5;Name=Ir21a_transcript_CDS5;Parent=Ir21a_transcript
###
NC_035108.1	.	gene	168079926	168172004	.	-	.	ID=Ir64a;Name=Ionotropic receptor 64a
NC_035108.1	.	mRNA	168079926	168172004	.	-	.	ID=Ir64a_transcript;Name=Ionotropic receptor 64a;Parent=Ir64a;symbol=Ir64a
NC_035108.1	.	exon	168106214	168106509	.	-	.	ID=Ir64a_transcript_exon1;Name=Ir64a_transcript_exon1;Parent=Ir64a_transcript
NC_035108.1	.	CDS	168171541	168171969	.	-	0	ID=Ir64a_transcript_CDS1;Name=Ir64a_transcript_CDS1;Parent=Ir64a_transcript
NC_035108.1	.	CDS	168162854	168163305	.	-	0	ID=Ir64a_transcript_CDS2;Name=Ir64a_transcript_CDS2;Parent=Ir64a_transcript
NC_035108.1	.	CDS	168152131	168152421	.	-	1	ID=Ir64a_transcript_CDS3;Name=Ir64a_transcript_CDS3;Parent=Ir64a_transcript
NC_035108.1	.	CDS	168149336	168149503	.	-	1	ID=Ir64a_transcript_CDS4;Name=Ir64a_transcript_CDS4;Parent=Ir64a_transcript
NC_035108.1	.	CDS	168140014	168140165	.	-	1	ID=Ir64a_transcript_CDS5;Name=Ir64a_transcript_CDS5;Parent=Ir64a_transcript
NC_035108.1	.	CDS	168119992	168120630	.	-	2	ID=Ir64a_transcript_CDS6;Name=Ir64a_transcript_CDS6;Parent=Ir64a_transcript
NC_035108.1	.	CDS	168106596	168106807	.	-	2	ID=Ir64a_transcript_CDS7;Name=Ir64a_transcript_CDS7;Parent=Ir64a_transcript
NC_035108.1	.	CDS	168106214	168106509	.	-	0	ID=Ir64a_transcript_CDS8;Name=Ir64a_transcript_CDS8;Parent=Ir64a_transcript
NC_035108.1	.	CDS	168080312	168080663	.	-	1	ID=Ir64a_transcript_CDS9;Name=Ir64a_transcript_CDS9;Parent=Ir64a_transcript
NC_035108.1	.	exon	168119992	168120630	.	-	.	ID=Ir64a_transcript_exon2;Name=Ir64a_transcript_exon2;Parent=Ir64a_transcript
NC_035108.1	.	exon	168140014	168140165	.	-	.	ID=Ir64a_transcript_exon3;Name=Ir64a_transcript_exon3;Parent=Ir64a_transcript
NC_035108.1	.	exon	168079926	168080663	.	-	.	ID=Ir64a_transcript_exon4;Name=Ir64a_transcript_exon4;Parent=Ir64a_transcript
NC_035108.1	.	exon	168162854	168163305	.	-	.	ID=Ir64a_transcript_exon5;Name=Ir64a_transcript_exon5;Parent=Ir64a_transcript
NC_035108.1	.	exon	168152131	168152421	.	-	.	ID=Ir64a_transcript_exon6;Name=Ir64a_transcript_exon6;Parent=Ir64a_transcript
NC_035108.1	.	exon	168149336	168149503	.	-	.	ID=Ir64a_transcript_exon7;Name=Ir64a_transcript_exon7;Parent=Ir64a_transcript
NC_035108.1	.	exon	168106596	168106807	.	-	.	ID=Ir64a_transcript_exon8;Name=Ir64a_transcript_exon8;Parent=Ir64a_transcript
NC_035108.1	.	exon	168171541	168172004	.	-	.	ID=Ir64a_transcript_exon9;Name=Ir64a_transcript_exon9;Parent=Ir64a_transcript
###
NC_035108.1	.	gene	305057319	305064085	.	-	.	ID=Ir75c;Name=Ionotropic receptor 75c
NC_035108.1	.	mRNA	305057319	305064085	.	-	.	ID=Ir75c_transcript;Name=Ionotropic receptor 75c;Parent=Ir75c;symbol=Ir75c
NC_035108.1	.	exon	305063974	305064085	.	-	.	ID=Ir75c_transcript_exon1;Name=Ir75c_transcript_exon1;Parent=Ir75c_transcript
NC_035108.1	.	exon	305058203	305058650	.	-	.	ID=Ir75c_transcript_exon2;Name=Ir75c_transcript_exon2;Parent=Ir75c_transcript
NC_035108.1	.	exon	305058959	305059407	.	-	.	ID=Ir75c_transcript_exon3;Name=Ir75c_transcript_exon3;Parent=Ir75c_transcript
NC_035108.1	.	exon	305057319	305058137	.	-	.	ID=Ir75c_transcript_exon4;Name=Ir75c_transcript_exon4;Parent=Ir75c_transcript
NC_035108.1	.	exon	305063727	305063905	.	-	.	ID=Ir75c_transcript_exon5;Name=Ir75c_transcript_exon5;Parent=Ir75c_transcript
NC_035108.1	.	CDS	305063974	305064070	.	-	0	ID=Ir75c_transcript_CDS1;Name=Ir75c_transcript_CDS1;Parent=Ir75c_transcript
NC_035108.1	.	CDS	305063727	305063905	.	-	2	ID=Ir75c_transcript_CDS2;Name=Ir75c_transcript_CDS2;Parent=Ir75c_transcript
NC_035108.1	.	CDS	305058959	305059407	.	-	0	ID=Ir75c_transcript_CDS3;Name=Ir75c_transcript_CDS3;Parent=Ir75c_transcript
NC_035108.1	.	CDS	305058735	305058896	.	-	1	ID=Ir75c_transcript_CDS4;Name=Ir75c_transcript_CDS4;Parent=Ir75c_transcript
NC_035108.1	.	CDS	305058203	305058650	.	-	1	ID=Ir75c_transcript_CDS5;Name=Ir75c_transcript_CDS5;Parent=Ir75c_transcript
NC_035108.1	.	CDS	305057595	305058137	.	-	0	ID=Ir75c_transcript_CDS6;Name=Ir75c_transcript_CDS6;Parent=Ir75c_transcript
NC_035108.1	.	exon	305058735	305058896	.	-	.	ID=Ir75c_transcript_exon6;Name=Ir75c_transcript_exon6;Parent=Ir75c_transcript
###
NC_035108.1	.	gene	408892441	408894094	.	+	.	ID=Or45;Name=Odorant receptor 45
NC_035108.1	.	mRNA	408892441	408894094	.	+	.	ID=Or45_transcript;Name=Odorant receptor 45;Parent=Or45;symbol=Or45
NC_035108.1	.	exon	408893305	408893494	.	+	.	ID=Or45_transcript_exon1;Name=Or45_transcript_exon1;Parent=Or45_transcript
NC_035108.1	.	exon	408893554	408893709	.	+	.	ID=Or45_transcript_exon2;Name=Or45_transcript_exon2;Parent=Or45_transcript
NC_035108.1	.	exon	408892441	408893251	.	+	.	ID=Or45_transcript_exon3;Name=Or45_transcript_exon3;Parent=Or45_transcript
NC_035108.1	.	CDS	408892497	408893251	.	+	0	ID=Or45_transcript_CDS1;Name=Or45_transcript_CDS1;Parent=Or45_transcript
NC_035108.1	.	CDS	408893305	408893494	.	+	1	ID=Or45_transcript_CDS2;Name=Or45_transcript_CDS2;Parent=Or45_transcript
NC_035108.1	.	CDS	408893554	408893709	.	+	0	ID=Or45_transcript_CDS3;Name=Or45_transcript_CDS3;Parent=Or45_transcript
NC_035108.1	.	CDS	408893847	408893900	.	+	0	ID=Or45_transcript_CDS4;Name=Or45_transcript_CDS4;Parent=Or45_transcript
NC_035108.1	.	exon	408893847	408894094	.	+	.	ID=Or45_transcript_exon4;Name=Or45_transcript_exon4;Parent=Or45_transcript
###
NC_035108.1	.	gene	471384857	471395194	.	+	.	ID=Or9;Name=Odorant receptor 9
NC_035108.1	.	mRNA	471384857	471395194	.	+	.	ID=Or9_transcript;Name=Odorant receptor 9;Parent=Or9;symbol=Or9
NC_035108.1	.	exon	471384857	471385078	.	+	.	ID=Or9_transcript_exon1;Name=Or9_transcript_exon1;Parent=Or9_transcript
NC_035108.1	.	exon	471394248	471394763	.	+	.	ID=Or9_transcript_exon2;Name=Or9_transcript_exon2;Parent=Or9_transcript
NC_035108.1	.	exon	471395093	471395194	.	+	.	ID=Or9_transcript_exon3;Name=Or9_transcript_exon3;Parent=Or9_transcript
NC_035108.1	.	exon	471394111	471394194	.	+	.	ID=Or9_transcript_exon4;Name=Or9_transcript_exon4;Parent=Or9_transcript
NC_035108.1	.	CDS	471384857	471385078	.	+	0	ID=Or9_transcript_CDS1;Name=Or9_transcript_CDS1;Parent=Or9_transcript
NC_035108.1	.	CDS	471394111	471394194	.	+	0	ID=Or9_transcript_CDS2;Name=Or9_transcript_CDS2;Parent=Or9_transcript
NC_035108.1	.	CDS	471394248	471394763	.	+	0	ID=Or9_transcript_CDS3;Name=Or9_transcript_CDS3;Parent=Or9_transcript
NC_035108.1	.	CDS	471394825	471395034	.	+	0	ID=Or9_transcript_CDS4;Name=Or9_transcript_CDS4;Parent=Or9_transcript
NC_035108.1	.	CDS	471395093	471395194	.	+	0	ID=Or9_transcript_CDS5;Name=Or9_transcript_CDS5;Parent=Or9_transcript
NC_035108.1	.	exon	471394825	471395034	.	+	.	ID=Or9_transcript_exon5;Name=Or9_transcript_exon5;Parent=Or9_transcript
###
NC_035108.1	.	gene	471521676	471523298	.	+	.	ID=Or2;Name=Odorant receptor 2
NC_035108.1	.	mRNA	471521676	471523298	.	+	.	ID=Or2_transcript;Name=Odorant receptor 2;Parent=Or2;symbol=Or2
NC_035108.1	.	exon	471522790	471522891	.	+	.	ID=Or2_transcript_exon1;Name=Or2_transcript_exon1;Parent=Or2_transcript
NC_035108.1	.	exon	471522086	471522489	.	+	.	ID=Or2_transcript_exon2;Name=Or2_transcript_exon2;Parent=Or2_transcript
NC_035108.1	.	CDS	471521711	471522022	.	+	0	ID=Or2_transcript_CDS1;Name=Or2_transcript_CDS1;Parent=Or2_transcript
NC_035108.1	.	CDS	471522086	471522489	.	+	0	ID=Or2_transcript_CDS2;Name=Or2_transcript_CDS2;Parent=Or2_transcript
NC_035108.1	.	CDS	471522579	471522678	.	+	1	ID=Or2_transcript_CDS3;Name=Or2_transcript_CDS3;Parent=Or2_transcript
NC_035108.1	.	CDS	471522790	471522891	.	+	0	ID=Or2_transcript_CDS4;Name=Or2_transcript_CDS4;Parent=Or2_transcript
NC_035108.1	.	CDS	471522960	471523070	.	+	0	ID=Or2_transcript_CDS5;Name=Or2_transcript_CDS5;Parent=Or2_transcript
NC_035108.1	.	CDS	471523132	471523233	.	+	0	ID=Or2_transcript_CDS6;Name=Or2_transcript_CDS6;Parent=Or2_transcript
NC_035108.1	.	exon	471521676	471522022	.	+	.	ID=Or2_transcript_exon3;Name=Or2_transcript_exon3;Parent=Or2_transcript
NC_035108.1	.	exon	471522579	471522678	.	+	.	ID=Or2_transcript_exon4;Name=Or2_transcript_exon4;Parent=Or2_transcript
NC_035108.1	.	exon	471523132	471523298	.	+	.	ID=Or2_transcript_exon5;Name=Or2_transcript_exon5;Parent=Or2_transcript
NC_035108.1	.	exon	471522960	471523070	.	+	.	ID=Or2_transcript_exon6;Name=Or2_transcript_exon6;Parent=Or2_transcript
###
NC_035108.1	.	gene	471791974	471794429	.	+	.	ID=Or10;Name=Odorant receptor 10
NC_035108.1	.	mRNA	471791974	471794429	.	+	.	ID=Or10_transcript;Name=Odorant receptor 10;Parent=Or10;symbol=Or10
NC_035108.1	.	exon	471793656	471793865	.	+	.	ID=Or10_transcript_exon1;Name=Or10_transcript_exon1;Parent=Or10_transcript
NC_035108.1	.	exon	471793928	471794429	.	+	.	ID=Or10_transcript_exon2;Name=Or10_transcript_exon2;Parent=Or10_transcript
NC_035108.1	.	exon	471791974	471792230	.	+	.	ID=Or10_transcript_exon3;Name=Or10_transcript_exon3;Parent=Or10_transcript
NC_035108.1	.	CDS	471792015	471792230	.	+	0	ID=Or10_transcript_CDS1;Name=Or10_transcript_CDS1;Parent=Or10_transcript
NC_035108.1	.	CDS	471792288	471792371	.	+	0	ID=Or10_transcript_CDS2;Name=Or10_transcript_CDS2;Parent=Or10_transcript
NC_035108.1	.	CDS	471793081	471793596	.	+	0	ID=Or10_transcript_CDS3;Name=Or10_transcript_CDS3;Parent=Or10_transcript
NC_035108.1	.	CDS	471793656	471793865	.	+	0	ID=Or10_transcript_CDS4;Name=Or10_transcript_CDS4;Parent=Or10_transcript
NC_035108.1	.	CDS	471793928	471794029	.	+	0	ID=Or10_transcript_CDS5;Name=Or10_transcript_CDS5;Parent=Or10_transcript
NC_035108.1	.	exon	471793081	471793596	.	+	.	ID=Or10_transcript_exon4;Name=Or10_transcript_exon4;Parent=Or10_transcript
NC_035108.1	.	exon	471792288	471792371	.	+	.	ID=Or10_transcript_exon5;Name=Or10_transcript_exon5;Parent=Or10_transcript
###
NC_035108.1	.	gene	17051920	17060194	.	+	.	ID=Ir75e;Name=Ionotropic receptor 75e
NC_035108.1	.	mRNA	17051920	17060194	.	+	.	ID=Ir75e_transcript;Name=Ionotropic receptor 75e;Parent=Ir75e;symbol=Ir75e
NC_035108.1	.	exon	17059764	17060194	.	+	.	ID=Ir75e_transcript_exon1;Name=Ir75e_transcript_exon1;Parent=Ir75e_transcript
NC_035108.1	.	exon	17051920	17052423	.	+	.	ID=Ir75e_transcript_exon2;Name=Ir75e_transcript_exon2;Parent=Ir75e_transcript
NC_035108.1	.	exon	17052482	17053359	.	+	.	ID=Ir75e_transcript_exon3;Name=Ir75e_transcript_exon3;Parent=Ir75e_transcript
NC_035108.1	.	CDS	17051952	17052423	.	+	0	ID=Ir75e_transcript_CDS1;Name=Ir75e_transcript_CDS1;Parent=Ir75e_transcript
NC_035108.1	.	CDS	17052482	17053359	.	+	2	ID=Ir75e_transcript_CDS2;Name=Ir75e_transcript_CDS2;Parent=Ir75e_transcript
NC_035108.1	.	CDS	17053430	17053582	.	+	0	ID=Ir75e_transcript_CDS3;Name=Ir75e_transcript_CDS3;Parent=Ir75e_transcript
NC_035108.1	.	CDS	17059764	17060135	.	+	0	ID=Ir75e_transcript_CDS4;Name=Ir75e_transcript_CDS4;Parent=Ir75e_transcript
NC_035108.1	.	exon	17053430	17053582	.	+	.	ID=Ir75e_transcript_exon4;Name=Ir75e_transcript_exon4;Parent=Ir75e_transcript
###
NC_035108.1	.	gene	17103390	17136868	.	+	.	ID=Ir75g;Name=Ionotropic receptor 75g
NC_035108.1	.	mRNA	17103390	17136868	.	+	.	ID=Ir75g_transcript;Name=Ionotropic receptor 75g;Parent=Ir75g;symbol=Ir75g
NC_035108.1	.	exon	17104087	17104374	.	+	.	ID=Ir75g_transcript_exon1;Name=Ir75g_transcript_exon1;Parent=Ir75g_transcript
NC_035108.1	.	exon	17114369	17114934	.	+	.	ID=Ir75g_transcript_exon2;Name=Ir75g_transcript_exon2;Parent=Ir75g_transcript
NC_035108.1	.	exon	17103390	17104029	.	+	.	ID=Ir75g_transcript_exon3;Name=Ir75g_transcript_exon3;Parent=Ir75g_transcript
NC_035108.1	.	exon	17114999	17115151	.	+	.	ID=Ir75g_transcript_exon4;Name=Ir75g_transcript_exon4;Parent=Ir75g_transcript
NC_035108.1	.	CDS	17103558	17104029	.	+	0	ID=Ir75g_transcript_CDS1;Name=Ir75g_transcript_CDS1;Parent=Ir75g_transcript
NC_035108.1	.	CDS	17104087	17104374	.	+	2	ID=Ir75g_transcript_CDS2;Name=Ir75g_transcript_CDS2;Parent=Ir75g_transcript
NC_035108.1	.	CDS	17114369	17114934	.	+	2	ID=Ir75g_transcript_CDS3;Name=Ir75g_transcript_CDS3;Parent=Ir75g_transcript
NC_035108.1	.	CDS	17114999	17115151	.	+	0	ID=Ir75g_transcript_CDS4;Name=Ir75g_transcript_CDS4;Parent=Ir75g_transcript
NC_035108.1	.	CDS	17136233	17136598	.	+	0	ID=Ir75g_transcript_CDS5;Name=Ir75g_transcript_CDS5;Parent=Ir75g_transcript
NC_035108.1	.	exon	17136233	17136868	.	+	.	ID=Ir75g_transcript_exon5;Name=Ir75g_transcript_exon5;Parent=Ir75g_transcript
###
NC_035108.1	.	gene	66492675	66512051	.	-	.	ID=Ir75h;Name=Ionotropic receptor 75h
NC_035108.1	.	mRNA	66492675	66512051	.	-	.	ID=Ir75h_transcript;Name=Ionotropic receptor 75h;Parent=Ir75h;symbol=Ir75h
NC_035108.1	.	exon	66511363	66512051	.	-	.	ID=Ir75h_transcript_exon1;Name=Ir75h_transcript_exon1;Parent=Ir75h_transcript
NC_035108.1	.	exon	66493256	66493914	.	-	.	ID=Ir75h_transcript_exon2;Name=Ir75h_transcript_exon2;Parent=Ir75h_transcript
NC_035108.1	.	CDS	66511363	66512033	.	-	0	ID=Ir75h_transcript_CDS1;Name=Ir75h_transcript_CDS1;Parent=Ir75h_transcript
NC_035108.1	.	CDS	66493976	66494297	.	-	1	ID=Ir75h_transcript_CDS2;Name=Ir75h_transcript_CDS2;Parent=Ir75h_transcript
NC_035108.1	.	CDS	66493256	66493914	.	-	0	ID=Ir75h_transcript_CDS3;Name=Ir75h_transcript_CDS3;Parent=Ir75h_transcript
NC_035108.1	.	CDS	66492928	66493195	.	-	1	ID=Ir75h_transcript_CDS4;Name=Ir75h_transcript_CDS4;Parent=Ir75h_transcript
NC_035108.1	.	exon	66492675	66493195	.	-	.	ID=Ir75h_transcript_exon3;Name=Ir75h_transcript_exon3;Parent=Ir75h_transcript
NC_035108.1	.	exon	66493976	66494297	.	-	.	ID=Ir75h_transcript_exon4;Name=Ir75h_transcript_exon4;Parent=Ir75h_transcript
###
NC_035108.1	.	gene	17083349	17090896	.	+	.	ID=Ir75f;Name=Ionotropic receptor 75f
NC_035108.1	.	mRNA	17083349	17090896	.	+	.	ID=Ir75f_transcript;Name=Ionotropic receptor 75f;Parent=Ir75f;symbol=Ir75f
NC_035108.1	.	exon	17090507	17090896	.	+	.	ID=Ir75f_transcript_exon1;Name=Ir75f_transcript_exon1;Parent=Ir75f_transcript
NC_035108.1	.	CDS	17083979	17084450	.	+	0	ID=Ir75f_transcript_CDS1;Name=Ir75f_transcript_CDS1;Parent=Ir75f_transcript
NC_035108.1	.	CDS	17084509	17085386	.	+	2	ID=Ir75f_transcript_CDS2;Name=Ir75f_transcript_CDS2;Parent=Ir75f_transcript
NC_035108.1	.	CDS	17085464	17085616	.	+	0	ID=Ir75f_transcript_CDS3;Name=Ir75f_transcript_CDS3;Parent=Ir75f_transcript
NC_035108.1	.	CDS	17090507	17090878	.	+	0	ID=Ir75f_transcript_CDS4;Name=Ir75f_transcript_CDS4;Parent=Ir75f_transcript
NC_035108.1	.	exon	17083349	17084450	.	+	.	ID=Ir75f_transcript_exon2;Name=Ir75f_transcript_exon2;Parent=Ir75f_transcript
NC_035108.1	.	exon	17085464	17085616	.	+	.	ID=Ir75f_transcript_exon3;Name=Ir75f_transcript_exon3;Parent=Ir75f_transcript
NC_035108.1	.	exon	17084509	17085386	.	+	.	ID=Ir75f_transcript_exon4;Name=Ir75f_transcript_exon4;Parent=Ir75f_transcript
###
NC_035108.1	.	gene	444452977	444455726	.	-	.	ID=Ir68a;Name=Ionotropic receptor 68a
NC_035108.1	.	mRNA	444452977	444455726	.	-	.	ID=Ir68a_transcript;Name=Ionotropic receptor 68a;Parent=Ir68a;symbol=Ir68a
NC_035108.1	.	exon	444455317	444455726	.	-	.	ID=Ir68a_transcript_exon1;Name=Ir68a_transcript_exon1;Parent=Ir68a_transcript
NC_035108.1	.	exon	444454731	444455250	.	-	.	ID=Ir68a_transcript_exon2;Name=Ir68a_transcript_exon2;Parent=Ir68a_transcript
NC_035108.1	.	exon	444452977	444454298	.	-	.	ID=Ir68a_transcript_exon3;Name=Ir68a_transcript_exon3;Parent=Ir68a_transcript
NC_035108.1	.	CDS	444455317	444455702	.	-	0	ID=Ir68a_transcript_CDS1;Name=Ir68a_transcript_CDS1;Parent=Ir68a_transcript
NC_035108.1	.	CDS	444454731	444455250	.	-	1	ID=Ir68a_transcript_CDS2;Name=Ir68a_transcript_CDS2;Parent=Ir68a_transcript
NC_035108.1	.	CDS	444453003	444454298	.	-	0	ID=Ir68a_transcript_CDS3;Name=Ir68a_transcript_CDS3;Parent=Ir68a_transcript
###
NC_035108.1	.	gene	411390305	411392340	.	-	.	ID=Or69;Name=Odorant receptor 69
NC_035108.1	.	mRNA	411390305	411392340	.	-	.	ID=Or69_transcript;Name=Odorant receptor 69;Parent=Or69;symbol=Or69
NC_035108.1	.	CDS	411391528	411392285	.	-	0	ID=Or69_transcript_CDS1;Name=Or69_transcript_CDS1;Parent=Or69_transcript
NC_035108.1	.	CDS	411391177	411391276	.	-	1	ID=Or69_transcript_CDS2;Name=Or69_transcript_CDS2;Parent=Or69_transcript
NC_035108.1	.	CDS	411391035	411391124	.	-	0	ID=Or69_transcript_CDS3;Name=Or69_transcript_CDS3;Parent=Or69_transcript
NC_035108.1	.	CDS	411390820	411390975	.	-	0	ID=Or69_transcript_CDS4;Name=Or69_transcript_CDS4;Parent=Or69_transcript
NC_035108.1	.	CDS	411390711	411390764	.	-	0	ID=Or69_transcript_CDS5;Name=Or69_transcript_CDS5;Parent=Or69_transcript
NC_035108.1	.	exon	411390820	411390975	.	-	.	ID=Or69_transcript_exon1;Name=Or69_transcript_exon1;Parent=Or69_transcript
NC_035108.1	.	exon	411391528	411392340	.	-	.	ID=Or69_transcript_exon2;Name=Or69_transcript_exon2;Parent=Or69_transcript
NC_035108.1	.	exon	411390305	411390764	.	-	.	ID=Or69_transcript_exon3;Name=Or69_transcript_exon3;Parent=Or69_transcript
NC_035108.1	.	exon	411391177	411391276	.	-	.	ID=Or69_transcript_exon4;Name=Or69_transcript_exon4;Parent=Or69_transcript
NC_035108.1	.	exon	411391035	411391124	.	-	.	ID=Or69_transcript_exon5;Name=Or69_transcript_exon5;Parent=Or69_transcript
###
NC_035108.1	.	gene	329403026	329404857	.	+	.	ID=Or15;Name=Odorant receptor 15
NC_035108.1	.	mRNA	329403026	329404857	.	+	.	ID=Or15_transcript;Name=Odorant receptor 15;Parent=Or15;symbol=Or15
NC_035108.1	.	exon	329403026	329403581	.	+	.	ID=Or15_transcript_exon1;Name=Or15_transcript_exon1;Parent=Or15_transcript
NC_035108.1	.	exon	329404533	329404857	.	+	.	ID=Or15_transcript_exon2;Name=Or15_transcript_exon2;Parent=Or15_transcript
NC_035108.1	.	exon	329403647	329403860	.	+	.	ID=Or15_transcript_exon3;Name=Or15_transcript_exon3;Parent=Or15_transcript
NC_035108.1	.	exon	329404224	329404323	.	+	.	ID=Or15_transcript_exon4;Name=Or15_transcript_exon4;Parent=Or15_transcript
NC_035108.1	.	exon	329404376	329404474	.	+	.	ID=Or15_transcript_exon5;Name=Or15_transcript_exon5;Parent=Or15_transcript
NC_035108.1	.	CDS	329403278	329403581	.	+	0	ID=Or15_transcript_CDS1;Name=Or15_transcript_CDS1;Parent=Or15_transcript
NC_035108.1	.	CDS	329403647	329403860	.	+	2	ID=Or15_transcript_CDS2;Name=Or15_transcript_CDS2;Parent=Or15_transcript
NC_035108.1	.	CDS	329403918	329404166	.	+	1	ID=Or15_transcript_CDS3;Name=Or15_transcript_CDS3;Parent=Or15_transcript
NC_035108.1	.	CDS	329404224	329404323	.	+	1	ID=Or15_transcript_CDS4;Name=Or15_transcript_CDS4;Parent=Or15_transcript
NC_035108.1	.	CDS	329404376	329404474	.	+	0	ID=Or15_transcript_CDS5;Name=Or15_transcript_CDS5;Parent=Or15_transcript
NC_035108.1	.	CDS	329404533	329404739	.	+	0	ID=Or15_transcript_CDS6;Name=Or15_transcript_CDS6;Parent=Or15_transcript
NC_035108.1	.	exon	329403918	329404166	.	+	.	ID=Or15_transcript_exon6;Name=Or15_transcript_exon6;Parent=Or15_transcript
###
NC_035108.1	.	gene	329416622	329418251	.	+	.	ID=Or14;Name=Odorant receptor 14
NC_035108.1	.	mRNA	329416622	329418251	.	+	.	ID=Or14_transcript;Name=Odorant receptor 14;Parent=Or14;symbol=Or14
NC_035108.1	.	exon	329417581	329417680	.	+	.	ID=Or14_transcript_exon1;Name=Or14_transcript_exon1;Parent=Or14_transcript
NC_035108.1	.	exon	329417001	329417214	.	+	.	ID=Or14_transcript_exon2;Name=Or14_transcript_exon2;Parent=Or14_transcript
NC_035108.1	.	exon	329417276	329417524	.	+	.	ID=Or14_transcript_exon3;Name=Or14_transcript_exon3;Parent=Or14_transcript
NC_035108.1	.	exon	329417741	329417839	.	+	.	ID=Or14_transcript_exon4;Name=Or14_transcript_exon4;Parent=Or14_transcript
NC_035108.1	.	exon	329416622	329416940	.	+	.	ID=Or14_transcript_exon5;Name=Or14_transcript_exon5;Parent=Or14_transcript
NC_035108.1	.	exon	329417905	329418251	.	+	.	ID=Or14_transcript_exon6;Name=Or14_transcript_exon6;Parent=Or14_transcript
NC_035108.1	.	CDS	329416637	329416940	.	+	0	ID=Or14_transcript_CDS1;Name=Or14_transcript_CDS1;Parent=Or14_transcript
NC_035108.1	.	CDS	329417001	329417214	.	+	2	ID=Or14_transcript_CDS2;Name=Or14_transcript_CDS2;Parent=Or14_transcript
NC_035108.1	.	CDS	329417276	329417524	.	+	1	ID=Or14_transcript_CDS3;Name=Or14_transcript_CDS3;Parent=Or14_transcript
NC_035108.1	.	CDS	329417581	329417680	.	+	1	ID=Or14_transcript_CDS4;Name=Or14_transcript_CDS4;Parent=Or14_transcript
NC_035108.1	.	CDS	329417741	329417839	.	+	0	ID=Or14_transcript_CDS5;Name=Or14_transcript_CDS5;Parent=Or14_transcript
NC_035108.1	.	CDS	329417905	329418111	.	+	0	ID=Or14_transcript_CDS6;Name=Or14_transcript_CDS6;Parent=Or14_transcript
###
NC_035108.1	.	gene	305020186	305026465	.	-	.	ID=Ir75b;Name=Ionotropic receptor 75b
NC_035108.1	.	mRNA	305020186	305026465	.	-	.	ID=Ir75b_transcript;Name=Ionotropic receptor 75b;Parent=Ir75b;symbol=Ir75b
NC_035108.1	.	exon	305026041	305026219	.	-	.	ID=Ir75b_transcript_exon1;Name=Ir75b_transcript_exon1;Parent=Ir75b_transcript
NC_035108.1	.	exon	305026288	305026465	.	-	.	ID=Ir75b_transcript_exon2;Name=Ir75b_transcript_exon2;Parent=Ir75b_transcript
NC_035108.1	.	exon	305021290	305021737	.	-	.	ID=Ir75b_transcript_exon3;Name=Ir75b_transcript_exon3;Parent=Ir75b_transcript
NC_035108.1	.	exon	305021822	305021983	.	-	.	ID=Ir75b_transcript_exon4;Name=Ir75b_transcript_exon4;Parent=Ir75b_transcript
NC_035108.1	.	exon	305022046	305022494	.	-	.	ID=Ir75b_transcript_exon5;Name=Ir75b_transcript_exon5;Parent=Ir75b_transcript
NC_035108.1	.	exon	305020186	305021224	.	-	.	ID=Ir75b_transcript_exon6;Name=Ir75b_transcript_exon6;Parent=Ir75b_transcript
NC_035108.1	.	CDS	305026288	305026384	.	-	0	ID=Ir75b_transcript_CDS1;Name=Ir75b_transcript_CDS1;Parent=Ir75b_transcript
NC_035108.1	.	CDS	305026041	305026219	.	-	2	ID=Ir75b_transcript_CDS2;Name=Ir75b_transcript_CDS2;Parent=Ir75b_transcript
NC_035108.1	.	CDS	305022046	305022494	.	-	0	ID=Ir75b_transcript_CDS3;Name=Ir75b_transcript_CDS3;Parent=Ir75b_transcript
NC_035108.1	.	CDS	305021822	305021983	.	-	1	ID=Ir75b_transcript_CDS4;Name=Ir75b_transcript_CDS4;Parent=Ir75b_transcript
NC_035108.1	.	CDS	305021290	305021737	.	-	1	ID=Ir75b_transcript_CDS5;Name=Ir75b_transcript_CDS5;Parent=Ir75b_transcript
NC_035108.1	.	CDS	305020682	305021224	.	-	0	ID=Ir75b_transcript_CDS6;Name=Ir75b_transcript_CDS6;Parent=Ir75b_transcript
###
NC_035108.1	.	gene	305001787	305006198	.	+	.	ID=Ir75a;Name=Ionotropic receptor 75a
NC_035108.1	.	mRNA	305001787	305006198	.	+	.	ID=Ir75a_transcript;Name=Ionotropic receptor 75a;Parent=Ir75a;symbol=Ir75a
NC_035108.1	.	exon	305002445	305002917	.	+	.	ID=Ir75a_transcript_exon1;Name=Ir75a_transcript_exon1;Parent=Ir75a_transcript
NC_035108.1	.	exon	305005721	305006198	.	+	.	ID=Ir75a_transcript_exon2;Name=Ir75a_transcript_exon2;Parent=Ir75a_transcript
NC_035108.1	.	exon	305004675	305004830	.	+	.	ID=Ir75a_transcript_exon3;Name=Ir75a_transcript_exon3;Parent=Ir75a_transcript
NC_035108.1	.	exon	305002206	305002384	.	+	.	ID=Ir75a_transcript_exon4;Name=Ir75a_transcript_exon4;Parent=Ir75a_transcript
NC_035108.1	.	exon	305005398	305005663	.	+	.	ID=Ir75a_transcript_exon5;Name=Ir75a_transcript_exon5;Parent=Ir75a_transcript
NC_035108.1	.	CDS	305002035	305002143	.	+	0	ID=Ir75a_transcript_CDS1;Name=Ir75a_transcript_CDS1;Parent=Ir75a_transcript
NC_035108.1	.	CDS	305002206	305002384	.	+	2	ID=Ir75a_transcript_CDS2;Name=Ir75a_transcript_CDS2;Parent=Ir75a_transcript
NC_035108.1	.	CDS	305002445	305002917	.	+	0	ID=Ir75a_transcript_CDS3;Name=Ir75a_transcript_CDS3;Parent=Ir75a_transcript
NC_035108.1	.	CDS	305004675	305004830	.	+	1	ID=Ir75a_transcript_CDS4;Name=Ir75a_transcript_CDS4;Parent=Ir75a_transcript
NC_035108.1	.	CDS	305004897	305005344	.	+	1	ID=Ir75a_transcript_CDS5;Name=Ir75a_transcript_CDS5;Parent=Ir75a_transcript
NC_035108.1	.	CDS	305005398	305005663	.	+	0	ID=Ir75a_transcript_CDS6;Name=Ir75a_transcript_CDS6;Parent=Ir75a_transcript
NC_035108.1	.	CDS	305005721	305005955	.	+	1	ID=Ir75a_transcript_CDS7;Name=Ir75a_transcript_CDS7;Parent=Ir75a_transcript
NC_035108.1	.	exon	305004897	305005344	.	+	.	ID=Ir75a_transcript_exon6;Name=Ir75a_transcript_exon6;Parent=Ir75a_transcript
NC_035108.1	.	exon	305001787	305002143	.	+	.	ID=Ir75a_transcript_exon7;Name=Ir75a_transcript_exon7;Parent=Ir75a_transcript
###
NC_035108.1	.	gene	199640033	199652647	.	+	.	ID=Or31;Name=Odorant receptor 31
NC_035108.1	.	mRNA	199640033	199652647	.	+	.	ID=Or31_transcript;Name=Odorant receptor 31;Parent=Or31;symbol=Or31
NC_035108.1	.	CDS	199640092	199640410	.	+	0	ID=Or31_transcript_CDS1;Name=Or31_transcript_CDS1;Parent=Or31_transcript
NC_035108.1	.	CDS	199651638	199651818	.	+	2	ID=Or31_transcript_CDS2;Name=Or31_transcript_CDS2;Parent=Or31_transcript
NC_035108.1	.	CDS	199651883	199652318	.	+	1	ID=Or31_transcript_CDS3;Name=Or31_transcript_CDS3;Parent=Or31_transcript
NC_035108.1	.	CDS	199652374	199652526	.	+	0	ID=Or31_transcript_CDS4;Name=Or31_transcript_CDS4;Parent=Or31_transcript
NC_035108.1	.	CDS	199652584	199652640	.	+	0	ID=Or31_transcript_CDS5;Name=Or31_transcript_CDS5;Parent=Or31_transcript
NC_035108.1	.	exon	199652584	199652647	.	+	.	ID=Or31_transcript_exon1;Name=Or31_transcript_exon1;Parent=Or31_transcript
NC_035108.1	.	exon	199651638	199651818	.	+	.	ID=Or31_transcript_exon2;Name=Or31_transcript_exon2;Parent=Or31_transcript
NC_035108.1	.	exon	199652374	199652526	.	+	.	ID=Or31_transcript_exon3;Name=Or31_transcript_exon3;Parent=Or31_transcript
NC_035108.1	.	exon	199640033	199640410	.	+	.	ID=Or31_transcript_exon4;Name=Or31_transcript_exon4;Parent=Or31_transcript
NC_035108.1	.	exon	199651883	199652318	.	+	.	ID=Or31_transcript_exon5;Name=Or31_transcript_exon5;Parent=Or31_transcript
###
NC_035108.1	.	gene	83423386	83425239	.	+	.	ID=Or122;Name=Odorant receptor 122
NC_035108.1	.	mRNA	83423386	83425239	.	+	.	ID=Or122_transcript;Name=Odorant receptor 122;Parent=Or122;symbol=Or122
NC_035108.1	.	exon	83423888	83424569	.	+	.	ID=Or122_transcript_exon1;Name=Or122_transcript_exon1;Parent=Or122_transcript
NC_035108.1	.	CDS	83423702	83423831	.	+	0	ID=Or122_transcript_CDS1;Name=Or122_transcript_CDS1;Parent=Or122_transcript
NC_035108.1	.	CDS	83423888	83424569	.	+	2	ID=Or122_transcript_CDS2;Name=Or122_transcript_CDS2;Parent=Or122_transcript
NC_035108.1	.	CDS	83424641	83424842	.	+	1	ID=Or122_transcript_CDS3;Name=Or122_transcript_CDS3;Parent=Or122_transcript
NC_035108.1	.	CDS	83424897	83425127	.	+	0	ID=Or122_transcript_CDS4;Name=Or122_transcript_CDS4;Parent=Or122_transcript
NC_035108.1	.	exon	83424641	83424842	.	+	.	ID=Or122_transcript_exon2;Name=Or122_transcript_exon2;Parent=Or122_transcript
NC_035108.1	.	exon	83424897	83425239	.	+	.	ID=Or122_transcript_exon3;Name=Or122_transcript_exon3;Parent=Or122_transcript
NC_035108.1	.	exon	83423386	83423831	.	+	.	ID=Or122_transcript_exon4;Name=Or122_transcript_exon4;Parent=Or122_transcript
###
NC_035108.1	.	gene	90313292	90315128	.	+	.	ID=Or125;Name=Odorant receptor 125
NC_035108.1	.	mRNA	90313292	90315128	.	+	.	ID=Or125_transcript;Name=Odorant receptor 125;Parent=Or125;symbol=Or125
NC_035108.1	.	exon	90313292	90314124	.	+	.	ID=Or125_transcript_exon1;Name=Or125_transcript_exon1;Parent=Or125_transcript
NC_035108.1	.	CDS	90313409	90314124	.	+	0	ID=Or125_transcript_CDS1;Name=Or125_transcript_CDS1;Parent=Or125_transcript
NC_035108.1	.	CDS	90314188	90314389	.	+	1	ID=Or125_transcript_CDS2;Name=Or125_transcript_CDS2;Parent=Or125_transcript
NC_035108.1	.	CDS	90314445	90314675	.	+	0	ID=Or125_transcript_CDS3;Name=Or125_transcript_CDS3;Parent=Or125_transcript
NC_035108.1	.	exon	90314188	90314389	.	+	.	ID=Or125_transcript_exon2;Name=Or125_transcript_exon2;Parent=Or125_transcript
NC_035108.1	.	exon	90314445	90315128	.	+	.	ID=Or125_transcript_exon3;Name=Or125_transcript_exon3;Parent=Or125_transcript
###
NC_035108.1	.	gene	210151671	210177427	.	-	.	ID=Or6;Name=Odorant receptor 6
NC_035108.1	.	mRNA	210151671	210177427	.	-	.	ID=Or6_transcript;Name=Odorant receptor 6;Parent=Or6;symbol=Or6
NC_035108.1	.	exon	210158536	210158705	.	-	.	ID=Or6_transcript_exon1;Name=Or6_transcript_exon1;Parent=Or6_transcript
NC_035108.1	.	exon	210158093	210158189	.	-	.	ID=Or6_transcript_exon2;Name=Or6_transcript_exon2;Parent=Or6_transcript
NC_035108.1	.	exon	210152209	210152364	.	-	.	ID=Or6_transcript_exon3;Name=Or6_transcript_exon3;Parent=Or6_transcript
NC_035108.1	.	exon	210177255	210177427	.	-	.	ID=Or6_transcript_exon4;Name=Or6_transcript_exon4;Parent=Or6_transcript
NC_035108.1	.	exon	210151671	210152148	.	-	.	ID=Or6_transcript_exon5;Name=Or6_transcript_exon5;Parent=Or6_transcript
NC_035108.1	.	exon	210176910	210177193	.	-	.	ID=Or6_transcript_exon6;Name=Or6_transcript_exon6;Parent=Or6_transcript
NC_035108.1	.	exon	210152913	210153014	.	-	.	ID=Or6_transcript_exon7;Name=Or6_transcript_exon7;Parent=Or6_transcript
NC_035108.1	.	exon	210158764	210159039	.	-	.	ID=Or6_transcript_exon8;Name=Or6_transcript_exon8;Parent=Or6_transcript
NC_035108.1	.	CDS	210177255	210177309	.	-	0	ID=Or6_transcript_CDS1;Name=Or6_transcript_CDS1;Parent=Or6_transcript
NC_035108.1	.	CDS	210176910	210177193	.	-	2	ID=Or6_transcript_CDS2;Name=Or6_transcript_CDS2;Parent=Or6_transcript
NC_035108.1	.	CDS	210158764	210159039	.	-	0	ID=Or6_transcript_CDS3;Name=Or6_transcript_CDS3;Parent=Or6_transcript
NC_035108.1	.	CDS	210158536	210158705	.	-	0	ID=Or6_transcript_CDS4;Name=Or6_transcript_CDS4;Parent=Or6_transcript
NC_035108.1	.	CDS	210158093	210158189	.	-	1	ID=Or6_transcript_CDS5;Name=Or6_transcript_CDS5;Parent=Or6_transcript
NC_035108.1	.	CDS	210152913	210153014	.	-	0	ID=Or6_transcript_CDS6;Name=Or6_transcript_CDS6;Parent=Or6_transcript
NC_035108.1	.	CDS	210152209	210152364	.	-	0	ID=Or6_transcript_CDS7;Name=Or6_transcript_CDS7;Parent=Or6_transcript
NC_035108.1	.	CDS	210152092	210152148	.	-	0	ID=Or6_transcript_CDS8;Name=Or6_transcript_CDS8;Parent=Or6_transcript
###
NC_035108.1	.	gene	215763741	215765938	.	+	.	ID=Or33;Name=Odorant receptor 33
NC_035108.1	.	mRNA	215763741	215765938	.	+	.	ID=Or33_transcript;Name=Odorant receptor 33;Parent=Or33;symbol=Or33
NC_035108.1	.	exon	215763741	215763847	.	+	.	ID=Or33_transcript_exon1;Name=Or33_transcript_exon1;Parent=Or33_transcript
NC_035108.1	.	exon	215763907	215764285	.	+	.	ID=Or33_transcript_exon2;Name=Or33_transcript_exon2;Parent=Or33_transcript
NC_035108.1	.	exon	215764347	215764663	.	+	.	ID=Or33_transcript_exon3;Name=Or33_transcript_exon3;Parent=Or33_transcript
NC_035108.1	.	exon	215765394	215765938	.	+	.	ID=Or33_transcript_exon4;Name=Or33_transcript_exon4;Parent=Or33_transcript
NC_035108.1	.	exon	215765182	215765337	.	+	.	ID=Or33_transcript_exon5;Name=Or33_transcript_exon5;Parent=Or33_transcript
NC_035108.1	.	CDS	215763756	215763847	.	+	0	ID=Or33_transcript_CDS1;Name=Or33_transcript_CDS1;Parent=Or33_transcript
NC_035108.1	.	CDS	215763907	215764285	.	+	1	ID=Or33_transcript_CDS2;Name=Or33_transcript_CDS2;Parent=Or33_transcript
NC_035108.1	.	CDS	215764347	215764663	.	+	0	ID=Or33_transcript_CDS3;Name=Or33_transcript_CDS3;Parent=Or33_transcript
NC_035108.1	.	CDS	215764723	215764927	.	+	1	ID=Or33_transcript_CDS4;Name=Or33_transcript_CDS4;Parent=Or33_transcript
NC_035108.1	.	CDS	215765182	215765337	.	+	0	ID=Or33_transcript_CDS5;Name=Or33_transcript_CDS5;Parent=Or33_transcript
NC_035108.1	.	CDS	215765394	215765447	.	+	0	ID=Or33_transcript_CDS6;Name=Or33_transcript_CDS6;Parent=Or33_transcript
NC_035108.1	.	exon	215764723	215764927	.	+	.	ID=Or33_transcript_exon6;Name=Or33_transcript_exon6;Parent=Or33_transcript
###
NC_035108.1	.	gene	80728647	80730229	.	+	.	ID=Or103;Name=Odorant receptor 103
NC_035108.1	.	mRNA	80728647	80730229	.	+	.	ID=Or103_transcript;Name=Odorant receptor 103;Parent=Or103;symbol=Or103
NC_035108.1	.	exon	80729694	80729895	.	+	.	ID=Or103_transcript_exon1;Name=Or103_transcript_exon1;Parent=Or103_transcript
NC_035108.1	.	exon	80728647	80728889	.	+	.	ID=Or103_transcript_exon2;Name=Or103_transcript_exon2;Parent=Or103_transcript
NC_035108.1	.	exon	80729946	80730229	.	+	.	ID=Or103_transcript_exon3;Name=Or103_transcript_exon3;Parent=Or103_transcript
NC_035108.1	.	exon	80728954	80729635	.	+	.	ID=Or103_transcript_exon4;Name=Or103_transcript_exon4;Parent=Or103_transcript
NC_035108.1	.	CDS	80728748	80728889	.	+	0	ID=Or103_transcript_CDS1;Name=Or103_transcript_CDS1;Parent=Or103_transcript
NC_035108.1	.	CDS	80728954	80729635	.	+	2	ID=Or103_transcript_CDS2;Name=Or103_transcript_CDS2;Parent=Or103_transcript
NC_035108.1	.	CDS	80729694	80729895	.	+	1	ID=Or103_transcript_CDS3;Name=Or103_transcript_CDS3;Parent=Or103_transcript
NC_035108.1	.	CDS	80729946	80730176	.	+	0	ID=Or103_transcript_CDS4;Name=Or103_transcript_CDS4;Parent=Or103_transcript
###
NC_035108.1	.	gene	388637187	388639024	.	-	.	ID=Or95;Name=Odorant receptor 95
NC_035108.1	.	mRNA	388637187	388639024	.	-	.	ID=Or95_transcript;Name=Odorant receptor 95;Parent=Or95;symbol=Or95
NC_035108.1	.	CDS	388638193	388638998	.	-	0	ID=Or95_transcript_CDS1;Name=Or95_transcript_CDS1;Parent=Or95_transcript
NC_035108.1	.	CDS	388637933	388638134	.	-	1	ID=Or95_transcript_CDS2;Name=Or95_transcript_CDS2;Parent=Or95_transcript
NC_035108.1	.	CDS	388637639	388637869	.	-	0	ID=Or95_transcript_CDS3;Name=Or95_transcript_CDS3;Parent=Or95_transcript
NC_035108.1	.	exon	388638193	388639024	.	-	.	ID=Or95_transcript_exon1;Name=Or95_transcript_exon1;Parent=Or95_transcript
NC_035108.1	.	exon	388637933	388638134	.	-	.	ID=Or95_transcript_exon2;Name=Or95_transcript_exon2;Parent=Or95_transcript
NC_035108.1	.	exon	388637187	388637869	.	-	.	ID=Or95_transcript_exon3;Name=Or95_transcript_exon3;Parent=Or95_transcript
###
NC_035108.1	.	gene	306619688	306621363	.	+	.	ID=Or96;Name=Odorant receptor 96
NC_035108.1	.	mRNA	306619688	306621363	.	+	.	ID=Or96_transcript;Name=Odorant receptor 96;Parent=Or96;symbol=Or96
NC_035108.1	.	exon	306620577	306620778	.	+	.	ID=Or96_transcript_exon1;Name=Or96_transcript_exon1;Parent=Or96_transcript
NC_035108.1	.	CDS	306619718	306620517	.	+	0	ID=Or96_transcript_CDS1;Name=Or96_transcript_CDS1;Parent=Or96_transcript
NC_035108.1	.	CDS	306620577	306620778	.	+	1	ID=Or96_transcript_CDS2;Name=Or96_transcript_CDS2;Parent=Or96_transcript
NC_035108.1	.	CDS	306620839	306621072	.	+	0	ID=Or96_transcript_CDS3;Name=Or96_transcript_CDS3;Parent=Or96_transcript
NC_035108.1	.	exon	306619688	306620517	.	+	.	ID=Or96_transcript_exon2;Name=Or96_transcript_exon2;Parent=Or96_transcript
NC_035108.1	.	exon	306620839	306621363	.	+	.	ID=Or96_transcript_exon3;Name=Or96_transcript_exon3;Parent=Or96_transcript
###
NC_035108.1	.	gene	355654599	355656279	.	+	.	ID=Or104;Name=Odorant receptor 104
NC_035108.1	.	mRNA	355654599	355656279	.	+	.	ID=Or104_transcript;Name=Odorant receptor 104;Parent=Or104;symbol=Or104
NC_035108.1	.	exon	355654938	355655601	.	+	.	ID=Or104_transcript_exon1;Name=Or104_transcript_exon1;Parent=Or104_transcript
NC_035108.1	.	exon	355655923	355656279	.	+	.	ID=Or104_transcript_exon2;Name=Or104_transcript_exon2;Parent=Or104_transcript
NC_035108.1	.	exon	355655666	355655867	.	+	.	ID=Or104_transcript_exon3;Name=Or104_transcript_exon3;Parent=Or104_transcript
NC_035108.1	.	CDS	355654761	355654881	.	+	0	ID=Or104_transcript_CDS1;Name=Or104_transcript_CDS1;Parent=Or104_transcript
NC_035108.1	.	CDS	355654938	355655601	.	+	2	ID=Or104_transcript_CDS2;Name=Or104_transcript_CDS2;Parent=Or104_transcript
NC_035108.1	.	CDS	355655666	355655867	.	+	1	ID=Or104_transcript_CDS3;Name=Or104_transcript_CDS3;Parent=Or104_transcript
NC_035108.1	.	CDS	355655923	355656153	.	+	0	ID=Or104_transcript_CDS4;Name=Or104_transcript_CDS4;Parent=Or104_transcript
NC_035108.1	.	exon	355654599	355654881	.	+	.	ID=Or104_transcript_exon4;Name=Or104_transcript_exon4;Parent=Or104_transcript
###
NC_035108.1	.	gene	83437478	83439702	.	+	.	ID=Or121;Name=Odorant receptor 121
NC_035108.1	.	mRNA	83437478	83439702	.	+	.	ID=Or121_transcript;Name=Odorant receptor 121;Parent=Or121;symbol=Or121
NC_035108.1	.	exon	83439185	83439702	.	+	.	ID=Or121_transcript_exon1;Name=Or121_transcript_exon1;Parent=Or121_transcript
NC_035108.1	.	exon	83437478	83438135	.	+	.	ID=Or121_transcript_exon2;Name=Or121_transcript_exon2;Parent=Or121_transcript
NC_035108.1	.	exon	83438192	83438873	.	+	.	ID=Or121_transcript_exon3;Name=Or121_transcript_exon3;Parent=Or121_transcript
NC_035108.1	.	exon	83438929	83439130	.	+	.	ID=Or121_transcript_exon4;Name=Or121_transcript_exon4;Parent=Or121_transcript
NC_035108.1	.	CDS	83437994	83438135	.	+	0	ID=Or121_transcript_CDS1;Name=Or121_transcript_CDS1;Parent=Or121_transcript
NC_035108.1	.	CDS	83438192	83438873	.	+	2	ID=Or121_transcript_CDS2;Name=Or121_transcript_CDS2;Parent=Or121_transcript
NC_035108.1	.	CDS	83438929	83439130	.	+	1	ID=Or121_transcript_CDS3;Name=Or121_transcript_CDS3;Parent=Or121_transcript
NC_035108.1	.	CDS	83439185	83439415	.	+	0	ID=Or121_transcript_CDS4;Name=Or121_transcript_CDS4;Parent=Or121_transcript
###
NC_035108.1	.	gene	355635600	355637257	.	-	.	ID=Or105;Name=Odorant receptor 105
NC_035108.1	.	mRNA	355635600	355637257	.	-	.	ID=Or105_transcript;Name=Odorant receptor 105;Parent=Or105;symbol=Or105
NC_035108.1	.	exon	355637008	355637257	.	-	.	ID=Or105_transcript_exon1;Name=Or105_transcript_exon1;Parent=Or105_transcript
NC_035108.1	.	exon	355635997	355636198	.	-	.	ID=Or105_transcript_exon2;Name=Or105_transcript_exon2;Parent=Or105_transcript
NC_035108.1	.	CDS	355637008	355637149	.	-	0	ID=Or105_transcript_CDS1;Name=Or105_transcript_CDS1;Parent=Or105_transcript
NC_035108.1	.	CDS	355636251	355636932	.	-	2	ID=Or105_transcript_CDS2;Name=Or105_transcript_CDS2;Parent=Or105_transcript
NC_035108.1	.	CDS	355635997	355636198	.	-	1	ID=Or105_transcript_CDS3;Name=Or105_transcript_CDS3;Parent=Or105_transcript
NC_035108.1	.	CDS	355635694	355635924	.	-	0	ID=Or105_transcript_CDS4;Name=Or105_transcript_CDS4;Parent=Or105_transcript
NC_035108.1	.	exon	355636251	355636932	.	-	.	ID=Or105_transcript_exon3;Name=Or105_transcript_exon3;Parent=Or105_transcript
NC_035108.1	.	exon	355635600	355635924	.	-	.	ID=Or105_transcript_exon4;Name=Or105_transcript_exon4;Parent=Or105_transcript
###
NC_035108.1	.	gene	80117004	80118838	.	+	.	ID=Or107;Name=Odorant receptor 107
NC_035108.1	.	mRNA	80117004	80118838	.	+	.	ID=Or107_transcript;Name=Odorant receptor 107;Parent=Or107;symbol=Or107
NC_035108.1	.	exon	80117004	80117373	.	+	.	ID=Or107_transcript_exon1;Name=Or107_transcript_exon1;Parent=Or107_transcript
NC_035108.1	.	exon	80117433	80118111	.	+	.	ID=Or107_transcript_exon2;Name=Or107_transcript_exon2;Parent=Or107_transcript
NC_035108.1	.	CDS	80117232	80117373	.	+	0	ID=Or107_transcript_CDS1;Name=Or107_transcript_CDS1;Parent=Or107_transcript
NC_035108.1	.	CDS	80117433	80118111	.	+	2	ID=Or107_transcript_CDS2;Name=Or107_transcript_CDS2;Parent=Or107_transcript
NC_035108.1	.	CDS	80118171	80118372	.	+	1	ID=Or107_transcript_CDS3;Name=Or107_transcript_CDS3;Parent=Or107_transcript
NC_035108.1	.	CDS	80118437	80118667	.	+	0	ID=Or107_transcript_CDS4;Name=Or107_transcript_CDS4;Parent=Or107_transcript
NC_035108.1	.	exon	80118171	80118372	.	+	.	ID=Or107_transcript_exon3;Name=Or107_transcript_exon3;Parent=Or107_transcript
NC_035108.1	.	exon	80118437	80118838	.	+	.	ID=Or107_transcript_exon4;Name=Or107_transcript_exon4;Parent=Or107_transcript
###
NC_035108.1	.	gene	448835489	448837124	.	-	.	ID=Or29;Name=Odorant receptor 29
NC_035108.1	.	mRNA	448835489	448837124	.	-	.	ID=Or29_transcript;Name=Odorant receptor 29;Parent=Or29;symbol=Or29
NC_035108.1	.	CDS	448836254	448837102	.	-	0	ID=Or29_transcript_CDS1;Name=Or29_transcript_CDS1;Parent=Or29_transcript
NC_035108.1	.	CDS	448836096	448836194	.	-	0	ID=Or29_transcript_CDS2;Name=Or29_transcript_CDS2;Parent=Or29_transcript
NC_035108.1	.	CDS	448835823	448836029	.	-	0	ID=Or29_transcript_CDS3;Name=Or29_transcript_CDS3;Parent=Or29_transcript
NC_035108.1	.	exon	448835489	448836029	.	-	.	ID=Or29_transcript_exon1;Name=Or29_transcript_exon1;Parent=Or29_transcript
NC_035108.1	.	exon	448836254	448837124	.	-	.	ID=Or29_transcript_exon2;Name=Or29_transcript_exon2;Parent=Or29_transcript
NC_035108.1	.	exon	448836096	448836194	.	-	.	ID=Or29_transcript_exon3;Name=Or29_transcript_exon3;Parent=Or29_transcript
###
NC_035108.1	.	gene	80126260	80127916	.	-	.	ID=Or108;Name=Odorant receptor 108
NC_035108.1	.	mRNA	80126260	80127916	.	-	.	ID=Or108_transcript;Name=Odorant receptor 108;Parent=Or108;symbol=Or108
NC_035108.1	.	CDS	80127689	80127830	.	-	0	ID=Or108_transcript_CDS1;Name=Or108_transcript_CDS1;Parent=Or108_transcript
NC_035108.1	.	CDS	80126901	80127579	.	-	2	ID=Or108_transcript_CDS2;Name=Or108_transcript_CDS2;Parent=Or108_transcript
NC_035108.1	.	CDS	80126639	80126840	.	-	1	ID=Or108_transcript_CDS3;Name=Or108_transcript_CDS3;Parent=Or108_transcript
NC_035108.1	.	CDS	80126345	80126575	.	-	0	ID=Or108_transcript_CDS4;Name=Or108_transcript_CDS4;Parent=Or108_transcript
NC_035108.1	.	exon	80127689	80127916	.	-	.	ID=Or108_transcript_exon1;Name=Or108_transcript_exon1;Parent=Or108_transcript
NC_035108.1	.	exon	80126260	80126575	.	-	.	ID=Or108_transcript_exon2;Name=Or108_transcript_exon2;Parent=Or108_transcript
NC_035108.1	.	exon	80126639	80126840	.	-	.	ID=Or108_transcript_exon3;Name=Or108_transcript_exon3;Parent=Or108_transcript
NC_035108.1	.	exon	80126901	80127579	.	-	.	ID=Or108_transcript_exon4;Name=Or108_transcript_exon4;Parent=Or108_transcript
###
NC_035108.1	.	gene	448732098	448734136	.	+	.	ID=Or71;Name=Odorant receptor 71
NC_035108.1	.	mRNA	448732098	448734136	.	+	.	ID=Or71_transcript;Name=Odorant receptor 71;Parent=Or71;symbol=Or71
NC_035108.1	.	exon	448733733	448733987	.	+	.	ID=Or71_transcript_exon1;Name=Or71_transcript_exon1;Parent=Or71_transcript
NC_035108.1	.	exon	448734048	448734136	.	+	.	ID=Or71_transcript_exon2;Name=Or71_transcript_exon2;Parent=Or71_transcript
NC_035108.1	.	exon	448733581	448733680	.	+	.	ID=Or71_transcript_exon3;Name=Or71_transcript_exon3;Parent=Or71_transcript
NC_035108.1	.	exon	448733231	448733512	.	+	.	ID=Or71_transcript_exon4;Name=Or71_transcript_exon4;Parent=Or71_transcript
NC_035108.1	.	exon	448732917	448733148	.	+	.	ID=Or71_transcript_exon5;Name=Or71_transcript_exon5;Parent=Or71_transcript
NC_035108.1	.	exon	448732098	448732663	.	+	.	ID=Or71_transcript_exon6;Name=Or71_transcript_exon6;Parent=Or71_transcript
NC_035108.1	.	CDS	448732345	448732663	.	+	0	ID=Or71_transcript_CDS1;Name=Or71_transcript_CDS1;Parent=Or71_transcript
NC_035108.1	.	CDS	448732917	448733148	.	+	2	ID=Or71_transcript_CDS2;Name=Or71_transcript_CDS2;Parent=Or71_transcript
NC_035108.1	.	CDS	448733231	448733512	.	+	1	ID=Or71_transcript_CDS3;Name=Or71_transcript_CDS3;Parent=Or71_transcript
NC_035108.1	.	CDS	448733581	448733680	.	+	1	ID=Or71_transcript_CDS4;Name=Or71_transcript_CDS4;Parent=Or71_transcript
NC_035108.1	.	CDS	448733733	448733987	.	+	0	ID=Or71_transcript_CDS5;Name=Or71_transcript_CDS5;Parent=Or71_transcript
NC_035108.1	.	CDS	448734048	448734107	.	+	0	ID=Or71_transcript_CDS6;Name=Or71_transcript_CDS6;Parent=Or71_transcript
###
NC_035108.1	.	gene	409279650	409281717	.	-	.	ID=Or42;Name=Odorant receptor 42
NC_035108.1	.	mRNA	409280392	409281669	.	-	.	ID=Or42_transcript;Name=Odorant receptor 42;Parent=Or42;symbol=Or42
NC_035108.1	.	exon	409280806	409281669	.	-	.	ID=Or42_transcript_exon1;Name=Or42_transcript_exon1;Parent=Or42_transcript
NC_035108.1	.	exon	409280499	409280744	.	-	.	ID=Or42_transcript_exon2;Name=Or42_transcript_exon2;Parent=Or42_transcript
NC_035108.1	.	CDS	409280806	409281669	.	-	0	ID=Or42_transcript_CDS1;Name=Or42_transcript_CDS1;Parent=Or42_transcript
NC_035108.1	.	CDS	409280499	409280744	.	-	0	ID=Or42_transcript_CDS2;Name=Or42_transcript_CDS2;Parent=Or42_transcript
NC_035108.1	.	CDS	409280392	409280439	.	-	0	ID=Or42_transcript_CDS3;Name=Or42_transcript_CDS3;Parent=Or42_transcript
NC_035108.1	.	exon	409280392	409280439	.	-	.	ID=Or42_transcript_exon3;Name=Or42_transcript_exon3;Parent=Or42_transcript
###
NC_035108.1	.	gene	449746053	449759833	.	-	.	ID=Or48;Name=Odorant receptor 48
NC_035108.1	.	mRNA	449746053	449759833	.	-	.	ID=Or48_transcript;Name=Odorant receptor 48;Parent=Or48;symbol=Or48
NC_035108.1	.	exon	449746187	449746342	.	-	.	ID=Or48_transcript_exon1;Name=Or48_transcript_exon1;Parent=Or48_transcript
NC_035108.1	.	exon	449759515	449759833	.	-	.	ID=Or48_transcript_exon2;Name=Or48_transcript_exon2;Parent=Or48_transcript
NC_035108.1	.	exon	449746053	449746106	.	-	.	ID=Or48_transcript_exon3;Name=Or48_transcript_exon3;Parent=Or48_transcript
NC_035108.1	.	exon	449758778	449758877	.	-	.	ID=Or48_transcript_exon4;Name=Or48_transcript_exon4;Parent=Or48_transcript
NC_035108.1	.	exon	449746407	449746508	.	-	.	ID=Or48_transcript_exon5;Name=Or48_transcript_exon5;Parent=Or48_transcript
NC_035108.1	.	exon	449758938	449759195	.	-	.	ID=Or48_transcript_exon6;Name=Or48_transcript_exon6;Parent=Or48_transcript
NC_035108.1	.	exon	449759257	449759458	.	-	.	ID=Or48_transcript_exon7;Name=Or48_transcript_exon7;Parent=Or48_transcript
NC_035108.1	.	CDS	449759515	449759833	.	-	0	ID=Or48_transcript_CDS1;Name=Or48_transcript_CDS1;Parent=Or48_transcript
NC_035108.1	.	CDS	449759257	449759458	.	-	2	ID=Or48_transcript_CDS2;Name=Or48_transcript_CDS2;Parent=Or48_transcript
NC_035108.1	.	CDS	449758938	449759195	.	-	1	ID=Or48_transcript_CDS3;Name=Or48_transcript_CDS3;Parent=Or48_transcript
NC_035108.1	.	CDS	449758778	449758877	.	-	1	ID=Or48_transcript_CDS4;Name=Or48_transcript_CDS4;Parent=Or48_transcript
NC_035108.1	.	CDS	449746407	449746508	.	-	0	ID=Or48_transcript_CDS5;Name=Or48_transcript_CDS5;Parent=Or48_transcript
NC_035108.1	.	CDS	449746187	449746342	.	-	0	ID=Or48_transcript_CDS6;Name=Or48_transcript_CDS6;Parent=Or48_transcript
NC_035108.1	.	CDS	449746053	449746106	.	-	0	ID=Or48_transcript_CDS7;Name=Or48_transcript_CDS7;Parent=Or48_transcript
###
NC_035108.1	.	pseudogene	94495585	94495934	.	-	.	ID=Or130;Name=Odorant receptor 130
NC_035108.1	.	transcript	94495585	94495934	.	-	.	ID=Or130_transcript;Name=Odorant receptor 130;Parent=Or130;symbol=Or130
NC_035108.1	.	exon	94495814	94495934	.	-	.	ID=Or130_transcript_exon1;Name=Or130_transcript_exon1;Parent=Or130_transcript
NC_035108.1	.	exon	94495585	94495739	.	-	.	ID=Or130_transcript_exon2;Name=Or130_transcript_exon2;Parent=Or130_transcript
###
NC_035108.1	.	gene	79448318	79450086	.	-	.	ID=Or106;Name=Odorant receptor 106
NC_035108.1	.	mRNA	79448318	79450086	.	-	.	ID=Or106_transcript;Name=Odorant receptor 106;Parent=Or106;symbol=Or106
NC_035108.1	.	CDS	79449947	79450055	.	-	0	ID=Or106_transcript_CDS1;Name=Or106_transcript_CDS1;Parent=Or106_transcript
NC_035108.1	.	CDS	79449195	79449876	.	-	2	ID=Or106_transcript_CDS2;Name=Or106_transcript_CDS2;Parent=Or106_transcript
NC_035108.1	.	CDS	79448912	79449083	.	-	1	ID=Or106_transcript_CDS3;Name=Or106_transcript_CDS3;Parent=Or106_transcript
NC_035108.1	.	CDS	79448632	79448862	.	-	0	ID=Or106_transcript_CDS4;Name=Or106_transcript_CDS4;Parent=Or106_transcript
NC_035108.1	.	exon	79449195	79449876	.	-	.	ID=Or106_transcript_exon1;Name=Or106_transcript_exon1;Parent=Or106_transcript
NC_035108.1	.	exon	79448912	79449083	.	-	.	ID=Or106_transcript_exon2;Name=Or106_transcript_exon2;Parent=Or106_transcript
NC_035108.1	.	exon	79448318	79448862	.	-	.	ID=Or106_transcript_exon3;Name=Or106_transcript_exon3;Parent=Or106_transcript
NC_035108.1	.	exon	79449947	79450086	.	-	.	ID=Or106_transcript_exon4;Name=Or106_transcript_exon4;Parent=Or106_transcript
###
NC_035108.1	.	gene	136107796	136122364	.	+	.	ID=Or132;Name=Odorant receptor 132
NC_035108.1	.	mRNA	136108480	136122364	.	+	.	ID=Or132_transcript;Name=Odorant receptor 132;Parent=Or132;symbol=Or132
NC_035108.1	.	exon	136117281	136117386	.	+	.	ID=Or132_transcript_exon1;Name=Or132_transcript_exon1;Parent=Or132_transcript
NC_035108.1	.	exon	136116950	136117220	.	+	.	ID=Or132_transcript_exon2;Name=Or132_transcript_exon2;Parent=Or132_transcript
NC_035108.1	.	exon	136116708	136116890	.	+	.	ID=Or132_transcript_exon3;Name=Or132_transcript_exon3;Parent=Or132_transcript
NC_035108.1	.	exon	136117702	136117803	.	+	.	ID=Or132_transcript_exon4;Name=Or132_transcript_exon4;Parent=Or132_transcript
NC_035108.1	.	exon	136117925	136118080	.	+	.	ID=Or132_transcript_exon5;Name=Or132_transcript_exon5;Parent=Or132_transcript
NC_035108.1	.	exon	136116478	136116616	.	+	.	ID=Or132_transcript_exon6;Name=Or132_transcript_exon6;Parent=Or132_transcript
NC_035108.1	.	exon	136122030	136122364	.	+	.	ID=Or132_transcript_exon7;Name=Or132_transcript_exon7;Parent=Or132_transcript
NC_035108.1	.	CDS	136108519	136108782	.	+	0	ID=Or132_transcript_CDS1;Name=Or132_transcript_CDS1;Parent=Or132_transcript
NC_035108.1	.	CDS	136116478	136116616	.	+	0	ID=Or132_transcript_CDS2;Name=Or132_transcript_CDS2;Parent=Or132_transcript
NC_035108.1	.	CDS	136116708	136116890	.	+	2	ID=Or132_transcript_CDS3;Name=Or132_transcript_CDS3;Parent=Or132_transcript
NC_035108.1	.	CDS	136116950	136117220	.	+	2	ID=Or132_transcript_CDS4;Name=Or132_transcript_CDS4;Parent=Or132_transcript
NC_035108.1	.	CDS	136117281	136117386	.	+	1	ID=Or132_transcript_CDS5;Name=Or132_transcript_CDS5;Parent=Or132_transcript
NC_035108.1	.	CDS	136117702	136117803	.	+	0	ID=Or132_transcript_CDS6;Name=Or132_transcript_CDS6;Parent=Or132_transcript
NC_035108.1	.	CDS	136117925	136118080	.	+	0	ID=Or132_transcript_CDS7;Name=Or132_transcript_CDS7;Parent=Or132_transcript
NC_035108.1	.	CDS	136122030	136122086	.	+	0	ID=Or132_transcript_CDS8;Name=Or132_transcript_CDS8;Parent=Or132_transcript
NC_035108.1	.	exon	136108480	136108782	.	+	.	ID=Or132_transcript_exon8;Name=Or132_transcript_exon8;Parent=Or132_transcript
###
NC_035108.1	.	gene	408849373	408850851	.	+	.	ID=Or63;Name=Odorant receptor 63
NC_035108.1	.	mRNA	408849373	408850851	.	+	.	ID=Or63_transcript;Name=Odorant receptor 63;Parent=Or63;symbol=Or63
NC_035108.1	.	exon	408850268	408850457	.	+	.	ID=Or63_transcript_exon1;Name=Or63_transcript_exon1;Parent=Or63_transcript
NC_035108.1	.	exon	408850510	408850665	.	+	.	ID=Or63_transcript_exon2;Name=Or63_transcript_exon2;Parent=Or63_transcript
NC_035108.1	.	exon	408850730	408850851	.	+	.	ID=Or63_transcript_exon3;Name=Or63_transcript_exon3;Parent=Or63_transcript
NC_035108.1	.	exon	408849373	408850208	.	+	.	ID=Or63_transcript_exon4;Name=Or63_transcript_exon4;Parent=Or63_transcript
NC_035108.1	.	CDS	408849403	408850208	.	+	0	ID=Or63_transcript_CDS1;Name=Or63_transcript_CDS1;Parent=Or63_transcript
NC_035108.1	.	CDS	408850268	408850457	.	+	1	ID=Or63_transcript_CDS2;Name=Or63_transcript_CDS2;Parent=Or63_transcript
NC_035108.1	.	CDS	408850510	408850665	.	+	0	ID=Or63_transcript_CDS3;Name=Or63_transcript_CDS3;Parent=Or63_transcript
NC_035108.1	.	CDS	408850730	408850789	.	+	0	ID=Or63_transcript_CDS4;Name=Or63_transcript_CDS4;Parent=Or63_transcript
###
NC_035108.1	.	gene	68115909	68117419	.	-	.	ID=Or133;Name=Odorant receptor 133
NC_035108.1	.	mRNA	68115909	68117419	.	-	.	ID=Or133_transcript;Name=Odorant receptor 133;Parent=Or133;symbol=Or133
NC_035108.1	.	exon	68116415	68116604	.	-	.	ID=Or133_transcript_exon1;Name=Or133_transcript_exon1;Parent=Or133_transcript
NC_035108.1	.	CDS	68116656	68117413	.	-	0	ID=Or133_transcript_CDS1;Name=Or133_transcript_CDS1;Parent=Or133_transcript
NC_035108.1	.	CDS	68116415	68116604	.	-	1	ID=Or133_transcript_CDS2;Name=Or133_transcript_CDS2;Parent=Or133_transcript
NC_035108.1	.	CDS	68116199	68116354	.	-	0	ID=Or133_transcript_CDS3;Name=Or133_transcript_CDS3;Parent=Or133_transcript
NC_035108.1	.	CDS	68116085	68116144	.	-	0	ID=Or133_transcript_CDS4;Name=Or133_transcript_CDS4;Parent=Or133_transcript
NC_035108.1	.	exon	68116199	68116354	.	-	.	ID=Or133_transcript_exon2;Name=Or133_transcript_exon2;Parent=Or133_transcript
NC_035108.1	.	exon	68116656	68117419	.	-	.	ID=Or133_transcript_exon3;Name=Or133_transcript_exon3;Parent=Or133_transcript
NC_035108.1	.	exon	68115909	68116144	.	-	.	ID=Or133_transcript_exon4;Name=Or133_transcript_exon4;Parent=Or133_transcript
###
NC_035108.1	.	gene	94527817	94529467	.	+	.	ID=Or116;Name=Odorant receptor 116
NC_035108.1	.	mRNA	94527817	94529467	.	+	.	ID=Or116_transcript;Name=Odorant receptor 116;Parent=Or116;symbol=Or116
NC_035108.1	.	exon	94527817	94528084	.	+	.	ID=Or116_transcript_exon1;Name=Or116_transcript_exon1;Parent=Or116_transcript
NC_035108.1	.	CDS	94527949	94528084	.	+	0	ID=Or116_transcript_CDS1;Name=Or116_transcript_CDS1;Parent=Or116_transcript
NC_035108.1	.	CDS	94528149	94528824	.	+	2	ID=Or116_transcript_CDS2;Name=Or116_transcript_CDS2;Parent=Or116_transcript
NC_035108.1	.	CDS	94528878	94529079	.	+	1	ID=Or116_transcript_CDS3;Name=Or116_transcript_CDS3;Parent=Or116_transcript
NC_035108.1	.	CDS	94529139	94529369	.	+	0	ID=Or116_transcript_CDS4;Name=Or116_transcript_CDS4;Parent=Or116_transcript
NC_035108.1	.	exon	94529139	94529467	.	+	.	ID=Or116_transcript_exon2;Name=Or116_transcript_exon2;Parent=Or116_transcript
NC_035108.1	.	exon	94528878	94529079	.	+	.	ID=Or116_transcript_exon3;Name=Or116_transcript_exon3;Parent=Or116_transcript
NC_035108.1	.	exon	94528149	94528824	.	+	.	ID=Or116_transcript_exon4;Name=Or116_transcript_exon4;Parent=Or116_transcript
###
NC_035108.1	.	gene	408861383	408864107	.	+	.	ID=Or64;Name=Odorant receptor 64
NC_035108.1	.	mRNA	408861383	408864107	.	+	.	ID=Or64_transcript;Name=Odorant receptor 64;Parent=Or64;symbol=Or64
NC_035108.1	.	exon	408863803	408864107	.	+	.	ID=Or64_transcript_exon1;Name=Or64_transcript_exon1;Parent=Or64_transcript
NC_035108.1	.	exon	408863593	408863748	.	+	.	ID=Or64_transcript_exon2;Name=Or64_transcript_exon2;Parent=Or64_transcript
NC_035108.1	.	CDS	408861383	408861700	.	+	0	ID=Or64_transcript_CDS1;Name=Or64_transcript_CDS1;Parent=Or64_transcript
NC_035108.1	.	CDS	408862780	408863285	.	+	0	ID=Or64_transcript_CDS2;Name=Or64_transcript_CDS2;Parent=Or64_transcript
NC_035108.1	.	CDS	408863347	408863536	.	+	1	ID=Or64_transcript_CDS3;Name=Or64_transcript_CDS3;Parent=Or64_transcript
NC_035108.1	.	CDS	408863593	408863748	.	+	0	ID=Or64_transcript_CDS4;Name=Or64_transcript_CDS4;Parent=Or64_transcript
NC_035108.1	.	CDS	408863803	408863856	.	+	0	ID=Or64_transcript_CDS5;Name=Or64_transcript_CDS5;Parent=Or64_transcript
NC_035108.1	.	exon	408863347	408863536	.	+	.	ID=Or64_transcript_exon3;Name=Or64_transcript_exon3;Parent=Or64_transcript
NC_035108.1	.	exon	408861383	408861700	.	+	.	ID=Or64_transcript_exon4;Name=Or64_transcript_exon4;Parent=Or64_transcript
NC_035108.1	.	exon	408862780	408863285	.	+	.	ID=Or64_transcript_exon5;Name=Or64_transcript_exon5;Parent=Or64_transcript
###
NC_035108.1	.	gene	16955626	16966544	.	-	.	ID=Ir75i;Name=Ionotropic receptor 75i
NC_035108.1	.	mRNA	16955626	16966544	.	-	.	ID=Ir75i_transcript;Name=Ionotropic receptor 75i;Parent=Ir75i;symbol=Ir75i
NC_035108.1	.	exon	16965248	16966544	.	-	.	ID=Ir75i_transcript_exon1;Name=Ir75i_transcript_exon1;Parent=Ir75i_transcript
NC_035108.1	.	exon	16955626	16957175	.	-	.	ID=Ir75i_transcript_exon2;Name=Ir75i_transcript_exon2;Parent=Ir75i_transcript
NC_035108.1	.	exon	16957232	16957494	.	-	.	ID=Ir75i_transcript_exon3;Name=Ir75i_transcript_exon3;Parent=Ir75i_transcript
NC_035108.1	.	CDS	16965248	16966525	.	-	0	ID=Ir75i_transcript_CDS1;Name=Ir75i_transcript_CDS1;Parent=Ir75i_transcript
NC_035108.1	.	CDS	16957232	16957494	.	-	0	ID=Ir75i_transcript_CDS2;Name=Ir75i_transcript_CDS2;Parent=Ir75i_transcript
NC_035108.1	.	CDS	16956917	16957175	.	-	1	ID=Ir75i_transcript_CDS3;Name=Ir75i_transcript_CDS3;Parent=Ir75i_transcript
###
NC_035108.1	.	gene	94514898	94517053	.	+	.	ID=Or117;Name=Odorant receptor 117
NC_035108.1	.	mRNA	94514898	94517053	.	+	.	ID=Or117_transcript;Name=Odorant receptor 117;Parent=Or117;symbol=Or117
NC_035108.1	.	CDS	94514931	94515072	.	+	0	ID=Or117_transcript_CDS1;Name=Or117_transcript_CDS1;Parent=Or117_transcript
NC_035108.1	.	CDS	94515135	94515813	.	+	2	ID=Or117_transcript_CDS2;Name=Or117_transcript_CDS2;Parent=Or117_transcript
NC_035108.1	.	CDS	94515873	94516074	.	+	1	ID=Or117_transcript_CDS3;Name=Or117_transcript_CDS3;Parent=Or117_transcript
NC_035108.1	.	CDS	94516134	94516364	.	+	0	ID=Or117_transcript_CDS4;Name=Or117_transcript_CDS4;Parent=Or117_transcript
NC_035108.1	.	exon	94514898	94515072	.	+	.	ID=Or117_transcript_exon1;Name=Or117_transcript_exon1;Parent=Or117_transcript
NC_035108.1	.	exon	94515135	94515813	.	+	.	ID=Or117_transcript_exon2;Name=Or117_transcript_exon2;Parent=Or117_transcript
NC_035108.1	.	exon	94515873	94516074	.	+	.	ID=Or117_transcript_exon3;Name=Or117_transcript_exon3;Parent=Or117_transcript
NC_035108.1	.	exon	94516134	94517053	.	+	.	ID=Or117_transcript_exon4;Name=Or117_transcript_exon4;Parent=Or117_transcript
###
NC_035108.1	.	gene	445836047	445837744	.	+	.	ID=Ir119;Name=Ionotropic receptor 119
NC_035108.1	.	mRNA	445836047	445837744	.	+	.	ID=Ir119_transcript;Name=Ionotropic receptor 119;Parent=Ir119;symbol=Ir119
NC_035108.1	.	CDS	445836047	445837744	.	+	0	ID=Ir119_transcript_CDS1;Name=Ir119_transcript_CDS1;Parent=Ir119_transcript
NC_035108.1	.	exon	445836047	445837744	.	+	.	ID=Ir119_transcript_exon1;Name=Ir119_transcript_exon1;Parent=Ir119_transcript
###
NC_035108.1	.	gene	336027245	336045622	.	+	.	ID=Or128;Name=Odorant receptor 128
NC_035108.1	.	mRNA	336027245	336045622	.	+	.	ID=Or128_transcript;Name=Odorant receptor 128;Parent=Or128;symbol=Or128
NC_035108.1	.	exon	336027245	336027923	.	+	.	ID=Or128_transcript_exon1;Name=Or128_transcript_exon1;Parent=Or128_transcript
NC_035108.1	.	exon	336027984	336028174	.	+	.	ID=Or128_transcript_exon2;Name=Or128_transcript_exon2;Parent=Or128_transcript
NC_035108.1	.	exon	336045282	336045622	.	+	.	ID=Or128_transcript_exon3;Name=Or128_transcript_exon3;Parent=Or128_transcript
NC_035108.1	.	CDS	336027245	336027923	.	+	0	ID=Or128_transcript_CDS1;Name=Or128_transcript_CDS1;Parent=Or128_transcript
NC_035108.1	.	CDS	336027984	336028174	.	+	2	ID=Or128_transcript_CDS2;Name=Or128_transcript_CDS2;Parent=Or128_transcript
NC_035108.1	.	CDS	336045282	336045530	.	+	0	ID=Or128_transcript_CDS3;Name=Or128_transcript_CDS3;Parent=Or128_transcript
###
NC_035108.1	.	pseudogene	448699296	448700249	.	+	.	ID=Or49;Name=Odorant receptor 49
NC_035108.1	.	transcript	448699296	448700249	.	+	.	ID=Or49_transcript;Name=Odorant receptor 49;Parent=Or49;symbol=Or49
NC_035108.1	.	exon	448700043	448700249	.	+	.	ID=Or49_transcript_exon1;Name=Or49_transcript_exon1;Parent=Or49_transcript
NC_035108.1	.	exon	448699873	448699971	.	+	.	ID=Or49_transcript_exon2;Name=Or49_transcript_exon2;Parent=Or49_transcript
NC_035108.1	.	exon	448699296	448699784	.	+	.	ID=Or49_transcript_exon3;Name=Or49_transcript_exon3;Parent=Or49_transcript
###
NC_035108.1	.	gene	267241370	267274346	.	+	.	ID=Gr63;Name=Gustatory receptor 63
NC_035108.1	.	mRNA	267241370	267274346	.	+	.	ID=Gr63_transcript;Name=Gustatory receptor 63;Parent=Gr63;symbol=Gr63
NC_035108.1	.	exon	267273633	267273698	.	+	.	ID=Gr63_transcript_exon1;Name=Gr63_transcript_exon1;Parent=Gr63_transcript
NC_035108.1	.	CDS	267264900	267264937	.	+	0	ID=Gr63_transcript_CDS1;Name=Gr63_transcript_CDS1;Parent=Gr63_transcript
NC_035108.1	.	CDS	267273134	267273257	.	+	1	ID=Gr63_transcript_CDS2;Name=Gr63_transcript_CDS2;Parent=Gr63_transcript
NC_035108.1	.	CDS	267273633	267273698	.	+	0	ID=Gr63_transcript_CDS3;Name=Gr63_transcript_CDS3;Parent=Gr63_transcript
NC_035108.1	.	CDS	267273773	267273856	.	+	0	ID=Gr63_transcript_CDS4;Name=Gr63_transcript_CDS4;Parent=Gr63_transcript
NC_035108.1	.	CDS	267273957	267274025	.	+	0	ID=Gr63_transcript_CDS5;Name=Gr63_transcript_CDS5;Parent=Gr63_transcript
NC_035108.1	.	exon	267273773	267273856	.	+	.	ID=Gr63_transcript_exon2;Name=Gr63_transcript_exon2;Parent=Gr63_transcript
NC_035108.1	.	exon	267264329	267264937	.	+	.	ID=Gr63_transcript_exon3;Name=Gr63_transcript_exon3;Parent=Gr63_transcript
NC_035108.1	.	exon	267273957	267274346	.	+	.	ID=Gr63_transcript_exon4;Name=Gr63_transcript_exon4;Parent=Gr63_transcript
NC_035108.1	.	exon	267247951	267248308	.	+	.	ID=Gr63_transcript_exon5;Name=Gr63_transcript_exon5;Parent=Gr63_transcript
NC_035108.1	.	exon	267273134	267273257	.	+	.	ID=Gr63_transcript_exon6;Name=Gr63_transcript_exon6;Parent=Gr63_transcript
NC_035108.1	.	exon	267241370	267241395	.	+	.	ID=Gr63_transcript_exon7;Name=Gr63_transcript_exon7;Parent=Gr63_transcript
NC_035108.1	.	exon	267261367	267261855	.	+	.	ID=Gr63_transcript_exon8;Name=Gr63_transcript_exon8;Parent=Gr63_transcript
###
NC_035108.1	.	gene	57600908	57607815	.	+	.	ID=Or82;Name=Odorant receptor 82
NC_035108.1	.	mRNA	57600908	57607815	.	+	.	ID=Or82_transcript;Name=Odorant receptor 82;Parent=Or82;symbol=Or82
NC_035108.1	.	CDS	57601300	57601396	.	+	0	ID=Or82_transcript_CDS1;Name=Or82_transcript_CDS1;Parent=Or82_transcript
NC_035108.1	.	CDS	57601455	57601952	.	+	2	ID=Or82_transcript_CDS2;Name=Or82_transcript_CDS2;Parent=Or82_transcript
NC_035108.1	.	CDS	57606748	57606960	.	+	1	ID=Or82_transcript_CDS3;Name=Or82_transcript_CDS3;Parent=Or82_transcript
NC_035108.1	.	CDS	57607023	57607221	.	+	1	ID=Or82_transcript_CDS4;Name=Or82_transcript_CDS4;Parent=Or82_transcript
NC_035108.1	.	CDS	57607284	57607526	.	+	0	ID=Or82_transcript_CDS5;Name=Or82_transcript_CDS5;Parent=Or82_transcript
NC_035108.1	.	exon	57600908	57601396	.	+	.	ID=Or82_transcript_exon5;Name=Or82_transcript_exon5;Parent=Or82_transcript
NC_035108.1	.	exon	57601455	57601952	.	+	.	ID=Or82_transcript_exon2;Name=Or82_transcript_exon2;Parent=Or82_transcript
NC_035108.1	.	exon	57606748	57606960	.	+	.	ID=Or82_transcript_exon1;Name=Or82_transcript_exon1;Parent=Or82_transcript
NC_035108.1	.	exon	57607023	57607221	.	+	.	ID=Or82_transcript_exon4;Name=Or82_transcript_exon4;Parent=Or82_transcript
NC_035108.1	.	exon	57607284	57607815	.	+	.	ID=Or82_transcript_exon3;Name=Or82_transcript_exon3;Parent=Or82_transcript
###
NC_035108.1	.	pseudogene	356243624	356243824	.	-	.	ID=Or127;Name=Odorant receptor 127
NC_035108.1	.	transcript	356243624	356243824	.	-	.	ID=Or127_transcript;Name=Odorant receptor 127;Parent=Or127;symbol=Or127
NC_035108.1	.	exon	356243624	356243824	.	-	.	ID=Or127_transcript_exon1;Name=Or127_transcript_exon1;Parent=Or127_transcript
###
NC_035108.1	.	gene	445156086	445157909	.	+	.	ID=Ir120;Name=Ionotropic receptor 120
NC_035108.1	.	mRNA	445156086	445157909	.	+	.	ID=Ir120_transcript;Name=Ionotropic receptor 120;Parent=Ir120;symbol=Ir120
NC_035108.1	.	CDS	445156086	445157909	.	+	0	ID=Ir120_transcript_CDS1;Name=Ir120_transcript_CDS1;Parent=Ir120_transcript
NC_035108.1	.	exon	445156086	445157909	.	+	.	ID=Ir120_transcript_exon1;Name=Ir120_transcript_exon1;Parent=Ir120_transcript
###
NC_035108.1	.	gene	445232274	445234375	.	+	.	ID=Ir121;Name=Ionotropic receptor 121
NC_035108.1	.	mRNA	445232274	445234375	.	+	.	ID=Ir121_transcript;Name=Ionotropic receptor 121;Parent=Ir121;symbol=Ir121
NC_035108.1	.	CDS	445232274	445234109	.	+	0	ID=Ir121_transcript_CDS1;Name=Ir121_transcript_CDS1;Parent=Ir121_transcript
NC_035108.1	.	exon	445232274	445234375	.	+	.	ID=Ir121_transcript_exon1;Name=Ir121_transcript_exon1;Parent=Ir121_transcript
###
NC_035108.1	.	pseudogene	16994630	17004272	.	-	.	ID=Ir75j;Name=Ionotropic receptor 75j
NC_035108.1	.	transcript	16994630	17004272	.	-	.	ID=Ir75j_transcript;Name=Ionotropic receptor 75j;Parent=Ir75j;symbol=Ir75j
NC_035108.1	.	exon	16994630	16994890	.	-	.	ID=Ir75j_transcript_exon1;Name=Ir75j_transcript_exon1;Parent=Ir75j_transcript
NC_035108.1	.	exon	17002996	17004272	.	-	.	ID=Ir75j_transcript_exon2;Name=Ir75j_transcript_exon2;Parent=Ir75j_transcript
NC_035108.1	.	exon	16994948	16995216	.	-	.	ID=Ir75j_transcript_exon3;Name=Ir75j_transcript_exon3;Parent=Ir75j_transcript
###
NC_035108.1	.	gene	374038124	374051252	.	-	.	ID=Ir31a1;Name=Ionotropic receptor 31a1
NC_035108.1	.	mRNA	374038124	374050753	.	-	.	ID=Ir31a1_transcript;Name=Ionotropic receptor 31a1;Parent=Ir31a1;symbol=Ir31a1
NC_035108.1	.	exon	374050389	374050555	.	-	.	ID=Ir31a1_transcript_exon1;Name=Ir31a1_transcript_exon1;Parent=Ir31a1_transcript
NC_035108.1	.	exon	374048417	374048746	.	-	.	ID=Ir31a1_transcript_exon2;Name=Ir31a1_transcript_exon2;Parent=Ir31a1_transcript
NC_035108.1	.	exon	374039166	374039207	.	-	.	ID=Ir31a1_transcript_exon3;Name=Ir31a1_transcript_exon3;Parent=Ir31a1_transcript
NC_035108.1	.	exon	374038551	374038690	.	-	.	ID=Ir31a1_transcript_exon4;Name=Ir31a1_transcript_exon4;Parent=Ir31a1_transcript
NC_035108.1	.	CDS	374050615	374050744	.	-	0	ID=Ir31a1_transcript_CDS1;Name=Ir31a1_transcript_CDS1;Parent=Ir31a1_transcript
NC_035108.1	.	CDS	374050389	374050555	.	-	2	ID=Ir31a1_transcript_CDS2;Name=Ir31a1_transcript_CDS2;Parent=Ir31a1_transcript
NC_035108.1	.	CDS	374048417	374048746	.	-	0	ID=Ir31a1_transcript_CDS3;Name=Ir31a1_transcript_CDS3;Parent=Ir31a1_transcript
NC_035108.1	.	CDS	374048220	374048353	.	-	0	ID=Ir31a1_transcript_CDS4;Name=Ir31a1_transcript_CDS4;Parent=Ir31a1_transcript
NC_035108.1	.	CDS	374045882	374046052	.	-	1	ID=Ir31a1_transcript_CDS5;Name=Ir31a1_transcript_CDS5;Parent=Ir31a1_transcript
NC_035108.1	.	CDS	374045650	374045825	.	-	1	ID=Ir31a1_transcript_CDS6;Name=Ir31a1_transcript_CDS6;Parent=Ir31a1_transcript
NC_035108.1	.	CDS	374039267	374039541	.	-	2	ID=Ir31a1_transcript_CDS7;Name=Ir31a1_transcript_CDS7;Parent=Ir31a1_transcript
NC_035108.1	.	CDS	374039166	374039207	.	-	0	ID=Ir31a1_transcript_CDS8;Name=Ir31a1_transcript_CDS8;Parent=Ir31a1_transcript
NC_035108.1	.	CDS	374038898	374039065	.	-	0	ID=Ir31a1_transcript_CDS9;Name=Ir31a1_transcript_CDS9;Parent=Ir31a1_transcript
NC_035108.1	.	CDS	374038755	374038837	.	-	0	ID=Ir31a1_transcript_CDS10;Name=Ir31a1_transcript_CDS10;Parent=Ir31a1_transcript
NC_035108.1	.	CDS	374038551	374038690	.	-	1	ID=Ir31a1_transcript_CDS11;Name=Ir31a1_transcript_CDS11;Parent=Ir31a1_transcript
NC_035108.1	.	CDS	374038175	374038266	.	-	2	ID=Ir31a1_transcript_CDS12;Name=Ir31a1_transcript_CDS12;Parent=Ir31a1_transcript
NC_035108.1	.	exon	374039267	374039541	.	-	.	ID=Ir31a1_transcript_exon5;Name=Ir31a1_transcript_exon5;Parent=Ir31a1_transcript
NC_035108.1	.	exon	374050615	374050753	.	-	.	ID=Ir31a1_transcript_exon6;Name=Ir31a1_transcript_exon6;Parent=Ir31a1_transcript
NC_035108.1	.	exon	374038898	374039065	.	-	.	ID=Ir31a1_transcript_exon7;Name=Ir31a1_transcript_exon7;Parent=Ir31a1_transcript
NC_035108.1	.	exon	374038124	374038266	.	-	.	ID=Ir31a1_transcript_exon8;Name=Ir31a1_transcript_exon8;Parent=Ir31a1_transcript
NC_035108.1	.	exon	374048220	374048353	.	-	.	ID=Ir31a1_transcript_exon9;Name=Ir31a1_transcript_exon9;Parent=Ir31a1_transcript
NC_035108.1	.	exon	374038755	374038837	.	-	.	ID=Ir31a1_transcript_exon10;Name=Ir31a1_transcript_exon10;Parent=Ir31a1_transcript
NC_035108.1	.	exon	374045650	374045825	.	-	.	ID=Ir31a1_transcript_exon11;Name=Ir31a1_transcript_exon11;Parent=Ir31a1_transcript
NC_035108.1	.	exon	374045882	374046052	.	-	.	ID=Ir31a1_transcript_exon12;Name=Ir31a1_transcript_exon12;Parent=Ir31a1_transcript
###
NC_035108.1	.	gene	419299677	419301005	.	+	.	ID=Or61;Name=Odorant receptor 61
NC_035108.1	.	mRNA	419299677	419301005	.	+	.	ID=Or61_transcript;Name=Odorant receptor 61;Parent=Or61;symbol=Or61
NC_035108.1	.	CDS	419299677	419300696	.	+	0	ID=Or61_transcript_CDS1;Name=Or61_transcript_CDS1;Parent=Or61_transcript
NC_035108.1	.	CDS	419300760	419301005	.	+	0	ID=Or61_transcript_CDS2;Name=Or61_transcript_CDS2;Parent=Or61_transcript
NC_035108.1	.	exon	419299677	419300696	.	+	.	ID=Or61_transcript_exon1;Name=Or61_transcript_exon1;Parent=Or61_transcript
NC_035108.1	.	exon	419300760	419301005	.	+	.	ID=Or61_transcript_exon2;Name=Or61_transcript_exon2;Parent=Or61_transcript
###
NC_035108.1	.	gene	419318757	419320061	.	+	.	ID=Or60;Name=Odorant receptor 60
NC_035108.1	.	mRNA	419318757	419320061	.	+	.	ID=Or60_transcript;Name=Odorant receptor 60;Parent=Or60;symbol=Or60
NC_035108.1	.	exon	419318757	419319761	.	+	.	ID=Or60_transcript_exon1;Name=Or60_transcript_exon1;Parent=Or60_transcript
NC_035108.1	.	exon	419319822	419320061	.	+	.	ID=Or60_transcript_exon2;Name=Or60_transcript_exon2;Parent=Or60_transcript
NC_035108.1	.	CDS	419318757	419319761	.	+	0	ID=Or60_transcript_CDS1;Name=Or60_transcript_CDS1;Parent=Or60_transcript
NC_035108.1	.	CDS	419319822	419320061	.	+	0	ID=Or60_transcript_CDS2;Name=Or60_transcript_CDS2;Parent=Or60_transcript
###
NC_035108.1	.	gene	329477465	329482507	.	+	.	ID=Or3;Name=Odorant receptor 3
NC_035108.1	.	mRNA	329477465	329482507	.	+	.	ID=Or3_transcript;Name=Odorant receptor 3;Parent=Or3;symbol=Or3
NC_035108.1	.	exon	329481950	329482048	.	+	.	ID=Or3_transcript_exon1;Name=Or3_transcript_exon1;Parent=Or3_transcript
NC_035108.1	.	exon	329477465	329477771	.	+	.	ID=Or3_transcript_exon2;Name=Or3_transcript_exon2;Parent=Or3_transcript
NC_035108.1	.	exon	329482343	329482507	.	+	.	ID=Or3_transcript_exon3;Name=Or3_transcript_exon3;Parent=Or3_transcript
NC_035108.1	.	non_canonical_five_prime_splice_site	329478784	329478784	.	+	.	ID=Or3_transcript_non_canonical_five_prime_splice_site1;Name=Or3_transcript_non_canonical_five_prime_splice_site1;Parent=Or3_transcript
NC_035108.1	.	exon	329478422	329478586	.	+	.	ID=Or3_transcript_exon4;Name=Or3_transcript_exon4;Parent=Or3_transcript
NC_035108.1	.	exon	329477934	329478147	.	+	.	ID=Or3_transcript_exon5;Name=Or3_transcript_exon5;Parent=Or3_transcript
NC_035108.1	.	exon	329478640	329478781	.	+	.	ID=Or3_transcript_exon6;Name=Or3_transcript_exon6;Parent=Or3_transcript
NC_035108.1	.	CDS	329481950	329482048	.	+	.	ID=Or3_transcript_CDS1;Name=Or3_transcript_CDS1;Parent=Or3_transcript
NC_035108.1	.	CDS	329477465	329477771	.	+	.	ID=Or3_transcript_CDS2;Name=Or3_transcript_CDS2;Parent=Or3_transcript
NC_035108.1	.	CDS	329482343	329482507	.	+	.	ID=Or3_transcript_CDS3;Name=Or3_transcript_CDS3;Parent=Or3_transcript
NC_035108.1	.	CDS	329478422	329478586	.	+	.	ID=Or3_transcript_CDS4;Name=Or3_transcript_CDS4;Parent=Or3_transcript
NC_035108.1	.	CDS	329477934	329478147	.	+	.	ID=Or3_transcript_CDS5;Name=Or3_transcript_CDS5;Parent=Or3_transcript
NC_035108.1	.	CDS	329478640	329478781	.	+	.	ID=Or3_transcript_CDS6;Name=Or3_transcript_CDS6;Parent=Or3_transcript
###
NC_035108.1	.	pseudogene	83445629	83447011	.	+	.	ID=Or120;Name=Odorant receptor 120
NC_035108.1	.	transcript	83445629	83447011	.	+	.	ID=Or120_transcript;Name=Odorant receptor 120;Parent=Or120;symbol=Or120
NC_035108.1	.	exon	83446811	83447011	.	+	.	ID=Or120_transcript_exon1;Name=Or120_transcript_exon1;Parent=Or120_transcript
NC_035108.1	.	exon	83445828	83446502	.	+	.	ID=Or120_transcript_exon2;Name=Or120_transcript_exon2;Parent=Or120_transcript
NC_035108.1	.	exon	83445629	83445770	.	+	.	ID=Or120_transcript_exon3;Name=Or120_transcript_exon3;Parent=Or120_transcript
NC_035108.1	.	exon	83446555	83446756	.	+	.	ID=Or120_transcript_exon4;Name=Or120_transcript_exon4;Parent=Or120_transcript
###
NC_035108.1	.	gene	30175185	30176831	.	+	.	ID=Ir165;Name=Ionotropic receptor 165
NC_035108.1	.	mRNA	30175185	30176831	.	-	.	ID=Ir165_transcript;Name=Ionotropic receptor 165;Parent=Ir165;symbol=Ir165
NC_035108.1	.	exon	30175185	30176831	.	-	.	ID=Ir165_transcript_exon1;Name=Ir165_transcript_exon1;Parent=Ir165_transcript
NC_035108.1	.	CDS	30175185	30176831	.	-	0	ID=Ir165_transcript_CDS1;Name=Ir165_transcript_CDS1;Parent=Ir165_transcript
###
NC_035108.1	.	gene	29778199	29779878	.	+	.	ID=Ir172;Name=Ionotropic receptor 172
NC_035108.1	.	mRNA	29778199	29779878	.	-	.	ID=Ir172_transcript;Name=Ionotropic receptor 172;Parent=Ir172;symbol=Ir172
NC_035108.1	.	CDS	29778199	29779878	.	-	0	ID=Ir172_transcript_CDS1;Name=Ir172_transcript_CDS1;Parent=Ir172_transcript
NC_035108.1	.	exon	29778199	29779878	.	-	.	ID=Ir172_transcript_exon1;Name=Ir172_transcript_exon1;Parent=Ir172_transcript
###
NC_035108.1	.	gene	29788978	29790598	.	+	.	ID=Ir169;Name=Ionotropic receptor 169
NC_035108.1	.	mRNA	29788978	29790598	.	-	.	ID=Ir169_transcript;Name=Ionotropic receptor 169;Parent=Ir169;symbol=Ir169
NC_035108.1	.	exon	29788978	29790288	.	-	.	ID=Ir169_transcript_exon1;Name=Ir169_transcript_exon1;Parent=Ir169_transcript
NC_035108.1	.	CDS	29790341	29790598	.	-	0	ID=Ir169_transcript_CDS1;Name=Ir169_transcript_CDS1;Parent=Ir169_transcript
NC_035108.1	.	CDS	29788978	29790288	.	-	0	ID=Ir169_transcript_CDS2;Name=Ir169_transcript_CDS2;Parent=Ir169_transcript
NC_035108.1	.	exon	29790341	29790598	.	-	.	ID=Ir169_transcript_exon2;Name=Ir169_transcript_exon2;Parent=Ir169_transcript
###
NC_035108.1	.	gene	29787046	29788662	.	+	.	ID=Ir170;Name=Ionotropic receptor 170
NC_035108.1	.	mRNA	29787046	29788662	.	-	.	ID=Ir170_transcript;Name=Ionotropic receptor 170;Parent=Ir170;symbol=Ir170
NC_035108.1	.	CDS	29788405	29788662	.	-	0	ID=Ir170_transcript_CDS1;Name=Ir170_transcript_CDS1;Parent=Ir170_transcript
NC_035108.1	.	CDS	29787046	29788350	.	-	0	ID=Ir170_transcript_CDS2;Name=Ir170_transcript_CDS2;Parent=Ir170_transcript
NC_035108.1	.	exon	29788405	29788662	.	-	.	ID=Ir170_transcript_exon1;Name=Ir170_transcript_exon1;Parent=Ir170_transcript
NC_035108.1	.	exon	29787046	29788350	.	-	.	ID=Ir170_transcript_exon2;Name=Ir170_transcript_exon2;Parent=Ir170_transcript
###
NC_035108.1	.	gene	29783885	29785455	.	+	.	ID=Ir171;Name=Ionotropic receptor 171
NC_035108.1	.	mRNA	29783885	29785455	.	-	.	ID=Ir171_transcript;Name=Ionotropic receptor 171;Parent=Ir171;symbol=Ir171
NC_035108.1	.	exon	29785201	29785455	.	-	.	ID=Ir171_transcript_exon1;Name=Ir171_transcript_exon1;Parent=Ir171_transcript
NC_035108.1	.	exon	29783885	29785147	.	-	.	ID=Ir171_transcript_exon2;Name=Ir171_transcript_exon2;Parent=Ir171_transcript
NC_035108.1	.	CDS	29785201	29785455	.	-	0	ID=Ir171_transcript_CDS1;Name=Ir171_transcript_CDS1;Parent=Ir171_transcript
NC_035108.1	.	CDS	29783885	29785147	.	-	0	ID=Ir171_transcript_CDS2;Name=Ir171_transcript_CDS2;Parent=Ir171_transcript
###
NC_035108.1	.	gene	29801113	29802688	.	+	.	ID=Ir168;Name=Ionotropic receptor 168
NC_035108.1	.	mRNA	29801113	29802688	.	+	.	ID=Ir168_transcript;Name=Ionotropic receptor 168;Parent=Ir168;symbol=Ir168
NC_035108.1	.	exon	29801426	29802688	.	+	.	ID=Ir168_transcript_exon1;Name=Ir168_transcript_exon1;Parent=Ir168_transcript
NC_035108.1	.	exon	29801113	29801370	.	+	.	ID=Ir168_transcript_exon2;Name=Ir168_transcript_exon2;Parent=Ir168_transcript
NC_035108.1	.	CDS	29801113	29801370	.	+	0	ID=Ir168_transcript_CDS1;Name=Ir168_transcript_CDS1;Parent=Ir168_transcript
NC_035108.1	.	CDS	29801426	29802688	.	+	0	ID=Ir168_transcript_CDS2;Name=Ir168_transcript_CDS2;Parent=Ir168_transcript
###
NC_035108.1	.	pseudogene	29803401	29804555	.	+	.	ID=Ir167;Name=Ionotropic receptor 167
NC_035108.1	.	transcript	29803401	29804555	.	+	.	ID=Ir167_transcript;Name=Ionotropic receptor 167;Parent=Ir167;symbol=Ir167
NC_035108.1	.	exon	29803401	29804555	.	+	.	ID=Ir167_transcript_exon1;Name=Ir167_transcript_exon1;Parent=Ir167_transcript
###
NC_035108.1	.	gene	73946576	73948126	.	+	.	ID=Ir160;Name=Ionotropic receptor 160
NC_035108.1	.	mRNA	73946576	73948126	.	+	.	ID=Ir160_transcript;Name=Ionotropic receptor 160;Parent=Ir160;symbol=Ir160
NC_035108.1	.	CDS	73946576	73948126	.	+	0	ID=Ir160_transcript_CDS1;Name=Ir160_transcript_CDS1;Parent=Ir160_transcript
NC_035108.1	.	exon	73946576	73948126	.	+	.	ID=Ir160_transcript_exon1;Name=Ir160_transcript_exon1;Parent=Ir160_transcript
###
NC_035108.1	.	gene	370860140	370861867	.	+	.	ID=Ir127;Name=Ionotropic receptor 127
NC_035108.1	.	mRNA	370860140	370861867	.	+	.	ID=Ir127_transcript;Name=Ionotropic receptor 127;Parent=Ir127;symbol=Ir127
NC_035108.1	.	CDS	370860140	370861867	.	+	0	ID=Ir127_transcript_CDS1;Name=Ir127_transcript_CDS1;Parent=Ir127_transcript
NC_035108.1	.	exon	370860140	370861867	.	+	.	ID=Ir127_transcript_exon1;Name=Ir127_transcript_exon1;Parent=Ir127_transcript
###
NC_035108.1	.	gene	370854248	370855960	.	+	.	ID=Ir126;Name=Ionotropic receptor 126
NC_035108.1	.	mRNA	370854248	370855960	.	+	.	ID=Ir126_transcript;Name=Ionotropic receptor 126;Parent=Ir126;symbol=Ir126
NC_035108.1	.	exon	370854248	370855960	.	+	.	ID=Ir126_transcript_exon1;Name=Ir126_transcript_exon1;Parent=Ir126_transcript
NC_035108.1	.	CDS	370854248	370855960	.	+	0	ID=Ir126_transcript_CDS1;Name=Ir126_transcript_CDS1;Parent=Ir126_transcript
###
NC_035108.1	.	gene	28606100	28607735	.	+	.	ID=Ir108;Name=Ionotropic receptor 108
NC_035108.1	.	mRNA	28606100	28607735	.	+	.	ID=Ir108_transcript;Name=Ionotropic receptor 108;Parent=Ir108;symbol=Ir108
NC_035108.1	.	CDS	28606100	28606411	.	+	0	ID=Ir108_transcript_CDS1;Name=Ir108_transcript_CDS1;Parent=Ir108_transcript
NC_035108.1	.	CDS	28606473	28607735	.	+	0	ID=Ir108_transcript_CDS2;Name=Ir108_transcript_CDS2;Parent=Ir108_transcript
NC_035108.1	.	exon	28606473	28607735	.	+	.	ID=Ir108_transcript_exon1;Name=Ir108_transcript_exon1;Parent=Ir108_transcript
NC_035108.1	.	exon	28606100	28606411	.	+	.	ID=Ir108_transcript_exon2;Name=Ir108_transcript_exon2;Parent=Ir108_transcript
###
NC_035108.1	.	pseudogene	28591493	28593180	.	-	.	ID=Ir110;Name=Ionotropic receptor 110
NC_035108.1	.	transcript	28591493	28593180	.	-	.	ID=Ir110_transcript;Name=Ionotropic receptor 110;Parent=Ir110;symbol=Ir110
NC_035108.1	.	exon	28592869	28593180	.	-	.	ID=Ir110_transcript_exon1;Name=Ir110_transcript_exon1;Parent=Ir110_transcript
NC_035108.1	.	exon	28591493	28592809	.	-	.	ID=Ir110_transcript_exon2;Name=Ir110_transcript_exon2;Parent=Ir110_transcript
###
NC_035108.1	.	gene	28676021	28677681	.	+	.	ID=Ir107;Name=Ionotropic receptor 107
NC_035108.1	.	mRNA	28676021	28677681	.	+	.	ID=Ir107_transcript;Name=Ionotropic receptor 107;Parent=Ir107;symbol=Ir107
NC_035108.1	.	CDS	28676021	28676359	.	+	0	ID=Ir107_transcript_CDS1;Name=Ir107_transcript_CDS1;Parent=Ir107_transcript
NC_035108.1	.	CDS	28676416	28677681	.	+	0	ID=Ir107_transcript_CDS2;Name=Ir107_transcript_CDS2;Parent=Ir107_transcript
NC_035108.1	.	exon	28676021	28676359	.	+	.	ID=Ir107_transcript_exon1;Name=Ir107_transcript_exon1;Parent=Ir107_transcript
NC_035108.1	.	exon	28676416	28677681	.	+	.	ID=Ir107_transcript_exon2;Name=Ir107_transcript_exon2;Parent=Ir107_transcript
###
NC_035108.1	.	gene	28567669	28575858	.	-	.	ID=Ir109;Name=Ionotropic receptor 109
NC_035108.1	.	mRNA	28567669	28575858	.	-	.	ID=Ir109_transcript;Name=Ionotropic receptor 109;Parent=Ir109;symbol=Ir109
NC_035108.1	.	exon	28567669	28567826	.	-	.	ID=Ir109_transcript_exon1;Name=Ir109_transcript_exon1;Parent=Ir109_transcript
NC_035108.1	.	exon	28574391	28575488	.	-	.	ID=Ir109_transcript_exon2;Name=Ir109_transcript_exon2;Parent=Ir109_transcript
NC_035108.1	.	CDS	28575545	28575856	.	-	0	ID=Ir109_transcript_CDS1;Name=Ir109_transcript_CDS1;Parent=Ir109_transcript
NC_035108.1	.	CDS	28574391	28575488	.	-	0	ID=Ir109_transcript_CDS2;Name=Ir109_transcript_CDS2;Parent=Ir109_transcript
NC_035108.1	.	CDS	28567669	28567826	.	-	0	ID=Ir109_transcript_CDS3;Name=Ir109_transcript_CDS3;Parent=Ir109_transcript
NC_035108.1	.	exon	28575545	28575858	.	-	.	ID=Ir109_transcript_exon3;Name=Ir109_transcript_exon3;Parent=Ir109_transcript
NC_035108.1	.	non_canonical_five_prime_splice_site	28574389	28574389	.	-	.	ID=Ir109_transcript_non_canonical_five_prime_splice_site1;Name=Ir109_transcript_non_canonical_five_prime_splice_site1;Parent=Ir109_transcript
###
NC_035108.1	.	pseudogene	30166069	30167523	.	+	.	ID=Ir166;Name=Ionotropic receptor 166
NC_035108.1	.	transcript	30166069	30167523	.	+	.	ID=Ir166_transcript;Name=Ionotropic receptor 166;Parent=Ir166;symbol=Ir166
NC_035108.1	.	exon	30166069	30167523	.	+	.	ID=Ir166_transcript_exon1;Name=Ir166_transcript_exon1;Parent=Ir166_transcript
###
NC_035108.1	.	pseudogene	73931506	73942135	.	+	.	ID=Ir161;Name=Ionotropic receptor 161
NC_035108.1	.	transcript	73931506	73942135	.	+	.	ID=Ir161_transcript;Name=Ionotropic receptor 161;Parent=Ir161;symbol=Ir161
NC_035108.1	.	non_canonical_three_prime_splice_site	73942022	73942022	.	+	.	ID=Ir161_transcript_non_canonical_three_prime_splice_site1;Name=Ir161_transcript_non_canonical_three_prime_splice_site1;Parent=Ir161_transcript
NC_035108.1	.	non_canonical_five_prime_splice_site	73933026	73933026	.	+	.	ID=Ir161_transcript_non_canonical_five_prime_splice_site1;Name=Ir161_transcript_non_canonical_five_prime_splice_site1;Parent=Ir161_transcript
NC_035108.1	.	exon	73942022	73942135	.	+	.	ID=Ir161_transcript_exon1;Name=Ir161_transcript_exon1;Parent=Ir161_transcript
NC_035108.1	.	exon	73931506	73933023	.	+	.	ID=Ir161_transcript_exon2;Name=Ir161_transcript_exon2;Parent=Ir161_transcript
###
NC_035108.1	.	gene	374061613	374109508	.	+	.	ID=Ir31a2;Name=Ionotropic receptor 31a2
NC_035108.1	.	mRNA	374061613	374109508	.	+	.	ID=Ir31a2_transcript;Name=Ionotropic receptor 31a2;Parent=Ir31a2;symbol=Ir31a2
NC_035108.1	.	exon	374063355	374063396	.	+	.	ID=Ir31a2_transcript_exon1;Name=Ir31a2_transcript_exon1;Parent=Ir31a2_transcript
NC_035108.1	.	exon	374062619	374062789	.	+	.	ID=Ir31a2_transcript_exon2;Name=Ir31a2_transcript_exon2;Parent=Ir31a2_transcript
NC_035108.1	.	exon	374061613	374061750	.	+	.	ID=Ir31a2_transcript_exon3;Name=Ir31a2_transcript_exon3;Parent=Ir31a2_transcript
NC_035108.1	.	exon	374109166	374109305	.	+	.	ID=Ir31a2_transcript_exon4;Name=Ir31a2_transcript_exon4;Parent=Ir31a2_transcript
NC_035108.1	.	exon	374061808	374061977	.	+	.	ID=Ir31a2_transcript_exon5;Name=Ir31a2_transcript_exon5;Parent=Ir31a2_transcript
NC_035108.1	.	exon	374108363	374108530	.	+	.	ID=Ir31a2_transcript_exon6;Name=Ir31a2_transcript_exon6;Parent=Ir31a2_transcript
NC_035108.1	.	exon	374108602	374108684	.	+	.	ID=Ir31a2_transcript_exon7;Name=Ir31a2_transcript_exon7;Parent=Ir31a2_transcript
NC_035108.1	.	CDS	374061615	374061750	.	+	0	ID=Ir31a2_transcript_CDS1;Name=Ir31a2_transcript_CDS1;Parent=Ir31a2_transcript
NC_035108.1	.	CDS	374061808	374061977	.	+	2	ID=Ir31a2_transcript_CDS2;Name=Ir31a2_transcript_CDS2;Parent=Ir31a2_transcript
NC_035108.1	.	CDS	374062033	374062362	.	+	0	ID=Ir31a2_transcript_CDS3;Name=Ir31a2_transcript_CDS3;Parent=Ir31a2_transcript
NC_035108.1	.	CDS	374062425	374062558	.	+	0	ID=Ir31a2_transcript_CDS4;Name=Ir31a2_transcript_CDS4;Parent=Ir31a2_transcript
NC_035108.1	.	CDS	374062619	374062789	.	+	1	ID=Ir31a2_transcript_CDS5;Name=Ir31a2_transcript_CDS5;Parent=Ir31a2_transcript
NC_035108.1	.	CDS	374062847	374063291	.	+	1	ID=Ir31a2_transcript_CDS6;Name=Ir31a2_transcript_CDS6;Parent=Ir31a2_transcript
NC_035108.1	.	CDS	374063355	374063396	.	+	0	ID=Ir31a2_transcript_CDS7;Name=Ir31a2_transcript_CDS7;Parent=Ir31a2_transcript
NC_035108.1	.	CDS	374108363	374108530	.	+	0	ID=Ir31a2_transcript_CDS8;Name=Ir31a2_transcript_CDS8;Parent=Ir31a2_transcript
NC_035108.1	.	CDS	374108602	374108684	.	+	0	ID=Ir31a2_transcript_CDS9;Name=Ir31a2_transcript_CDS9;Parent=Ir31a2_transcript
NC_035108.1	.	CDS	374109166	374109305	.	+	1	ID=Ir31a2_transcript_CDS10;Name=Ir31a2_transcript_CDS10;Parent=Ir31a2_transcript
NC_035108.1	.	CDS	374109384	374109487	.	+	2	ID=Ir31a2_transcript_CDS11;Name=Ir31a2_transcript_CDS11;Parent=Ir31a2_transcript
NC_035108.1	.	exon	374109384	374109508	.	+	.	ID=Ir31a2_transcript_exon8;Name=Ir31a2_transcript_exon8;Parent=Ir31a2_transcript
NC_035108.1	.	exon	374062033	374062362	.	+	.	ID=Ir31a2_transcript_exon9;Name=Ir31a2_transcript_exon9;Parent=Ir31a2_transcript
NC_035108.1	.	exon	374062847	374063291	.	+	.	ID=Ir31a2_transcript_exon10;Name=Ir31a2_transcript_exon10;Parent=Ir31a2_transcript
NC_035108.1	.	exon	374062425	374062558	.	+	.	ID=Ir31a2_transcript_exon11;Name=Ir31a2_transcript_exon11;Parent=Ir31a2_transcript
###
NC_035108.1	.	pseudogene	411404566	411407602	.	+	.	ID=Or68;Name=Odorant receptor 68
NC_035108.1	.	transcript	411404566	411407602	.	+	.	ID=Or68_transcript;Name=Odorant receptor 68;Parent=Or68;symbol=Or68
NC_035108.1	.	exon	411406979	411407078	.	+	.	ID=Or68_transcript_exon1;Name=Or68_transcript_exon1;Parent=Or68_transcript
NC_035108.1	.	exon	411407136	411407225	.	+	.	ID=Or68_transcript_exon2;Name=Or68_transcript_exon2;Parent=Or68_transcript
NC_035108.1	.	exon	411404566	411404985	.	+	.	ID=Or68_transcript_exon3;Name=Or68_transcript_exon3;Parent=Or68_transcript
NC_035108.1	.	exon	411406572	411406921	.	+	.	ID=Or68_transcript_exon4;Name=Or68_transcript_exon4;Parent=Or68_transcript
NC_035108.1	.	exon	411407447	411407602	.	+	.	ID=Or68_transcript_exon5;Name=Or68_transcript_exon5;Parent=Or68_transcript
###
NC_035108.1	.	substitution	239749694	239749694	.	+	.	ID=d21136e9-0d31-483d-b39b-548bceaa0114;Name=d21136e9-0d31-483d-b39b-548bceaa0114;date_creation=2017-08-31;date_last_modified=2017-08-31;justification=Position is heterozygous;residues=C
###
NC_035108.1	.	deletion	239700601	239700601	.	+	.	ID=ca78cae4-ecf7-46ff-8c46-07903abc85fb;Name=ca78cae4-ecf7-46ff-8c46-07903abc85fb;date_creation=2017-08-31;date_last_modified=2017-08-31;justification=Raw reads show this homopolymer is too long
###
NC_035108.1	.	substitution	448733416	448733416	.	+	.	ID=adb0107a-3659-415e-a779-a44fd6bb165b;Name=adb0107a-3659-415e-a779-a44fd6bb165b;date_creation=2017-08-31;date_last_modified=2017-08-31;residues=T
###
NC_035108.1	.	substitution	329417812	329417812	.	+	.	ID=4f7c9860-a228-4b54-8f4b-a9b0809f8435;Name=4f7c9860-a228-4b54-8f4b-a9b0809f8435;date_creation=2017-09-01;date_last_modified=2017-09-01;justification=polymorphic stop;residues=T
###
NC_035108.1	.	substitution	449746486	449746486	.	+	.	ID=00535130-f4b2-4de6-9d70-eb677b985b42;Name=00535130-f4b2-4de6-9d70-eb677b985b42;date_creation=2017-09-28;date_last_modified=2017-09-28;justification=polymorphic;residues=A
###
NC_035108.1	.	substitution	80127829	80127829	.	+	.	ID=0f213d68-78e9-4d15-837c-594122c0d984;Name=0f213d68-78e9-4d15-837c-594122c0d984;date_creation=2017-09-28;date_last_modified=2017-09-28;justification=polymorphic;residues=A
###
NC_035109.1	.	gene	11154707	11157008	.	+	.	ID=Gr3;Name=Gustatory receptor 3
NC_035109.1	.	mRNA	11154707	11157008	.	+	.	ID=Gr3_transcript;Name=Gustatory receptor 3;Parent=Gr3;symbol=Gr3
NC_035109.1	.	exon	11156816	11157008	.	+	.	ID=Gr3_transcript_exon1;Name=Gr3_transcript_exon1;Parent=Gr3_transcript
NC_035109.1	.	exon	11155879	11156760	.	+	.	ID=Gr3_transcript_exon2;Name=Gr3_transcript_exon2;Parent=Gr3_transcript
NC_035109.1	.	CDS	11155406	11155597	.	+	0	ID=Gr3_transcript_CDS1;Name=Gr3_transcript_CDS1;Parent=Gr3_transcript
NC_035109.1	.	CDS	11155659	11155808	.	+	0	ID=Gr3_transcript_CDS2;Name=Gr3_transcript_CDS2;Parent=Gr3_transcript
NC_035109.1	.	CDS	11155879	11156760	.	+	0	ID=Gr3_transcript_CDS3;Name=Gr3_transcript_CDS3;Parent=Gr3_transcript
NC_035109.1	.	CDS	11156816	11156929	.	+	0	ID=Gr3_transcript_CDS4;Name=Gr3_transcript_CDS4;Parent=Gr3_transcript
NC_035109.1	.	exon	11155659	11155808	.	+	.	ID=Gr3_transcript_exon3;Name=Gr3_transcript_exon3;Parent=Gr3_transcript
NC_035109.1	.	exon	11154707	11155597	.	+	.	ID=Gr3_transcript_exon4;Name=Gr3_transcript_exon4;Parent=Gr3_transcript
###
NC_035109.1	.	gene	104935424	104937186	.	-	.	ID=Gr4;Name=Gustatory receptor 4
NC_035109.1	.	mRNA	104935424	104937186	.	-	.	ID=Gr4_transcript;Name=Gustatory receptor 4;Parent=Gr4;symbol=Gr4
NC_035109.1	.	exon	104936234	104937020	.	-	.	ID=Gr4_transcript_exon1;Name=Gr4_transcript_exon1;Parent=Gr4_transcript
NC_035109.1	.	exon	104935424	104935964	.	-	.	ID=Gr4_transcript_exon2;Name=Gr4_transcript_exon2;Parent=Gr4_transcript
NC_035109.1	.	exon	104937081	104937186	.	-	.	ID=Gr4_transcript_exon3;Name=Gr4_transcript_exon3;Parent=Gr4_transcript
NC_035109.1	.	exon	104936026	104936180	.	-	.	ID=Gr4_transcript_exon4;Name=Gr4_transcript_exon4;Parent=Gr4_transcript
NC_035109.1	.	CDS	104937081	104937166	.	-	0	ID=Gr4_transcript_CDS1;Name=Gr4_transcript_CDS1;Parent=Gr4_transcript
NC_035109.1	.	CDS	104936234	104937020	.	-	1	ID=Gr4_transcript_CDS2;Name=Gr4_transcript_CDS2;Parent=Gr4_transcript
NC_035109.1	.	CDS	104936026	104936180	.	-	0	ID=Gr4_transcript_CDS3;Name=Gr4_transcript_CDS3;Parent=Gr4_transcript
NC_035109.1	.	CDS	104935616	104935964	.	-	1	ID=Gr4_transcript_CDS4;Name=Gr4_transcript_CDS4;Parent=Gr4_transcript
###
NC_035109.1	.	gene	104914659	104917820	.	-	.	ID=Gr5;Name=Gustatory receptor 5
NC_035109.1	.	mRNA	104914659	104917820	.	-	.	ID=Gr5_transcript;Name=Gustatory receptor 5;Parent=Gr5;symbol=Gr5
NC_035109.1	.	exon	104916359	104916980	.	-	.	ID=Gr5_transcript_exon1;Name=Gr5_transcript_exon1;Parent=Gr5_transcript
NC_035109.1	.	exon	104917358	104917820	.	-	.	ID=Gr5_transcript_exon2;Name=Gr5_transcript_exon2;Parent=Gr5_transcript
NC_035109.1	.	exon	104915195	104915284	.	-	.	ID=Gr5_transcript_exon3;Name=Gr5_transcript_exon3;Parent=Gr5_transcript
NC_035109.1	.	CDS	104917358	104917436	.	-	0	ID=Gr5_transcript_CDS1;Name=Gr5_transcript_CDS1;Parent=Gr5_transcript
NC_035109.1	.	CDS	104917036	104917296	.	-	2	ID=Gr5_transcript_CDS2;Name=Gr5_transcript_CDS2;Parent=Gr5_transcript
NC_035109.1	.	CDS	104916359	104916980	.	-	2	ID=Gr5_transcript_CDS3;Name=Gr5_transcript_CDS3;Parent=Gr5_transcript
NC_035109.1	.	CDS	104916139	104916301	.	-	1	ID=Gr5_transcript_CDS4;Name=Gr5_transcript_CDS4;Parent=Gr5_transcript
NC_035109.1	.	CDS	104915195	104915284	.	-	0	ID=Gr5_transcript_CDS5;Name=Gr5_transcript_CDS5;Parent=Gr5_transcript
NC_035109.1	.	CDS	104915023	104915112	.	-	0	ID=Gr5_transcript_CDS6;Name=Gr5_transcript_CDS6;Parent=Gr5_transcript
NC_035109.1	.	exon	104914659	104915112	.	-	.	ID=Gr5_transcript_exon4;Name=Gr5_transcript_exon4;Parent=Gr5_transcript
NC_035109.1	.	exon	104917036	104917296	.	-	.	ID=Gr5_transcript_exon5;Name=Gr5_transcript_exon5;Parent=Gr5_transcript
NC_035109.1	.	exon	104916139	104916301	.	-	.	ID=Gr5_transcript_exon6;Name=Gr5_transcript_exon6;Parent=Gr5_transcript
###
NC_035109.1	.	gene	104504030	104505752	.	-	.	ID=Gr6;Name=Gustatory receptor 6
NC_035109.1	.	mRNA	104504030	104505752	.	-	.	ID=Gr6_transcript;Name=Gustatory receptor 6;Parent=Gr6;symbol=Gr6
NC_035109.1	.	exon	104504941	104505104	.	-	.	ID=Gr6_transcript_exon1;Name=Gr6_transcript_exon1;Parent=Gr6_transcript
NC_035109.1	.	CDS	104505601	104505733	.	-	0	ID=Gr6_transcript_CDS1;Name=Gr6_transcript_CDS1;Parent=Gr6_transcript
NC_035109.1	.	CDS	104505162	104505542	.	-	2	ID=Gr6_transcript_CDS2;Name=Gr6_transcript_CDS2;Parent=Gr6_transcript
NC_035109.1	.	CDS	104504941	104505104	.	-	2	ID=Gr6_transcript_CDS3;Name=Gr6_transcript_CDS3;Parent=Gr6_transcript
NC_035109.1	.	CDS	104504306	104504839	.	-	0	ID=Gr6_transcript_CDS4;Name=Gr6_transcript_CDS4;Parent=Gr6_transcript
NC_035109.1	.	CDS	104504130	104504243	.	-	0	ID=Gr6_transcript_CDS5;Name=Gr6_transcript_CDS5;Parent=Gr6_transcript
NC_035109.1	.	exon	104505601	104505752	.	-	.	ID=Gr6_transcript_exon2;Name=Gr6_transcript_exon2;Parent=Gr6_transcript
NC_035109.1	.	exon	104504030	104504243	.	-	.	ID=Gr6_transcript_exon3;Name=Gr6_transcript_exon3;Parent=Gr6_transcript
NC_035109.1	.	exon	104504306	104504839	.	-	.	ID=Gr6_transcript_exon4;Name=Gr6_transcript_exon4;Parent=Gr6_transcript
NC_035109.1	.	exon	104505162	104505542	.	-	.	ID=Gr6_transcript_exon5;Name=Gr6_transcript_exon5;Parent=Gr6_transcript
###
NC_035109.1	.	gene	104568891	104588727	.	-	.	ID=Gr7;Name=Gustatory receptor 7
NC_035109.1	.	mRNA	104568891	104588727	.	-	.	ID=Gr7_transcript;Name=Gustatory receptor 7;Parent=Gr7;symbol=Gr7
NC_035109.1	.	exon	104570029	104570118	.	-	.	ID=Gr7_transcript_exon1;Name=Gr7_transcript_exon1;Parent=Gr7_transcript
NC_035109.1	.	exon	104588599	104588727	.	-	.	ID=Gr7_transcript_exon2;Name=Gr7_transcript_exon2;Parent=Gr7_transcript
NC_035109.1	.	exon	104582663	104582832	.	-	.	ID=Gr7_transcript_exon3;Name=Gr7_transcript_exon3;Parent=Gr7_transcript
NC_035109.1	.	exon	104573061	104573347	.	-	.	ID=Gr7_transcript_exon4;Name=Gr7_transcript_exon4;Parent=Gr7_transcript
NC_035109.1	.	exon	104582909	104583298	.	-	.	ID=Gr7_transcript_exon5;Name=Gr7_transcript_exon5;Parent=Gr7_transcript
NC_035109.1	.	exon	104572821	104572983	.	-	.	ID=Gr7_transcript_exon6;Name=Gr7_transcript_exon6;Parent=Gr7_transcript
NC_035109.1	.	exon	104568891	104569215	.	-	.	ID=Gr7_transcript_exon7;Name=Gr7_transcript_exon7;Parent=Gr7_transcript
NC_035109.1	.	CDS	104588599	104588683	.	-	0	ID=Gr7_transcript_CDS1;Name=Gr7_transcript_CDS1;Parent=Gr7_transcript
NC_035109.1	.	CDS	104582909	104583298	.	-	2	ID=Gr7_transcript_CDS2;Name=Gr7_transcript_CDS2;Parent=Gr7_transcript
NC_035109.1	.	CDS	104582663	104582832	.	-	2	ID=Gr7_transcript_CDS3;Name=Gr7_transcript_CDS3;Parent=Gr7_transcript
NC_035109.1	.	CDS	104573061	104573347	.	-	0	ID=Gr7_transcript_CDS4;Name=Gr7_transcript_CDS4;Parent=Gr7_transcript
NC_035109.1	.	CDS	104572821	104572983	.	-	1	ID=Gr7_transcript_CDS5;Name=Gr7_transcript_CDS5;Parent=Gr7_transcript
NC_035109.1	.	CDS	104570029	104570118	.	-	0	ID=Gr7_transcript_CDS6;Name=Gr7_transcript_CDS6;Parent=Gr7_transcript
NC_035109.1	.	CDS	104569096	104569215	.	-	0	ID=Gr7_transcript_CDS7;Name=Gr7_transcript_CDS7;Parent=Gr7_transcript
###
NC_035109.1	.	gene	104869023	104871783	.	-	.	ID=Gr9;Name=Gustatory receptor 9
NC_035109.1	.	mRNA	104869023	104871783	.	-	.	ID=Gr9_transcript;Name=Gustatory receptor 9;Parent=Gr9;symbol=Gr9
NC_035109.1	.	exon	104869655	104870093	.	-	.	ID=Gr9_transcript_exon1;Name=Gr9_transcript_exon1;Parent=Gr9_transcript
NC_035109.1	.	CDS	104871355	104871673	.	-	0	ID=Gr9_transcript_CDS1;Name=Gr9_transcript_CDS1;Parent=Gr9_transcript
NC_035109.1	.	CDS	104871100	104871294	.	-	2	ID=Gr9_transcript_CDS2;Name=Gr9_transcript_CDS2;Parent=Gr9_transcript
NC_035109.1	.	CDS	104869655	104870093	.	-	2	ID=Gr9_transcript_CDS3;Name=Gr9_transcript_CDS3;Parent=Gr9_transcript
NC_035109.1	.	CDS	104869428	104869590	.	-	1	ID=Gr9_transcript_CDS4;Name=Gr9_transcript_CDS4;Parent=Gr9_transcript
NC_035109.1	.	CDS	104869275	104869364	.	-	0	ID=Gr9_transcript_CDS5;Name=Gr9_transcript_CDS5;Parent=Gr9_transcript
NC_035109.1	.	CDS	104869117	104869215	.	-	0	ID=Gr9_transcript_CDS6;Name=Gr9_transcript_CDS6;Parent=Gr9_transcript
NC_035109.1	.	exon	104869275	104869364	.	-	.	ID=Gr9_transcript_exon2;Name=Gr9_transcript_exon2;Parent=Gr9_transcript
NC_035109.1	.	exon	104871355	104871783	.	-	.	ID=Gr9_transcript_exon3;Name=Gr9_transcript_exon3;Parent=Gr9_transcript
NC_035109.1	.	exon	104871100	104871294	.	-	.	ID=Gr9_transcript_exon4;Name=Gr9_transcript_exon4;Parent=Gr9_transcript
NC_035109.1	.	exon	104869428	104869590	.	-	.	ID=Gr9_transcript_exon5;Name=Gr9_transcript_exon5;Parent=Gr9_transcript
NC_035109.1	.	exon	104869023	104869215	.	-	.	ID=Gr9_transcript_exon6;Name=Gr9_transcript_exon6;Parent=Gr9_transcript
###
NC_035109.1	.	gene	104871678	104894869	.	-	.	ID=Gr10;Name=Gustatory receptor 10
NC_035109.1	.	mRNA	104871678	104894869	.	-	.	ID=Gr10_transcript;Name=Gustatory receptor 10;Parent=Gr10;symbol=Gr10
NC_035109.1	.	exon	104893582	104894425	.	-	.	ID=Gr10_transcript_exon1;Name=Gr10_transcript_exon1;Parent=Gr10_transcript
NC_035109.1	.	exon	104894484	104894869	.	-	.	ID=Gr10_transcript_exon2;Name=Gr10_transcript_exon2;Parent=Gr10_transcript
NC_035109.1	.	exon	104893358	104893520	.	-	.	ID=Gr10_transcript_exon3;Name=Gr10_transcript_exon3;Parent=Gr10_transcript
NC_035109.1	.	exon	104871678	104871878	.	-	.	ID=Gr10_transcript_exon4;Name=Gr10_transcript_exon4;Parent=Gr10_transcript
NC_035109.1	.	CDS	104894484	104894664	.	-	0	ID=Gr10_transcript_CDS1;Name=Gr10_transcript_CDS1;Parent=Gr10_transcript
NC_035109.1	.	CDS	104893582	104894425	.	-	2	ID=Gr10_transcript_CDS2;Name=Gr10_transcript_CDS2;Parent=Gr10_transcript
NC_035109.1	.	CDS	104893358	104893520	.	-	1	ID=Gr10_transcript_CDS3;Name=Gr10_transcript_CDS3;Parent=Gr10_transcript
NC_035109.1	.	CDS	104893205	104893294	.	-	0	ID=Gr10_transcript_CDS4;Name=Gr10_transcript_CDS4;Parent=Gr10_transcript
NC_035109.1	.	CDS	104871789	104871878	.	-	0	ID=Gr10_transcript_CDS5;Name=Gr10_transcript_CDS5;Parent=Gr10_transcript
NC_035109.1	.	exon	104893205	104893294	.	-	.	ID=Gr10_transcript_exon5;Name=Gr10_transcript_exon5;Parent=Gr10_transcript
###
NC_035109.1	.	gene	107310966	107333860	.	-	.	ID=Gr14;Name=Gustatory receptor 14
NC_035109.1	.	mRNA	107310966	107333860	.	-	.	ID=Gr14_transcript;Name=Gustatory receptor 14;Parent=Gr14;symbol=Gr14
NC_035109.1	.	exon	107333531	107333860	.	-	.	ID=Gr14_transcript_exon1;Name=Gr14_transcript_exon1;Parent=Gr14_transcript
NC_035109.1	.	exon	107317112	107318241	.	-	.	ID=Gr14_transcript_exon2;Name=Gr14_transcript_exon2;Parent=Gr14_transcript
NC_035109.1	.	CDS	107333531	107333756	.	-	0	ID=Gr14_transcript_CDS1;Name=Gr14_transcript_CDS1;Parent=Gr14_transcript
NC_035109.1	.	CDS	107317112	107318241	.	-	2	ID=Gr14_transcript_CDS2;Name=Gr14_transcript_CDS2;Parent=Gr14_transcript
NC_035109.1	.	CDS	107311291	107311458	.	-	0	ID=Gr14_transcript_CDS3;Name=Gr14_transcript_CDS3;Parent=Gr14_transcript
NC_035109.1	.	exon	107310966	107311458	.	-	.	ID=Gr14_transcript_exon3;Name=Gr14_transcript_exon3;Parent=Gr14_transcript
###
NC_035109.1	.	gene	60870607	60991687	.	-	.	ID=Gr20;Name=Gustatory receptor 20
NC_035109.1	.	mRNA	60870607	60889886	.	-	.	ID=Gr20k_transcript;Name=Gustatory receptor 20k;Parent=Gr20;symbol=Gr20k
NC_035109.1	.	exon	60889255	60889886	.	-	.	ID=Gr20k_transcript_exon1;Name=Gr20k_transcript_exon1;Parent=Gr20k_transcript
NC_035109.1	.	CDS	60889255	60889886	.	-	0	ID=Gr20k_transcript_CDS1;Name=Gr20k_transcript_CDS1;Parent=Gr20k_transcript
NC_035109.1	.	CDS	60879349	60879520	.	-	1	ID=Gr20k_transcript_CDS2;Name=Gr20k_transcript_CDS2;Parent=Gr20k_transcript
NC_035109.1	.	CDS	60871341	60871520	.	-	0	ID=Gr20k_transcript_CDS3;Name=Gr20k_transcript_CDS3;Parent=Gr20k_transcript
NC_035109.1	.	CDS	60871197	60871265	.	-	0	ID=Gr20k_transcript_CDS4;Name=Gr20k_transcript_CDS4;Parent=Gr20k_transcript
NC_035109.1	.	CDS	60871041	60871127	.	-	0	ID=Gr20k_transcript_CDS5;Name=Gr20k_transcript_CDS5;Parent=Gr20k_transcript
NC_035109.1	.	CDS	60870870	60870977	.	-	0	ID=Gr20k_transcript_CDS6;Name=Gr20k_transcript_CDS6;Parent=Gr20k_transcript
NC_035109.1	.	exon	60870607	60870977	.	-	.	ID=Gr20k_transcript_exon2;Name=Gr20k_transcript_exon2;Parent=Gr20k_transcript
NC_035109.1	.	exon	60871341	60871520	.	-	.	ID=Gr20k_transcript_exon3;Name=Gr20k_transcript_exon3;Parent=Gr20k_transcript
NC_035109.1	.	exon	60871041	60871127	.	-	.	ID=Gr20k_transcript_exon4;Name=Gr20k_transcript_exon4;Parent=Gr20k_transcript
NC_035109.1	.	exon	60871197	60871265	.	-	.	ID=Gr20k_transcript_exon5;Name=Gr20k_transcript_exon5;Parent=Gr20k_transcript
NC_035109.1	.	exon	60879349	60879520	.	-	.	ID=Gr20k_transcript_exon6;Name=Gr20k_transcript_exon6;Parent=Gr20k_transcript
NC_035109.1	.	mRNA	60870607	60959724	.	-	.	ID=Gr20e_transcript;Name=Gustatory receptor 20e;Parent=Gr20;symbol=Gr20e
NC_035109.1	.	exon	60879349	60879520	.	-	.	ID=Gr20e_transcript_exon1;Name=Gr20e_transcript_exon1;Parent=Gr20e_transcript
NC_035109.1	.	exon	60871341	60871520	.	-	.	ID=Gr20e_transcript_exon2;Name=Gr20e_transcript_exon2;Parent=Gr20e_transcript
NC_035109.1	.	CDS	60959087	60959724	.	-	0	ID=Gr20e_transcript_CDS1;Name=Gr20e_transcript_CDS1;Parent=Gr20e_transcript
NC_035109.1	.	CDS	60879349	60879520	.	-	1	ID=Gr20e_transcript_CDS2;Name=Gr20e_transcript_CDS2;Parent=Gr20e_transcript
NC_035109.1	.	CDS	60871341	60871520	.	-	0	ID=Gr20e_transcript_CDS3;Name=Gr20e_transcript_CDS3;Parent=Gr20e_transcript
NC_035109.1	.	CDS	60871197	60871265	.	-	0	ID=Gr20e_transcript_CDS4;Name=Gr20e_transcript_CDS4;Parent=Gr20e_transcript
NC_035109.1	.	CDS	60871041	60871127	.	-	0	ID=Gr20e_transcript_CDS5;Name=Gr20e_transcript_CDS5;Parent=Gr20e_transcript
NC_035109.1	.	CDS	60870870	60870977	.	-	0	ID=Gr20e_transcript_CDS6;Name=Gr20e_transcript_CDS6;Parent=Gr20e_transcript
NC_035109.1	.	exon	60871197	60871265	.	-	.	ID=Gr20e_transcript_exon3;Name=Gr20e_transcript_exon3;Parent=Gr20e_transcript
NC_035109.1	.	exon	60870607	60870977	.	-	.	ID=Gr20e_transcript_exon4;Name=Gr20e_transcript_exon4;Parent=Gr20e_transcript
NC_035109.1	.	exon	60959087	60959724	.	-	.	ID=Gr20e_transcript_exon5;Name=Gr20e_transcript_exon5;Parent=Gr20e_transcript
NC_035109.1	.	exon	60871041	60871127	.	-	.	ID=Gr20e_transcript_exon6;Name=Gr20e_transcript_exon6;Parent=Gr20e_transcript
NC_035109.1	.	mRNA	60870607	60945744	.	-	.	ID=Gr20f_transcript;Name=Gustatory receptor 20f;Parent=Gr20;symbol=Gr20f
NC_035109.1	.	exon	60879349	60879520	.	-	.	ID=Gr20f_transcript_exon1;Name=Gr20f_transcript_exon1;Parent=Gr20f_transcript
NC_035109.1	.	exon	60871341	60871520	.	-	.	ID=Gr20f_transcript_exon2;Name=Gr20f_transcript_exon2;Parent=Gr20f_transcript
NC_035109.1	.	exon	60871197	60871265	.	-	.	ID=Gr20f_transcript_exon3;Name=Gr20f_transcript_exon3;Parent=Gr20f_transcript
NC_035109.1	.	exon	60871041	60871127	.	-	.	ID=Gr20f_transcript_exon4;Name=Gr20f_transcript_exon4;Parent=Gr20f_transcript
NC_035109.1	.	CDS	60945107	60945744	.	-	0	ID=Gr20f_transcript_CDS1;Name=Gr20f_transcript_CDS1;Parent=Gr20f_transcript
NC_035109.1	.	CDS	60879349	60879520	.	-	1	ID=Gr20f_transcript_CDS2;Name=Gr20f_transcript_CDS2;Parent=Gr20f_transcript
NC_035109.1	.	CDS	60871341	60871520	.	-	0	ID=Gr20f_transcript_CDS3;Name=Gr20f_transcript_CDS3;Parent=Gr20f_transcript
NC_035109.1	.	CDS	60871197	60871265	.	-	0	ID=Gr20f_transcript_CDS4;Name=Gr20f_transcript_CDS4;Parent=Gr20f_transcript
NC_035109.1	.	CDS	60871041	60871127	.	-	0	ID=Gr20f_transcript_CDS5;Name=Gr20f_transcript_CDS5;Parent=Gr20f_transcript
NC_035109.1	.	CDS	60870870	60870977	.	-	0	ID=Gr20f_transcript_CDS6;Name=Gr20f_transcript_CDS6;Parent=Gr20f_transcript
NC_035109.1	.	exon	60870607	60870977	.	-	.	ID=Gr20f_transcript_exon5;Name=Gr20f_transcript_exon5;Parent=Gr20f_transcript
NC_035109.1	.	exon	60945107	60945744	.	-	.	ID=Gr20f_transcript_exon6;Name=Gr20f_transcript_exon6;Parent=Gr20f_transcript
NC_035109.1	.	mRNA	60870607	60899793	.	-	.	ID=Gr20j_transcript;Name=Gustatory receptor 20j;Parent=Gr20;symbol=Gr20j
NC_035109.1	.	exon	60871041	60871127	.	-	.	ID=Gr20j_transcript_exon1;Name=Gr20j_transcript_exon1;Parent=Gr20j_transcript
NC_035109.1	.	CDS	60899165	60899793	.	-	0	ID=Gr20j_transcript_CDS1;Name=Gr20j_transcript_CDS1;Parent=Gr20j_transcript
NC_035109.1	.	CDS	60879349	60879520	.	-	1	ID=Gr20j_transcript_CDS2;Name=Gr20j_transcript_CDS2;Parent=Gr20j_transcript
NC_035109.1	.	CDS	60871341	60871520	.	-	0	ID=Gr20j_transcript_CDS3;Name=Gr20j_transcript_CDS3;Parent=Gr20j_transcript
NC_035109.1	.	CDS	60871197	60871265	.	-	0	ID=Gr20j_transcript_CDS4;Name=Gr20j_transcript_CDS4;Parent=Gr20j_transcript
NC_035109.1	.	CDS	60871041	60871127	.	-	0	ID=Gr20j_transcript_CDS5;Name=Gr20j_transcript_CDS5;Parent=Gr20j_transcript
NC_035109.1	.	CDS	60870870	60870977	.	-	0	ID=Gr20j_transcript_CDS6;Name=Gr20j_transcript_CDS6;Parent=Gr20j_transcript
NC_035109.1	.	exon	60870607	60870977	.	-	.	ID=Gr20j_transcript_exon2;Name=Gr20j_transcript_exon2;Parent=Gr20j_transcript
NC_035109.1	.	exon	60871341	60871520	.	-	.	ID=Gr20j_transcript_exon3;Name=Gr20j_transcript_exon3;Parent=Gr20j_transcript
NC_035109.1	.	exon	60879349	60879520	.	-	.	ID=Gr20j_transcript_exon4;Name=Gr20j_transcript_exon4;Parent=Gr20j_transcript
NC_035109.1	.	exon	60899165	60899793	.	-	.	ID=Gr20j_transcript_exon5;Name=Gr20j_transcript_exon5;Parent=Gr20j_transcript
NC_035109.1	.	exon	60871197	60871265	.	-	.	ID=Gr20j_transcript_exon6;Name=Gr20j_transcript_exon6;Parent=Gr20j_transcript
NC_035109.1	.	mRNA	60870607	60881117	.	-	.	ID=Gr20l_transcript;Name=Gustatory receptor 20l;Parent=Gr20;symbol=Gr20l
NC_035109.1	.	exon	60870607	60870977	.	-	.	ID=Gr20l_transcript_exon1;Name=Gr20l_transcript_exon1;Parent=Gr20l_transcript
NC_035109.1	.	CDS	60880748	60881089	.	-	0	ID=Gr20l_transcript_CDS1;Name=Gr20l_transcript_CDS1;Parent=Gr20l_transcript
NC_035109.1	.	CDS	60880432	60880688	.	-	0	ID=Gr20l_transcript_CDS2;Name=Gr20l_transcript_CDS2;Parent=Gr20l_transcript
NC_035109.1	.	CDS	60879349	60879520	.	-	1	ID=Gr20l_transcript_CDS3;Name=Gr20l_transcript_CDS3;Parent=Gr20l_transcript
NC_035109.1	.	CDS	60871341	60871520	.	-	0	ID=Gr20l_transcript_CDS4;Name=Gr20l_transcript_CDS4;Parent=Gr20l_transcript
NC_035109.1	.	CDS	60871197	60871265	.	-	0	ID=Gr20l_transcript_CDS5;Name=Gr20l_transcript_CDS5;Parent=Gr20l_transcript
NC_035109.1	.	CDS	60871041	60871127	.	-	0	ID=Gr20l_transcript_CDS6;Name=Gr20l_transcript_CDS6;Parent=Gr20l_transcript
NC_035109.1	.	CDS	60870870	60870977	.	-	0	ID=Gr20l_transcript_CDS7;Name=Gr20l_transcript_CDS7;Parent=Gr20l_transcript
NC_035109.1	.	exon	60871341	60871520	.	-	.	ID=Gr20l_transcript_exon2;Name=Gr20l_transcript_exon2;Parent=Gr20l_transcript
NC_035109.1	.	exon	60871041	60871127	.	-	.	ID=Gr20l_transcript_exon3;Name=Gr20l_transcript_exon3;Parent=Gr20l_transcript
NC_035109.1	.	exon	60880432	60880688	.	-	.	ID=Gr20l_transcript_exon4;Name=Gr20l_transcript_exon4;Parent=Gr20l_transcript
NC_035109.1	.	exon	60880748	60881117	.	-	.	ID=Gr20l_transcript_exon5;Name=Gr20l_transcript_exon5;Parent=Gr20l_transcript
NC_035109.1	.	exon	60879349	60879520	.	-	.	ID=Gr20l_transcript_exon6;Name=Gr20l_transcript_exon6;Parent=Gr20l_transcript
NC_035109.1	.	exon	60871197	60871265	.	-	.	ID=Gr20l_transcript_exon7;Name=Gr20l_transcript_exon7;Parent=Gr20l_transcript
NC_035109.1	.	mRNA	60870607	60944400	.	-	.	ID=Gr20g_transcript;Name=Gustatory receptor 20g;Parent=Gr20;symbol=Gr20g
NC_035109.1	.	CDS	60943775	60944400	.	-	0	ID=Gr20g_transcript_CDS1;Name=Gr20g_transcript_CDS1;Parent=Gr20g_transcript
NC_035109.1	.	CDS	60879349	60879520	.	-	1	ID=Gr20g_transcript_CDS2;Name=Gr20g_transcript_CDS2;Parent=Gr20g_transcript
NC_035109.1	.	CDS	60871341	60871520	.	-	0	ID=Gr20g_transcript_CDS3;Name=Gr20g_transcript_CDS3;Parent=Gr20g_transcript
NC_035109.1	.	CDS	60871197	60871265	.	-	0	ID=Gr20g_transcript_CDS4;Name=Gr20g_transcript_CDS4;Parent=Gr20g_transcript
NC_035109.1	.	CDS	60871041	60871127	.	-	0	ID=Gr20g_transcript_CDS5;Name=Gr20g_transcript_CDS5;Parent=Gr20g_transcript
NC_035109.1	.	CDS	60870870	60870977	.	-	0	ID=Gr20g_transcript_CDS6;Name=Gr20g_transcript_CDS6;Parent=Gr20g_transcript
NC_035109.1	.	exon	60879349	60879520	.	-	.	ID=Gr20g_transcript_exon1;Name=Gr20g_transcript_exon1;Parent=Gr20g_transcript
NC_035109.1	.	exon	60871041	60871127	.	-	.	ID=Gr20g_transcript_exon2;Name=Gr20g_transcript_exon2;Parent=Gr20g_transcript
NC_035109.1	.	exon	60871341	60871520	.	-	.	ID=Gr20g_transcript_exon3;Name=Gr20g_transcript_exon3;Parent=Gr20g_transcript
NC_035109.1	.	exon	60870607	60870977	.	-	.	ID=Gr20g_transcript_exon4;Name=Gr20g_transcript_exon4;Parent=Gr20g_transcript
NC_035109.1	.	exon	60871197	60871265	.	-	.	ID=Gr20g_transcript_exon5;Name=Gr20g_transcript_exon5;Parent=Gr20g_transcript
NC_035109.1	.	exon	60943775	60944400	.	-	.	ID=Gr20g_transcript_exon6;Name=Gr20g_transcript_exon6;Parent=Gr20g_transcript
NC_035109.1	.	mRNA	60870607	60970604	.	-	.	ID=Gr20d_transcript;Name=Gustatory receptor 20d;Parent=Gr20;symbol=Gr20d
NC_035109.1	.	exon	60871197	60871265	.	-	.	ID=Gr20d_transcript_exon1;Name=Gr20d_transcript_exon1;Parent=Gr20d_transcript
NC_035109.1	.	exon	60871041	60871127	.	-	.	ID=Gr20d_transcript_exon2;Name=Gr20d_transcript_exon2;Parent=Gr20d_transcript
NC_035109.1	.	exon	60969942	60970604	.	-	.	ID=Gr20d_transcript_exon3;Name=Gr20d_transcript_exon3;Parent=Gr20d_transcript
NC_035109.1	.	exon	60879349	60879520	.	-	.	ID=Gr20d_transcript_exon4;Name=Gr20d_transcript_exon4;Parent=Gr20d_transcript
NC_035109.1	.	exon	60871341	60871520	.	-	.	ID=Gr20d_transcript_exon5;Name=Gr20d_transcript_exon5;Parent=Gr20d_transcript
NC_035109.1	.	CDS	60969942	60970564	.	-	0	ID=Gr20d_transcript_CDS1;Name=Gr20d_transcript_CDS1;Parent=Gr20d_transcript
NC_035109.1	.	CDS	60879349	60879520	.	-	1	ID=Gr20d_transcript_CDS2;Name=Gr20d_transcript_CDS2;Parent=Gr20d_transcript
NC_035109.1	.	CDS	60871341	60871520	.	-	0	ID=Gr20d_transcript_CDS3;Name=Gr20d_transcript_CDS3;Parent=Gr20d_transcript
NC_035109.1	.	CDS	60871197	60871265	.	-	0	ID=Gr20d_transcript_CDS4;Name=Gr20d_transcript_CDS4;Parent=Gr20d_transcript
NC_035109.1	.	CDS	60871041	60871127	.	-	0	ID=Gr20d_transcript_CDS5;Name=Gr20d_transcript_CDS5;Parent=Gr20d_transcript
NC_035109.1	.	CDS	60870870	60870977	.	-	0	ID=Gr20d_transcript_CDS6;Name=Gr20d_transcript_CDS6;Parent=Gr20d_transcript
NC_035109.1	.	exon	60870607	60870977	.	-	.	ID=Gr20d_transcript_exon6;Name=Gr20d_transcript_exon6;Parent=Gr20d_transcript
NC_035109.1	.	mRNA	60870607	60989752	.	-	.	ID=Gr20b_transcript;Name=Gustatory receptor 20b;Parent=Gr20;symbol=Gr20b
NC_035109.1	.	exon	60879349	60879520	.	-	.	ID=Gr20b_transcript_exon1;Name=Gr20b_transcript_exon1;Parent=Gr20b_transcript
NC_035109.1	.	exon	60871197	60871265	.	-	.	ID=Gr20b_transcript_exon2;Name=Gr20b_transcript_exon2;Parent=Gr20b_transcript
NC_035109.1	.	exon	60989133	60989752	.	-	.	ID=Gr20b_transcript_exon3;Name=Gr20b_transcript_exon3;Parent=Gr20b_transcript
NC_035109.1	.	exon	60871041	60871127	.	-	.	ID=Gr20b_transcript_exon4;Name=Gr20b_transcript_exon4;Parent=Gr20b_transcript
NC_035109.1	.	exon	60870607	60870977	.	-	.	ID=Gr20b_transcript_exon5;Name=Gr20b_transcript_exon5;Parent=Gr20b_transcript
NC_035109.1	.	exon	60871341	60871520	.	-	.	ID=Gr20b_transcript_exon6;Name=Gr20b_transcript_exon6;Parent=Gr20b_transcript
NC_035109.1	.	CDS	60989133	60989752	.	-	0	ID=Gr20b_transcript_CDS1;Name=Gr20b_transcript_CDS1;Parent=Gr20b_transcript
NC_035109.1	.	CDS	60879349	60879520	.	-	1	ID=Gr20b_transcript_CDS2;Name=Gr20b_transcript_CDS2;Parent=Gr20b_transcript
NC_035109.1	.	CDS	60871341	60871520	.	-	0	ID=Gr20b_transcript_CDS3;Name=Gr20b_transcript_CDS3;Parent=Gr20b_transcript
NC_035109.1	.	CDS	60871197	60871265	.	-	0	ID=Gr20b_transcript_CDS4;Name=Gr20b_transcript_CDS4;Parent=Gr20b_transcript
NC_035109.1	.	CDS	60871041	60871127	.	-	0	ID=Gr20b_transcript_CDS5;Name=Gr20b_transcript_CDS5;Parent=Gr20b_transcript
NC_035109.1	.	CDS	60870870	60870977	.	-	0	ID=Gr20b_transcript_CDS6;Name=Gr20b_transcript_CDS6;Parent=Gr20b_transcript
NC_035109.1	.	mRNA	60870607	60914157	.	-	.	ID=Gr20i_transcript;Name=Gustatory receptor 20i;Parent=Gr20;symbol=Gr20i
NC_035109.1	.	exon	60870607	60870977	.	-	.	ID=Gr20i_transcript_exon1;Name=Gr20i_transcript_exon1;Parent=Gr20i_transcript
NC_035109.1	.	exon	60871341	60871520	.	-	.	ID=Gr20i_transcript_exon2;Name=Gr20i_transcript_exon2;Parent=Gr20i_transcript
NC_035109.1	.	exon	60879349	60879520	.	-	.	ID=Gr20i_transcript_exon3;Name=Gr20i_transcript_exon3;Parent=Gr20i_transcript
NC_035109.1	.	exon	60871197	60871265	.	-	.	ID=Gr20i_transcript_exon4;Name=Gr20i_transcript_exon4;Parent=Gr20i_transcript
NC_035109.1	.	exon	60913490	60914157	.	-	.	ID=Gr20i_transcript_exon5;Name=Gr20i_transcript_exon5;Parent=Gr20i_transcript
NC_035109.1	.	exon	60871041	60871127	.	-	.	ID=Gr20i_transcript_exon6;Name=Gr20i_transcript_exon6;Parent=Gr20i_transcript
NC_035109.1	.	CDS	60913490	60914157	.	-	0	ID=Gr20i_transcript_CDS1;Name=Gr20i_transcript_CDS1;Parent=Gr20i_transcript
NC_035109.1	.	CDS	60879349	60879520	.	-	1	ID=Gr20i_transcript_CDS2;Name=Gr20i_transcript_CDS2;Parent=Gr20i_transcript
NC_035109.1	.	CDS	60871341	60871520	.	-	0	ID=Gr20i_transcript_CDS3;Name=Gr20i_transcript_CDS3;Parent=Gr20i_transcript
NC_035109.1	.	CDS	60871197	60871265	.	-	0	ID=Gr20i_transcript_CDS4;Name=Gr20i_transcript_CDS4;Parent=Gr20i_transcript
NC_035109.1	.	CDS	60871041	60871127	.	-	0	ID=Gr20i_transcript_CDS5;Name=Gr20i_transcript_CDS5;Parent=Gr20i_transcript
NC_035109.1	.	CDS	60870870	60870977	.	-	0	ID=Gr20i_transcript_CDS6;Name=Gr20i_transcript_CDS6;Parent=Gr20i_transcript
NC_035109.1	.	mRNA	60870607	60991687	.	-	.	ID=Gr20a_transcript;Name=Gustatory receptor 20a;Parent=Gr20;symbol=Gr20a
NC_035109.1	.	exon	60871197	60871265	.	-	.	ID=Gr20a_transcript_exon1;Name=Gr20a_transcript_exon1;Parent=Gr20a_transcript
NC_035109.1	.	exon	60879349	60879520	.	-	.	ID=Gr20a_transcript_exon2;Name=Gr20a_transcript_exon2;Parent=Gr20a_transcript
NC_035109.1	.	exon	60990910	60991687	.	-	.	ID=Gr20a_transcript_exon3;Name=Gr20a_transcript_exon3;Parent=Gr20a_transcript
NC_035109.1	.	exon	60871041	60871127	.	-	.	ID=Gr20a_transcript_exon4;Name=Gr20a_transcript_exon4;Parent=Gr20a_transcript
NC_035109.1	.	exon	60870607	60870977	.	-	.	ID=Gr20a_transcript_exon5;Name=Gr20a_transcript_exon5;Parent=Gr20a_transcript
NC_035109.1	.	CDS	60990910	60991526	.	-	0	ID=Gr20a_transcript_CDS1;Name=Gr20a_transcript_CDS1;Parent=Gr20a_transcript
NC_035109.1	.	CDS	60879349	60879520	.	-	1	ID=Gr20a_transcript_CDS2;Name=Gr20a_transcript_CDS2;Parent=Gr20a_transcript
NC_035109.1	.	CDS	60871341	60871520	.	-	0	ID=Gr20a_transcript_CDS3;Name=Gr20a_transcript_CDS3;Parent=Gr20a_transcript
NC_035109.1	.	CDS	60871197	60871265	.	-	0	ID=Gr20a_transcript_CDS4;Name=Gr20a_transcript_CDS4;Parent=Gr20a_transcript
NC_035109.1	.	CDS	60871041	60871127	.	-	0	ID=Gr20a_transcript_CDS5;Name=Gr20a_transcript_CDS5;Parent=Gr20a_transcript
NC_035109.1	.	CDS	60870870	60870977	.	-	0	ID=Gr20a_transcript_CDS6;Name=Gr20a_transcript_CDS6;Parent=Gr20a_transcript
NC_035109.1	.	exon	60871341	60871520	.	-	.	ID=Gr20a_transcript_exon6;Name=Gr20a_transcript_exon6;Parent=Gr20a_transcript
NC_035109.1	.	mRNA	60870607	60931891	.	-	.	ID=Gr20h_transcript;Name=Gustatory receptor 20h;Parent=Gr20;symbol=Gr20h
NC_035109.1	.	exon	60871041	60871127	.	-	.	ID=Gr20h_transcript_exon1;Name=Gr20h_transcript_exon1;Parent=Gr20h_transcript
NC_035109.1	.	exon	60870607	60870977	.	-	.	ID=Gr20h_transcript_exon2;Name=Gr20h_transcript_exon2;Parent=Gr20h_transcript
NC_035109.1	.	exon	60879349	60879520	.	-	.	ID=Gr20h_transcript_exon3;Name=Gr20h_transcript_exon3;Parent=Gr20h_transcript
NC_035109.1	.	CDS	60931216	60931859	.	-	0	ID=Gr20h_transcript_CDS1;Name=Gr20h_transcript_CDS1;Parent=Gr20h_transcript
NC_035109.1	.	CDS	60879349	60879520	.	-	1	ID=Gr20h_transcript_CDS2;Name=Gr20h_transcript_CDS2;Parent=Gr20h_transcript
NC_035109.1	.	CDS	60871341	60871520	.	-	0	ID=Gr20h_transcript_CDS3;Name=Gr20h_transcript_CDS3;Parent=Gr20h_transcript
NC_035109.1	.	CDS	60871197	60871265	.	-	0	ID=Gr20h_transcript_CDS4;Name=Gr20h_transcript_CDS4;Parent=Gr20h_transcript
NC_035109.1	.	CDS	60871041	60871127	.	-	0	ID=Gr20h_transcript_CDS5;Name=Gr20h_transcript_CDS5;Parent=Gr20h_transcript
NC_035109.1	.	CDS	60870870	60870977	.	-	0	ID=Gr20h_transcript_CDS6;Name=Gr20h_transcript_CDS6;Parent=Gr20h_transcript
NC_035109.1	.	exon	60871341	60871520	.	-	.	ID=Gr20h_transcript_exon4;Name=Gr20h_transcript_exon4;Parent=Gr20h_transcript
NC_035109.1	.	exon	60931216	60931891	.	-	.	ID=Gr20h_transcript_exon5;Name=Gr20h_transcript_exon5;Parent=Gr20h_transcript
NC_035109.1	.	exon	60871197	60871265	.	-	.	ID=Gr20h_transcript_exon6;Name=Gr20h_transcript_exon6;Parent=Gr20h_transcript
NC_035109.1	.	mRNA	60870607	60880321	.	-	.	ID=Gr20m_transcript;Name=Gustatory receptor 20m;Parent=Gr20;symbol=Gr20m
NC_035109.1	.	exon	60871341	60871520	.	-	.	ID=Gr20m_transcript_exon1;Name=Gr20m_transcript_exon1;Parent=Gr20m_transcript
NC_035109.1	.	exon	60879611	60879858	.	-	.	ID=Gr20m_transcript_exon2;Name=Gr20m_transcript_exon2;Parent=Gr20m_transcript
NC_035109.1	.	exon	60879349	60879520	.	-	.	ID=Gr20m_transcript_exon3;Name=Gr20m_transcript_exon3;Parent=Gr20m_transcript
NC_035109.1	.	exon	60870607	60870977	.	-	.	ID=Gr20m_transcript_exon4;Name=Gr20m_transcript_exon4;Parent=Gr20m_transcript
NC_035109.1	.	CDS	60879920	60880321	.	-	0	ID=Gr20m_transcript_CDS1;Name=Gr20m_transcript_CDS1;Parent=Gr20m_transcript
NC_035109.1	.	CDS	60879611	60879858	.	-	0	ID=Gr20m_transcript_CDS2;Name=Gr20m_transcript_CDS2;Parent=Gr20m_transcript
NC_035109.1	.	CDS	60879349	60879520	.	-	1	ID=Gr20m_transcript_CDS3;Name=Gr20m_transcript_CDS3;Parent=Gr20m_transcript
NC_035109.1	.	CDS	60871341	60871520	.	-	0	ID=Gr20m_transcript_CDS4;Name=Gr20m_transcript_CDS4;Parent=Gr20m_transcript
NC_035109.1	.	CDS	60871197	60871265	.	-	0	ID=Gr20m_transcript_CDS5;Name=Gr20m_transcript_CDS5;Parent=Gr20m_transcript
NC_035109.1	.	CDS	60871041	60871127	.	-	0	ID=Gr20m_transcript_CDS6;Name=Gr20m_transcript_CDS6;Parent=Gr20m_transcript
NC_035109.1	.	CDS	60870870	60870977	.	-	0	ID=Gr20m_transcript_CDS7;Name=Gr20m_transcript_CDS7;Parent=Gr20m_transcript
NC_035109.1	.	exon	60871197	60871265	.	-	.	ID=Gr20m_transcript_exon5;Name=Gr20m_transcript_exon5;Parent=Gr20m_transcript
NC_035109.1	.	exon	60879920	60880321	.	-	.	ID=Gr20m_transcript_exon6;Name=Gr20m_transcript_exon6;Parent=Gr20m_transcript
NC_035109.1	.	exon	60871041	60871127	.	-	.	ID=Gr20m_transcript_exon7;Name=Gr20m_transcript_exon7;Parent=Gr20m_transcript
NC_035109.1	.	transcript	60870607	60974447	.	-	.	ID=Gr20c_transcript;Name=Gustatory receptor 20c;Parent=Gr20;symbol=Gr20c
NC_035109.1	.	exon	60871197	60871265	.	-	.	ID=Gr20c_transcript_exon1;Name=Gr20c_transcript_exon1;Parent=Gr20c_transcript
NC_035109.1	.	exon	60871041	60871127	.	-	.	ID=Gr20c_transcript_exon2;Name=Gr20c_transcript_exon2;Parent=Gr20c_transcript
NC_035109.1	.	exon	60870607	60870977	.	-	.	ID=Gr20c_transcript_exon3;Name=Gr20c_transcript_exon3;Parent=Gr20c_transcript
NC_035109.1	.	exon	60879349	60879520	.	-	.	ID=Gr20c_transcript_exon4;Name=Gr20c_transcript_exon4;Parent=Gr20c_transcript
NC_035109.1	.	exon	60973841	60974447	.	-	.	ID=Gr20c_transcript_exon5;Name=Gr20c_transcript_exon5;Parent=Gr20c_transcript
NC_035109.1	.	exon	60871341	60871520	.	-	.	ID=Gr20c_transcript_exon6;Name=Gr20c_transcript_exon6;Parent=Gr20c_transcript
###
NC_035109.1	.	gene	84367986	84369349	.	+	.	ID=Gr21;Name=Gustatory receptor 21
NC_035109.1	.	mRNA	84367986	84369349	.	-	.	ID=Gr21_transcript;Name=Gustatory receptor 21;Parent=Gr21;symbol=Gr21
NC_035109.1	.	exon	84367986	84368065	.	-	.	ID=Gr21_transcript_exon1;Name=Gr21_transcript_exon1;Parent=Gr21_transcript
NC_035109.1	.	exon	84368125	84368283	.	-	.	ID=Gr21_transcript_exon2;Name=Gr21_transcript_exon2;Parent=Gr21_transcript
NC_035109.1	.	CDS	84368354	84369349	.	-	0	ID=Gr21_transcript_CDS1;Name=Gr21_transcript_CDS1;Parent=Gr21_transcript
NC_035109.1	.	CDS	84368125	84368283	.	-	0	ID=Gr21_transcript_CDS2;Name=Gr21_transcript_CDS2;Parent=Gr21_transcript
NC_035109.1	.	CDS	84367994	84368065	.	-	0	ID=Gr21_transcript_CDS3;Name=Gr21_transcript_CDS3;Parent=Gr21_transcript
NC_035109.1	.	exon	84368354	84369349	.	-	.	ID=Gr21_transcript_exon3;Name=Gr21_transcript_exon3;Parent=Gr21_transcript
###
NC_035109.1	.	gene	84372675	84374570	.	+	.	ID=Gr22;Name=Gustatory receptor 22
NC_035109.1	.	mRNA	84372675	84374570	.	+	.	ID=Gr22_transcript;Name=Gustatory receptor 22;Parent=Gr22;symbol=Gr22
NC_035109.1	.	exon	84372675	84373309	.	+	.	ID=Gr22_transcript_exon1;Name=Gr22_transcript_exon1;Parent=Gr22_transcript
NC_035109.1	.	CDS	84372675	84373309	.	+	0	ID=Gr22_transcript_CDS1;Name=Gr22_transcript_CDS1;Parent=Gr22_transcript
NC_035109.1	.	CDS	84373372	84373702	.	+	1	ID=Gr22_transcript_CDS2;Name=Gr22_transcript_CDS2;Parent=Gr22_transcript
NC_035109.1	.	CDS	84373760	84373918	.	+	0	ID=Gr22_transcript_CDS3;Name=Gr22_transcript_CDS3;Parent=Gr22_transcript
NC_035109.1	.	CDS	84373984	84374055	.	+	0	ID=Gr22_transcript_CDS4;Name=Gr22_transcript_CDS4;Parent=Gr22_transcript
NC_035109.1	.	exon	84373984	84374570	.	+	.	ID=Gr22_transcript_exon2;Name=Gr22_transcript_exon2;Parent=Gr22_transcript
NC_035109.1	.	exon	84373372	84373702	.	+	.	ID=Gr22_transcript_exon3;Name=Gr22_transcript_exon3;Parent=Gr22_transcript
NC_035109.1	.	exon	84373760	84373918	.	+	.	ID=Gr22_transcript_exon4;Name=Gr22_transcript_exon4;Parent=Gr22_transcript
###
NC_035109.1	.	gene	84398357	84400355	.	-	.	ID=Gr23;Name=Gustatory receptor 23
NC_035109.1	.	mRNA	84398357	84400355	.	-	.	ID=Gr23_transcript;Name=Gustatory receptor 23;Parent=Gr23;symbol=Gr23
NC_035109.1	.	exon	84398357	84398724	.	-	.	ID=Gr23_transcript_exon1;Name=Gr23_transcript_exon1;Parent=Gr23_transcript
NC_035109.1	.	exon	84399383	84400355	.	-	.	ID=Gr23_transcript_exon2;Name=Gr23_transcript_exon2;Parent=Gr23_transcript
NC_035109.1	.	exon	84398780	84398938	.	-	.	ID=Gr23_transcript_exon3;Name=Gr23_transcript_exon3;Parent=Gr23_transcript
NC_035109.1	.	CDS	84399383	84400017	.	-	0	ID=Gr23_transcript_CDS1;Name=Gr23_transcript_CDS1;Parent=Gr23_transcript
NC_035109.1	.	CDS	84399002	84399326	.	-	1	ID=Gr23_transcript_CDS2;Name=Gr23_transcript_CDS2;Parent=Gr23_transcript
NC_035109.1	.	CDS	84398780	84398938	.	-	0	ID=Gr23_transcript_CDS3;Name=Gr23_transcript_CDS3;Parent=Gr23_transcript
NC_035109.1	.	CDS	84398647	84398724	.	-	0	ID=Gr23_transcript_CDS4;Name=Gr23_transcript_CDS4;Parent=Gr23_transcript
NC_035109.1	.	exon	84399002	84399326	.	-	.	ID=Gr23_transcript_exon4;Name=Gr23_transcript_exon4;Parent=Gr23_transcript
###
NC_035109.1	.	gene	84383448	84386363	.	+	.	ID=Gr26;Name=Gustatory receptor 26
NC_035109.1	.	mRNA	84383448	84386363	.	+	.	ID=Gr26_transcript;Name=Gustatory receptor 26;Parent=Gr26;symbol=Gr26
NC_035109.1	.	exon	84385689	84386363	.	+	.	ID=Gr26_transcript_exon1;Name=Gr26_transcript_exon1;Parent=Gr26_transcript
NC_035109.1	.	exon	84385082	84385403	.	+	.	ID=Gr26_transcript_exon2;Name=Gr26_transcript_exon2;Parent=Gr26_transcript
NC_035109.1	.	exon	84383448	84385021	.	+	.	ID=Gr26_transcript_exon3;Name=Gr26_transcript_exon3;Parent=Gr26_transcript
NC_035109.1	.	exon	84385467	84385625	.	+	.	ID=Gr26_transcript_exon4;Name=Gr26_transcript_exon4;Parent=Gr26_transcript
NC_035109.1	.	CDS	84384399	84385021	.	+	0	ID=Gr26_transcript_CDS1;Name=Gr26_transcript_CDS1;Parent=Gr26_transcript
NC_035109.1	.	CDS	84385082	84385403	.	+	1	ID=Gr26_transcript_CDS2;Name=Gr26_transcript_CDS2;Parent=Gr26_transcript
NC_035109.1	.	CDS	84385467	84385625	.	+	0	ID=Gr26_transcript_CDS3;Name=Gr26_transcript_CDS3;Parent=Gr26_transcript
NC_035109.1	.	CDS	84385689	84385766	.	+	0	ID=Gr26_transcript_CDS4;Name=Gr26_transcript_CDS4;Parent=Gr26_transcript
###
NC_035109.1	.	gene	61735507	61736856	.	+	.	ID=Gr27;Name=Gustatory receptor 27
NC_035109.1	.	mRNA	61735507	61736856	.	+	.	ID=Gr27_transcript;Name=Gustatory receptor 27;Parent=Gr27;symbol=Gr27
NC_035109.1	.	exon	61736734	61736856	.	+	.	ID=Gr27_transcript_exon1;Name=Gr27_transcript_exon1;Parent=Gr27_transcript
NC_035109.1	.	exon	61735507	61736667	.	+	.	ID=Gr27_transcript_exon2;Name=Gr27_transcript_exon2;Parent=Gr27_transcript
NC_035109.1	.	CDS	61735507	61736667	.	+	0	ID=Gr27_transcript_CDS1;Name=Gr27_transcript_CDS1;Parent=Gr27_transcript
NC_035109.1	.	CDS	61736734	61736856	.	+	0	ID=Gr27_transcript_CDS2;Name=Gr27_transcript_CDS2;Parent=Gr27_transcript
###
NC_035109.1	.	gene	61775641	61776924	.	+	.	ID=Gr29;Name=Gustatory receptor 29
NC_035109.1	.	mRNA	61775641	61776924	.	-	.	ID=Gr29_transcript;Name=Gustatory receptor 29;Parent=Gr29;symbol=Gr29
NC_035109.1	.	exon	61775770	61776924	.	-	.	ID=Gr29_transcript_exon1;Name=Gr29_transcript_exon1;Parent=Gr29_transcript
NC_035109.1	.	exon	61775641	61775706	.	-	.	ID=Gr29_transcript_exon2;Name=Gr29_transcript_exon2;Parent=Gr29_transcript
NC_035109.1	.	CDS	61775770	61776924	.	-	0	ID=Gr29_transcript_CDS1;Name=Gr29_transcript_CDS1;Parent=Gr29_transcript
NC_035109.1	.	CDS	61775641	61775706	.	-	0	ID=Gr29_transcript_CDS2;Name=Gr29_transcript_CDS2;Parent=Gr29_transcript
###
NC_035109.1	.	gene	60506746	60548900	.	-	.	ID=Gr31;Name=Gustatory receptor 31
NC_035109.1	.	mRNA	60506746	60548900	.	-	.	ID=Gr31_transcript;Name=Gustatory receptor 31;Parent=Gr31;symbol=Gr31
NC_035109.1	.	exon	60548073	60548214	.	-	.	ID=Gr31_transcript_exon1;Name=Gr31_transcript_exon1;Parent=Gr31_transcript
NC_035109.1	.	exon	60546808	60546987	.	-	.	ID=Gr31_transcript_exon2;Name=Gr31_transcript_exon2;Parent=Gr31_transcript
NC_035109.1	.	exon	60546619	60546687	.	-	.	ID=Gr31_transcript_exon3;Name=Gr31_transcript_exon3;Parent=Gr31_transcript
NC_035109.1	.	exon	60506746	60506811	.	-	.	ID=Gr31_transcript_exon4;Name=Gr31_transcript_exon4;Parent=Gr31_transcript
NC_035109.1	.	CDS	60548269	60548900	.	-	0	ID=Gr31_transcript_CDS1;Name=Gr31_transcript_CDS1;Parent=Gr31_transcript
NC_035109.1	.	CDS	60548073	60548214	.	-	1	ID=Gr31_transcript_CDS2;Name=Gr31_transcript_CDS2;Parent=Gr31_transcript
NC_035109.1	.	CDS	60546808	60546987	.	-	0	ID=Gr31_transcript_CDS3;Name=Gr31_transcript_CDS3;Parent=Gr31_transcript
NC_035109.1	.	CDS	60546619	60546687	.	-	0	ID=Gr31_transcript_CDS4;Name=Gr31_transcript_CDS4;Parent=Gr31_transcript
NC_035109.1	.	CDS	60541870	60541956	.	-	0	ID=Gr31_transcript_CDS5;Name=Gr31_transcript_CDS5;Parent=Gr31_transcript
NC_035109.1	.	CDS	60506746	60506811	.	-	0	ID=Gr31_transcript_CDS6;Name=Gr31_transcript_CDS6;Parent=Gr31_transcript
NC_035109.1	.	exon	60548269	60548900	.	-	.	ID=Gr31_transcript_exon5;Name=Gr31_transcript_exon5;Parent=Gr31_transcript
NC_035109.1	.	exon	60541870	60541956	.	-	.	ID=Gr31_transcript_exon6;Name=Gr31_transcript_exon6;Parent=Gr31_transcript
###
NC_035109.1	.	gene	61688498	61703205	.	+	.	ID=Gr32;Name=Gustatory receptor 32
NC_035109.1	.	mRNA	61688498	61703205	.	-	.	ID=Gr32_transcript;Name=Gustatory receptor 32;Parent=Gr32;symbol=Gr32
NC_035109.1	.	exon	61702390	61703205	.	-	.	ID=Gr32_transcript_exon1;Name=Gr32_transcript_exon1;Parent=Gr32_transcript
NC_035109.1	.	exon	61688498	61688602	.	-	.	ID=Gr32_transcript_exon2;Name=Gr32_transcript_exon2;Parent=Gr32_transcript
NC_035109.1	.	CDS	61702390	61703205	.	-	0	ID=Gr32_transcript_CDS1;Name=Gr32_transcript_CDS1;Parent=Gr32_transcript
NC_035109.1	.	CDS	61688831	61689172	.	-	0	ID=Gr32_transcript_CDS2;Name=Gr32_transcript_CDS2;Parent=Gr32_transcript
NC_035109.1	.	CDS	61688546	61688602	.	-	0	ID=Gr32_transcript_CDS3;Name=Gr32_transcript_CDS3;Parent=Gr32_transcript
NC_035109.1	.	exon	61688831	61689172	.	-	.	ID=Gr32_transcript_exon3;Name=Gr32_transcript_exon3;Parent=Gr32_transcript
###
NC_035109.1	.	gene	212688192	212705119	.	-	.	ID=Gr34;Name=Gustatory receptor 34
NC_035109.1	.	mRNA	212688192	212705119	.	-	.	ID=Gr34_transcript;Name=Gustatory receptor 34;Parent=Gr34;symbol=Gr34
NC_035109.1	.	exon	212689067	212689163	.	-	.	ID=Gr34_transcript_exon1;Name=Gr34_transcript_exon1;Parent=Gr34_transcript
NC_035109.1	.	exon	212688909	212689004	.	-	.	ID=Gr34_transcript_exon2;Name=Gr34_transcript_exon2;Parent=Gr34_transcript
NC_035109.1	.	exon	212696053	212696185	.	-	.	ID=Gr34_transcript_exon3;Name=Gr34_transcript_exon3;Parent=Gr34_transcript
NC_035109.1	.	exon	212688571	212688660	.	-	.	ID=Gr34_transcript_exon4;Name=Gr34_transcript_exon4;Parent=Gr34_transcript
NC_035109.1	.	exon	212689246	212689339	.	-	.	ID=Gr34_transcript_exon5;Name=Gr34_transcript_exon5;Parent=Gr34_transcript
NC_035109.1	.	exon	212694142	212694252	.	-	.	ID=Gr34_transcript_exon6;Name=Gr34_transcript_exon6;Parent=Gr34_transcript
NC_035109.1	.	CDS	212704495	212704651	.	-	0	ID=Gr34_transcript_CDS1;Name=Gr34_transcript_CDS1;Parent=Gr34_transcript
NC_035109.1	.	CDS	212704340	212704394	.	-	2	ID=Gr34_transcript_CDS2;Name=Gr34_transcript_CDS2;Parent=Gr34_transcript
NC_035109.1	.	CDS	212696053	212696185	.	-	1	ID=Gr34_transcript_CDS3;Name=Gr34_transcript_CDS3;Parent=Gr34_transcript
NC_035109.1	.	CDS	212695012	212695120	.	-	0	ID=Gr34_transcript_CDS4;Name=Gr34_transcript_CDS4;Parent=Gr34_transcript
NC_035109.1	.	CDS	212694827	212694889	.	-	2	ID=Gr34_transcript_CDS5;Name=Gr34_transcript_CDS5;Parent=Gr34_transcript
NC_035109.1	.	CDS	212694339	212694482	.	-	2	ID=Gr34_transcript_CDS6;Name=Gr34_transcript_CDS6;Parent=Gr34_transcript
NC_035109.1	.	CDS	212694142	212694252	.	-	2	ID=Gr34_transcript_CDS7;Name=Gr34_transcript_CDS7;Parent=Gr34_transcript
NC_035109.1	.	CDS	212689246	212689339	.	-	2	ID=Gr34_transcript_CDS8;Name=Gr34_transcript_CDS8;Parent=Gr34_transcript
NC_035109.1	.	CDS	212689067	212689163	.	-	1	ID=Gr34_transcript_CDS9;Name=Gr34_transcript_CDS9;Parent=Gr34_transcript
NC_035109.1	.	CDS	212688909	212689004	.	-	0	ID=Gr34_transcript_CDS10;Name=Gr34_transcript_CDS10;Parent=Gr34_transcript
NC_035109.1	.	CDS	212688758	212688826	.	-	0	ID=Gr34_transcript_CDS11;Name=Gr34_transcript_CDS11;Parent=Gr34_transcript
NC_035109.1	.	CDS	212688571	212688660	.	-	0	ID=Gr34_transcript_CDS12;Name=Gr34_transcript_CDS12;Parent=Gr34_transcript
NC_035109.1	.	CDS	212688411	212688512	.	-	0	ID=Gr34_transcript_CDS13;Name=Gr34_transcript_CDS13;Parent=Gr34_transcript
NC_035109.1	.	exon	212688758	212688826	.	-	.	ID=Gr34_transcript_exon7;Name=Gr34_transcript_exon7;Parent=Gr34_transcript
NC_035109.1	.	exon	212704495	212704667	.	-	.	ID=Gr34_transcript_exon8;Name=Gr34_transcript_exon8;Parent=Gr34_transcript
NC_035109.1	.	exon	212695012	212695120	.	-	.	ID=Gr34_transcript_exon9;Name=Gr34_transcript_exon9;Parent=Gr34_transcript
NC_035109.1	.	exon	212704988	212705119	.	-	.	ID=Gr34_transcript_exon10;Name=Gr34_transcript_exon10;Parent=Gr34_transcript
NC_035109.1	.	exon	212704340	212704394	.	-	.	ID=Gr34_transcript_exon11;Name=Gr34_transcript_exon11;Parent=Gr34_transcript
NC_035109.1	.	exon	212694339	212694482	.	-	.	ID=Gr34_transcript_exon12;Name=Gr34_transcript_exon12;Parent=Gr34_transcript
NC_035109.1	.	exon	212688192	212688512	.	-	.	ID=Gr34_transcript_exon13;Name=Gr34_transcript_exon13;Parent=Gr34_transcript
NC_035109.1	.	exon	212694827	212694889	.	-	.	ID=Gr34_transcript_exon14;Name=Gr34_transcript_exon14;Parent=Gr34_transcript
###
NC_035109.1	.	gene	15209486	15211015	.	+	.	ID=Gr41;Name=Gustatory receptor 41
NC_035109.1	.	mRNA	15209486	15211015	.	+	.	ID=Gr41_transcript;Name=Gustatory receptor 41;Parent=Gr41;symbol=Gr41
NC_035109.1	.	exon	15209486	15210126	.	+	.	ID=Gr41_transcript_exon1;Name=Gr41_transcript_exon1;Parent=Gr41_transcript
NC_035109.1	.	exon	15210177	15210297	.	+	.	ID=Gr41_transcript_exon2;Name=Gr41_transcript_exon2;Parent=Gr41_transcript
NC_035109.1	.	exon	15210883	15211015	.	+	.	ID=Gr41_transcript_exon3;Name=Gr41_transcript_exon3;Parent=Gr41_transcript
NC_035109.1	.	exon	15210354	15210503	.	+	.	ID=Gr41_transcript_exon4;Name=Gr41_transcript_exon4;Parent=Gr41_transcript
NC_035109.1	.	CDS	15209486	15210126	.	+	0	ID=Gr41_transcript_CDS1;Name=Gr41_transcript_CDS1;Parent=Gr41_transcript
NC_035109.1	.	CDS	15210177	15210297	.	+	1	ID=Gr41_transcript_CDS2;Name=Gr41_transcript_CDS2;Parent=Gr41_transcript
NC_035109.1	.	CDS	15210354	15210503	.	+	0	ID=Gr41_transcript_CDS3;Name=Gr41_transcript_CDS3;Parent=Gr41_transcript
NC_035109.1	.	CDS	15210572	15210640	.	+	0	ID=Gr41_transcript_CDS4;Name=Gr41_transcript_CDS4;Parent=Gr41_transcript
NC_035109.1	.	CDS	15210697	15210786	.	+	0	ID=Gr41_transcript_CDS5;Name=Gr41_transcript_CDS5;Parent=Gr41_transcript
NC_035109.1	.	CDS	15210883	15210942	.	+	0	ID=Gr41_transcript_CDS6;Name=Gr41_transcript_CDS6;Parent=Gr41_transcript
NC_035109.1	.	exon	15210572	15210640	.	+	.	ID=Gr41_transcript_exon5;Name=Gr41_transcript_exon5;Parent=Gr41_transcript
NC_035109.1	.	exon	15210697	15210786	.	+	.	ID=Gr41_transcript_exon6;Name=Gr41_transcript_exon6;Parent=Gr41_transcript
###
NC_035109.1	.	gene	15207918	15209412	.	+	.	ID=Gr42;Name=Gustatory receptor 42
NC_035109.1	.	mRNA	15207918	15209412	.	-	.	ID=Gr42_transcript;Name=Gustatory receptor 42;Parent=Gr42;symbol=Gr42
NC_035109.1	.	exon	15208213	15208431	.	-	.	ID=Gr42_transcript_exon1;Name=Gr42_transcript_exon1;Parent=Gr42_transcript
NC_035109.1	.	exon	15208073	15208162	.	-	.	ID=Gr42_transcript_exon2;Name=Gr42_transcript_exon2;Parent=Gr42_transcript
NC_035109.1	.	exon	15208489	15209412	.	-	.	ID=Gr42_transcript_exon3;Name=Gr42_transcript_exon3;Parent=Gr42_transcript
NC_035109.1	.	exon	15207918	15208013	.	-	.	ID=Gr42_transcript_exon4;Name=Gr42_transcript_exon4;Parent=Gr42_transcript
NC_035109.1	.	CDS	15208489	15209412	.	-	0	ID=Gr42_transcript_CDS1;Name=Gr42_transcript_CDS1;Parent=Gr42_transcript
NC_035109.1	.	CDS	15208213	15208431	.	-	0	ID=Gr42_transcript_CDS2;Name=Gr42_transcript_CDS2;Parent=Gr42_transcript
NC_035109.1	.	CDS	15208073	15208162	.	-	0	ID=Gr42_transcript_CDS3;Name=Gr42_transcript_CDS3;Parent=Gr42_transcript
NC_035109.1	.	CDS	15207918	15208013	.	-	0	ID=Gr42_transcript_CDS4;Name=Gr42_transcript_CDS4;Parent=Gr42_transcript
###
NC_035109.1	.	gene	15201688	15206923	.	-	.	ID=Gr43;Name=Gustatory receptor 43
NC_035109.1	.	mRNA	15201688	15206923	.	-	.	ID=Gr43_transcript;Name=Gustatory receptor 43;Parent=Gr43;symbol=Gr43
NC_035109.1	.	exon	15206093	15206923	.	-	.	ID=Gr43_transcript_exon1;Name=Gr43_transcript_exon1;Parent=Gr43_transcript
NC_035109.1	.	exon	15205763	15205831	.	-	.	ID=Gr43_transcript_exon2;Name=Gr43_transcript_exon2;Parent=Gr43_transcript
NC_035109.1	.	exon	15201688	15202837	.	-	.	ID=Gr43_transcript_exon3;Name=Gr43_transcript_exon3;Parent=Gr43_transcript
NC_035109.1	.	exon	15205887	15206033	.	-	.	ID=Gr43_transcript_exon4;Name=Gr43_transcript_exon4;Parent=Gr43_transcript
NC_035109.1	.	exon	15205574	15205663	.	-	.	ID=Gr43_transcript_exon5;Name=Gr43_transcript_exon5;Parent=Gr43_transcript
NC_035109.1	.	CDS	15206093	15206923	.	-	0	ID=Gr43_transcript_CDS1;Name=Gr43_transcript_CDS1;Parent=Gr43_transcript
NC_035109.1	.	CDS	15205887	15206033	.	-	0	ID=Gr43_transcript_CDS2;Name=Gr43_transcript_CDS2;Parent=Gr43_transcript
NC_035109.1	.	CDS	15205763	15205831	.	-	0	ID=Gr43_transcript_CDS3;Name=Gr43_transcript_CDS3;Parent=Gr43_transcript
NC_035109.1	.	CDS	15205574	15205663	.	-	0	ID=Gr43_transcript_CDS4;Name=Gr43_transcript_CDS4;Parent=Gr43_transcript
NC_035109.1	.	CDS	15202775	15202837	.	-	0	ID=Gr43_transcript_CDS5;Name=Gr43_transcript_CDS5;Parent=Gr43_transcript
###
NC_035109.1	.	gene	15289982	15291408	.	+	.	ID=Gr44;Name=Gustatory receptor 44
NC_035109.1	.	mRNA	15289982	15291408	.	+	.	ID=Gr44_transcript;Name=Gustatory receptor 44;Parent=Gr44;symbol=Gr44
NC_035109.1	.	exon	15291195	15291284	.	+	.	ID=Gr44_transcript_exon1;Name=Gr44_transcript_exon1;Parent=Gr44_transcript
NC_035109.1	.	exon	15290857	15291006	.	+	.	ID=Gr44_transcript_exon2;Name=Gr44_transcript_exon2;Parent=Gr44_transcript
NC_035109.1	.	CDS	15289982	15290800	.	+	0	ID=Gr44_transcript_CDS1;Name=Gr44_transcript_CDS1;Parent=Gr44_transcript
NC_035109.1	.	CDS	15290857	15291006	.	+	0	ID=Gr44_transcript_CDS2;Name=Gr44_transcript_CDS2;Parent=Gr44_transcript
NC_035109.1	.	CDS	15291065	15291133	.	+	0	ID=Gr44_transcript_CDS3;Name=Gr44_transcript_CDS3;Parent=Gr44_transcript
NC_035109.1	.	CDS	15291195	15291284	.	+	0	ID=Gr44_transcript_CDS4;Name=Gr44_transcript_CDS4;Parent=Gr44_transcript
NC_035109.1	.	CDS	15291343	15291408	.	+	0	ID=Gr44_transcript_CDS5;Name=Gr44_transcript_CDS5;Parent=Gr44_transcript
NC_035109.1	.	exon	15291343	15291408	.	+	.	ID=Gr44_transcript_exon3;Name=Gr44_transcript_exon3;Parent=Gr44_transcript
NC_035109.1	.	exon	15289982	15290800	.	+	.	ID=Gr44_transcript_exon4;Name=Gr44_transcript_exon4;Parent=Gr44_transcript
NC_035109.1	.	exon	15291065	15291133	.	+	.	ID=Gr44_transcript_exon5;Name=Gr44_transcript_exon5;Parent=Gr44_transcript
###
NC_035109.1	.	gene	15218930	15220361	.	+	.	ID=Gr46;Name=Gustatory receptor 46
NC_035109.1	.	mRNA	15218930	15220361	.	+	.	ID=Gr46_transcript;Name=Gustatory receptor 46;Parent=Gr46;symbol=Gr46
NC_035109.1	.	exon	15218930	15219964	.	+	.	ID=Gr46_transcript_exon1;Name=Gr46_transcript_exon1;Parent=Gr46_transcript
NC_035109.1	.	exon	15220028	15220096	.	+	.	ID=Gr46_transcript_exon2;Name=Gr46_transcript_exon2;Parent=Gr46_transcript
NC_035109.1	.	exon	15220156	15220245	.	+	.	ID=Gr46_transcript_exon3;Name=Gr46_transcript_exon3;Parent=Gr46_transcript
NC_035109.1	.	exon	15220302	15220361	.	+	.	ID=Gr46_transcript_exon4;Name=Gr46_transcript_exon4;Parent=Gr46_transcript
NC_035109.1	.	CDS	15218930	15219964	.	+	0	ID=Gr46_transcript_CDS1;Name=Gr46_transcript_CDS1;Parent=Gr46_transcript
NC_035109.1	.	CDS	15220028	15220096	.	+	0	ID=Gr46_transcript_CDS2;Name=Gr46_transcript_CDS2;Parent=Gr46_transcript
NC_035109.1	.	CDS	15220156	15220245	.	+	0	ID=Gr46_transcript_CDS3;Name=Gr46_transcript_CDS3;Parent=Gr46_transcript
NC_035109.1	.	CDS	15220302	15220361	.	+	0	ID=Gr46_transcript_CDS4;Name=Gr46_transcript_CDS4;Parent=Gr46_transcript
###
NC_035109.1	.	gene	15494361	15496245	.	+	.	ID=Gr47;Name=Gustatory receptor 47
NC_035109.1	.	mRNA	15494361	15496245	.	-	.	ID=Gr47_transcript;Name=Gustatory receptor 47;Parent=Gr47;symbol=Gr47
NC_035109.1	.	CDS	15495668	15496245	.	-	0	ID=Gr47_transcript_CDS1;Name=Gr47_transcript_CDS1;Parent=Gr47_transcript
NC_035109.1	.	CDS	15494762	15495257	.	-	1	ID=Gr47_transcript_CDS2;Name=Gr47_transcript_CDS2;Parent=Gr47_transcript
NC_035109.1	.	CDS	15494635	15494703	.	-	0	ID=Gr47_transcript_CDS3;Name=Gr47_transcript_CDS3;Parent=Gr47_transcript
NC_035109.1	.	CDS	15494492	15494581	.	-	0	ID=Gr47_transcript_CDS4;Name=Gr47_transcript_CDS4;Parent=Gr47_transcript
NC_035109.1	.	CDS	15494361	15494426	.	-	0	ID=Gr47_transcript_CDS5;Name=Gr47_transcript_CDS5;Parent=Gr47_transcript
NC_035109.1	.	exon	15494361	15494426	.	-	.	ID=Gr47_transcript_exon1;Name=Gr47_transcript_exon1;Parent=Gr47_transcript
NC_035109.1	.	exon	15494762	15495257	.	-	.	ID=Gr47_transcript_exon2;Name=Gr47_transcript_exon2;Parent=Gr47_transcript
NC_035109.1	.	exon	15495668	15496245	.	-	.	ID=Gr47_transcript_exon3;Name=Gr47_transcript_exon3;Parent=Gr47_transcript
NC_035109.1	.	exon	15494492	15494581	.	-	.	ID=Gr47_transcript_exon4;Name=Gr47_transcript_exon4;Parent=Gr47_transcript
NC_035109.1	.	exon	15494635	15494703	.	-	.	ID=Gr47_transcript_exon5;Name=Gr47_transcript_exon5;Parent=Gr47_transcript
###
NC_035109.1	.	gene	352553111	352557253	.	+	.	ID=Gr48;Name=Gustatory receptor 48
NC_035109.1	.	mRNA	352553111	352557253	.	+	.	ID=Gr48_transcript;Name=Gustatory receptor 48;Parent=Gr48;symbol=Gr48
NC_035109.1	.	exon	352553111	352554346	.	+	.	ID=Gr48_transcript_exon1;Name=Gr48_transcript_exon1;Parent=Gr48_transcript
NC_035109.1	.	exon	352557155	352557253	.	+	.	ID=Gr48_transcript_exon2;Name=Gr48_transcript_exon2;Parent=Gr48_transcript
NC_035109.1	.	CDS	352553111	352554346	.	+	0	ID=Gr48_transcript_CDS1;Name=Gr48_transcript_CDS1;Parent=Gr48_transcript
NC_035109.1	.	CDS	352557155	352557253	.	+	0	ID=Gr48_transcript_CDS2;Name=Gr48_transcript_CDS2;Parent=Gr48_transcript
###
NC_035109.1	.	gene	61686666	61688454	.	-	.	ID=Gr49;Name=Gustatory receptor 49
NC_035109.1	.	mRNA	61686666	61688454	.	-	.	ID=Gr49_transcript;Name=Gustatory receptor 49;Parent=Gr49;symbol=Gr49
NC_035109.1	.	exon	61687152	61687310	.	-	.	ID=Gr49_transcript_exon1;Name=Gr49_transcript_exon1;Parent=Gr49_transcript
NC_035109.1	.	exon	61687768	61688039	.	-	.	ID=Gr49_transcript_exon2;Name=Gr49_transcript_exon2;Parent=Gr49_transcript
NC_035109.1	.	exon	61687389	61687704	.	-	.	ID=Gr49_transcript_exon3;Name=Gr49_transcript_exon3;Parent=Gr49_transcript
NC_035109.1	.	CDS	61688095	61688454	.	-	0	ID=Gr49_transcript_CDS1;Name=Gr49_transcript_CDS1;Parent=Gr49_transcript
NC_035109.1	.	CDS	61687768	61688039	.	-	0	ID=Gr49_transcript_CDS2;Name=Gr49_transcript_CDS2;Parent=Gr49_transcript
NC_035109.1	.	CDS	61687389	61687704	.	-	1	ID=Gr49_transcript_CDS3;Name=Gr49_transcript_CDS3;Parent=Gr49_transcript
NC_035109.1	.	CDS	61687152	61687310	.	-	0	ID=Gr49_transcript_CDS4;Name=Gr49_transcript_CDS4;Parent=Gr49_transcript
NC_035109.1	.	CDS	61686979	61687068	.	-	0	ID=Gr49_transcript_CDS5;Name=Gr49_transcript_CDS5;Parent=Gr49_transcript
NC_035109.1	.	exon	61688095	61688454	.	-	.	ID=Gr49_transcript_exon4;Name=Gr49_transcript_exon4;Parent=Gr49_transcript
NC_035109.1	.	exon	61686666	61687068	.	-	.	ID=Gr49_transcript_exon5;Name=Gr49_transcript_exon5;Parent=Gr49_transcript
###
NC_035109.1	.	gene	61671104	61672551	.	+	.	ID=Gr50;Name=Gustatory receptor 50
NC_035109.1	.	mRNA	61671104	61672551	.	-	.	ID=Gr50_transcript;Name=Gustatory receptor 50;Parent=Gr50;symbol=Gr50
NC_035109.1	.	exon	61671865	61672136	.	-	.	ID=Gr50_transcript_exon1;Name=Gr50_transcript_exon1;Parent=Gr50_transcript
NC_035109.1	.	exon	61672192	61672551	.	-	.	ID=Gr50_transcript_exon2;Name=Gr50_transcript_exon2;Parent=Gr50_transcript
NC_035109.1	.	exon	61671104	61671193	.	-	.	ID=Gr50_transcript_exon3;Name=Gr50_transcript_exon3;Parent=Gr50_transcript
NC_035109.1	.	exon	61671266	61671424	.	-	.	ID=Gr50_transcript_exon4;Name=Gr50_transcript_exon4;Parent=Gr50_transcript
NC_035109.1	.	CDS	61672192	61672551	.	-	0	ID=Gr50_transcript_CDS1;Name=Gr50_transcript_CDS1;Parent=Gr50_transcript
NC_035109.1	.	CDS	61671865	61672136	.	-	0	ID=Gr50_transcript_CDS2;Name=Gr50_transcript_CDS2;Parent=Gr50_transcript
NC_035109.1	.	CDS	61671491	61671809	.	-	1	ID=Gr50_transcript_CDS3;Name=Gr50_transcript_CDS3;Parent=Gr50_transcript
NC_035109.1	.	CDS	61671266	61671424	.	-	0	ID=Gr50_transcript_CDS4;Name=Gr50_transcript_CDS4;Parent=Gr50_transcript
NC_035109.1	.	CDS	61671104	61671193	.	-	0	ID=Gr50_transcript_CDS5;Name=Gr50_transcript_CDS5;Parent=Gr50_transcript
NC_035109.1	.	exon	61671491	61671809	.	-	.	ID=Gr50_transcript_exon5;Name=Gr50_transcript_exon5;Parent=Gr50_transcript
###
NC_035109.1	.	gene	61657862	61659245	.	+	.	ID=Gr53;Name=Gustatory receptor 53
NC_035109.1	.	mRNA	61657862	61659245	.	+	.	ID=Gr53_transcript;Name=Gustatory receptor 53;Parent=Gr53;symbol=Gr53
NC_035109.1	.	exon	61657862	61658222	.	+	.	ID=Gr53_transcript_exon1;Name=Gr53_transcript_exon1;Parent=Gr53_transcript
NC_035109.1	.	exon	61659159	61659245	.	+	.	ID=Gr53_transcript_exon2;Name=Gr53_transcript_exon2;Parent=Gr53_transcript
NC_035109.1	.	CDS	61657862	61658222	.	+	0	ID=Gr53_transcript_CDS1;Name=Gr53_transcript_CDS1;Parent=Gr53_transcript
NC_035109.1	.	CDS	61658278	61658868	.	+	2	ID=Gr53_transcript_CDS2;Name=Gr53_transcript_CDS2;Parent=Gr53_transcript
NC_035109.1	.	CDS	61658946	61659104	.	+	2	ID=Gr53_transcript_CDS3;Name=Gr53_transcript_CDS3;Parent=Gr53_transcript
NC_035109.1	.	CDS	61659159	61659245	.	+	2	ID=Gr53_transcript_CDS4;Name=Gr53_transcript_CDS4;Parent=Gr53_transcript
NC_035109.1	.	exon	61658278	61658868	.	+	.	ID=Gr53_transcript_exon3;Name=Gr53_transcript_exon3;Parent=Gr53_transcript
NC_035109.1	.	exon	61658946	61659104	.	+	.	ID=Gr53_transcript_exon4;Name=Gr53_transcript_exon4;Parent=Gr53_transcript
###
NC_035109.1	.	gene	61647829	61649196	.	+	.	ID=Gr54;Name=Gustatory receptor 54
NC_035109.1	.	mRNA	61647829	61649196	.	+	.	ID=Gr54_transcript;Name=Gustatory receptor 54;Parent=Gr54;symbol=Gr54
NC_035109.1	.	exon	61649110	61649196	.	+	.	ID=Gr54_transcript_exon1;Name=Gr54_transcript_exon1;Parent=Gr54_transcript
NC_035109.1	.	CDS	61647829	61648188	.	+	0	ID=Gr54_transcript_CDS1;Name=Gr54_transcript_CDS1;Parent=Gr54_transcript
NC_035109.1	.	CDS	61648248	61648823	.	+	0	ID=Gr54_transcript_CDS2;Name=Gr54_transcript_CDS2;Parent=Gr54_transcript
NC_035109.1	.	CDS	61648894	61649052	.	+	0	ID=Gr54_transcript_CDS3;Name=Gr54_transcript_CDS3;Parent=Gr54_transcript
NC_035109.1	.	CDS	61649110	61649196	.	+	0	ID=Gr54_transcript_CDS4;Name=Gr54_transcript_CDS4;Parent=Gr54_transcript
NC_035109.1	.	exon	61648248	61648823	.	+	.	ID=Gr54_transcript_exon2;Name=Gr54_transcript_exon2;Parent=Gr54_transcript
NC_035109.1	.	exon	61648894	61649052	.	+	.	ID=Gr54_transcript_exon3;Name=Gr54_transcript_exon3;Parent=Gr54_transcript
NC_035109.1	.	exon	61647829	61648188	.	+	.	ID=Gr54_transcript_exon4;Name=Gr54_transcript_exon4;Parent=Gr54_transcript
###
NC_035109.1	.	gene	61631301	61632701	.	+	.	ID=Gr55;Name=Gustatory receptor 55
NC_035109.1	.	mRNA	61631301	61632701	.	+	.	ID=Gr55_transcript;Name=Gustatory receptor 55;Parent=Gr55;symbol=Gr55
NC_035109.1	.	exon	61632593	61632701	.	+	.	ID=Gr55_transcript_exon1;Name=Gr55_transcript_exon1;Parent=Gr55_transcript
NC_035109.1	.	exon	61631715	61632307	.	+	.	ID=Gr55_transcript_exon2;Name=Gr55_transcript_exon2;Parent=Gr55_transcript
NC_035109.1	.	exon	61631301	61631660	.	+	.	ID=Gr55_transcript_exon3;Name=Gr55_transcript_exon3;Parent=Gr55_transcript
NC_035109.1	.	CDS	61631301	61631660	.	+	0	ID=Gr55_transcript_CDS1;Name=Gr55_transcript_CDS1;Parent=Gr55_transcript
NC_035109.1	.	CDS	61631715	61632307	.	+	0	ID=Gr55_transcript_CDS2;Name=Gr55_transcript_CDS2;Parent=Gr55_transcript
NC_035109.1	.	CDS	61632370	61632528	.	+	1	ID=Gr55_transcript_CDS3;Name=Gr55_transcript_CDS3;Parent=Gr55_transcript
NC_035109.1	.	CDS	61632593	61632676	.	+	1	ID=Gr55_transcript_CDS4;Name=Gr55_transcript_CDS4;Parent=Gr55_transcript
NC_035109.1	.	exon	61632370	61632528	.	+	.	ID=Gr55_transcript_exon4;Name=Gr55_transcript_exon4;Parent=Gr55_transcript
###
NC_035109.1	.	gene	61619250	61620625	.	+	.	ID=Gr56;Name=Gustatory receptor 56
NC_035109.1	.	mRNA	61619250	61620625	.	-	.	ID=Gr56_transcript;Name=Gustatory receptor 56;Parent=Gr56;symbol=Gr56
NC_035109.1	.	exon	61619618	61620211	.	-	.	ID=Gr56_transcript_exon1;Name=Gr56_transcript_exon1;Parent=Gr56_transcript
NC_035109.1	.	CDS	61620266	61620625	.	-	0	ID=Gr56_transcript_CDS1;Name=Gr56_transcript_CDS1;Parent=Gr56_transcript
NC_035109.1	.	CDS	61619618	61620211	.	-	0	ID=Gr56_transcript_CDS2;Name=Gr56_transcript_CDS2;Parent=Gr56_transcript
NC_035109.1	.	CDS	61619399	61619557	.	-	0	ID=Gr56_transcript_CDS3;Name=Gr56_transcript_CDS3;Parent=Gr56_transcript
NC_035109.1	.	CDS	61619250	61619333	.	-	0	ID=Gr56_transcript_CDS4;Name=Gr56_transcript_CDS4;Parent=Gr56_transcript
NC_035109.1	.	exon	61619399	61619557	.	-	.	ID=Gr56_transcript_exon2;Name=Gr56_transcript_exon2;Parent=Gr56_transcript
NC_035109.1	.	exon	61619250	61619333	.	-	.	ID=Gr56_transcript_exon3;Name=Gr56_transcript_exon3;Parent=Gr56_transcript
NC_035109.1	.	exon	61620266	61620625	.	-	.	ID=Gr56_transcript_exon4;Name=Gr56_transcript_exon4;Parent=Gr56_transcript
###
NC_035109.1	.	gene	61572213	61573601	.	+	.	ID=Gr57;Name=Gustatory receptor 57
NC_035109.1	.	mRNA	61572213	61573601	.	-	.	ID=Gr57_transcript;Name=Gustatory receptor 57;Parent=Gr57;symbol=Gr57
NC_035109.1	.	exon	61572595	61572910	.	-	.	ID=Gr57_transcript_exon1;Name=Gr57_transcript_exon1;Parent=Gr57_transcript
NC_035109.1	.	exon	61572382	61572540	.	-	.	ID=Gr57_transcript_exon2;Name=Gr57_transcript_exon2;Parent=Gr57_transcript
NC_035109.1	.	exon	61572967	61573601	.	-	.	ID=Gr57_transcript_exon3;Name=Gr57_transcript_exon3;Parent=Gr57_transcript
NC_035109.1	.	CDS	61572967	61573601	.	-	0	ID=Gr57_transcript_CDS1;Name=Gr57_transcript_CDS1;Parent=Gr57_transcript
NC_035109.1	.	CDS	61572595	61572910	.	-	1	ID=Gr57_transcript_CDS2;Name=Gr57_transcript_CDS2;Parent=Gr57_transcript
NC_035109.1	.	CDS	61572382	61572540	.	-	0	ID=Gr57_transcript_CDS3;Name=Gr57_transcript_CDS3;Parent=Gr57_transcript
NC_035109.1	.	CDS	61572213	61572326	.	-	0	ID=Gr57_transcript_CDS4;Name=Gr57_transcript_CDS4;Parent=Gr57_transcript
NC_035109.1	.	exon	61572213	61572326	.	-	.	ID=Gr57_transcript_exon4;Name=Gr57_transcript_exon4;Parent=Gr57_transcript
###
NC_035109.1	.	gene	60843859	60856158	.	-	.	ID=Gr60;Name=Gustatory receptor 60
NC_035109.1	.	mRNA	60843859	60851016	.	-	.	ID=Gr60c_transcript;Name=Gustatory receptor 60c;Parent=Gr60;symbol=Gr60c
NC_035109.1	.	CDS	60850582	60851016	.	-	0	ID=Gr60c_transcript_CDS1;Name=Gr60c_transcript_CDS1;Parent=Gr60c_transcript
NC_035109.1	.	CDS	60850273	60850529	.	-	0	ID=Gr60c_transcript_CDS2;Name=Gr60c_transcript_CDS2;Parent=Gr60c_transcript
NC_035109.1	.	CDS	60844650	60844821	.	-	1	ID=Gr60c_transcript_CDS3;Name=Gr60c_transcript_CDS3;Parent=Gr60c_transcript
NC_035109.1	.	CDS	60844410	60844589	.	-	0	ID=Gr60c_transcript_CDS4;Name=Gr60c_transcript_CDS4;Parent=Gr60c_transcript
NC_035109.1	.	CDS	60844280	60844348	.	-	0	ID=Gr60c_transcript_CDS5;Name=Gr60c_transcript_CDS5;Parent=Gr60c_transcript
NC_035109.1	.	CDS	60844124	60844210	.	-	0	ID=Gr60c_transcript_CDS6;Name=Gr60c_transcript_CDS6;Parent=Gr60c_transcript
NC_035109.1	.	CDS	60843966	60844067	.	-	0	ID=Gr60c_transcript_CDS7;Name=Gr60c_transcript_CDS7;Parent=Gr60c_transcript
NC_035109.1	.	exon	60850582	60851016	.	-	.	ID=Gr60c_transcript_exon1;Name=Gr60c_transcript_exon1;Parent=Gr60c_transcript
NC_035109.1	.	exon	60844650	60844821	.	-	.	ID=Gr60c_transcript_exon2;Name=Gr60c_transcript_exon2;Parent=Gr60c_transcript
NC_035109.1	.	exon	60844280	60844348	.	-	.	ID=Gr60c_transcript_exon3;Name=Gr60c_transcript_exon3;Parent=Gr60c_transcript
NC_035109.1	.	exon	60844410	60844589	.	-	.	ID=Gr60c_transcript_exon4;Name=Gr60c_transcript_exon4;Parent=Gr60c_transcript
NC_035109.1	.	exon	60843859	60844067	.	-	.	ID=Gr60c_transcript_exon5;Name=Gr60c_transcript_exon5;Parent=Gr60c_transcript
NC_035109.1	.	exon	60850273	60850529	.	-	.	ID=Gr60c_transcript_exon6;Name=Gr60c_transcript_exon6;Parent=Gr60c_transcript
NC_035109.1	.	exon	60844124	60844210	.	-	.	ID=Gr60c_transcript_exon7;Name=Gr60c_transcript_exon7;Parent=Gr60c_transcript
NC_035109.1	.	mRNA	60843859	60849811	.	-	.	ID=Gr60d_transcript;Name=Gustatory receptor 60d;Parent=Gr60;symbol=Gr60d
NC_035109.1	.	exon	60849420	60849811	.	-	.	ID=Gr60d_transcript_exon1;Name=Gr60d_transcript_exon1;Parent=Gr60d_transcript
NC_035109.1	.	exon	60844410	60844589	.	-	.	ID=Gr60d_transcript_exon2;Name=Gr60d_transcript_exon2;Parent=Gr60d_transcript
NC_035109.1	.	exon	60844280	60844348	.	-	.	ID=Gr60d_transcript_exon3;Name=Gr60d_transcript_exon3;Parent=Gr60d_transcript
NC_035109.1	.	exon	60844124	60844210	.	-	.	ID=Gr60d_transcript_exon4;Name=Gr60d_transcript_exon4;Parent=Gr60d_transcript
NC_035109.1	.	exon	60843859	60844067	.	-	.	ID=Gr60d_transcript_exon5;Name=Gr60d_transcript_exon5;Parent=Gr60d_transcript
NC_035109.1	.	CDS	60849420	60849770	.	-	0	ID=Gr60d_transcript_CDS1;Name=Gr60d_transcript_CDS1;Parent=Gr60d_transcript
NC_035109.1	.	CDS	60845445	60845692	.	-	0	ID=Gr60d_transcript_CDS2;Name=Gr60d_transcript_CDS2;Parent=Gr60d_transcript
NC_035109.1	.	CDS	60844650	60844821	.	-	1	ID=Gr60d_transcript_CDS3;Name=Gr60d_transcript_CDS3;Parent=Gr60d_transcript
NC_035109.1	.	CDS	60844410	60844589	.	-	0	ID=Gr60d_transcript_CDS4;Name=Gr60d_transcript_CDS4;Parent=Gr60d_transcript
NC_035109.1	.	CDS	60844280	60844348	.	-	0	ID=Gr60d_transcript_CDS5;Name=Gr60d_transcript_CDS5;Parent=Gr60d_transcript
NC_035109.1	.	CDS	60844124	60844210	.	-	0	ID=Gr60d_transcript_CDS6;Name=Gr60d_transcript_CDS6;Parent=Gr60d_transcript
NC_035109.1	.	CDS	60843966	60844067	.	-	0	ID=Gr60d_transcript_CDS7;Name=Gr60d_transcript_CDS7;Parent=Gr60d_transcript
NC_035109.1	.	exon	60844650	60844821	.	-	.	ID=Gr60d_transcript_exon6;Name=Gr60d_transcript_exon6;Parent=Gr60d_transcript
NC_035109.1	.	exon	60845445	60845692	.	-	.	ID=Gr60d_transcript_exon7;Name=Gr60d_transcript_exon7;Parent=Gr60d_transcript
NC_035109.1	.	mRNA	60843880	60856158	.	-	.	ID=Gr60a_transcript;Name=Gustatory receptor 60a;Parent=Gr60;symbol=Gr60a
NC_035109.1	.	CDS	60855802	60856158	.	-	0	ID=Gr60a_transcript_CDS1;Name=Gr60a_transcript_CDS1;Parent=Gr60a_transcript
NC_035109.1	.	CDS	60855491	60855747	.	-	0	ID=Gr60a_transcript_CDS2;Name=Gr60a_transcript_CDS2;Parent=Gr60a_transcript
NC_035109.1	.	CDS	60844650	60844821	.	-	1	ID=Gr60a_transcript_CDS3;Name=Gr60a_transcript_CDS3;Parent=Gr60a_transcript
NC_035109.1	.	CDS	60844410	60844589	.	-	0	ID=Gr60a_transcript_CDS4;Name=Gr60a_transcript_CDS4;Parent=Gr60a_transcript
NC_035109.1	.	CDS	60844280	60844348	.	-	0	ID=Gr60a_transcript_CDS5;Name=Gr60a_transcript_CDS5;Parent=Gr60a_transcript
NC_035109.1	.	CDS	60844124	60844210	.	-	0	ID=Gr60a_transcript_CDS6;Name=Gr60a_transcript_CDS6;Parent=Gr60a_transcript
NC_035109.1	.	CDS	60843966	60844067	.	-	0	ID=Gr60a_transcript_CDS7;Name=Gr60a_transcript_CDS7;Parent=Gr60a_transcript
NC_035109.1	.	exon	60843880	60844067	.	-	.	ID=Gr60a_transcript_exon1;Name=Gr60a_transcript_exon1;Parent=Gr60a_transcript
NC_035109.1	.	exon	60844650	60844821	.	-	.	ID=Gr60a_transcript_exon2;Name=Gr60a_transcript_exon2;Parent=Gr60a_transcript
NC_035109.1	.	exon	60855491	60855747	.	-	.	ID=Gr60a_transcript_exon3;Name=Gr60a_transcript_exon3;Parent=Gr60a_transcript
NC_035109.1	.	exon	60855802	60856158	.	-	.	ID=Gr60a_transcript_exon4;Name=Gr60a_transcript_exon4;Parent=Gr60a_transcript
NC_035109.1	.	exon	60844280	60844348	.	-	.	ID=Gr60a_transcript_exon5;Name=Gr60a_transcript_exon5;Parent=Gr60a_transcript
NC_035109.1	.	exon	60844124	60844210	.	-	.	ID=Gr60a_transcript_exon6;Name=Gr60a_transcript_exon6;Parent=Gr60a_transcript
NC_035109.1	.	exon	60844410	60844589	.	-	.	ID=Gr60a_transcript_exon7;Name=Gr60a_transcript_exon7;Parent=Gr60a_transcript
NC_035109.1	.	mRNA	60843859	60852234	.	-	.	ID=Gr60b_transcript;Name=Gustatory receptor 60b;Parent=Gr60;symbol=Gr60b
NC_035109.1	.	exon	60844410	60844589	.	-	.	ID=Gr60b_transcript_exon1;Name=Gr60b_transcript_exon1;Parent=Gr60b_transcript
NC_035109.1	.	CDS	60851824	60852234	.	-	0	ID=Gr60b_transcript_CDS1;Name=Gr60b_transcript_CDS1;Parent=Gr60b_transcript
NC_035109.1	.	CDS	60851512	60851762	.	-	0	ID=Gr60b_transcript_CDS2;Name=Gr60b_transcript_CDS2;Parent=Gr60b_transcript
NC_035109.1	.	CDS	60844650	60844821	.	-	1	ID=Gr60b_transcript_CDS3;Name=Gr60b_transcript_CDS3;Parent=Gr60b_transcript
NC_035109.1	.	CDS	60844410	60844589	.	-	0	ID=Gr60b_transcript_CDS4;Name=Gr60b_transcript_CDS4;Parent=Gr60b_transcript
NC_035109.1	.	CDS	60844280	60844348	.	-	0	ID=Gr60b_transcript_CDS5;Name=Gr60b_transcript_CDS5;Parent=Gr60b_transcript
NC_035109.1	.	CDS	60844124	60844210	.	-	0	ID=Gr60b_transcript_CDS6;Name=Gr60b_transcript_CDS6;Parent=Gr60b_transcript
NC_035109.1	.	CDS	60843966	60844067	.	-	0	ID=Gr60b_transcript_CDS7;Name=Gr60b_transcript_CDS7;Parent=Gr60b_transcript
NC_035109.1	.	exon	60851512	60851762	.	-	.	ID=Gr60b_transcript_exon2;Name=Gr60b_transcript_exon2;Parent=Gr60b_transcript
NC_035109.1	.	exon	60843859	60844067	.	-	.	ID=Gr60b_transcript_exon3;Name=Gr60b_transcript_exon3;Parent=Gr60b_transcript
NC_035109.1	.	exon	60851824	60852234	.	-	.	ID=Gr60b_transcript_exon4;Name=Gr60b_transcript_exon4;Parent=Gr60b_transcript
NC_035109.1	.	exon	60844280	60844348	.	-	.	ID=Gr60b_transcript_exon5;Name=Gr60b_transcript_exon5;Parent=Gr60b_transcript
NC_035109.1	.	exon	60844650	60844821	.	-	.	ID=Gr60b_transcript_exon6;Name=Gr60b_transcript_exon6;Parent=Gr60b_transcript
NC_035109.1	.	exon	60844124	60844210	.	-	.	ID=Gr60b_transcript_exon7;Name=Gr60b_transcript_exon7;Parent=Gr60b_transcript
###
NC_035109.1	.	gene	60806286	60832971	.	+	.	ID=Gr61;Name=Gustatory receptor 61
NC_035109.1	.	mRNA	60806286	60832971	.	+	.	ID=Gr61a_transcript;Name=Gustatory receptor 61a;Parent=Gr61;symbol=Gr61a
NC_035109.1	.	exon	60807106	60807280	.	+	.	ID=Gr61a_transcript_exon1;Name=Gr61a_transcript_exon1;Parent=Gr61a_transcript
NC_035109.1	.	exon	60806286	60806729	.	+	.	ID=Gr61a_transcript_exon2;Name=Gr61a_transcript_exon2;Parent=Gr61a_transcript
NC_035109.1	.	exon	60832564	60832650	.	+	.	ID=Gr61a_transcript_exon3;Name=Gr61a_transcript_exon3;Parent=Gr61a_transcript
NC_035109.1	.	exon	60806788	60807035	.	+	.	ID=Gr61a_transcript_exon4;Name=Gr61a_transcript_exon4;Parent=Gr61a_transcript
NC_035109.1	.	exon	60832381	60832452	.	+	.	ID=Gr61a_transcript_exon5;Name=Gr61a_transcript_exon5;Parent=Gr61a_transcript
NC_035109.1	.	exon	60832728	60832971	.	+	.	ID=Gr61a_transcript_exon6;Name=Gr61a_transcript_exon6;Parent=Gr61a_transcript
NC_035109.1	.	exon	60832139	60832318	.	+	.	ID=Gr61a_transcript_exon7;Name=Gr61a_transcript_exon7;Parent=Gr61a_transcript
NC_035109.1	.	CDS	60806379	60806729	.	+	0	ID=Gr61a_transcript_CDS1;Name=Gr61a_transcript_CDS1;Parent=Gr61a_transcript
NC_035109.1	.	CDS	60806788	60807035	.	+	0	ID=Gr61a_transcript_CDS2;Name=Gr61a_transcript_CDS2;Parent=Gr61a_transcript
NC_035109.1	.	CDS	60807106	60807280	.	+	1	ID=Gr61a_transcript_CDS3;Name=Gr61a_transcript_CDS3;Parent=Gr61a_transcript
NC_035109.1	.	CDS	60832139	60832318	.	+	0	ID=Gr61a_transcript_CDS4;Name=Gr61a_transcript_CDS4;Parent=Gr61a_transcript
NC_035109.1	.	CDS	60832381	60832452	.	+	0	ID=Gr61a_transcript_CDS5;Name=Gr61a_transcript_CDS5;Parent=Gr61a_transcript
NC_035109.1	.	CDS	60832564	60832650	.	+	0	ID=Gr61a_transcript_CDS6;Name=Gr61a_transcript_CDS6;Parent=Gr61a_transcript
NC_035109.1	.	CDS	60832728	60832826	.	+	0	ID=Gr61a_transcript_CDS7;Name=Gr61a_transcript_CDS7;Parent=Gr61a_transcript
NC_035109.1	.	mRNA	60817666	60832970	.	+	.	ID=Gr61c_transcript;Name=Gustatory receptor 61c;Parent=Gr61;symbol=Gr61c
NC_035109.1	.	CDS	60817666	60818016	.	+	0	ID=Gr61c_transcript_CDS1;Name=Gr61c_transcript_CDS1;Parent=Gr61c_transcript
NC_035109.1	.	CDS	60818073	60818320	.	+	0	ID=Gr61c_transcript_CDS2;Name=Gr61c_transcript_CDS2;Parent=Gr61c_transcript
NC_035109.1	.	CDS	60818379	60818541	.	+	1	ID=Gr61c_transcript_CDS3;Name=Gr61c_transcript_CDS3;Parent=Gr61c_transcript
NC_035109.1	.	CDS	60832139	60832318	.	+	0	ID=Gr61c_transcript_CDS4;Name=Gr61c_transcript_CDS4;Parent=Gr61c_transcript
NC_035109.1	.	CDS	60832381	60832452	.	+	0	ID=Gr61c_transcript_CDS5;Name=Gr61c_transcript_CDS5;Parent=Gr61c_transcript
NC_035109.1	.	CDS	60832564	60832650	.	+	0	ID=Gr61c_transcript_CDS6;Name=Gr61c_transcript_CDS6;Parent=Gr61c_transcript
NC_035109.1	.	CDS	60832728	60832826	.	+	0	ID=Gr61c_transcript_CDS7;Name=Gr61c_transcript_CDS7;Parent=Gr61c_transcript
NC_035109.1	.	exon	60818073	60818320	.	+	.	ID=Gr61c_transcript_exon1;Name=Gr61c_transcript_exon1;Parent=Gr61c_transcript
NC_035109.1	.	exon	60818379	60818541	.	+	.	ID=Gr61c_transcript_exon2;Name=Gr61c_transcript_exon2;Parent=Gr61c_transcript
NC_035109.1	.	exon	60832139	60832318	.	+	.	ID=Gr61c_transcript_exon3;Name=Gr61c_transcript_exon3;Parent=Gr61c_transcript
NC_035109.1	.	exon	60817666	60818016	.	+	.	ID=Gr61c_transcript_exon4;Name=Gr61c_transcript_exon4;Parent=Gr61c_transcript
NC_035109.1	.	exon	60832728	60832970	.	+	.	ID=Gr61c_transcript_exon5;Name=Gr61c_transcript_exon5;Parent=Gr61c_transcript
NC_035109.1	.	exon	60832564	60832650	.	+	.	ID=Gr61c_transcript_exon6;Name=Gr61c_transcript_exon6;Parent=Gr61c_transcript
NC_035109.1	.	exon	60832381	60832452	.	+	.	ID=Gr61c_transcript_exon7;Name=Gr61c_transcript_exon7;Parent=Gr61c_transcript
NC_035109.1	.	mRNA	60807667	60832970	.	+	.	ID=Gr61b_transcript;Name=Gustatory receptor 61b;Parent=Gr61;symbol=Gr61b
NC_035109.1	.	exon	60832381	60832452	.	+	.	ID=Gr61b_transcript_exon1;Name=Gr61b_transcript_exon1;Parent=Gr61b_transcript
NC_035109.1	.	CDS	60807667	60808023	.	+	0	ID=Gr61b_transcript_CDS1;Name=Gr61b_transcript_CDS1;Parent=Gr61b_transcript
NC_035109.1	.	CDS	60808074	60808324	.	+	0	ID=Gr61b_transcript_CDS2;Name=Gr61b_transcript_CDS2;Parent=Gr61b_transcript
NC_035109.1	.	CDS	60808391	60808556	.	+	1	ID=Gr61b_transcript_CDS3;Name=Gr61b_transcript_CDS3;Parent=Gr61b_transcript
NC_035109.1	.	CDS	60832139	60832318	.	+	0	ID=Gr61b_transcript_CDS4;Name=Gr61b_transcript_CDS4;Parent=Gr61b_transcript
NC_035109.1	.	CDS	60832381	60832452	.	+	0	ID=Gr61b_transcript_CDS5;Name=Gr61b_transcript_CDS5;Parent=Gr61b_transcript
NC_035109.1	.	CDS	60832564	60832650	.	+	0	ID=Gr61b_transcript_CDS6;Name=Gr61b_transcript_CDS6;Parent=Gr61b_transcript
NC_035109.1	.	CDS	60832728	60832826	.	+	0	ID=Gr61b_transcript_CDS7;Name=Gr61b_transcript_CDS7;Parent=Gr61b_transcript
NC_035109.1	.	exon	60808074	60808324	.	+	.	ID=Gr61b_transcript_exon2;Name=Gr61b_transcript_exon2;Parent=Gr61b_transcript
NC_035109.1	.	exon	60807667	60808023	.	+	.	ID=Gr61b_transcript_exon3;Name=Gr61b_transcript_exon3;Parent=Gr61b_transcript
NC_035109.1	.	exon	60808391	60808556	.	+	.	ID=Gr61b_transcript_exon4;Name=Gr61b_transcript_exon4;Parent=Gr61b_transcript
NC_035109.1	.	exon	60832139	60832318	.	+	.	ID=Gr61b_transcript_exon5;Name=Gr61b_transcript_exon5;Parent=Gr61b_transcript
NC_035109.1	.	exon	60832564	60832650	.	+	.	ID=Gr61b_transcript_exon6;Name=Gr61b_transcript_exon6;Parent=Gr61b_transcript
NC_035109.1	.	exon	60832728	60832970	.	+	.	ID=Gr61b_transcript_exon7;Name=Gr61b_transcript_exon7;Parent=Gr61b_transcript
###
NC_035109.1	.	gene	60783592	60793716	.	+	.	ID=Gr62;Name=Gustatory receptor 62
NC_035109.1	.	mRNA	60783592	60793716	.	+	.	ID=Gr62_transcript;Name=Gustatory receptor 62;Parent=Gr62;symbol=Gr62
NC_035109.1	.	exon	60793612	60793716	.	+	.	ID=Gr62_transcript_exon1;Name=Gr62_transcript_exon1;Parent=Gr62_transcript
NC_035109.1	.	CDS	60783592	60783945	.	+	0	ID=Gr62_transcript_CDS1;Name=Gr62_transcript_CDS1;Parent=Gr62_transcript
NC_035109.1	.	CDS	60784015	60784271	.	+	0	ID=Gr62_transcript_CDS2;Name=Gr62_transcript_CDS2;Parent=Gr62_transcript
NC_035109.1	.	CDS	60784987	60785161	.	+	1	ID=Gr62_transcript_CDS3;Name=Gr62_transcript_CDS3;Parent=Gr62_transcript
NC_035109.1	.	CDS	60785217	60785396	.	+	0	ID=Gr62_transcript_CDS4;Name=Gr62_transcript_CDS4;Parent=Gr62_transcript
NC_035109.1	.	CDS	60786078	60786146	.	+	0	ID=Gr62_transcript_CDS5;Name=Gr62_transcript_CDS5;Parent=Gr62_transcript
NC_035109.1	.	CDS	60793460	60793546	.	+	0	ID=Gr62_transcript_CDS6;Name=Gr62_transcript_CDS6;Parent=Gr62_transcript
NC_035109.1	.	CDS	60793612	60793716	.	+	0	ID=Gr62_transcript_CDS7;Name=Gr62_transcript_CDS7;Parent=Gr62_transcript
NC_035109.1	.	exon	60786078	60786146	.	+	.	ID=Gr62_transcript_exon2;Name=Gr62_transcript_exon2;Parent=Gr62_transcript
NC_035109.1	.	exon	60784015	60784271	.	+	.	ID=Gr62_transcript_exon3;Name=Gr62_transcript_exon3;Parent=Gr62_transcript
NC_035109.1	.	exon	60784987	60785161	.	+	.	ID=Gr62_transcript_exon4;Name=Gr62_transcript_exon4;Parent=Gr62_transcript
NC_035109.1	.	exon	60793460	60793546	.	+	.	ID=Gr62_transcript_exon5;Name=Gr62_transcript_exon5;Parent=Gr62_transcript
NC_035109.1	.	exon	60783592	60783945	.	+	.	ID=Gr62_transcript_exon6;Name=Gr62_transcript_exon6;Parent=Gr62_transcript
NC_035109.1	.	exon	60785217	60785396	.	+	.	ID=Gr62_transcript_exon7;Name=Gr62_transcript_exon7;Parent=Gr62_transcript
###
NC_035109.1	.	gene	192321597	192328992	.	+	.	ID=Gr72;Name=Gustatory receptor 72
NC_035109.1	.	mRNA	192321597	192328992	.	-	.	ID=Gr72_transcript;Name=Gustatory receptor 72;Parent=Gr72;symbol=Gr72
NC_035109.1	.	CDS	192328369	192328992	.	-	0	ID=Gr72_transcript_CDS1;Name=Gr72_transcript_CDS1;Parent=Gr72_transcript
NC_035109.1	.	CDS	192328133	192328265	.	-	0	ID=Gr72_transcript_CDS2;Name=Gr72_transcript_CDS2;Parent=Gr72_transcript
NC_035109.1	.	CDS	192327970	192328059	.	-	2	ID=Gr72_transcript_CDS3;Name=Gr72_transcript_CDS3;Parent=Gr72_transcript
NC_035109.1	.	CDS	192327829	192327905	.	-	2	ID=Gr72_transcript_CDS4;Name=Gr72_transcript_CDS4;Parent=Gr72_transcript
NC_035109.1	.	CDS	192323863	192323935	.	-	0	ID=Gr72_transcript_CDS5;Name=Gr72_transcript_CDS5;Parent=Gr72_transcript
NC_035109.1	.	CDS	192321708	192321809	.	-	2	ID=Gr72_transcript_CDS6;Name=Gr72_transcript_CDS6;Parent=Gr72_transcript
NC_035109.1	.	CDS	192321597	192321644	.	-	2	ID=Gr72_transcript_CDS7;Name=Gr72_transcript_CDS7;Parent=Gr72_transcript
NC_035109.1	.	exon	192321597	192321644	.	-	.	ID=Gr72_transcript_exon1;Name=Gr72_transcript_exon1;Parent=Gr72_transcript
NC_035109.1	.	exon	192328369	192328992	.	-	.	ID=Gr72_transcript_exon2;Name=Gr72_transcript_exon2;Parent=Gr72_transcript
NC_035109.1	.	exon	192327970	192328059	.	-	.	ID=Gr72_transcript_exon3;Name=Gr72_transcript_exon3;Parent=Gr72_transcript
NC_035109.1	.	exon	192321708	192321809	.	-	.	ID=Gr72_transcript_exon4;Name=Gr72_transcript_exon4;Parent=Gr72_transcript
NC_035109.1	.	exon	192328133	192328265	.	-	.	ID=Gr72_transcript_exon5;Name=Gr72_transcript_exon5;Parent=Gr72_transcript
NC_035109.1	.	exon	192327829	192327905	.	-	.	ID=Gr72_transcript_exon6;Name=Gr72_transcript_exon6;Parent=Gr72_transcript
NC_035109.1	.	exon	192323863	192323935	.	-	.	ID=Gr72_transcript_exon7;Name=Gr72_transcript_exon7;Parent=Gr72_transcript
###
NC_035109.1	.	gene	58262886	58309611	.	+	.	ID=Gr73;Name=Gustatory receptor 73
NC_035109.1	.	mRNA	58262886	58309611	.	-	.	ID=Gr73_transcript;Name=Gustatory receptor 73;Parent=Gr73;symbol=Gr73
NC_035109.1	.	exon	58263080	58263169	.	-	.	ID=Gr73_transcript_exon1;Name=Gr73_transcript_exon1;Parent=Gr73_transcript
NC_035109.1	.	exon	58262886	58263011	.	-	.	ID=Gr73_transcript_exon2;Name=Gr73_transcript_exon2;Parent=Gr73_transcript
NC_035109.1	.	exon	58280598	58280704	.	-	.	ID=Gr73_transcript_exon3;Name=Gr73_transcript_exon3;Parent=Gr73_transcript
NC_035109.1	.	exon	58263233	58263716	.	-	.	ID=Gr73_transcript_exon4;Name=Gr73_transcript_exon4;Parent=Gr73_transcript
NC_035109.1	.	exon	58309396	58309611	.	-	.	ID=Gr73_transcript_exon5;Name=Gr73_transcript_exon5;Parent=Gr73_transcript
NC_035109.1	.	exon	58263807	58263892	.	-	.	ID=Gr73_transcript_exon6;Name=Gr73_transcript_exon6;Parent=Gr73_transcript
NC_035109.1	.	CDS	58309396	58309611	.	-	0	ID=Gr73_transcript_CDS1;Name=Gr73_transcript_CDS1;Parent=Gr73_transcript
NC_035109.1	.	CDS	58281876	58282056	.	-	0	ID=Gr73_transcript_CDS2;Name=Gr73_transcript_CDS2;Parent=Gr73_transcript
NC_035109.1	.	CDS	58280598	58280704	.	-	2	ID=Gr73_transcript_CDS3;Name=Gr73_transcript_CDS3;Parent=Gr73_transcript
NC_035109.1	.	CDS	58263807	58263892	.	-	0	ID=Gr73_transcript_CDS4;Name=Gr73_transcript_CDS4;Parent=Gr73_transcript
NC_035109.1	.	CDS	58263233	58263716	.	-	1	ID=Gr73_transcript_CDS5;Name=Gr73_transcript_CDS5;Parent=Gr73_transcript
NC_035109.1	.	CDS	58263080	58263169	.	-	0	ID=Gr73_transcript_CDS6;Name=Gr73_transcript_CDS6;Parent=Gr73_transcript
NC_035109.1	.	CDS	58262886	58263011	.	-	0	ID=Gr73_transcript_CDS7;Name=Gr73_transcript_CDS7;Parent=Gr73_transcript
NC_035109.1	.	exon	58281876	58282056	.	-	.	ID=Gr73_transcript_exon7;Name=Gr73_transcript_exon7;Parent=Gr73_transcript
###
NC_035109.1	.	gene	352543816	352545280	.	+	.	ID=Gr75;Name=Gustatory receptor 75
NC_035109.1	.	mRNA	352543816	352545280	.	+	.	ID=Gr75_transcript;Name=Gustatory receptor 75;Parent=Gr75;symbol=Gr75
NC_035109.1	.	exon	352543816	352545084	.	+	.	ID=Gr75_transcript_exon1;Name=Gr75_transcript_exon1;Parent=Gr75_transcript
NC_035109.1	.	CDS	352543816	352545084	.	+	0	ID=Gr75_transcript_CDS1;Name=Gr75_transcript_CDS1;Parent=Gr75_transcript
NC_035109.1	.	CDS	352545161	352545280	.	+	0	ID=Gr75_transcript_CDS2;Name=Gr75_transcript_CDS2;Parent=Gr75_transcript
NC_035109.1	.	exon	352545161	352545280	.	+	.	ID=Gr75_transcript_exon2;Name=Gr75_transcript_exon2;Parent=Gr75_transcript
###
NC_035109.1	.	gene	210886055	210918925	.	+	.	ID=Gr76;Name=Gustatory receptor 76
NC_035109.1	.	mRNA	210886055	210918925	.	+	.	ID=Gr76_transcript;Name=Gustatory receptor 76;Parent=Gr76;symbol=Gr76
NC_035109.1	.	exon	210917603	210917671	.	+	.	ID=Gr76_transcript_exon1;Name=Gr76_transcript_exon1;Parent=Gr76_transcript
NC_035109.1	.	exon	210918363	210918925	.	+	.	ID=Gr76_transcript_exon2;Name=Gr76_transcript_exon2;Parent=Gr76_transcript
NC_035109.1	.	CDS	210886055	210886431	.	+	0	ID=Gr76_transcript_CDS1;Name=Gr76_transcript_CDS1;Parent=Gr76_transcript
NC_035109.1	.	CDS	210911930	210912386	.	+	1	ID=Gr76_transcript_CDS2;Name=Gr76_transcript_CDS2;Parent=Gr76_transcript
NC_035109.1	.	CDS	210917344	210917487	.	+	0	ID=Gr76_transcript_CDS3;Name=Gr76_transcript_CDS3;Parent=Gr76_transcript
NC_035109.1	.	CDS	210917603	210917671	.	+	0	ID=Gr76_transcript_CDS4;Name=Gr76_transcript_CDS4;Parent=Gr76_transcript
NC_035109.1	.	CDS	210917759	210917848	.	+	0	ID=Gr76_transcript_CDS5;Name=Gr76_transcript_CDS5;Parent=Gr76_transcript
NC_035109.1	.	CDS	210918363	210918413	.	+	0	ID=Gr76_transcript_CDS6;Name=Gr76_transcript_CDS6;Parent=Gr76_transcript
NC_035109.1	.	exon	210917344	210917487	.	+	.	ID=Gr76_transcript_exon3;Name=Gr76_transcript_exon3;Parent=Gr76_transcript
NC_035109.1	.	exon	210911930	210912386	.	+	.	ID=Gr76_transcript_exon4;Name=Gr76_transcript_exon4;Parent=Gr76_transcript
NC_035109.1	.	exon	210917759	210917848	.	+	.	ID=Gr76_transcript_exon5;Name=Gr76_transcript_exon5;Parent=Gr76_transcript
NC_035109.1	.	exon	210886055	210886431	.	+	.	ID=Gr76_transcript_exon6;Name=Gr76_transcript_exon6;Parent=Gr76_transcript
###
NC_035109.1	.	gene	60609750	60653995	.	-	.	ID=Gr77;Name=Gustatory receptor 77
NC_035109.1	.	mRNA	60609750	60653995	.	-	.	ID=Gr77_transcript;Name=Gustatory receptor 77;Parent=Gr77;symbol=Gr77
NC_035109.1	.	CDS	60638416	60638820	.	-	0	ID=Gr77_transcript_CDS1;Name=Gr77_transcript_CDS1;Parent=Gr77_transcript
NC_035109.1	.	CDS	60637629	60637912	.	-	0	ID=Gr77_transcript_CDS2;Name=Gr77_transcript_CDS2;Parent=Gr77_transcript
NC_035109.1	.	CDS	60637424	60637553	.	-	1	ID=Gr77_transcript_CDS3;Name=Gr77_transcript_CDS3;Parent=Gr77_transcript
NC_035109.1	.	CDS	60625684	60625866	.	-	0	ID=Gr77_transcript_CDS4;Name=Gr77_transcript_CDS4;Parent=Gr77_transcript
NC_035109.1	.	CDS	60625509	60625580	.	-	0	ID=Gr77_transcript_CDS5;Name=Gr77_transcript_CDS5;Parent=Gr77_transcript
NC_035109.1	.	CDS	60618836	60618922	.	-	0	ID=Gr77_transcript_CDS6;Name=Gr77_transcript_CDS6;Parent=Gr77_transcript
NC_035109.1	.	CDS	60609924	60610058	.	-	0	ID=Gr77_transcript_CDS7;Name=Gr77_transcript_CDS7;Parent=Gr77_transcript
NC_035109.1	.	exon	60653888	60653995	.	-	.	ID=Gr77_transcript_exon1;Name=Gr77_transcript_exon1;Parent=Gr77_transcript
NC_035109.1	.	exon	60637424	60637553	.	-	.	ID=Gr77_transcript_exon2;Name=Gr77_transcript_exon2;Parent=Gr77_transcript
NC_035109.1	.	exon	60625509	60625580	.	-	.	ID=Gr77_transcript_exon3;Name=Gr77_transcript_exon3;Parent=Gr77_transcript
NC_035109.1	.	exon	60618836	60618922	.	-	.	ID=Gr77_transcript_exon4;Name=Gr77_transcript_exon4;Parent=Gr77_transcript
NC_035109.1	.	exon	60637629	60637912	.	-	.	ID=Gr77_transcript_exon5;Name=Gr77_transcript_exon5;Parent=Gr77_transcript
NC_035109.1	.	exon	60625684	60625866	.	-	.	ID=Gr77_transcript_exon6;Name=Gr77_transcript_exon6;Parent=Gr77_transcript
NC_035109.1	.	exon	60609750	60610058	.	-	.	ID=Gr77_transcript_exon7;Name=Gr77_transcript_exon7;Parent=Gr77_transcript
NC_035109.1	.	exon	60638416	60638876	.	-	.	ID=Gr77_transcript_exon8;Name=Gr77_transcript_exon8;Parent=Gr77_transcript
###
NC_035109.1	.	gene	113190221	113191958	.	+	.	ID=Gr78;Name=Gustatory receptor 78
NC_035109.1	.	mRNA	113190221	113191958	.	-	.	ID=Gr78_transcript;Name=Gustatory receptor 78;Parent=Gr78;symbol=Gr78
NC_035109.1	.	exon	113191581	113191958	.	-	.	ID=Gr78_transcript_exon1;Name=Gr78_transcript_exon1;Parent=Gr78_transcript
NC_035109.1	.	exon	113191258	113191523	.	-	.	ID=Gr78_transcript_exon2;Name=Gr78_transcript_exon2;Parent=Gr78_transcript
NC_035109.1	.	exon	113190365	113190451	.	-	.	ID=Gr78_transcript_exon3;Name=Gr78_transcript_exon3;Parent=Gr78_transcript
NC_035109.1	.	CDS	113191581	113191958	.	-	0	ID=Gr78_transcript_CDS1;Name=Gr78_transcript_CDS1;Parent=Gr78_transcript
NC_035109.1	.	CDS	113191258	113191523	.	-	0	ID=Gr78_transcript_CDS2;Name=Gr78_transcript_CDS2;Parent=Gr78_transcript
NC_035109.1	.	CDS	113190850	113191192	.	-	1	ID=Gr78_transcript_CDS3;Name=Gr78_transcript_CDS3;Parent=Gr78_transcript
NC_035109.1	.	CDS	113190512	113190580	.	-	0	ID=Gr78_transcript_CDS4;Name=Gr78_transcript_CDS4;Parent=Gr78_transcript
NC_035109.1	.	CDS	113190365	113190451	.	-	0	ID=Gr78_transcript_CDS5;Name=Gr78_transcript_CDS5;Parent=Gr78_transcript
NC_035109.1	.	CDS	113190221	113190292	.	-	0	ID=Gr78_transcript_CDS6;Name=Gr78_transcript_CDS6;Parent=Gr78_transcript
NC_035109.1	.	exon	113190512	113190580	.	-	.	ID=Gr78_transcript_exon4;Name=Gr78_transcript_exon4;Parent=Gr78_transcript
NC_035109.1	.	exon	113190850	113191192	.	-	.	ID=Gr78_transcript_exon5;Name=Gr78_transcript_exon5;Parent=Gr78_transcript
NC_035109.1	.	exon	113190221	113190292	.	-	.	ID=Gr78_transcript_exon6;Name=Gr78_transcript_exon6;Parent=Gr78_transcript
###
NC_035109.1	.	gene	103473040	103484495	.	+	.	ID=Ir41n;Name=Ionotropic receptor 41n
NC_035109.1	.	mRNA	103473040	103484495	.	+	.	ID=Ir41n_transcript;Name=Ionotropic receptor 41n;Parent=Ir41n;symbol=Ir41n
NC_035109.1	.	exon	103473040	103473197	.	+	.	ID=Ir41n_transcript_exon1;Name=Ir41n_transcript_exon1;Parent=Ir41n_transcript
NC_035109.1	.	exon	103483886	103484495	.	+	.	ID=Ir41n_transcript_exon2;Name=Ir41n_transcript_exon2;Parent=Ir41n_transcript
NC_035109.1	.	exon	103483414	103483825	.	+	.	ID=Ir41n_transcript_exon3;Name=Ir41n_transcript_exon3;Parent=Ir41n_transcript
NC_035109.1	.	exon	103483172	103483358	.	+	.	ID=Ir41n_transcript_exon4;Name=Ir41n_transcript_exon4;Parent=Ir41n_transcript
NC_035109.1	.	exon	103473260	103473964	.	+	.	ID=Ir41n_transcript_exon5;Name=Ir41n_transcript_exon5;Parent=Ir41n_transcript
NC_035109.1	.	CDS	103473131	103473197	.	+	0	ID=Ir41n_transcript_CDS1;Name=Ir41n_transcript_CDS1;Parent=Ir41n_transcript
NC_035109.1	.	CDS	103473260	103473964	.	+	2	ID=Ir41n_transcript_CDS2;Name=Ir41n_transcript_CDS2;Parent=Ir41n_transcript
NC_035109.1	.	CDS	103483172	103483358	.	+	2	ID=Ir41n_transcript_CDS3;Name=Ir41n_transcript_CDS3;Parent=Ir41n_transcript
NC_035109.1	.	CDS	103483414	103483825	.	+	1	ID=Ir41n_transcript_CDS4;Name=Ir41n_transcript_CDS4;Parent=Ir41n_transcript
NC_035109.1	.	CDS	103483886	103484386	.	+	0	ID=Ir41n_transcript_CDS5;Name=Ir41n_transcript_CDS5;Parent=Ir41n_transcript
###
NC_035109.1	.	gene	115933696	115935283	.	-	.	ID=Or85;Name=Odorant receptor 85
NC_035109.1	.	mRNA	115933696	115935283	.	-	.	ID=Or85_transcript;Name=Odorant receptor 85;Parent=Or85;symbol=Or85
NC_035109.1	.	exon	115934385	115935096	.	-	.	ID=Or85_transcript_exon1;Name=Or85_transcript_exon1;Parent=Or85_transcript
NC_035109.1	.	exon	115934124	115934322	.	-	.	ID=Or85_transcript_exon2;Name=Or85_transcript_exon2;Parent=Or85_transcript
NC_035109.1	.	exon	115933696	115934059	.	-	.	ID=Or85_transcript_exon3;Name=Or85_transcript_exon3;Parent=Or85_transcript
NC_035109.1	.	CDS	115935154	115935247	.	-	0	ID=Or85_transcript_CDS1;Name=Or85_transcript_CDS1;Parent=Or85_transcript
NC_035109.1	.	CDS	115934385	115935096	.	-	2	ID=Or85_transcript_CDS2;Name=Or85_transcript_CDS2;Parent=Or85_transcript
NC_035109.1	.	CDS	115934124	115934322	.	-	1	ID=Or85_transcript_CDS3;Name=Or85_transcript_CDS3;Parent=Or85_transcript
NC_035109.1	.	CDS	115933814	115934059	.	-	0	ID=Or85_transcript_CDS4;Name=Or85_transcript_CDS4;Parent=Or85_transcript
NC_035109.1	.	exon	115935154	115935283	.	-	.	ID=Or85_transcript_exon4;Name=Or85_transcript_exon4;Parent=Or85_transcript
###
NC_035109.1	.	gene	103428985	103431069	.	-	.	ID=Ir41j;Name=Ionotropic receptor 41j
NC_035109.1	.	mRNA	103428985	103431069	.	-	.	ID=Ir41j_transcript;Name=Ionotropic receptor 41j;Parent=Ir41j;symbol=Ir41j
NC_035109.1	.	exon	103430130	103430316	.	-	.	ID=Ir41j_transcript_exon1;Name=Ir41j_transcript_exon1;Parent=Ir41j_transcript
NC_035109.1	.	exon	103428985	103429601	.	-	.	ID=Ir41j_transcript_exon2;Name=Ir41j_transcript_exon2;Parent=Ir41j_transcript
NC_035109.1	.	exon	103430371	103431069	.	-	.	ID=Ir41j_transcript_exon3;Name=Ir41j_transcript_exon3;Parent=Ir41j_transcript
NC_035109.1	.	CDS	103430371	103430974	.	-	0	ID=Ir41j_transcript_CDS1;Name=Ir41j_transcript_CDS1;Parent=Ir41j_transcript
NC_035109.1	.	CDS	103430130	103430316	.	-	2	ID=Ir41j_transcript_CDS2;Name=Ir41j_transcript_CDS2;Parent=Ir41j_transcript
NC_035109.1	.	CDS	103429660	103430071	.	-	1	ID=Ir41j_transcript_CDS3;Name=Ir41j_transcript_CDS3;Parent=Ir41j_transcript
NC_035109.1	.	CDS	103429035	103429601	.	-	0	ID=Ir41j_transcript_CDS4;Name=Ir41j_transcript_CDS4;Parent=Ir41j_transcript
NC_035109.1	.	exon	103429660	103430071	.	-	.	ID=Ir41j_transcript_exon4;Name=Ir41j_transcript_exon4;Parent=Ir41j_transcript
###
NC_035109.1	.	gene	325202859	325231402	.	-	.	ID=Ir93a;Name=Ionotropic receptor 93a
NC_035109.1	.	mRNA	325202859	325231402	.	-	.	ID=Ir93a_transcript;Name=Ionotropic receptor 93a;Parent=Ir93a;symbol=Ir93a
NC_035109.1	.	exon	325230632	325230768	.	-	.	ID=Ir93a_transcript_exon1;Name=Ir93a_transcript_exon1;Parent=Ir93a_transcript
NC_035109.1	.	exon	325203749	325203808	.	-	.	ID=Ir93a_transcript_exon2;Name=Ir93a_transcript_exon2;Parent=Ir93a_transcript
NC_035109.1	.	exon	325215616	325215777	.	-	.	ID=Ir93a_transcript_exon3;Name=Ir93a_transcript_exon3;Parent=Ir93a_transcript
NC_035109.1	.	exon	325230837	325230989	.	-	.	ID=Ir93a_transcript_exon4;Name=Ir93a_transcript_exon4;Parent=Ir93a_transcript
NC_035109.1	.	exon	325231054	325231402	.	-	.	ID=Ir93a_transcript_exon5;Name=Ir93a_transcript_exon5;Parent=Ir93a_transcript
NC_035109.1	.	exon	325214169	325214214	.	-	.	ID=Ir93a_transcript_exon6;Name=Ir93a_transcript_exon6;Parent=Ir93a_transcript
NC_035109.1	.	exon	325214856	325215110	.	-	.	ID=Ir93a_transcript_exon7;Name=Ir93a_transcript_exon7;Parent=Ir93a_transcript
NC_035109.1	.	exon	325230450	325230570	.	-	.	ID=Ir93a_transcript_exon8;Name=Ir93a_transcript_exon8;Parent=Ir93a_transcript
NC_035109.1	.	exon	325202859	325203685	.	-	.	ID=Ir93a_transcript_exon9;Name=Ir93a_transcript_exon9;Parent=Ir93a_transcript
NC_035109.1	.	CDS	325231054	325231159	.	-	0	ID=Ir93a_transcript_CDS1;Name=Ir93a_transcript_CDS1;Parent=Ir93a_transcript
NC_035109.1	.	CDS	325230837	325230989	.	-	2	ID=Ir93a_transcript_CDS2;Name=Ir93a_transcript_CDS2;Parent=Ir93a_transcript
NC_035109.1	.	CDS	325230632	325230768	.	-	2	ID=Ir93a_transcript_CDS3;Name=Ir93a_transcript_CDS3;Parent=Ir93a_transcript
NC_035109.1	.	CDS	325230450	325230570	.	-	0	ID=Ir93a_transcript_CDS4;Name=Ir93a_transcript_CDS4;Parent=Ir93a_transcript
NC_035109.1	.	CDS	325215616	325215777	.	-	2	ID=Ir93a_transcript_CDS5;Name=Ir93a_transcript_CDS5;Parent=Ir93a_transcript
NC_035109.1	.	CDS	325215173	325215558	.	-	2	ID=Ir93a_transcript_CDS6;Name=Ir93a_transcript_CDS6;Parent=Ir93a_transcript
NC_035109.1	.	CDS	325214856	325215110	.	-	0	ID=Ir93a_transcript_CDS7;Name=Ir93a_transcript_CDS7;Parent=Ir93a_transcript
NC_035109.1	.	CDS	325214575	325214751	.	-	0	ID=Ir93a_transcript_CDS8;Name=Ir93a_transcript_CDS8;Parent=Ir93a_transcript
NC_035109.1	.	CDS	325214444	325214515	.	-	0	ID=Ir93a_transcript_CDS9;Name=Ir93a_transcript_CDS9;Parent=Ir93a_transcript
NC_035109.1	.	CDS	325214275	325214384	.	-	0	ID=Ir93a_transcript_CDS10;Name=Ir93a_transcript_CDS10;Parent=Ir93a_transcript
NC_035109.1	.	CDS	325214169	325214214	.	-	1	ID=Ir93a_transcript_CDS11;Name=Ir93a_transcript_CDS11;Parent=Ir93a_transcript
NC_035109.1	.	CDS	325213943	325214105	.	-	0	ID=Ir93a_transcript_CDS12;Name=Ir93a_transcript_CDS12;Parent=Ir93a_transcript
NC_035109.1	.	CDS	325203749	325203808	.	-	2	ID=Ir93a_transcript_CDS13;Name=Ir93a_transcript_CDS13;Parent=Ir93a_transcript
NC_035109.1	.	CDS	325203012	325203685	.	-	2	ID=Ir93a_transcript_CDS14;Name=Ir93a_transcript_CDS14;Parent=Ir93a_transcript
NC_035109.1	.	exon	325213943	325214105	.	-	.	ID=Ir93a_transcript_exon10;Name=Ir93a_transcript_exon10;Parent=Ir93a_transcript
NC_035109.1	.	exon	325215173	325215558	.	-	.	ID=Ir93a_transcript_exon11;Name=Ir93a_transcript_exon11;Parent=Ir93a_transcript
NC_035109.1	.	exon	325214575	325214751	.	-	.	ID=Ir93a_transcript_exon12;Name=Ir93a_transcript_exon12;Parent=Ir93a_transcript
NC_035109.1	.	exon	325214444	325214515	.	-	.	ID=Ir93a_transcript_exon13;Name=Ir93a_transcript_exon13;Parent=Ir93a_transcript
NC_035109.1	.	exon	325214275	325214384	.	-	.	ID=Ir93a_transcript_exon14;Name=Ir93a_transcript_exon14;Parent=Ir93a_transcript
###
NC_035109.1	.	gene	103069103	103078970	.	-	.	ID=Ir41l;Name=Ionotropic receptor 41l
NC_035109.1	.	mRNA	103069103	103078970	.	-	.	ID=Ir41l_transcript;Name=Ionotropic receptor 41l;Parent=Ir41l;symbol=Ir41l
NC_035109.1	.	exon	103074342	103074603	.	-	.	ID=Ir41l_transcript_exon1;Name=Ir41l_transcript_exon1;Parent=Ir41l_transcript
NC_035109.1	.	exon	103078897	103078970	.	-	.	ID=Ir41l_transcript_exon2;Name=Ir41l_transcript_exon2;Parent=Ir41l_transcript
NC_035109.1	.	exon	103073322	103073508	.	-	.	ID=Ir41l_transcript_exon3;Name=Ir41l_transcript_exon3;Parent=Ir41l_transcript
NC_035109.1	.	exon	103069695	103070106	.	-	.	ID=Ir41l_transcript_exon4;Name=Ir41l_transcript_exon4;Parent=Ir41l_transcript
NC_035109.1	.	exon	103073570	103074274	.	-	.	ID=Ir41l_transcript_exon5;Name=Ir41l_transcript_exon5;Parent=Ir41l_transcript
NC_035109.1	.	CDS	103074342	103074414	.	-	0	ID=Ir41l_transcript_CDS1;Name=Ir41l_transcript_CDS1;Parent=Ir41l_transcript
NC_035109.1	.	CDS	103073570	103074274	.	-	2	ID=Ir41l_transcript_CDS2;Name=Ir41l_transcript_CDS2;Parent=Ir41l_transcript
NC_035109.1	.	CDS	103073322	103073508	.	-	2	ID=Ir41l_transcript_CDS3;Name=Ir41l_transcript_CDS3;Parent=Ir41l_transcript
NC_035109.1	.	CDS	103069695	103070106	.	-	1	ID=Ir41l_transcript_CDS4;Name=Ir41l_transcript_CDS4;Parent=Ir41l_transcript
NC_035109.1	.	CDS	103069121	103069627	.	-	0	ID=Ir41l_transcript_CDS5;Name=Ir41l_transcript_CDS5;Parent=Ir41l_transcript
NC_035109.1	.	exon	103069103	103069627	.	-	.	ID=Ir41l_transcript_exon6;Name=Ir41l_transcript_exon6;Parent=Ir41l_transcript
###
NC_035109.1	.	gene	103222749	103239597	.	+	.	ID=Ir41o;Name=Ionotropic receptor 41o
NC_035109.1	.	mRNA	103222749	103239597	.	+	.	ID=Ir41o_transcript;Name=Ionotropic receptor 41o;Parent=Ir41o;symbol=Ir41o
NC_035109.1	.	CDS	103222762	103222825	.	+	0	ID=Ir41o_transcript_CDS1;Name=Ir41o_transcript_CDS1;Parent=Ir41o_transcript
NC_035109.1	.	CDS	103222902	103223606	.	+	2	ID=Ir41o_transcript_CDS2;Name=Ir41o_transcript_CDS2;Parent=Ir41o_transcript
NC_035109.1	.	CDS	103223663	103223849	.	+	2	ID=Ir41o_transcript_CDS3;Name=Ir41o_transcript_CDS3;Parent=Ir41o_transcript
NC_035109.1	.	CDS	103237719	103238124	.	+	1	ID=Ir41o_transcript_CDS4;Name=Ir41o_transcript_CDS4;Parent=Ir41o_transcript
NC_035109.1	.	CDS	103238895	103239401	.	+	0	ID=Ir41o_transcript_CDS5;Name=Ir41o_transcript_CDS5;Parent=Ir41o_transcript
NC_035109.1	.	exon	103222902	103223606	.	+	.	ID=Ir41o_transcript_exon1;Name=Ir41o_transcript_exon1;Parent=Ir41o_transcript
NC_035109.1	.	exon	103223663	103223849	.	+	.	ID=Ir41o_transcript_exon2;Name=Ir41o_transcript_exon2;Parent=Ir41o_transcript
NC_035109.1	.	exon	103222749	103222825	.	+	.	ID=Ir41o_transcript_exon3;Name=Ir41o_transcript_exon3;Parent=Ir41o_transcript
NC_035109.1	.	exon	103238895	103239597	.	+	.	ID=Ir41o_transcript_exon4;Name=Ir41o_transcript_exon4;Parent=Ir41o_transcript
NC_035109.1	.	exon	103237719	103238124	.	+	.	ID=Ir41o_transcript_exon5;Name=Ir41o_transcript_exon5;Parent=Ir41o_transcript
###
NC_035109.1	.	gene	103185748	103195612	.	+	.	ID=Ir41c;Name=Ionotropic receptor 41c
NC_035109.1	.	mRNA	103185748	103195612	.	+	.	ID=Ir41c_transcript;Name=Ionotropic receptor 41c;Parent=Ir41c;symbol=Ir41c
NC_035109.1	.	exon	103194900	103195193	.	+	.	ID=Ir41c_transcript_exon1;Name=Ir41c_transcript_exon1;Parent=Ir41c_transcript
NC_035109.1	.	exon	103195251	103195612	.	+	.	ID=Ir41c_transcript_exon2;Name=Ir41c_transcript_exon2;Parent=Ir41c_transcript
NC_035109.1	.	exon	103185748	103186161	.	+	.	ID=Ir41c_transcript_exon3;Name=Ir41c_transcript_exon3;Parent=Ir41c_transcript
NC_035109.1	.	exon	103186220	103186440	.	+	.	ID=Ir41c_transcript_exon4;Name=Ir41c_transcript_exon4;Parent=Ir41c_transcript
NC_035109.1	.	exon	103186694	103186802	.	+	.	ID=Ir41c_transcript_exon5;Name=Ir41c_transcript_exon5;Parent=Ir41c_transcript
NC_035109.1	.	exon	103194336	103194837	.	+	.	ID=Ir41c_transcript_exon6;Name=Ir41c_transcript_exon6;Parent=Ir41c_transcript
NC_035109.1	.	exon	103186498	103186633	.	+	.	ID=Ir41c_transcript_exon7;Name=Ir41c_transcript_exon7;Parent=Ir41c_transcript
NC_035109.1	.	CDS	103185768	103186161	.	+	0	ID=Ir41c_transcript_CDS1;Name=Ir41c_transcript_CDS1;Parent=Ir41c_transcript
NC_035109.1	.	CDS	103186220	103186440	.	+	2	ID=Ir41c_transcript_CDS2;Name=Ir41c_transcript_CDS2;Parent=Ir41c_transcript
NC_035109.1	.	CDS	103186498	103186633	.	+	0	ID=Ir41c_transcript_CDS3;Name=Ir41c_transcript_CDS3;Parent=Ir41c_transcript
NC_035109.1	.	CDS	103186694	103186802	.	+	2	ID=Ir41c_transcript_CDS4;Name=Ir41c_transcript_CDS4;Parent=Ir41c_transcript
NC_035109.1	.	CDS	103194336	103194837	.	+	1	ID=Ir41c_transcript_CDS5;Name=Ir41c_transcript_CDS5;Parent=Ir41c_transcript
NC_035109.1	.	CDS	103194900	103195193	.	+	0	ID=Ir41c_transcript_CDS6;Name=Ir41c_transcript_CDS6;Parent=Ir41c_transcript
NC_035109.1	.	CDS	103195251	103195544	.	+	0	ID=Ir41c_transcript_CDS7;Name=Ir41c_transcript_CDS7;Parent=Ir41c_transcript
###
NC_035109.1	.	gene	103368280	103370634	.	+	.	ID=Ir41g;Name=Ionotropic receptor 41g
NC_035109.1	.	mRNA	103368280	103370634	.	+	.	ID=Ir41g_transcript;Name=Ionotropic receptor 41g;Parent=Ir41g;symbol=Ir41g
NC_035109.1	.	exon	103370129	103370634	.	+	.	ID=Ir41g_transcript_exon1;Name=Ir41g_transcript_exon1;Parent=Ir41g_transcript
NC_035109.1	.	exon	103368280	103368496	.	+	.	ID=Ir41g_transcript_exon2;Name=Ir41g_transcript_exon2;Parent=Ir41g_transcript
NC_035109.1	.	exon	103369663	103370068	.	+	.	ID=Ir41g_transcript_exon3;Name=Ir41g_transcript_exon3;Parent=Ir41g_transcript
NC_035109.1	.	CDS	103368427	103368496	.	+	0	ID=Ir41g_transcript_CDS1;Name=Ir41g_transcript_CDS1;Parent=Ir41g_transcript
NC_035109.1	.	CDS	103368740	103369595	.	+	2	ID=Ir41g_transcript_CDS2;Name=Ir41g_transcript_CDS2;Parent=Ir41g_transcript
NC_035109.1	.	CDS	103369663	103370068	.	+	1	ID=Ir41g_transcript_CDS3;Name=Ir41g_transcript_CDS3;Parent=Ir41g_transcript
NC_035109.1	.	CDS	103370129	103370605	.	+	0	ID=Ir41g_transcript_CDS4;Name=Ir41g_transcript_CDS4;Parent=Ir41g_transcript
NC_035109.1	.	exon	103368740	103369595	.	+	.	ID=Ir41g_transcript_exon4;Name=Ir41g_transcript_exon4;Parent=Ir41g_transcript
###
NC_035109.1	.	gene	103137399	103146686	.	-	.	ID=Ir41f;Name=Ionotropic receptor 41f
NC_035109.1	.	mRNA	103137399	103146686	.	-	.	ID=Ir41f_transcript;Name=Ionotropic receptor 41f;Parent=Ir41f;symbol=Ir41f
NC_035109.1	.	exon	103137794	103138087	.	-	.	ID=Ir41f_transcript_exon1;Name=Ir41f_transcript_exon1;Parent=Ir41f_transcript
NC_035109.1	.	exon	103138150	103138648	.	-	.	ID=Ir41f_transcript_exon2;Name=Ir41f_transcript_exon2;Parent=Ir41f_transcript
NC_035109.1	.	exon	103146005	103146686	.	-	.	ID=Ir41f_transcript_exon3;Name=Ir41f_transcript_exon3;Parent=Ir41f_transcript
NC_035109.1	.	exon	103145812	103145947	.	-	.	ID=Ir41f_transcript_exon4;Name=Ir41f_transcript_exon4;Parent=Ir41f_transcript
NC_035109.1	.	exon	103145650	103145758	.	-	.	ID=Ir41f_transcript_exon5;Name=Ir41f_transcript_exon5;Parent=Ir41f_transcript
NC_035109.1	.	exon	103137399	103137736	.	-	.	ID=Ir41f_transcript_exon6;Name=Ir41f_transcript_exon6;Parent=Ir41f_transcript
NC_035109.1	.	CDS	103146005	103146613	.	-	0	ID=Ir41f_transcript_CDS1;Name=Ir41f_transcript_CDS1;Parent=Ir41f_transcript
NC_035109.1	.	CDS	103145812	103145947	.	-	0	ID=Ir41f_transcript_CDS2;Name=Ir41f_transcript_CDS2;Parent=Ir41f_transcript
NC_035109.1	.	CDS	103145650	103145758	.	-	2	ID=Ir41f_transcript_CDS3;Name=Ir41f_transcript_CDS3;Parent=Ir41f_transcript
NC_035109.1	.	CDS	103138150	103138648	.	-	1	ID=Ir41f_transcript_CDS4;Name=Ir41f_transcript_CDS4;Parent=Ir41f_transcript
NC_035109.1	.	CDS	103137794	103138087	.	-	0	ID=Ir41f_transcript_CDS5;Name=Ir41f_transcript_CDS5;Parent=Ir41f_transcript
NC_035109.1	.	CDS	103137503	103137736	.	-	0	ID=Ir41f_transcript_CDS6;Name=Ir41f_transcript_CDS6;Parent=Ir41f_transcript
###
NC_035109.1	.	gene	114351121	114352941	.	-	.	ID=Or40;Name=Odorant receptor 40
NC_035109.1	.	mRNA	114351121	114352941	.	-	.	ID=Or40_transcript;Name=Odorant receptor 40;Parent=Or40;symbol=Or40
NC_035109.1	.	exon	114351121	114351317	.	-	.	ID=Or40_transcript_exon1;Name=Or40_transcript_exon1;Parent=Or40_transcript
NC_035109.1	.	exon	114351381	114351536	.	-	.	ID=Or40_transcript_exon2;Name=Or40_transcript_exon2;Parent=Or40_transcript
NC_035109.1	.	exon	114351594	114351698	.	-	.	ID=Or40_transcript_exon3;Name=Or40_transcript_exon3;Parent=Or40_transcript
NC_035109.1	.	exon	114351772	114352941	.	-	.	ID=Or40_transcript_exon4;Name=Or40_transcript_exon4;Parent=Or40_transcript
NC_035109.1	.	CDS	114351772	114352803	.	-	0	ID=Or40_transcript_CDS1;Name=Or40_transcript_CDS1;Parent=Or40_transcript
NC_035109.1	.	CDS	114351594	114351698	.	-	0	ID=Or40_transcript_CDS2;Name=Or40_transcript_CDS2;Parent=Or40_transcript
NC_035109.1	.	CDS	114351381	114351536	.	-	0	ID=Or40_transcript_CDS3;Name=Or40_transcript_CDS3;Parent=Or40_transcript
NC_035109.1	.	CDS	114351246	114351317	.	-	0	ID=Or40_transcript_CDS4;Name=Or40_transcript_CDS4;Parent=Or40_transcript
###
NC_035109.1	.	gene	103390534	103457778	.	-	.	ID=Ir41k;Name=Ionotropic receptor 41k
NC_035109.1	.	mRNA	103390534	103457778	.	-	.	ID=Ir41k_transcript;Name=Ionotropic receptor 41k;Parent=Ir41k;symbol=Ir41k
NC_035109.1	.	CDS	103457676	103457748	.	-	0	ID=Ir41k_transcript_CDS1;Name=Ir41k_transcript_CDS1;Parent=Ir41k_transcript
NC_035109.1	.	CDS	103404021	103404719	.	-	2	ID=Ir41k_transcript_CDS2;Name=Ir41k_transcript_CDS2;Parent=Ir41k_transcript
NC_035109.1	.	CDS	103403775	103403961	.	-	2	ID=Ir41k_transcript_CDS3;Name=Ir41k_transcript_CDS3;Parent=Ir41k_transcript
NC_035109.1	.	CDS	103391195	103391606	.	-	1	ID=Ir41k_transcript_CDS4;Name=Ir41k_transcript_CDS4;Parent=Ir41k_transcript
NC_035109.1	.	CDS	103390548	103391129	.	-	0	ID=Ir41k_transcript_CDS5;Name=Ir41k_transcript_CDS5;Parent=Ir41k_transcript
NC_035109.1	.	exon	103403775	103403961	.	-	.	ID=Ir41k_transcript_exon1;Name=Ir41k_transcript_exon1;Parent=Ir41k_transcript
NC_035109.1	.	exon	103457676	103457778	.	-	.	ID=Ir41k_transcript_exon2;Name=Ir41k_transcript_exon2;Parent=Ir41k_transcript
NC_035109.1	.	exon	103404021	103404719	.	-	.	ID=Ir41k_transcript_exon3;Name=Ir41k_transcript_exon3;Parent=Ir41k_transcript
NC_035109.1	.	exon	103390534	103391129	.	-	.	ID=Ir41k_transcript_exon4;Name=Ir41k_transcript_exon4;Parent=Ir41k_transcript
NC_035109.1	.	exon	103391195	103391606	.	-	.	ID=Ir41k_transcript_exon5;Name=Ir41k_transcript_exon5;Parent=Ir41k_transcript
###
NC_035109.1	.	gene	103107813	103110643	.	-	.	ID=Ir41e;Name=Ionotropic receptor 41e
NC_035109.1	.	mRNA	103107813	103110643	.	-	.	ID=Ir41e_transcript;Name=Ionotropic receptor 41e;Parent=Ir41e;symbol=Ir41e
NC_035109.1	.	exon	103107813	103108156	.	-	.	ID=Ir41e_transcript_exon1;Name=Ir41e_transcript_exon1;Parent=Ir41e_transcript
NC_035109.1	.	exon	103109839	103110643	.	-	.	ID=Ir41e_transcript_exon2;Name=Ir41e_transcript_exon2;Parent=Ir41e_transcript
NC_035109.1	.	exon	103109627	103109762	.	-	.	ID=Ir41e_transcript_exon3;Name=Ir41e_transcript_exon3;Parent=Ir41e_transcript
NC_035109.1	.	exon	103108904	103109402	.	-	.	ID=Ir41e_transcript_exon4;Name=Ir41e_transcript_exon4;Parent=Ir41e_transcript
NC_035109.1	.	exon	103109459	103109567	.	-	.	ID=Ir41e_transcript_exon5;Name=Ir41e_transcript_exon5;Parent=Ir41e_transcript
NC_035109.1	.	CDS	103109839	103110447	.	-	0	ID=Ir41e_transcript_CDS1;Name=Ir41e_transcript_CDS1;Parent=Ir41e_transcript
NC_035109.1	.	CDS	103109627	103109762	.	-	0	ID=Ir41e_transcript_CDS2;Name=Ir41e_transcript_CDS2;Parent=Ir41e_transcript
NC_035109.1	.	CDS	103109459	103109567	.	-	2	ID=Ir41e_transcript_CDS3;Name=Ir41e_transcript_CDS3;Parent=Ir41e_transcript
NC_035109.1	.	CDS	103108904	103109402	.	-	1	ID=Ir41e_transcript_CDS4;Name=Ir41e_transcript_CDS4;Parent=Ir41e_transcript
NC_035109.1	.	CDS	103108220	103108513	.	-	0	ID=Ir41e_transcript_CDS5;Name=Ir41e_transcript_CDS5;Parent=Ir41e_transcript
NC_035109.1	.	CDS	103107896	103108156	.	-	0	ID=Ir41e_transcript_CDS6;Name=Ir41e_transcript_CDS6;Parent=Ir41e_transcript
NC_035109.1	.	exon	103108220	103108513	.	-	.	ID=Ir41e_transcript_exon6;Name=Ir41e_transcript_exon6;Parent=Ir41e_transcript
###
NC_035109.1	.	gene	186492705	186495257	.	+	.	ID=Ir7o;Name=Ionotropic receptor 7o
NC_035109.1	.	mRNA	186492705	186495257	.	+	.	ID=Ir7o_transcript;Name=Ionotropic receptor 7o;Parent=Ir7o;symbol=Ir7o
NC_035109.1	.	CDS	186493062	186494419	.	+	0	ID=Ir7o_transcript_CDS1;Name=Ir7o_transcript_CDS1;Parent=Ir7o_transcript
NC_035109.1	.	CDS	186494480	186494996	.	+	1	ID=Ir7o_transcript_CDS2;Name=Ir7o_transcript_CDS2;Parent=Ir7o_transcript
NC_035109.1	.	exon	186492705	186494419	.	+	.	ID=Ir7o_transcript_exon1;Name=Ir7o_transcript_exon1;Parent=Ir7o_transcript
NC_035109.1	.	exon	186494480	186495257	.	+	.	ID=Ir7o_transcript_exon2;Name=Ir7o_transcript_exon2;Parent=Ir7o_transcript
###
NC_035109.1	.	gene	186416637	186418978	.	+	.	ID=Ir7m;Name=Ionotropic receptor 7m
NC_035109.1	.	mRNA	186416637	186418978	.	+	.	ID=Ir7m_transcript;Name=Ionotropic receptor 7m;Parent=Ir7m;symbol=Ir7m
NC_035109.1	.	CDS	186416640	186417982	.	+	0	ID=Ir7m_transcript_CDS1;Name=Ir7m_transcript_CDS1;Parent=Ir7m_transcript
NC_035109.1	.	CDS	186418042	186418480	.	+	1	ID=Ir7m_transcript_CDS2;Name=Ir7m_transcript_CDS2;Parent=Ir7m_transcript
NC_035109.1	.	exon	186418042	186418978	.	+	.	ID=Ir7m_transcript_exon1;Name=Ir7m_transcript_exon1;Parent=Ir7m_transcript
NC_035109.1	.	exon	186416637	186417982	.	+	.	ID=Ir7m_transcript_exon2;Name=Ir7m_transcript_exon2;Parent=Ir7m_transcript
###
NC_035109.1	.	gene	186439316	186441870	.	+	.	ID=Ir7n;Name=Ionotropic receptor 7n
NC_035109.1	.	mRNA	186439316	186441870	.	+	.	ID=Ir7n_transcript;Name=Ionotropic receptor 7n;Parent=Ir7n;symbol=Ir7n
NC_035109.1	.	exon	186439316	186441206	.	+	.	ID=Ir7n_transcript_exon1;Name=Ir7n_transcript_exon1;Parent=Ir7n_transcript
NC_035109.1	.	exon	186441269	186441870	.	+	.	ID=Ir7n_transcript_exon2;Name=Ir7n_transcript_exon2;Parent=Ir7n_transcript
NC_035109.1	.	CDS	186439858	186441206	.	+	0	ID=Ir7n_transcript_CDS1;Name=Ir7n_transcript_CDS1;Parent=Ir7n_transcript
NC_035109.1	.	CDS	186441269	186441710	.	+	1	ID=Ir7n_transcript_CDS2;Name=Ir7n_transcript_CDS2;Parent=Ir7n_transcript
###
NC_035109.1	.	gene	305577979	305591775	.	-	.	ID=Or16;Name=Odorant receptor 16
NC_035109.1	.	mRNA	305577979	305591775	.	-	.	ID=Or16_transcript;Name=Odorant receptor 16;Parent=Or16;symbol=Or16
NC_035109.1	.	exon	305577979	305578204	.	-	.	ID=Or16_transcript_exon1;Name=Or16_transcript_exon1;Parent=Or16_transcript
NC_035109.1	.	exon	305578271	305578423	.	-	.	ID=Or16_transcript_exon2;Name=Or16_transcript_exon2;Parent=Or16_transcript
NC_035109.1	.	exon	305578627	305578726	.	-	.	ID=Or16_transcript_exon3;Name=Or16_transcript_exon3;Parent=Or16_transcript
NC_035109.1	.	CDS	305590851	305591656	.	-	0	ID=Or16_transcript_CDS1;Name=Or16_transcript_CDS1;Parent=Or16_transcript
NC_035109.1	.	CDS	305578627	305578726	.	-	1	ID=Or16_transcript_CDS2;Name=Or16_transcript_CDS2;Parent=Or16_transcript
NC_035109.1	.	CDS	305578480	305578569	.	-	0	ID=Or16_transcript_CDS3;Name=Or16_transcript_CDS3;Parent=Or16_transcript
NC_035109.1	.	CDS	305578271	305578423	.	-	0	ID=Or16_transcript_CDS4;Name=Or16_transcript_CDS4;Parent=Or16_transcript
NC_035109.1	.	CDS	305578151	305578204	.	-	0	ID=Or16_transcript_CDS5;Name=Or16_transcript_CDS5;Parent=Or16_transcript
NC_035109.1	.	exon	305590851	305591775	.	-	.	ID=Or16_transcript_exon4;Name=Or16_transcript_exon4;Parent=Or16_transcript
NC_035109.1	.	exon	305578480	305578569	.	-	.	ID=Or16_transcript_exon5;Name=Or16_transcript_exon5;Parent=Or16_transcript
###
NC_035109.1	.	gene	47518918	47520660	.	+	.	ID=Or59;Name=Odorant receptor 59
NC_035109.1	.	mRNA	47518918	47520660	.	+	.	ID=Or59_transcript;Name=Odorant receptor 59;Parent=Or59;symbol=Or59
NC_035109.1	.	exon	47519171	47520660	.	+	.	ID=Or59_transcript_exon1;Name=Or59_transcript_exon1;Parent=Or59_transcript
NC_035109.1	.	CDS	47519021	47519105	.	+	0	ID=Or59_transcript_CDS1;Name=Or59_transcript_CDS1;Parent=Or59_transcript
NC_035109.1	.	CDS	47519171	47520336	.	+	2	ID=Or59_transcript_CDS2;Name=Or59_transcript_CDS2;Parent=Or59_transcript
NC_035109.1	.	exon	47518918	47519105	.	+	.	ID=Or59_transcript_exon2;Name=Or59_transcript_exon2;Parent=Or59_transcript
###
NC_035109.1	.	gene	84259678	84263330	.	-	.	ID=Ir75k;Name=Ionotropic receptor 75k
NC_035109.1	.	mRNA	84259678	84263330	.	-	.	ID=Ir75k_transcript;Name=Ionotropic receptor 75k;Parent=Ir75k;symbol=Ir75k
NC_035109.1	.	CDS	84262663	84263292	.	-	0	ID=Ir75k_transcript_CDS1;Name=Ir75k_transcript_CDS1;Parent=Ir75k_transcript
NC_035109.1	.	CDS	84262465	84262601	.	-	0	ID=Ir75k_transcript_CDS2;Name=Ir75k_transcript_CDS2;Parent=Ir75k_transcript
NC_035109.1	.	CDS	84261809	84262403	.	-	1	ID=Ir75k_transcript_CDS3;Name=Ir75k_transcript_CDS3;Parent=Ir75k_transcript
NC_035109.1	.	CDS	84261596	84261749	.	-	0	ID=Ir75k_transcript_CDS4;Name=Ir75k_transcript_CDS4;Parent=Ir75k_transcript
NC_035109.1	.	CDS	84261160	84261530	.	-	2	ID=Ir75k_transcript_CDS5;Name=Ir75k_transcript_CDS5;Parent=Ir75k_transcript
NC_035109.1	.	exon	84262663	84263330	.	-	.	ID=Ir75k_transcript_exon1;Name=Ir75k_transcript_exon1;Parent=Ir75k_transcript
NC_035109.1	.	exon	84262465	84262601	.	-	.	ID=Ir75k_transcript_exon2;Name=Ir75k_transcript_exon2;Parent=Ir75k_transcript
NC_035109.1	.	exon	84261809	84262403	.	-	.	ID=Ir75k_transcript_exon3;Name=Ir75k_transcript_exon3;Parent=Ir75k_transcript
NC_035109.1	.	exon	84261596	84261749	.	-	.	ID=Ir75k_transcript_exon4;Name=Ir75k_transcript_exon4;Parent=Ir75k_transcript
NC_035109.1	.	exon	84259678	84261530	.	-	.	ID=Ir75k_transcript_exon5;Name=Ir75k_transcript_exon5;Parent=Ir75k_transcript
###
NC_035109.1	.	gene	41718276	41719815	.	+	.	ID=Or13;Name=Odorant receptor 13
NC_035109.1	.	mRNA	41718276	41719815	.	+	.	ID=Or13_transcript;Name=Odorant receptor 13;Parent=Or13;symbol=Or13
NC_035109.1	.	exon	41719505	41719815	.	+	.	ID=Or13_transcript_exon1;Name=Or13_transcript_exon1;Parent=Or13_transcript
NC_035109.1	.	exon	41718932	41719283	.	+	.	ID=Or13_transcript_exon2;Name=Or13_transcript_exon2;Parent=Or13_transcript
NC_035109.1	.	CDS	41718299	41718810	.	+	0	ID=Or13_transcript_CDS1;Name=Or13_transcript_CDS1;Parent=Or13_transcript
NC_035109.1	.	CDS	41718932	41719283	.	+	1	ID=Or13_transcript_CDS2;Name=Or13_transcript_CDS2;Parent=Or13_transcript
NC_035109.1	.	CDS	41719339	41719437	.	+	0	ID=Or13_transcript_CDS3;Name=Or13_transcript_CDS3;Parent=Or13_transcript
NC_035109.1	.	CDS	41719505	41719711	.	+	0	ID=Or13_transcript_CDS4;Name=Or13_transcript_CDS4;Parent=Or13_transcript
NC_035109.1	.	exon	41718276	41718810	.	+	.	ID=Or13_transcript_exon3;Name=Or13_transcript_exon3;Parent=Or13_transcript
NC_035109.1	.	exon	41719339	41719437	.	+	.	ID=Or13_transcript_exon4;Name=Or13_transcript_exon4;Parent=Or13_transcript
###
NC_035109.1	.	gene	396626080	396663291	.	+	.	ID=Ir76b;Name=Ionotropic receptor 76b
NC_035109.1	.	mRNA	396626080	396663291	.	+	.	ID=Ir76b_transcript;Name=Ionotropic receptor 76b;Parent=Ir76b;symbol=Ir76b
NC_035109.1	.	exon	396641128	396641650	.	+	.	ID=Ir76b_transcript_exon1;Name=Ir76b_transcript_exon1;Parent=Ir76b_transcript
NC_035109.1	.	exon	396661982	396662283	.	+	.	ID=Ir76b_transcript_exon2;Name=Ir76b_transcript_exon2;Parent=Ir76b_transcript
NC_035109.1	.	exon	396661257	396661450	.	+	.	ID=Ir76b_transcript_exon3;Name=Ir76b_transcript_exon3;Parent=Ir76b_transcript
NC_035109.1	.	CDS	396626412	396626711	.	+	0	ID=Ir76b_transcript_CDS1;Name=Ir76b_transcript_CDS1;Parent=Ir76b_transcript
NC_035109.1	.	CDS	396641128	396641650	.	+	0	ID=Ir76b_transcript_CDS2;Name=Ir76b_transcript_CDS2;Parent=Ir76b_transcript
NC_035109.1	.	CDS	396661257	396661450	.	+	2	ID=Ir76b_transcript_CDS3;Name=Ir76b_transcript_CDS3;Parent=Ir76b_transcript
NC_035109.1	.	CDS	396661982	396662283	.	+	0	ID=Ir76b_transcript_CDS4;Name=Ir76b_transcript_CDS4;Parent=Ir76b_transcript
NC_035109.1	.	CDS	396662346	396662529	.	+	1	ID=Ir76b_transcript_CDS5;Name=Ir76b_transcript_CDS5;Parent=Ir76b_transcript
NC_035109.1	.	CDS	396662599	396662928	.	+	0	ID=Ir76b_transcript_CDS6;Name=Ir76b_transcript_CDS6;Parent=Ir76b_transcript
NC_035109.1	.	exon	396626080	396626711	.	+	.	ID=Ir76b_transcript_exon4;Name=Ir76b_transcript_exon4;Parent=Ir76b_transcript
NC_035109.1	.	exon	396662346	396662529	.	+	.	ID=Ir76b_transcript_exon5;Name=Ir76b_transcript_exon5;Parent=Ir76b_transcript
NC_035109.1	.	exon	396662599	396663291	.	+	.	ID=Ir76b_transcript_exon6;Name=Ir76b_transcript_exon6;Parent=Ir76b_transcript
###
NC_035109.1	.	gene	216897148	216898929	.	+	.	ID=Or44;Name=Odorant receptor 44
NC_035109.1	.	mRNA	216897148	216898929	.	+	.	ID=Or44_transcript;Name=Odorant receptor 44;Parent=Or44;symbol=Or44
NC_035109.1	.	exon	216897477	216897994	.	+	.	ID=Or44_transcript_exon1;Name=Or44_transcript_exon1;Parent=Or44_transcript
NC_035109.1	.	exon	216898526	216898929	.	+	.	ID=Or44_transcript_exon2;Name=Or44_transcript_exon2;Parent=Or44_transcript
NC_035109.1	.	exon	216897148	216897419	.	+	.	ID=Or44_transcript_exon3;Name=Or44_transcript_exon3;Parent=Or44_transcript
NC_035109.1	.	exon	216898312	216898467	.	+	.	ID=Or44_transcript_exon4;Name=Or44_transcript_exon4;Parent=Or44_transcript
NC_035109.1	.	CDS	216897180	216897419	.	+	0	ID=Or44_transcript_CDS1;Name=Or44_transcript_CDS1;Parent=Or44_transcript
NC_035109.1	.	CDS	216897477	216897994	.	+	0	ID=Or44_transcript_CDS2;Name=Or44_transcript_CDS2;Parent=Or44_transcript
NC_035109.1	.	CDS	216898059	216898248	.	+	1	ID=Or44_transcript_CDS3;Name=Or44_transcript_CDS3;Parent=Or44_transcript
NC_035109.1	.	CDS	216898312	216898467	.	+	0	ID=Or44_transcript_CDS4;Name=Or44_transcript_CDS4;Parent=Or44_transcript
NC_035109.1	.	CDS	216898526	216898579	.	+	0	ID=Or44_transcript_CDS5;Name=Or44_transcript_CDS5;Parent=Or44_transcript
NC_035109.1	.	exon	216898059	216898248	.	+	.	ID=Or44_transcript_exon5;Name=Or44_transcript_exon5;Parent=Or44_transcript
###
NC_035109.1	.	gene	155773599	155776097	.	+	.	ID=Ir75d;Name=Ionotropic receptor 75d
NC_035109.1	.	mRNA	155773599	155776097	.	+	.	ID=Ir75d_transcript;Name=Ionotropic receptor 75d;Parent=Ir75d;symbol=Ir75d
NC_035109.1	.	exon	155773599	155774665	.	+	.	ID=Ir75d_transcript_exon1;Name=Ir75d_transcript_exon1;Parent=Ir75d_transcript
NC_035109.1	.	exon	155775623	155776097	.	+	.	ID=Ir75d_transcript_exon2;Name=Ir75d_transcript_exon2;Parent=Ir75d_transcript
NC_035109.1	.	CDS	155773994	155774665	.	+	0	ID=Ir75d_transcript_CDS1;Name=Ir75d_transcript_CDS1;Parent=Ir75d_transcript
NC_035109.1	.	CDS	155774739	155775560	.	+	0	ID=Ir75d_transcript_CDS2;Name=Ir75d_transcript_CDS2;Parent=Ir75d_transcript
NC_035109.1	.	CDS	155775623	155776072	.	+	0	ID=Ir75d_transcript_CDS3;Name=Ir75d_transcript_CDS3;Parent=Ir75d_transcript
NC_035109.1	.	exon	155774739	155775560	.	+	.	ID=Ir75d_transcript_exon3;Name=Ir75d_transcript_exon3;Parent=Ir75d_transcript
###
NC_035109.1	.	gene	261733552	261753218	.	+	.	ID=Or23;Name=Odorant receptor 23
NC_035109.1	.	mRNA	261733552	261753218	.	+	.	ID=Or23_transcript;Name=Odorant receptor 23;Parent=Or23;symbol=Or23
NC_035109.1	.	exon	261752832	261753218	.	+	.	ID=Or23_transcript_exon1;Name=Or23_transcript_exon1;Parent=Or23_transcript
NC_035109.1	.	exon	261734687	261734782	.	+	.	ID=Or23_transcript_exon2;Name=Or23_transcript_exon2;Parent=Or23_transcript
NC_035109.1	.	exon	261752636	261752768	.	+	.	ID=Or23_transcript_exon3;Name=Or23_transcript_exon3;Parent=Or23_transcript
NC_035109.1	.	CDS	261733590	261733880	.	+	0	ID=Or23_transcript_CDS1;Name=Or23_transcript_CDS1;Parent=Or23_transcript
NC_035109.1	.	CDS	261733937	261734454	.	+	0	ID=Or23_transcript_CDS2;Name=Or23_transcript_CDS2;Parent=Or23_transcript
NC_035109.1	.	CDS	261734517	261734616	.	+	1	ID=Or23_transcript_CDS3;Name=Or23_transcript_CDS3;Parent=Or23_transcript
NC_035109.1	.	CDS	261734687	261734782	.	+	0	ID=Or23_transcript_CDS4;Name=Or23_transcript_CDS4;Parent=Or23_transcript
NC_035109.1	.	CDS	261752416	261752568	.	+	0	ID=Or23_transcript_CDS5;Name=Or23_transcript_CDS5;Parent=Or23_transcript
NC_035109.1	.	CDS	261752636	261752686	.	+	0	ID=Or23_transcript_CDS6;Name=Or23_transcript_CDS6;Parent=Or23_transcript
NC_035109.1	.	exon	261733552	261733880	.	+	.	ID=Or23_transcript_exon4;Name=Or23_transcript_exon4;Parent=Or23_transcript
NC_035109.1	.	exon	261752416	261752568	.	+	.	ID=Or23_transcript_exon5;Name=Or23_transcript_exon5;Parent=Or23_transcript
NC_035109.1	.	exon	261733937	261734454	.	+	.	ID=Or23_transcript_exon6;Name=Or23_transcript_exon6;Parent=Or23_transcript
NC_035109.1	.	exon	261734517	261734616	.	+	.	ID=Or23_transcript_exon7;Name=Or23_transcript_exon7;Parent=Or23_transcript
###
NC_035109.1	.	gene	133676096	133678116	.	+	.	ID=Ir106;Name=Ionotropic receptor 106
NC_035109.1	.	mRNA	133676096	133678116	.	+	.	ID=Ir106_transcript;Name=Ionotropic receptor 106;Parent=Ir106;symbol=Ir106
NC_035109.1	.	exon	133676096	133676425	.	+	.	ID=Ir106_transcript_exon1;Name=Ir106_transcript_exon1;Parent=Ir106_transcript
NC_035109.1	.	exon	133676483	133678116	.	+	.	ID=Ir106_transcript_exon2;Name=Ir106_transcript_exon2;Parent=Ir106_transcript
NC_035109.1	.	CDS	133676216	133676425	.	+	0	ID=Ir106_transcript_CDS1;Name=Ir106_transcript_CDS1;Parent=Ir106_transcript
NC_035109.1	.	CDS	133676483	133677883	.	+	0	ID=Ir106_transcript_CDS2;Name=Ir106_transcript_CDS2;Parent=Ir106_transcript
###
NC_035109.1	.	gene	287818935	287822690	.	-	.	ID=Ir41p;Name=Ionotropic receptor 41p
NC_035109.1	.	mRNA	287818935	287822690	.	-	.	ID=Ir41p_transcript;Name=Ionotropic receptor 41p;Parent=Ir41p;symbol=Ir41p
NC_035109.1	.	exon	287821351	287821565	.	-	.	ID=Ir41p_transcript_exon1;Name=Ir41p_transcript_exon1;Parent=Ir41p_transcript
NC_035109.1	.	exon	287821135	287821294	.	-	.	ID=Ir41p_transcript_exon2;Name=Ir41p_transcript_exon2;Parent=Ir41p_transcript
NC_035109.1	.	exon	287820184	287820465	.	-	.	ID=Ir41p_transcript_exon3;Name=Ir41p_transcript_exon3;Parent=Ir41p_transcript
NC_035109.1	.	CDS	287821626	287821680	.	-	0	ID=Ir41p_transcript_CDS1;Name=Ir41p_transcript_CDS1;Parent=Ir41p_transcript
NC_035109.1	.	CDS	287821351	287821565	.	-	2	ID=Ir41p_transcript_CDS2;Name=Ir41p_transcript_CDS2;Parent=Ir41p_transcript
NC_035109.1	.	CDS	287821135	287821294	.	-	0	ID=Ir41p_transcript_CDS3;Name=Ir41p_transcript_CDS3;Parent=Ir41p_transcript
NC_035109.1	.	CDS	287820703	287821071	.	-	2	ID=Ir41p_transcript_CDS4;Name=Ir41p_transcript_CDS4;Parent=Ir41p_transcript
NC_035109.1	.	CDS	287820525	287820636	.	-	2	ID=Ir41p_transcript_CDS5;Name=Ir41p_transcript_CDS5;Parent=Ir41p_transcript
NC_035109.1	.	CDS	287820184	287820465	.	-	1	ID=Ir41p_transcript_CDS6;Name=Ir41p_transcript_CDS6;Parent=Ir41p_transcript
NC_035109.1	.	CDS	287819682	287819892	.	-	1	ID=Ir41p_transcript_CDS7;Name=Ir41p_transcript_CDS7;Parent=Ir41p_transcript
NC_035109.1	.	CDS	287819074	287819622	.	-	0	ID=Ir41p_transcript_CDS8;Name=Ir41p_transcript_CDS8;Parent=Ir41p_transcript
NC_035109.1	.	exon	287821626	287822690	.	-	.	ID=Ir41p_transcript_exon4;Name=Ir41p_transcript_exon4;Parent=Ir41p_transcript
NC_035109.1	.	exon	287819682	287819892	.	-	.	ID=Ir41p_transcript_exon5;Name=Ir41p_transcript_exon5;Parent=Ir41p_transcript
NC_035109.1	.	exon	287818935	287819622	.	-	.	ID=Ir41p_transcript_exon6;Name=Ir41p_transcript_exon6;Parent=Ir41p_transcript
NC_035109.1	.	exon	287820703	287821071	.	-	.	ID=Ir41p_transcript_exon7;Name=Ir41p_transcript_exon7;Parent=Ir41p_transcript
NC_035109.1	.	exon	287820525	287820636	.	-	.	ID=Ir41p_transcript_exon8;Name=Ir41p_transcript_exon8;Parent=Ir41p_transcript
###
NC_035109.1	.	gene	203135372	203147789	.	-	.	ID=Ir25a;Name=Ionotropic receptor 25a
NC_035109.1	.	mRNA	203135372	203147789	.	-	.	ID=Ir25a_transcript;Name=Ionotropic receptor 25a;Parent=Ir25a;symbol=Ir25a
NC_035109.1	.	exon	203139316	203139580	.	-	.	ID=Ir25a_transcript_exon1;Name=Ir25a_transcript_exon1;Parent=Ir25a_transcript
NC_035109.1	.	exon	203135372	203136463	.	-	.	ID=Ir25a_transcript_exon2;Name=Ir25a_transcript_exon2;Parent=Ir25a_transcript
NC_035109.1	.	exon	203147618	203147789	.	-	.	ID=Ir25a_transcript_exon3;Name=Ir25a_transcript_exon3;Parent=Ir25a_transcript
NC_035109.1	.	exon	203139016	203139253	.	-	.	ID=Ir25a_transcript_exon4;Name=Ir25a_transcript_exon4;Parent=Ir25a_transcript
NC_035109.1	.	exon	203137172	203137764	.	-	.	ID=Ir25a_transcript_exon5;Name=Ir25a_transcript_exon5;Parent=Ir25a_transcript
NC_035109.1	.	exon	203136527	203136856	.	-	.	ID=Ir25a_transcript_exon6;Name=Ir25a_transcript_exon6;Parent=Ir25a_transcript
NC_035109.1	.	exon	203137856	203138213	.	-	.	ID=Ir25a_transcript_exon7;Name=Ir25a_transcript_exon7;Parent=Ir25a_transcript
NC_035109.1	.	exon	203136919	203137104	.	-	.	ID=Ir25a_transcript_exon8;Name=Ir25a_transcript_exon8;Parent=Ir25a_transcript
NC_035109.1	.	exon	203139938	203140087	.	-	.	ID=Ir25a_transcript_exon9;Name=Ir25a_transcript_exon9;Parent=Ir25a_transcript
NC_035109.1	.	CDS	203147618	203147750	.	-	0	ID=Ir25a_transcript_CDS1;Name=Ir25a_transcript_CDS1;Parent=Ir25a_transcript
NC_035109.1	.	CDS	203139938	203140087	.	-	2	ID=Ir25a_transcript_CDS2;Name=Ir25a_transcript_CDS2;Parent=Ir25a_transcript
NC_035109.1	.	CDS	203139649	203139854	.	-	2	ID=Ir25a_transcript_CDS3;Name=Ir25a_transcript_CDS3;Parent=Ir25a_transcript
NC_035109.1	.	CDS	203139316	203139580	.	-	0	ID=Ir25a_transcript_CDS4;Name=Ir25a_transcript_CDS4;Parent=Ir25a_transcript
NC_035109.1	.	CDS	203139016	203139253	.	-	2	ID=Ir25a_transcript_CDS5;Name=Ir25a_transcript_CDS5;Parent=Ir25a_transcript
NC_035109.1	.	CDS	203137856	203138213	.	-	1	ID=Ir25a_transcript_CDS6;Name=Ir25a_transcript_CDS6;Parent=Ir25a_transcript
NC_035109.1	.	CDS	203137172	203137764	.	-	0	ID=Ir25a_transcript_CDS7;Name=Ir25a_transcript_CDS7;Parent=Ir25a_transcript
NC_035109.1	.	CDS	203136919	203137104	.	-	1	ID=Ir25a_transcript_CDS8;Name=Ir25a_transcript_CDS8;Parent=Ir25a_transcript
NC_035109.1	.	CDS	203136527	203136856	.	-	1	ID=Ir25a_transcript_CDS9;Name=Ir25a_transcript_CDS9;Parent=Ir25a_transcript
NC_035109.1	.	CDS	203136058	203136463	.	-	1	ID=Ir25a_transcript_CDS10;Name=Ir25a_transcript_CDS10;Parent=Ir25a_transcript
NC_035109.1	.	exon	203139649	203139854	.	-	.	ID=Ir25a_transcript_exon10;Name=Ir25a_transcript_exon10;Parent=Ir25a_transcript
###
NC_035109.1	.	gene	97338460	97340095	.	-	.	ID=Or28;Name=Odorant receptor 28
NC_035109.1	.	mRNA	97338460	97340095	.	-	.	ID=Or28_transcript;Name=Odorant receptor 28;Parent=Or28;symbol=Or28
NC_035109.1	.	exon	97338794	97338949	.	-	.	ID=Or28_transcript_exon1;Name=Or28_transcript_exon1;Parent=Or28_transcript
NC_035109.1	.	exon	97339011	97340095	.	-	.	ID=Or28_transcript_exon2;Name=Or28_transcript_exon2;Parent=Or28_transcript
NC_035109.1	.	CDS	97339011	97339976	.	-	0	ID=Or28_transcript_CDS1;Name=Or28_transcript_CDS1;Parent=Or28_transcript
NC_035109.1	.	CDS	97338794	97338949	.	-	0	ID=Or28_transcript_CDS2;Name=Or28_transcript_CDS2;Parent=Or28_transcript
NC_035109.1	.	CDS	97338528	97338590	.	-	0	ID=Or28_transcript_CDS3;Name=Or28_transcript_CDS3;Parent=Or28_transcript
NC_035109.1	.	exon	97338460	97338590	.	-	.	ID=Or28_transcript_exon3;Name=Or28_transcript_exon3;Parent=Or28_transcript
###
NC_035109.1	.	gene	365206147	365207635	.	+	.	ID=Or100;Name=Odorant receptor 100
NC_035109.1	.	mRNA	365206147	365207635	.	+	.	ID=Or100_transcript;Name=Odorant receptor 100;Parent=Or100;symbol=Or100
NC_035109.1	.	exon	365206147	365207000	.	+	.	ID=Or100_transcript_exon1;Name=Or100_transcript_exon1;Parent=Or100_transcript
NC_035109.1	.	exon	365207059	365207260	.	+	.	ID=Or100_transcript_exon2;Name=Or100_transcript_exon2;Parent=Or100_transcript
NC_035109.1	.	exon	365207323	365207635	.	+	.	ID=Or100_transcript_exon3;Name=Or100_transcript_exon3;Parent=Or100_transcript
NC_035109.1	.	CDS	365206198	365207000	.	+	0	ID=Or100_transcript_CDS1;Name=Or100_transcript_CDS1;Parent=Or100_transcript
NC_035109.1	.	CDS	365207059	365207260	.	+	1	ID=Or100_transcript_CDS2;Name=Or100_transcript_CDS2;Parent=Or100_transcript
NC_035109.1	.	CDS	365207323	365207553	.	+	0	ID=Or100_transcript_CDS3;Name=Or100_transcript_CDS3;Parent=Or100_transcript
###
NC_035109.1	.	gene	53451885	53453641	.	-	.	ID=Or8;Name=Odorant receptor 8
NC_035109.1	.	mRNA	53451885	53453641	.	-	.	ID=Or8_transcript;Name=Odorant receptor 8;Parent=Or8;symbol=Or8
NC_035109.1	.	exon	53452573	53453641	.	-	.	ID=Or8_transcript_exon1;Name=Or8_transcript_exon1;Parent=Or8_transcript
NC_035109.1	.	exon	53451885	53452289	.	-	.	ID=Or8_transcript_exon2;Name=Or8_transcript_exon2;Parent=Or8_transcript
NC_035109.1	.	CDS	53452573	53453619	.	-	0	ID=Or8_transcript_CDS1;Name=Or8_transcript_CDS1;Parent=Or8_transcript
NC_035109.1	.	CDS	53452357	53452512	.	-	0	ID=Or8_transcript_CDS2;Name=Or8_transcript_CDS2;Parent=Or8_transcript
NC_035109.1	.	CDS	53452224	53452289	.	-	0	ID=Or8_transcript_CDS3;Name=Or8_transcript_CDS3;Parent=Or8_transcript
NC_035109.1	.	exon	53452357	53452512	.	-	.	ID=Or8_transcript_exon3;Name=Or8_transcript_exon3;Parent=Or8_transcript
###
NC_035109.1	.	gene	81489444	81492548	.	-	.	ID=Or37;Name=Odorant receptor 37
NC_035109.1	.	mRNA	81489444	81492548	.	-	.	ID=Or37_transcript;Name=Odorant receptor 37;Parent=Or37;symbol=Or37
NC_035109.1	.	exon	81491459	81492548	.	-	.	ID=Or37_transcript_exon1;Name=Or37_transcript_exon1;Parent=Or37_transcript
NC_035109.1	.	exon	81489444	81489618	.	-	.	ID=Or37_transcript_exon2;Name=Or37_transcript_exon2;Parent=Or37_transcript
NC_035109.1	.	CDS	81491459	81492283	.	-	0	ID=Or37_transcript_CDS1;Name=Or37_transcript_CDS1;Parent=Or37_transcript
NC_035109.1	.	CDS	81491135	81491401	.	-	0	ID=Or37_transcript_CDS2;Name=Or37_transcript_CDS2;Parent=Or37_transcript
NC_035109.1	.	CDS	81489541	81489618	.	-	0	ID=Or37_transcript_CDS3;Name=Or37_transcript_CDS3;Parent=Or37_transcript
NC_035109.1	.	exon	81491135	81491401	.	-	.	ID=Or37_transcript_exon3;Name=Or37_transcript_exon3;Parent=Or37_transcript
###
NC_035109.1	.	gene	272950081	272953211	.	-	.	ID=Or52;Name=Odorant receptor 52
NC_035109.1	.	mRNA	272950081	272953211	.	-	.	ID=Or52_transcript;Name=Odorant receptor 52;Parent=Or52;symbol=Or52
NC_035109.1	.	exon	272952056	272953211	.	-	.	ID=Or52_transcript_exon1;Name=Or52_transcript_exon1;Parent=Or52_transcript
NC_035109.1	.	CDS	272952056	272953081	.	-	0	ID=Or52_transcript_CDS1;Name=Or52_transcript_CDS1;Parent=Or52_transcript
NC_035109.1	.	CDS	272951755	272951994	.	-	0	ID=Or52_transcript_CDS2;Name=Or52_transcript_CDS2;Parent=Or52_transcript
NC_035109.1	.	exon	272950081	272951994	.	-	.	ID=Or52_transcript_exon2;Name=Or52_transcript_exon2;Parent=Or52_transcript
###
NC_035109.1	.	gene	116069343	116071489	.	-	.	ID=Or80;Name=Odorant receptor 80
NC_035109.1	.	mRNA	116069343	116071489	.	-	.	ID=Or80_transcript;Name=Odorant receptor 80;Parent=Or80;symbol=Or80
NC_035109.1	.	exon	116070573	116071290	.	-	.	ID=Or80_transcript_exon1;Name=Or80_transcript_exon1;Parent=Or80_transcript
NC_035109.1	.	exon	116071353	116071489	.	-	.	ID=Or80_transcript_exon2;Name=Or80_transcript_exon2;Parent=Or80_transcript
NC_035109.1	.	exon	116070310	116070508	.	-	.	ID=Or80_transcript_exon3;Name=Or80_transcript_exon3;Parent=Or80_transcript
NC_035109.1	.	exon	116069343	116070251	.	-	.	ID=Or80_transcript_exon4;Name=Or80_transcript_exon4;Parent=Or80_transcript
NC_035109.1	.	CDS	116071353	116071452	.	-	0	ID=Or80_transcript_CDS1;Name=Or80_transcript_CDS1;Parent=Or80_transcript
NC_035109.1	.	CDS	116070573	116071290	.	-	2	ID=Or80_transcript_CDS2;Name=Or80_transcript_CDS2;Parent=Or80_transcript
NC_035109.1	.	CDS	116070310	116070508	.	-	1	ID=Or80_transcript_CDS3;Name=Or80_transcript_CDS3;Parent=Or80_transcript
NC_035109.1	.	CDS	116070000	116070251	.	-	0	ID=Or80_transcript_CDS4;Name=Or80_transcript_CDS4;Parent=Or80_transcript
###
NC_035109.1	.	gene	116055984	116060093	.	+	.	ID=Or81;Name=Odorant receptor 81
NC_035109.1	.	mRNA	116055984	116060093	.	+	.	ID=Or81_transcript;Name=Odorant receptor 81;Parent=Or81;symbol=Or81
NC_035109.1	.	exon	116055984	116057342	.	+	.	ID=Or81_transcript_exon1;Name=Or81_transcript_exon1;Parent=Or81_transcript
NC_035109.1	.	exon	116059782	116060093	.	+	.	ID=Or81_transcript_exon2;Name=Or81_transcript_exon2;Parent=Or81_transcript
NC_035109.1	.	exon	116058210	116058408	.	+	.	ID=Or81_transcript_exon3;Name=Or81_transcript_exon3;Parent=Or81_transcript
NC_035109.1	.	exon	116057428	116058145	.	+	.	ID=Or81_transcript_exon4;Name=Or81_transcript_exon4;Parent=Or81_transcript
NC_035109.1	.	CDS	116057252	116057342	.	+	0	ID=Or81_transcript_CDS1;Name=Or81_transcript_CDS1;Parent=Or81_transcript
NC_035109.1	.	CDS	116057428	116058145	.	+	2	ID=Or81_transcript_CDS2;Name=Or81_transcript_CDS2;Parent=Or81_transcript
NC_035109.1	.	CDS	116058210	116058408	.	+	1	ID=Or81_transcript_CDS3;Name=Or81_transcript_CDS3;Parent=Or81_transcript
NC_035109.1	.	CDS	116059782	116060039	.	+	0	ID=Or81_transcript_CDS4;Name=Or81_transcript_CDS4;Parent=Or81_transcript
###
NC_035109.1	.	gene	275014502	275016629	.	-	.	ID=Or87;Name=Odorant receptor 87
NC_035109.1	.	mRNA	275014502	275016629	.	-	.	ID=Or87_transcript;Name=Odorant receptor 87;Parent=Or87;symbol=Or87
NC_035109.1	.	CDS	275016458	275016584	.	-	0	ID=Or87_transcript_CDS1;Name=Or87_transcript_CDS1;Parent=Or87_transcript
NC_035109.1	.	CDS	275015687	275016401	.	-	2	ID=Or87_transcript_CDS2;Name=Or87_transcript_CDS2;Parent=Or87_transcript
NC_035109.1	.	CDS	275015425	275015626	.	-	1	ID=Or87_transcript_CDS3;Name=Or87_transcript_CDS3;Parent=Or87_transcript
NC_035109.1	.	CDS	275015118	275015348	.	-	0	ID=Or87_transcript_CDS4;Name=Or87_transcript_CDS4;Parent=Or87_transcript
NC_035109.1	.	exon	275014502	275015348	.	-	.	ID=Or87_transcript_exon1;Name=Or87_transcript_exon1;Parent=Or87_transcript
NC_035109.1	.	exon	275015425	275015626	.	-	.	ID=Or87_transcript_exon2;Name=Or87_transcript_exon2;Parent=Or87_transcript
NC_035109.1	.	exon	275016458	275016629	.	-	.	ID=Or87_transcript_exon3;Name=Or87_transcript_exon3;Parent=Or87_transcript
NC_035109.1	.	exon	275015687	275016401	.	-	.	ID=Or87_transcript_exon4;Name=Or87_transcript_exon4;Parent=Or87_transcript
###
NC_035109.1	.	gene	217670309	217672385	.	-	.	ID=Or20;Name=Odorant receptor 20
NC_035109.1	.	mRNA	217670309	217672385	.	-	.	ID=Or20_transcript;Name=Odorant receptor 20;Parent=Or20;symbol=Or20
NC_035109.1	.	exon	217672051	217672385	.	-	.	ID=Or20_transcript_exon1;Name=Or20_transcript_exon1;Parent=Or20_transcript
NC_035109.1	.	exon	217671386	217671997	.	-	.	ID=Or20_transcript_exon2;Name=Or20_transcript_exon2;Parent=Or20_transcript
NC_035109.1	.	exon	217670309	217670708	.	-	.	ID=Or20_transcript_exon3;Name=Or20_transcript_exon3;Parent=Or20_transcript
NC_035109.1	.	exon	217670976	217671065	.	-	.	ID=Or20_transcript_exon4;Name=Or20_transcript_exon4;Parent=Or20_transcript
NC_035109.1	.	exon	217670771	217670923	.	-	.	ID=Or20_transcript_exon5;Name=Or20_transcript_exon5;Parent=Or20_transcript
NC_035109.1	.	CDS	217672051	217672332	.	-	0	ID=Or20_transcript_CDS1;Name=Or20_transcript_CDS1;Parent=Or20_transcript
NC_035109.1	.	CDS	217671386	217671997	.	-	0	ID=Or20_transcript_CDS2;Name=Or20_transcript_CDS2;Parent=Or20_transcript
NC_035109.1	.	CDS	217670976	217671065	.	-	0	ID=Or20_transcript_CDS3;Name=Or20_transcript_CDS3;Parent=Or20_transcript
NC_035109.1	.	CDS	217670771	217670923	.	-	0	ID=Or20_transcript_CDS4;Name=Or20_transcript_CDS4;Parent=Or20_transcript
NC_035109.1	.	CDS	217670655	217670708	.	-	0	ID=Or20_transcript_CDS5;Name=Or20_transcript_CDS5;Parent=Or20_transcript
###
NC_035109.1	.	gene	344428724	344430597	.	-	.	ID=Or115;Name=Odorant receptor 115
NC_035109.1	.	mRNA	344428724	344430597	.	-	.	ID=Or115_transcript;Name=Odorant receptor 115;Parent=Or115;symbol=Or115
NC_035109.1	.	exon	344430392	344430597	.	-	.	ID=Or115_transcript_exon1;Name=Or115_transcript_exon1;Parent=Or115_transcript
NC_035109.1	.	exon	344429175	344429376	.	-	.	ID=Or115_transcript_exon2;Name=Or115_transcript_exon2;Parent=Or115_transcript
NC_035109.1	.	exon	344428724	344429114	.	-	.	ID=Or115_transcript_exon3;Name=Or115_transcript_exon3;Parent=Or115_transcript
NC_035109.1	.	CDS	344430392	344430509	.	-	0	ID=Or115_transcript_CDS1;Name=Or115_transcript_CDS1;Parent=Or115_transcript
NC_035109.1	.	CDS	344429435	344430116	.	-	2	ID=Or115_transcript_CDS2;Name=Or115_transcript_CDS2;Parent=Or115_transcript
NC_035109.1	.	CDS	344429175	344429376	.	-	1	ID=Or115_transcript_CDS3;Name=Or115_transcript_CDS3;Parent=Or115_transcript
NC_035109.1	.	CDS	344428878	344429114	.	-	0	ID=Or115_transcript_CDS4;Name=Or115_transcript_CDS4;Parent=Or115_transcript
NC_035109.1	.	exon	344429435	344430116	.	-	.	ID=Or115_transcript_exon4;Name=Or115_transcript_exon4;Parent=Or115_transcript
###
NC_035109.1	.	gene	340658600	340660307	.	-	.	ID=Or113;Name=Odorant receptor 113
NC_035109.1	.	mRNA	340658600	340660307	.	-	.	ID=Or113_transcript;Name=Odorant receptor 113;Parent=Or113;symbol=Or113
NC_035109.1	.	exon	340659216	340659897	.	-	.	ID=Or113_transcript_exon1;Name=Or113_transcript_exon1;Parent=Or113_transcript
NC_035109.1	.	exon	340658954	340659155	.	-	.	ID=Or113_transcript_exon2;Name=Or113_transcript_exon2;Parent=Or113_transcript
NC_035109.1	.	exon	340659963	340660307	.	-	.	ID=Or113_transcript_exon3;Name=Or113_transcript_exon3;Parent=Or113_transcript
NC_035109.1	.	exon	340658600	340658898	.	-	.	ID=Or113_transcript_exon4;Name=Or113_transcript_exon4;Parent=Or113_transcript
NC_035109.1	.	CDS	340659963	340660071	.	-	0	ID=Or113_transcript_CDS1;Name=Or113_transcript_CDS1;Parent=Or113_transcript
NC_035109.1	.	CDS	340659216	340659897	.	-	2	ID=Or113_transcript_CDS2;Name=Or113_transcript_CDS2;Parent=Or113_transcript
NC_035109.1	.	CDS	340658954	340659155	.	-	1	ID=Or113_transcript_CDS3;Name=Or113_transcript_CDS3;Parent=Or113_transcript
NC_035109.1	.	CDS	340658668	340658898	.	-	0	ID=Or113_transcript_CDS4;Name=Or113_transcript_CDS4;Parent=Or113_transcript
###
NC_035109.1	.	gene	217721641	217723231	.	+	.	ID=Or21;Name=Odorant receptor 21
NC_035109.1	.	mRNA	217721641	217723231	.	+	.	ID=Or21_transcript;Name=Odorant receptor 21;Parent=Or21;symbol=Or21
NC_035109.1	.	exon	217722017	217722628	.	+	.	ID=Or21_transcript_exon1;Name=Or21_transcript_exon1;Parent=Or21_transcript
NC_035109.1	.	exon	217722845	217722997	.	+	.	ID=Or21_transcript_exon2;Name=Or21_transcript_exon2;Parent=Or21_transcript
NC_035109.1	.	CDS	217721673	217721954	.	+	0	ID=Or21_transcript_CDS1;Name=Or21_transcript_CDS1;Parent=Or21_transcript
NC_035109.1	.	CDS	217722017	217722628	.	+	0	ID=Or21_transcript_CDS2;Name=Or21_transcript_CDS2;Parent=Or21_transcript
NC_035109.1	.	CDS	217722690	217722779	.	+	0	ID=Or21_transcript_CDS3;Name=Or21_transcript_CDS3;Parent=Or21_transcript
NC_035109.1	.	CDS	217722845	217722997	.	+	0	ID=Or21_transcript_CDS4;Name=Or21_transcript_CDS4;Parent=Or21_transcript
NC_035109.1	.	CDS	217723075	217723128	.	+	0	ID=Or21_transcript_CDS5;Name=Or21_transcript_CDS5;Parent=Or21_transcript
NC_035109.1	.	exon	217721641	217721954	.	+	.	ID=Or21_transcript_exon3;Name=Or21_transcript_exon3;Parent=Or21_transcript
NC_035109.1	.	exon	217722690	217722779	.	+	.	ID=Or21_transcript_exon4;Name=Or21_transcript_exon4;Parent=Or21_transcript
NC_035109.1	.	exon	217723075	217723231	.	+	.	ID=Or21_transcript_exon5;Name=Or21_transcript_exon5;Parent=Or21_transcript
###
NC_035109.1	.	gene	217642634	217644431	.	-	.	ID=Or24;Name=Odorant receptor 24
NC_035109.1	.	mRNA	217642634	217644431	.	-	.	ID=Or24_transcript;Name=Odorant receptor 24;Parent=Or24;symbol=Or24
NC_035109.1	.	exon	217643460	217643559	.	-	.	ID=Or24_transcript_exon1;Name=Or24_transcript_exon1;Parent=Or24_transcript
NC_035109.1	.	CDS	217643624	217644411	.	-	0	ID=Or24_transcript_CDS1;Name=Or24_transcript_CDS1;Parent=Or24_transcript
NC_035109.1	.	CDS	217643460	217643559	.	-	1	ID=Or24_transcript_CDS2;Name=Or24_transcript_CDS2;Parent=Or24_transcript
NC_035109.1	.	CDS	217643315	217643404	.	-	0	ID=Or24_transcript_CDS3;Name=Or24_transcript_CDS3;Parent=Or24_transcript
NC_035109.1	.	CDS	217643046	217643255	.	-	0	ID=Or24_transcript_CDS4;Name=Or24_transcript_CDS4;Parent=Or24_transcript
NC_035109.1	.	exon	217643315	217643404	.	-	.	ID=Or24_transcript_exon2;Name=Or24_transcript_exon2;Parent=Or24_transcript
NC_035109.1	.	exon	217643624	217644431	.	-	.	ID=Or24_transcript_exon3;Name=Or24_transcript_exon3;Parent=Or24_transcript
NC_035109.1	.	exon	217642634	217643255	.	-	.	ID=Or24_transcript_exon4;Name=Or24_transcript_exon4;Parent=Or24_transcript
###
NC_035109.1	.	gene	59456511	59465990	.	-	.	ID=Or94;Name=Odorant receptor 94
NC_035109.1	.	mRNA	59456511	59465990	.	-	.	ID=Or94_transcript;Name=Odorant receptor 94;Parent=Or94;symbol=Or94
NC_035109.1	.	exon	59456511	59456825	.	-	.	ID=Or94_transcript_exon1;Name=Or94_transcript_exon1;Parent=Or94_transcript
NC_035109.1	.	exon	59456897	59457098	.	-	.	ID=Or94_transcript_exon2;Name=Or94_transcript_exon2;Parent=Or94_transcript
NC_035109.1	.	exon	59465165	59465990	.	-	.	ID=Or94_transcript_exon3;Name=Or94_transcript_exon3;Parent=Or94_transcript
NC_035109.1	.	CDS	59465165	59465973	.	-	0	ID=Or94_transcript_CDS1;Name=Or94_transcript_CDS1;Parent=Or94_transcript
NC_035109.1	.	CDS	59456897	59457098	.	-	1	ID=Or94_transcript_CDS2;Name=Or94_transcript_CDS2;Parent=Or94_transcript
NC_035109.1	.	CDS	59456595	59456825	.	-	0	ID=Or94_transcript_CDS3;Name=Or94_transcript_CDS3;Parent=Or94_transcript
###
NC_035109.1	.	gene	139453761	139455379	.	+	.	ID=Or119;Name=Odorant receptor 119
NC_035109.1	.	mRNA	139453761	139455379	.	+	.	ID=Or119_transcript;Name=Odorant receptor 119;Parent=Or119;symbol=Or119
NC_035109.1	.	exon	139453761	139453954	.	+	.	ID=Or119_transcript_exon1;Name=Or119_transcript_exon1;Parent=Or119_transcript
NC_035109.1	.	exon	139454016	139454694	.	+	.	ID=Or119_transcript_exon2;Name=Or119_transcript_exon2;Parent=Or119_transcript
NC_035109.1	.	CDS	139453810	139453954	.	+	0	ID=Or119_transcript_CDS1;Name=Or119_transcript_CDS1;Parent=Or119_transcript
NC_035109.1	.	CDS	139454016	139454694	.	+	2	ID=Or119_transcript_CDS2;Name=Or119_transcript_CDS2;Parent=Or119_transcript
NC_035109.1	.	CDS	139454751	139454952	.	+	1	ID=Or119_transcript_CDS3;Name=Or119_transcript_CDS3;Parent=Or119_transcript
NC_035109.1	.	CDS	139455038	139455289	.	+	0	ID=Or119_transcript_CDS4;Name=Or119_transcript_CDS4;Parent=Or119_transcript
NC_035109.1	.	exon	139455038	139455379	.	+	.	ID=Or119_transcript_exon3;Name=Or119_transcript_exon3;Parent=Or119_transcript
NC_035109.1	.	exon	139454751	139454952	.	+	.	ID=Or119_transcript_exon4;Name=Or119_transcript_exon4;Parent=Or119_transcript
###
NC_035109.1	.	gene	216889173	216890926	.	+	.	ID=Or43;Name=Odorant receptor 43
NC_035109.1	.	mRNA	216889173	216890926	.	+	.	ID=Or43_transcript;Name=Odorant receptor 43;Parent=Or43;symbol=Or43
NC_035109.1	.	exon	216889173	216889589	.	+	.	ID=Or43_transcript_exon1;Name=Or43_transcript_exon1;Parent=Or43_transcript
NC_035109.1	.	exon	216890222	216890411	.	+	.	ID=Or43_transcript_exon2;Name=Or43_transcript_exon2;Parent=Or43_transcript
NC_035109.1	.	exon	216890675	216890926	.	+	.	ID=Or43_transcript_exon3;Name=Or43_transcript_exon3;Parent=Or43_transcript
NC_035109.1	.	exon	216890466	216890621	.	+	.	ID=Or43_transcript_exon4;Name=Or43_transcript_exon4;Parent=Or43_transcript
NC_035109.1	.	exon	216889648	216890162	.	+	.	ID=Or43_transcript_exon5;Name=Or43_transcript_exon5;Parent=Or43_transcript
NC_035109.1	.	CDS	216889350	216889589	.	+	0	ID=Or43_transcript_CDS1;Name=Or43_transcript_CDS1;Parent=Or43_transcript
NC_035109.1	.	CDS	216889648	216890162	.	+	0	ID=Or43_transcript_CDS2;Name=Or43_transcript_CDS2;Parent=Or43_transcript
NC_035109.1	.	CDS	216890222	216890411	.	+	1	ID=Or43_transcript_CDS3;Name=Or43_transcript_CDS3;Parent=Or43_transcript
NC_035109.1	.	CDS	216890466	216890621	.	+	0	ID=Or43_transcript_CDS4;Name=Or43_transcript_CDS4;Parent=Or43_transcript
NC_035109.1	.	CDS	216890675	216890728	.	+	0	ID=Or43_transcript_CDS5;Name=Or43_transcript_CDS5;Parent=Or43_transcript
###
NC_035109.1	.	gene	78280641	78281971	.	-	.	ID=Or123;Name=Odorant receptor 123
NC_035109.1	.	mRNA	78280641	78281971	.	-	.	ID=Or123_transcript;Name=Odorant receptor 123;Parent=Or123;symbol=Or123
NC_035109.1	.	CDS	78281216	78281934	.	-	0	ID=Or123_transcript_CDS1;Name=Or123_transcript_CDS1;Parent=Or123_transcript
NC_035109.1	.	CDS	78280954	78281155	.	-	1	ID=Or123_transcript_CDS2;Name=Or123_transcript_CDS2;Parent=Or123_transcript
NC_035109.1	.	CDS	78280658	78280891	.	-	0	ID=Or123_transcript_CDS3;Name=Or123_transcript_CDS3;Parent=Or123_transcript
NC_035109.1	.	exon	78280954	78281155	.	-	.	ID=Or123_transcript_exon1;Name=Or123_transcript_exon1;Parent=Or123_transcript
NC_035109.1	.	exon	78281216	78281971	.	-	.	ID=Or123_transcript_exon2;Name=Or123_transcript_exon2;Parent=Or123_transcript
NC_035109.1	.	exon	78280641	78280891	.	-	.	ID=Or123_transcript_exon3;Name=Or123_transcript_exon3;Parent=Or123_transcript
###
NC_035109.1	.	gene	326800696	326802588	.	+	.	ID=Or101;Name=Odorant receptor 101
NC_035109.1	.	mRNA	326800696	326802588	.	+	.	ID=Or101_transcript;Name=Odorant receptor 101;Parent=Or101;symbol=Or101
NC_035109.1	.	CDS	326800745	326800877	.	+	0	ID=Or101_transcript_CDS1;Name=Or101_transcript_CDS1;Parent=Or101_transcript
NC_035109.1	.	CDS	326801035	326801716	.	+	2	ID=Or101_transcript_CDS2;Name=Or101_transcript_CDS2;Parent=Or101_transcript
NC_035109.1	.	CDS	326801774	326801975	.	+	1	ID=Or101_transcript_CDS3;Name=Or101_transcript_CDS3;Parent=Or101_transcript
NC_035109.1	.	CDS	326802037	326802267	.	+	0	ID=Or101_transcript_CDS4;Name=Or101_transcript_CDS4;Parent=Or101_transcript
NC_035109.1	.	exon	326801035	326801716	.	+	.	ID=Or101_transcript_exon1;Name=Or101_transcript_exon1;Parent=Or101_transcript
NC_035109.1	.	exon	326801774	326801975	.	+	.	ID=Or101_transcript_exon2;Name=Or101_transcript_exon2;Parent=Or101_transcript
NC_035109.1	.	exon	326802037	326802588	.	+	.	ID=Or101_transcript_exon3;Name=Or101_transcript_exon3;Parent=Or101_transcript
NC_035109.1	.	exon	326800696	326800877	.	+	.	ID=Or101_transcript_exon4;Name=Or101_transcript_exon4;Parent=Or101_transcript
###
NC_035109.1	.	gene	139914134	139915980	.	+	.	ID=Or97;Name=Odorant receptor 97
NC_035109.1	.	mRNA	139914134	139915980	.	+	.	ID=Or97_transcript;Name=Odorant receptor 97;Parent=Or97;symbol=Or97
NC_035109.1	.	exon	139914940	139915414	.	+	.	ID=Or97_transcript_exon1;Name=Or97_transcript_exon1;Parent=Or97_transcript
NC_035109.1	.	exon	139915727	139915980	.	+	.	ID=Or97_transcript_exon2;Name=Or97_transcript_exon2;Parent=Or97_transcript
NC_035109.1	.	exon	139914134	139914501	.	+	.	ID=Or97_transcript_exon3;Name=Or97_transcript_exon3;Parent=Or97_transcript
NC_035109.1	.	CDS	139914153	139914501	.	+	0	ID=Or97_transcript_CDS1;Name=Or97_transcript_CDS1;Parent=Or97_transcript
NC_035109.1	.	CDS	139914940	139915414	.	+	2	ID=Or97_transcript_CDS2;Name=Or97_transcript_CDS2;Parent=Or97_transcript
NC_035109.1	.	CDS	139915468	139915669	.	+	1	ID=Or97_transcript_CDS3;Name=Or97_transcript_CDS3;Parent=Or97_transcript
NC_035109.1	.	CDS	139915727	139915960	.	+	0	ID=Or97_transcript_CDS4;Name=Or97_transcript_CDS4;Parent=Or97_transcript
NC_035109.1	.	exon	139915468	139915669	.	+	.	ID=Or97_transcript_exon4;Name=Or97_transcript_exon4;Parent=Or97_transcript
###
NC_035109.1	.	gene	365489685	365491994	.	-	.	ID=Or72;Name=Odorant receptor 72
NC_035109.1	.	mRNA	365489685	365491994	.	-	.	ID=Or72_transcript;Name=Odorant receptor 72;Parent=Or72;symbol=Or72
NC_035109.1	.	exon	365489685	365490905	.	-	.	ID=Or72_transcript_exon1;Name=Or72_transcript_exon1;Parent=Or72_transcript
NC_035109.1	.	exon	365490967	365491994	.	-	.	ID=Or72_transcript_exon2;Name=Or72_transcript_exon2;Parent=Or72_transcript
NC_035109.1	.	CDS	365490967	365491983	.	-	0	ID=Or72_transcript_CDS1;Name=Or72_transcript_CDS1;Parent=Or72_transcript
NC_035109.1	.	CDS	365490666	365490905	.	-	0	ID=Or72_transcript_CDS2;Name=Or72_transcript_CDS2;Parent=Or72_transcript
###
NC_035109.1	.	gene	275218183	275220149	.	+	.	ID=Or86;Name=Odorant receptor 86
NC_035109.1	.	mRNA	275218183	275220149	.	+	.	ID=Or86_transcript;Name=Odorant receptor 86;Parent=Or86;symbol=Or86
NC_035109.1	.	exon	275219179	275219380	.	+	.	ID=Or86_transcript_exon1;Name=Or86_transcript_exon1;Parent=Or86_transcript
NC_035109.1	.	CDS	275218242	275218347	.	+	0	ID=Or86_transcript_CDS1;Name=Or86_transcript_CDS1;Parent=Or86_transcript
NC_035109.1	.	CDS	275218408	275219125	.	+	2	ID=Or86_transcript_CDS2;Name=Or86_transcript_CDS2;Parent=Or86_transcript
NC_035109.1	.	CDS	275219179	275219380	.	+	1	ID=Or86_transcript_CDS3;Name=Or86_transcript_CDS3;Parent=Or86_transcript
NC_035109.1	.	CDS	275219434	275219670	.	+	0	ID=Or86_transcript_CDS4;Name=Or86_transcript_CDS4;Parent=Or86_transcript
NC_035109.1	.	exon	275219434	275220149	.	+	.	ID=Or86_transcript_exon2;Name=Or86_transcript_exon2;Parent=Or86_transcript
NC_035109.1	.	exon	275218408	275219125	.	+	.	ID=Or86_transcript_exon3;Name=Or86_transcript_exon3;Parent=Or86_transcript
NC_035109.1	.	exon	275218183	275218347	.	+	.	ID=Or86_transcript_exon4;Name=Or86_transcript_exon4;Parent=Or86_transcript
###
NC_035109.1	.	gene	306243905	306245390	.	+	.	ID=Or110;Name=Odorant receptor 110
NC_035109.1	.	mRNA	306243905	306245390	.	+	.	ID=Or110_transcript;Name=Odorant receptor 110;Parent=Or110;symbol=Or110
NC_035109.1	.	CDS	306243931	306244063	.	+	0	ID=Or110_transcript_CDS1;Name=Or110_transcript_CDS1;Parent=Or110_transcript
NC_035109.1	.	CDS	306244140	306244821	.	+	2	ID=Or110_transcript_CDS2;Name=Or110_transcript_CDS2;Parent=Or110_transcript
NC_035109.1	.	CDS	306244880	306245081	.	+	1	ID=Or110_transcript_CDS3;Name=Or110_transcript_CDS3;Parent=Or110_transcript
NC_035109.1	.	CDS	306245135	306245377	.	+	0	ID=Or110_transcript_CDS4;Name=Or110_transcript_CDS4;Parent=Or110_transcript
NC_035109.1	.	exon	306244880	306245081	.	+	.	ID=Or110_transcript_exon1;Name=Or110_transcript_exon1;Parent=Or110_transcript
NC_035109.1	.	exon	306245135	306245390	.	+	.	ID=Or110_transcript_exon2;Name=Or110_transcript_exon2;Parent=Or110_transcript
NC_035109.1	.	exon	306244140	306244821	.	+	.	ID=Or110_transcript_exon3;Name=Or110_transcript_exon3;Parent=Or110_transcript
NC_035109.1	.	exon	306243905	306244063	.	+	.	ID=Or110_transcript_exon4;Name=Or110_transcript_exon4;Parent=Or110_transcript
###
NC_035109.1	.	gene	114494813	114559711	.	-	.	ID=Orco;Name=Odorant receptor co-receptor
NC_035109.1	.	mRNA	114494813	114559711	.	-	.	ID=Orco_transcript;Name=Odorant receptor co-receptor;Parent=Orco;symbol=Orco
NC_035109.1	.	exon	114495838	114495993	.	-	.	ID=Orco_transcript_exon1;Name=Orco_transcript_exon1;Parent=Orco_transcript
NC_035109.1	.	CDS	114544346	114544784	.	-	0	ID=Orco_transcript_CDS1;Name=Orco_transcript_CDS1;Parent=Orco_transcript
NC_035109.1	.	CDS	114543036	114543196	.	-	2	ID=Orco_transcript_CDS2;Name=Orco_transcript_CDS2;Parent=Orco_transcript
NC_035109.1	.	CDS	114529929	114530027	.	-	0	ID=Orco_transcript_CDS3;Name=Orco_transcript_CDS3;Parent=Orco_transcript
NC_035109.1	.	CDS	114529134	114529251	.	-	0	ID=Orco_transcript_CDS4;Name=Orco_transcript_CDS4;Parent=Orco_transcript
NC_035109.1	.	CDS	114527966	114528173	.	-	2	ID=Orco_transcript_CDS5;Name=Orco_transcript_CDS5;Parent=Orco_transcript
NC_035109.1	.	CDS	114496277	114496481	.	-	1	ID=Orco_transcript_CDS6;Name=Orco_transcript_CDS6;Parent=Orco_transcript
NC_035109.1	.	CDS	114495838	114495993	.	-	0	ID=Orco_transcript_CDS7;Name=Orco_transcript_CDS7;Parent=Orco_transcript
NC_035109.1	.	CDS	114495063	114495113	.	-	0	ID=Orco_transcript_CDS8;Name=Orco_transcript_CDS8;Parent=Orco_transcript
NC_035109.1	.	exon	114559136	114559711	.	-	.	ID=Orco_transcript_exon2;Name=Orco_transcript_exon2;Parent=Orco_transcript
NC_035109.1	.	exon	114527966	114528173	.	-	.	ID=Orco_transcript_exon3;Name=Orco_transcript_exon3;Parent=Orco_transcript
NC_035109.1	.	exon	114496277	114496481	.	-	.	ID=Orco_transcript_exon4;Name=Orco_transcript_exon4;Parent=Orco_transcript
NC_035109.1	.	exon	114529134	114529251	.	-	.	ID=Orco_transcript_exon5;Name=Orco_transcript_exon5;Parent=Orco_transcript
NC_035109.1	.	exon	114543036	114543196	.	-	.	ID=Orco_transcript_exon6;Name=Orco_transcript_exon6;Parent=Orco_transcript
NC_035109.1	.	exon	114494813	114495113	.	-	.	ID=Orco_transcript_exon7;Name=Orco_transcript_exon7;Parent=Orco_transcript
NC_035109.1	.	exon	114544346	114544784	.	-	.	ID=Orco_transcript_exon8;Name=Orco_transcript_exon8;Parent=Orco_transcript
NC_035109.1	.	exon	114529929	114530027	.	-	.	ID=Orco_transcript_exon9;Name=Orco_transcript_exon9;Parent=Orco_transcript
###
NC_035109.1	.	gene	59606621	59636014	.	+	.	ID=Or38;Name=Odorant receptor 38
NC_035109.1	.	mRNA	59606621	59636014	.	+	.	ID=Or38_transcript;Name=Odorant receptor 38;Parent=Or38;symbol=Or38
NC_035109.1	.	exon	59606621	59606972	.	+	.	ID=Or38_transcript_exon1;Name=Or38_transcript_exon1;Parent=Or38_transcript
NC_035109.1	.	exon	59635417	59635569	.	+	.	ID=Or38_transcript_exon2;Name=Or38_transcript_exon2;Parent=Or38_transcript
NC_035109.1	.	exon	59635826	59636014	.	+	.	ID=Or38_transcript_exon3;Name=Or38_transcript_exon3;Parent=Or38_transcript
NC_035109.1	.	CDS	59606633	59606972	.	+	0	ID=Or38_transcript_CDS1;Name=Or38_transcript_CDS1;Parent=Or38_transcript
NC_035109.1	.	CDS	59607040	59607229	.	+	2	ID=Or38_transcript_CDS2;Name=Or38_transcript_CDS2;Parent=Or38_transcript
NC_035109.1	.	CDS	59620274	59620652	.	+	1	ID=Or38_transcript_CDS3;Name=Or38_transcript_CDS3;Parent=Or38_transcript
NC_035109.1	.	CDS	59634977	59635075	.	+	0	ID=Or38_transcript_CDS4;Name=Or38_transcript_CDS4;Parent=Or38_transcript
NC_035109.1	.	CDS	59635417	59635569	.	+	0	ID=Or38_transcript_CDS5;Name=Or38_transcript_CDS5;Parent=Or38_transcript
NC_035109.1	.	CDS	59635826	59635876	.	+	0	ID=Or38_transcript_CDS6;Name=Or38_transcript_CDS6;Parent=Or38_transcript
NC_035109.1	.	exon	59607040	59607229	.	+	.	ID=Or38_transcript_exon4;Name=Or38_transcript_exon4;Parent=Or38_transcript
NC_035109.1	.	exon	59634977	59635075	.	+	.	ID=Or38_transcript_exon5;Name=Or38_transcript_exon5;Parent=Or38_transcript
NC_035109.1	.	exon	59620274	59620652	.	+	.	ID=Or38_transcript_exon6;Name=Or38_transcript_exon6;Parent=Or38_transcript
###
NC_035109.1	.	gene	116172147	116173448	.	-	.	ID=Or67;Name=Odorant receptor 67
NC_035109.1	.	mRNA	116172147	116173448	.	-	.	ID=Or67_transcript;Name=Odorant receptor 67;Parent=Or67;symbol=Or67
NC_035109.1	.	exon	116172471	116173448	.	-	.	ID=Or67_transcript_exon1;Name=Or67_transcript_exon1;Parent=Or67_transcript
NC_035109.1	.	exon	116172147	116172200	.	-	.	ID=Or67_transcript_exon2;Name=Or67_transcript_exon2;Parent=Or67_transcript
NC_035109.1	.	exon	116172256	116172411	.	-	.	ID=Or67_transcript_exon3;Name=Or67_transcript_exon3;Parent=Or67_transcript
NC_035109.1	.	CDS	116172471	116173448	.	-	0	ID=Or67_transcript_CDS1;Name=Or67_transcript_CDS1;Parent=Or67_transcript
NC_035109.1	.	CDS	116172256	116172411	.	-	0	ID=Or67_transcript_CDS2;Name=Or67_transcript_CDS2;Parent=Or67_transcript
NC_035109.1	.	CDS	116172147	116172200	.	-	0	ID=Or67_transcript_CDS3;Name=Or67_transcript_CDS3;Parent=Or67_transcript
###
NC_035109.1	.	gene	305677099	305689902	.	-	.	ID=Or19;Name=Odorant receptor 19
NC_035109.1	.	mRNA	305677099	305689902	.	-	.	ID=Or19_transcript;Name=Odorant receptor 19;Parent=Or19;symbol=Or19
NC_035109.1	.	exon	305677099	305677152	.	-	.	ID=Or19_transcript_exon1;Name=Or19_transcript_exon1;Parent=Or19_transcript
NC_035109.1	.	exon	305677765	305677864	.	-	.	ID=Or19_transcript_exon2;Name=Or19_transcript_exon2;Parent=Or19_transcript
NC_035109.1	.	CDS	305689107	305689902	.	-	0	ID=Or19_transcript_CDS1;Name=Or19_transcript_CDS1;Parent=Or19_transcript
NC_035109.1	.	CDS	305677765	305677864	.	-	2	ID=Or19_transcript_CDS2;Name=Or19_transcript_CDS2;Parent=Or19_transcript
NC_035109.1	.	CDS	305677435	305677524	.	-	1	ID=Or19_transcript_CDS3;Name=Or19_transcript_CDS3;Parent=Or19_transcript
NC_035109.1	.	CDS	305677214	305677366	.	-	1	ID=Or19_transcript_CDS4;Name=Or19_transcript_CDS4;Parent=Or19_transcript
NC_035109.1	.	CDS	305677099	305677152	.	-	1	ID=Or19_transcript_CDS5;Name=Or19_transcript_CDS5;Parent=Or19_transcript
NC_035109.1	.	exon	305677435	305677524	.	-	.	ID=Or19_transcript_exon3;Name=Or19_transcript_exon3;Parent=Or19_transcript
NC_035109.1	.	exon	305689107	305689902	.	-	.	ID=Or19_transcript_exon4;Name=Or19_transcript_exon4;Parent=Or19_transcript
NC_035109.1	.	exon	305677214	305677366	.	-	.	ID=Or19_transcript_exon5;Name=Or19_transcript_exon5;Parent=Or19_transcript
###
NC_035109.1	.	gene	379217822	379219330	.	-	.	ID=Or102;Name=Odorant receptor 102
NC_035109.1	.	mRNA	379217822	379219330	.	-	.	ID=Or102_transcript;Name=Odorant receptor 102;Parent=Or102;symbol=Or102
NC_035109.1	.	CDS	379219252	379219303	.	-	0	ID=Or102_transcript_CDS1;Name=Or102_transcript_CDS1;Parent=Or102_transcript
NC_035109.1	.	CDS	379218440	379219121	.	-	2	ID=Or102_transcript_CDS2;Name=Or102_transcript_CDS2;Parent=Or102_transcript
NC_035109.1	.	CDS	379218167	379218368	.	-	1	ID=Or102_transcript_CDS3;Name=Or102_transcript_CDS3;Parent=Or102_transcript
NC_035109.1	.	CDS	379217875	379218105	.	-	0	ID=Or102_transcript_CDS4;Name=Or102_transcript_CDS4;Parent=Or102_transcript
NC_035109.1	.	exon	379218440	379219121	.	-	.	ID=Or102_transcript_exon1;Name=Or102_transcript_exon1;Parent=Or102_transcript
NC_035109.1	.	exon	379219252	379219330	.	-	.	ID=Or102_transcript_exon2;Name=Or102_transcript_exon2;Parent=Or102_transcript
NC_035109.1	.	exon	379217822	379218105	.	-	.	ID=Or102_transcript_exon3;Name=Or102_transcript_exon3;Parent=Or102_transcript
NC_035109.1	.	exon	379218167	379218368	.	-	.	ID=Or102_transcript_exon4;Name=Or102_transcript_exon4;Parent=Or102_transcript
###
NC_035109.1	.	gene	81496983	81498328	.	-	.	ID=Or34;Name=Odorant receptor 34
NC_035109.1	.	mRNA	81496983	81498328	.	-	.	ID=Or34_transcript;Name=Odorant receptor 34;Parent=Or34;symbol=Or34
NC_035109.1	.	exon	81496983	81497039	.	-	.	ID=Or34_transcript_exon1;Name=Or34_transcript_exon1;Parent=Or34_transcript
NC_035109.1	.	exon	81497432	81497531	.	-	.	ID=Or34_transcript_exon2;Name=Or34_transcript_exon2;Parent=Or34_transcript
NC_035109.1	.	exon	81497589	81498328	.	-	.	ID=Or34_transcript_exon3;Name=Or34_transcript_exon3;Parent=Or34_transcript
NC_035109.1	.	exon	81497102	81497368	.	-	.	ID=Or34_transcript_exon4;Name=Or34_transcript_exon4;Parent=Or34_transcript
NC_035109.1	.	CDS	81497589	81498328	.	-	0	ID=Or34_transcript_CDS1;Name=Or34_transcript_CDS1;Parent=Or34_transcript
NC_035109.1	.	CDS	81497432	81497531	.	-	1	ID=Or34_transcript_CDS2;Name=Or34_transcript_CDS2;Parent=Or34_transcript
NC_035109.1	.	CDS	81497102	81497368	.	-	0	ID=Or34_transcript_CDS3;Name=Or34_transcript_CDS3;Parent=Or34_transcript
NC_035109.1	.	CDS	81496983	81497039	.	-	0	ID=Or34_transcript_CDS4;Name=Or34_transcript_CDS4;Parent=Or34_transcript
###
NC_035109.1	.	gene	87980108	87981856	.	-	.	ID=Ir139;Name=Ionotropic receptor 139
NC_035109.1	.	mRNA	87980108	87981856	.	-	.	ID=Ir139_transcript;Name=Ionotropic receptor 139;Parent=Ir139;symbol=Ir139
NC_035109.1	.	CDS	87980108	87981856	.	-	0	ID=Ir139_transcript_CDS1;Name=Ir139_transcript_CDS1;Parent=Ir139_transcript
NC_035109.1	.	exon	87980108	87981856	.	-	.	ID=Ir139_transcript_exon1;Name=Ir139_transcript_exon1;Parent=Ir139_transcript
###
NC_035109.1	.	gene	338176483	338178565	.	-	.	ID=Or22;Name=Odorant receptor 22
NC_035109.1	.	mRNA	338176483	338178565	.	-	.	ID=Or22_transcript;Name=Odorant receptor 22;Parent=Or22;symbol=Or22
NC_035109.1	.	exon	338177616	338177975	.	-	.	ID=Or22_transcript_exon1;Name=Or22_transcript_exon1;Parent=Or22_transcript
NC_035109.1	.	exon	338177457	338177556	.	-	.	ID=Or22_transcript_exon2;Name=Or22_transcript_exon2;Parent=Or22_transcript
NC_035109.1	.	exon	338177141	338177389	.	-	.	ID=Or22_transcript_exon3;Name=Or22_transcript_exon3;Parent=Or22_transcript
NC_035109.1	.	exon	338176483	338177083	.	-	.	ID=Or22_transcript_exon4;Name=Or22_transcript_exon4;Parent=Or22_transcript
NC_035109.1	.	exon	338178037	338178565	.	-	.	ID=Or22_transcript_exon5;Name=Or22_transcript_exon5;Parent=Or22_transcript
NC_035109.1	.	CDS	338178037	338178503	.	-	0	ID=Or22_transcript_CDS1;Name=Or22_transcript_CDS1;Parent=Or22_transcript
NC_035109.1	.	CDS	338177616	338177975	.	-	1	ID=Or22_transcript_CDS2;Name=Or22_transcript_CDS2;Parent=Or22_transcript
NC_035109.1	.	CDS	338177457	338177556	.	-	1	ID=Or22_transcript_CDS3;Name=Or22_transcript_CDS3;Parent=Or22_transcript
NC_035109.1	.	CDS	338177141	338177389	.	-	0	ID=Or22_transcript_CDS4;Name=Or22_transcript_CDS4;Parent=Or22_transcript
NC_035109.1	.	CDS	338177030	338177083	.	-	0	ID=Or22_transcript_CDS5;Name=Or22_transcript_CDS5;Parent=Or22_transcript
###
NC_035109.1	.	gene	340669801	340671768	.	-	.	ID=Or112;Name=Odorant receptor 112
NC_035109.1	.	mRNA	340669801	340671768	.	-	.	ID=Or112_transcript;Name=Odorant receptor 112;Parent=Or112;symbol=Or112
NC_035109.1	.	exon	340670486	340670687	.	-	.	ID=Or112_transcript_exon1;Name=Or112_transcript_exon1;Parent=Or112_transcript
NC_035109.1	.	CDS	340671489	340671630	.	-	0	ID=Or112_transcript_CDS1;Name=Or112_transcript_CDS1;Parent=Or112_transcript
NC_035109.1	.	CDS	340670746	340671427	.	-	2	ID=Or112_transcript_CDS2;Name=Or112_transcript_CDS2;Parent=Or112_transcript
NC_035109.1	.	CDS	340670486	340670687	.	-	1	ID=Or112_transcript_CDS3;Name=Or112_transcript_CDS3;Parent=Or112_transcript
NC_035109.1	.	CDS	340670198	340670428	.	-	0	ID=Or112_transcript_CDS4;Name=Or112_transcript_CDS4;Parent=Or112_transcript
NC_035109.1	.	exon	340670746	340671427	.	-	.	ID=Or112_transcript_exon2;Name=Or112_transcript_exon2;Parent=Or112_transcript
NC_035109.1	.	exon	340669801	340670428	.	-	.	ID=Or112_transcript_exon3;Name=Or112_transcript_exon3;Parent=Or112_transcript
NC_035109.1	.	exon	340671489	340671768	.	-	.	ID=Or112_transcript_exon4;Name=Or112_transcript_exon4;Parent=Or112_transcript
###
NC_035109.1	.	gene	186355049	186357085	.	+	.	ID=Ir7q;Name=Ionotropic receptor 7q
NC_035109.1	.	mRNA	186355049	186357085	.	+	.	ID=Ir7q_transcript;Name=Ionotropic receptor 7q;Parent=Ir7q;symbol=Ir7q
NC_035109.1	.	exon	186356472	186357085	.	+	.	ID=Ir7q_transcript_exon1;Name=Ir7q_transcript_exon1;Parent=Ir7q_transcript
NC_035109.1	.	exon	186355049	186356404	.	+	.	ID=Ir7q_transcript_exon2;Name=Ir7q_transcript_exon2;Parent=Ir7q_transcript
NC_035109.1	.	CDS	186355050	186356404	.	+	0	ID=Ir7q_transcript_CDS1;Name=Ir7q_transcript_CDS1;Parent=Ir7q_transcript
NC_035109.1	.	CDS	186356472	186356901	.	+	1	ID=Ir7q_transcript_CDS2;Name=Ir7q_transcript_CDS2;Parent=Ir7q_transcript
###
NC_035109.1	.	gene	186366245	186368093	.	-	.	ID=Ir7r;Name=Ionotropic receptor 7r
NC_035109.1	.	mRNA	186366245	186368093	.	-	.	ID=Ir7r_transcript;Name=Ionotropic receptor 7r;Parent=Ir7r;symbol=Ir7r
NC_035109.1	.	exon	186366739	186368093	.	-	.	ID=Ir7r_transcript_exon1;Name=Ir7r_transcript_exon1;Parent=Ir7r_transcript
NC_035109.1	.	CDS	186366739	186368093	.	-	0	ID=Ir7r_transcript_CDS1;Name=Ir7r_transcript_CDS1;Parent=Ir7r_transcript
NC_035109.1	.	CDS	186366245	186366674	.	-	1	ID=Ir7r_transcript_CDS2;Name=Ir7r_transcript_CDS2;Parent=Ir7r_transcript
NC_035109.1	.	exon	186366245	186366674	.	-	.	ID=Ir7r_transcript_exon2;Name=Ir7r_transcript_exon2;Parent=Ir7r_transcript
###
NC_035109.1	.	gene	186450096	186451949	.	+	.	ID=Ir7p;Name=Ionotropic receptor 7p
NC_035109.1	.	mRNA	186450096	186451949	.	+	.	ID=Ir7p_transcript;Name=Ionotropic receptor 7p;Parent=Ir7p;symbol=Ir7p
NC_035109.1	.	exon	186450096	186451454	.	+	.	ID=Ir7p_transcript_exon1;Name=Ir7p_transcript_exon1;Parent=Ir7p_transcript
NC_035109.1	.	exon	186451511	186451949	.	+	.	ID=Ir7p_transcript_exon2;Name=Ir7p_transcript_exon2;Parent=Ir7p_transcript
NC_035109.1	.	CDS	186450106	186451454	.	+	0	ID=Ir7p_transcript_CDS1;Name=Ir7p_transcript_CDS1;Parent=Ir7p_transcript
NC_035109.1	.	CDS	186451511	186451949	.	+	1	ID=Ir7p_transcript_CDS2;Name=Ir7p_transcript_CDS2;Parent=Ir7p_transcript
###
NC_035109.1	.	pseudogene	104798919	104832972	.	+	.	ID=Gr8;Name=Gustatory receptor 8
NC_035109.1	.	transcript	104798919	104832972	.	+	.	ID=Gr8_transcript;Name=Gustatory receptor 8;Parent=Gr8;symbol=Gr8
NC_035109.1	.	exon	104798919	104799342	.	+	.	ID=Gr8_transcript_exon1;Name=Gr8_transcript_exon1;Parent=Gr8_transcript
NC_035109.1	.	exon	104799632	104799915	.	+	.	ID=Gr8_transcript_exon2;Name=Gr8_transcript_exon2;Parent=Gr8_transcript
NC_035109.1	.	exon	104829794	104829956	.	+	.	ID=Gr8_transcript_exon3;Name=Gr8_transcript_exon3;Parent=Gr8_transcript
NC_035109.1	.	exon	104832791	104832972	.	+	.	ID=Gr8_transcript_exon4;Name=Gr8_transcript_exon4;Parent=Gr8_transcript
NC_035109.1	.	exon	104799403	104799566	.	+	.	ID=Gr8_transcript_exon5;Name=Gr8_transcript_exon5;Parent=Gr8_transcript
NC_035109.1	.	exon	104832615	104832704	.	+	.	ID=Gr8_transcript_exon6;Name=Gr8_transcript_exon6;Parent=Gr8_transcript
###
NC_035109.1	.	gene	139460320	139462019	.	+	.	ID=Or118;Name=Odorant receptor 118
NC_035109.1	.	mRNA	139460320	139462019	.	+	.	ID=Or118_transcript;Name=Odorant receptor 118;Parent=Or118;symbol=Or118
NC_035109.1	.	exon	139461476	139461677	.	+	.	ID=Or118_transcript_exon1;Name=Or118_transcript_exon1;Parent=Or118_transcript
NC_035109.1	.	exon	139460725	139461413	.	+	.	ID=Or118_transcript_exon2;Name=Or118_transcript_exon2;Parent=Or118_transcript
NC_035109.1	.	exon	139461730	139462019	.	+	.	ID=Or118_transcript_exon3;Name=Or118_transcript_exon3;Parent=Or118_transcript
NC_035109.1	.	exon	139460320	139460521	.	+	.	ID=Or118_transcript_exon4;Name=Or118_transcript_exon4;Parent=Or118_transcript
NC_035109.1	.	CDS	139460380	139460521	.	+	0	ID=Or118_transcript_CDS1;Name=Or118_transcript_CDS1;Parent=Or118_transcript
NC_035109.1	.	CDS	139460725	139461413	.	+	2	ID=Or118_transcript_CDS2;Name=Or118_transcript_CDS2;Parent=Or118_transcript
NC_035109.1	.	CDS	139461476	139461677	.	+	0	ID=Or118_transcript_CDS3;Name=Or118_transcript_CDS3;Parent=Or118_transcript
NC_035109.1	.	CDS	139461730	139461960	.	+	2	ID=Or118_transcript_CDS4;Name=Or118_transcript_CDS4;Parent=Or118_transcript
###
NC_035109.1	.	gene	344414676	344416320	.	-	.	ID=Or114;Name=Odorant receptor 114
NC_035109.1	.	mRNA	344414676	344416320	.	-	.	ID=Or114_transcript;Name=Odorant receptor 114;Parent=Or114;symbol=Or114
NC_035109.1	.	exon	344416203	344416320	.	-	.	ID=Or114_transcript_exon1;Name=Or114_transcript_exon1;Parent=Or114_transcript
NC_035109.1	.	exon	344415398	344416079	.	-	.	ID=Or114_transcript_exon2;Name=Or114_transcript_exon2;Parent=Or114_transcript
NC_035109.1	.	exon	344415132	344415333	.	-	.	ID=Or114_transcript_exon3;Name=Or114_transcript_exon3;Parent=Or114_transcript
NC_035109.1	.	CDS	344416203	344416320	.	-	0	ID=Or114_transcript_CDS1;Name=Or114_transcript_CDS1;Parent=Or114_transcript
NC_035109.1	.	CDS	344415398	344416079	.	-	2	ID=Or114_transcript_CDS2;Name=Or114_transcript_CDS2;Parent=Or114_transcript
NC_035109.1	.	CDS	344415132	344415333	.	-	1	ID=Or114_transcript_CDS3;Name=Or114_transcript_CDS3;Parent=Or114_transcript
NC_035109.1	.	CDS	344414841	344415071	.	-	0	ID=Or114_transcript_CDS4;Name=Or114_transcript_CDS4;Parent=Or114_transcript
NC_035109.1	.	exon	344414676	344415071	.	-	.	ID=Or114_transcript_exon4;Name=Or114_transcript_exon4;Parent=Or114_transcript
###
NC_035109.1	.	gene	36088326	36089642	.	+	.	ID=Or62;Name=Odorant receptor 62
NC_035109.1	.	mRNA	36088326	36089642	.	+	.	ID=Or62_transcript;Name=Odorant receptor 62;Parent=Or62;symbol=Or62
NC_035109.1	.	exon	36088326	36089348	.	+	.	ID=Or62_transcript_exon1;Name=Or62_transcript_exon1;Parent=Or62_transcript
NC_035109.1	.	CDS	36088326	36089348	.	+	0	ID=Or62_transcript_CDS1;Name=Or62_transcript_CDS1;Parent=Or62_transcript
NC_035109.1	.	CDS	36089406	36089642	.	+	0	ID=Or62_transcript_CDS2;Name=Or62_transcript_CDS2;Parent=Or62_transcript
NC_035109.1	.	exon	36089406	36089642	.	+	.	ID=Or62_transcript_exon2;Name=Or62_transcript_exon2;Parent=Or62_transcript
###
NC_035109.1	.	gene	87150550	87152617	.	+	.	ID=Ir132;Name=Ionotropic receptor 132
NC_035109.1	.	mRNA	87150550	87152617	.	+	.	ID=Ir132_transcript;Name=Ionotropic receptor 132;Parent=Ir132;symbol=Ir132
NC_035109.1	.	exon	87150550	87152617	.	+	.	ID=Ir132_transcript_exon1;Name=Ir132_transcript_exon1;Parent=Ir132_transcript
NC_035109.1	.	CDS	87150578	87152311	.	+	0	ID=Ir132_transcript_CDS1;Name=Ir132_transcript_CDS1;Parent=Ir132_transcript
###
NC_035109.1	.	gene	87274190	87275911	.	+	.	ID=Ir145;Name=Ionotropic receptor 145
NC_035109.1	.	mRNA	87274190	87275911	.	+	.	ID=Ir145_transcript;Name=Ionotropic receptor 145;Parent=Ir145;symbol=Ir145
NC_035109.1	.	exon	87274190	87275911	.	+	.	ID=Ir145_transcript_exon1;Name=Ir145_transcript_exon1;Parent=Ir145_transcript
NC_035109.1	.	CDS	87274190	87275911	.	+	0	ID=Ir145_transcript_CDS1;Name=Ir145_transcript_CDS1;Parent=Ir145_transcript
###
NC_035109.1	.	gene	87289504	87291204	.	-	.	ID=Ir144;Name=Ionotropic receptor 144
NC_035109.1	.	mRNA	87289504	87291204	.	-	.	ID=Ir144_transcript;Name=Ionotropic receptor 144;Parent=Ir144;symbol=Ir144
NC_035109.1	.	CDS	87289504	87291204	.	-	0	ID=Ir144_transcript_CDS1;Name=Ir144_transcript_CDS1;Parent=Ir144_transcript
NC_035109.1	.	exon	87289504	87291204	.	-	.	ID=Ir144_transcript_exon1;Name=Ir144_transcript_exon1;Parent=Ir144_transcript
###
NC_035109.1	.	gene	87338545	87340254	.	-	.	ID=Ir142;Name=Ionotropic receptor 142
NC_035109.1	.	mRNA	87338545	87340254	.	-	.	ID=Ir142_transcript;Name=Ionotropic receptor 142;Parent=Ir142;symbol=Ir142
NC_035109.1	.	exon	87338545	87340254	.	-	.	ID=Ir142_transcript_exon1;Name=Ir142_transcript_exon1;Parent=Ir142_transcript
NC_035109.1	.	CDS	87338545	87340254	.	-	0	ID=Ir142_transcript_CDS1;Name=Ir142_transcript_CDS1;Parent=Ir142_transcript
###
NC_035109.1	.	gene	87358207	87359934	.	+	.	ID=Ir143;Name=Ionotropic receptor 143
NC_035109.1	.	mRNA	87358207	87359934	.	+	.	ID=Ir143_transcript;Name=Ionotropic receptor 143;Parent=Ir143;symbol=Ir143
NC_035109.1	.	CDS	87358207	87359934	.	+	0	ID=Ir143_transcript_CDS1;Name=Ir143_transcript_CDS1;Parent=Ir143_transcript
NC_035109.1	.	exon	87358207	87359934	.	+	.	ID=Ir143_transcript_exon1;Name=Ir143_transcript_exon1;Parent=Ir143_transcript
###
NC_035109.1	.	gene	87370921	87372702	.	+	.	ID=Ir138;Name=Ionotropic receptor 138
NC_035109.1	.	mRNA	87370921	87372702	.	+	.	ID=Ir138_transcript;Name=Ionotropic receptor 138;Parent=Ir138;symbol=Ir138
NC_035109.1	.	exon	87370921	87372702	.	+	.	ID=Ir138_transcript_exon1;Name=Ir138_transcript_exon1;Parent=Ir138_transcript
NC_035109.1	.	CDS	87370921	87372702	.	+	0	ID=Ir138_transcript_CDS1;Name=Ir138_transcript_CDS1;Parent=Ir138_transcript
###
NC_035109.1	.	gene	87952137	87953891	.	+	.	ID=Ir129;Name=Ionotropic receptor 129
NC_035109.1	.	mRNA	87952137	87953891	.	+	.	ID=Ir129_transcript;Name=Ionotropic receptor 129;Parent=Ir129;symbol=Ir129
NC_035109.1	.	exon	87952137	87953891	.	+	.	ID=Ir129_transcript_exon1;Name=Ir129_transcript_exon1;Parent=Ir129_transcript
NC_035109.1	.	CDS	87952137	87953891	.	+	0	ID=Ir129_transcript_CDS1;Name=Ir129_transcript_CDS1;Parent=Ir129_transcript
###
NC_035109.1	.	gene	88016767	88018479	.	+	.	ID=Ir140;Name=Ionotropic receptor 140
NC_035109.1	.	mRNA	88016767	88018479	.	+	.	ID=Ir140_transcript;Name=Ionotropic receptor 140;Parent=Ir140;symbol=Ir140
NC_035109.1	.	CDS	88016767	88018479	.	+	0	ID=Ir140_transcript_CDS1;Name=Ir140_transcript_CDS1;Parent=Ir140_transcript
NC_035109.1	.	exon	88016767	88018479	.	+	.	ID=Ir140_transcript_exon1;Name=Ir140_transcript_exon1;Parent=Ir140_transcript
###
NC_035109.1	.	gene	88040778	88042496	.	+	.	ID=Ir141;Name=Ionotropic receptor 141
NC_035109.1	.	mRNA	88040778	88042496	.	+	.	ID=Ir141_transcript;Name=Ionotropic receptor 141;Parent=Ir141;symbol=Ir141
NC_035109.1	.	CDS	88040778	88042496	.	+	0	ID=Ir141_transcript_CDS1;Name=Ir141_transcript_CDS1;Parent=Ir141_transcript
NC_035109.1	.	exon	88040778	88042496	.	+	.	ID=Ir141_transcript_exon1;Name=Ir141_transcript_exon1;Parent=Ir141_transcript
###
NC_035109.1	.	gene	95280953	95282698	.	-	.	ID=Ir149;Name=Ionotropic receptor 149
NC_035109.1	.	mRNA	95280953	95282698	.	-	.	ID=Ir149_transcript;Name=Ionotropic receptor 149;Parent=Ir149;symbol=Ir149
NC_035109.1	.	CDS	95280953	95282698	.	-	0	ID=Ir149_transcript_CDS1;Name=Ir149_transcript_CDS1;Parent=Ir149_transcript
NC_035109.1	.	exon	95280953	95282698	.	-	.	ID=Ir149_transcript_exon1;Name=Ir149_transcript_exon1;Parent=Ir149_transcript
###
NC_035109.1	.	gene	250657514	250659220	.	-	.	ID=Ir147;Name=Ionotropic receptor 147
NC_035109.1	.	mRNA	250657514	250659220	.	-	.	ID=Ir147_transcript;Name=Ionotropic receptor 147;Parent=Ir147;symbol=Ir147
NC_035109.1	.	CDS	250657514	250659220	.	-	0	ID=Ir147_transcript_CDS1;Name=Ir147_transcript_CDS1;Parent=Ir147_transcript
NC_035109.1	.	exon	250657514	250659220	.	-	.	ID=Ir147_transcript_exon1;Name=Ir147_transcript_exon1;Parent=Ir147_transcript
###
NC_035109.1	.	pseudogene	305691537	305711409	.	+	.	ID=Or18;Name=Odorant receptor 18
NC_035109.1	.	transcript	305691537	305711409	.	+	.	ID=Or18_transcript;Name=Odorant receptor 18;Parent=Or18;symbol=Or18
NC_035109.1	.	exon	305711142	305711294	.	+	.	ID=Or18_transcript_exon1;Name=Or18_transcript_exon1;Parent=Or18_transcript
NC_035109.1	.	exon	305691537	305692332	.	+	.	ID=Or18_transcript_exon2;Name=Or18_transcript_exon2;Parent=Or18_transcript
NC_035109.1	.	exon	305710644	305710743	.	+	.	ID=Or18_transcript_exon3;Name=Or18_transcript_exon3;Parent=Or18_transcript
NC_035109.1	.	exon	305710984	305711073	.	+	.	ID=Or18_transcript_exon4;Name=Or18_transcript_exon4;Parent=Or18_transcript
NC_035109.1	.	exon	305711356	305711409	.	+	.	ID=Or18_transcript_exon5;Name=Or18_transcript_exon5;Parent=Or18_transcript
###
NC_035109.1	.	gene	115917200	115919475	.	-	.	ID=Or84;Name=Odorant receptor 84
NC_035109.1	.	mRNA	115917200	115919475	.	-	.	ID=Or84_transcript;Name=Odorant receptor 84;Parent=Or84;symbol=Or84
NC_035109.1	.	exon	115919347	115919475	.	-	.	ID=Or84_transcript_exon1;Name=Or84_transcript_exon1;Parent=Or84_transcript
NC_035109.1	.	CDS	115919347	115919440	.	-	0	ID=Or84_transcript_CDS1;Name=Or84_transcript_CDS1;Parent=Or84_transcript
NC_035109.1	.	CDS	115919100	115919288	.	-	2	ID=Or84_transcript_CDS2;Name=Or84_transcript_CDS2;Parent=Or84_transcript
NC_035109.1	.	CDS	115918028	115918550	.	-	2	ID=Or84_transcript_CDS3;Name=Or84_transcript_CDS3;Parent=Or84_transcript
NC_035109.1	.	CDS	115917767	115917965	.	-	1	ID=Or84_transcript_CDS4;Name=Or84_transcript_CDS4;Parent=Or84_transcript
NC_035109.1	.	CDS	115917455	115917700	.	-	0	ID=Or84_transcript_CDS5;Name=Or84_transcript_CDS5;Parent=Or84_transcript
NC_035109.1	.	non_canonical_three_prime_splice_site	115918551	115918551	.	-	.	ID=Or84_transcript_non_canonical_three_prime_splice_site1;Name=Or84_transcript_non_canonical_three_prime_splice_site1;Parent=Or84_transcript
NC_035109.1	.	non_canonical_five_prime_splice_site	115919098	115919098	.	-	.	ID=Or84_transcript_non_canonical_five_prime_splice_site1;Name=Or84_transcript_non_canonical_five_prime_splice_site1;Parent=Or84_transcript
NC_035109.1	.	exon	115917200	115917700	.	-	.	ID=Or84_transcript_exon2;Name=Or84_transcript_exon2;Parent=Or84_transcript
NC_035109.1	.	exon	115917767	115917965	.	-	.	ID=Or84_transcript_exon3;Name=Or84_transcript_exon3;Parent=Or84_transcript
NC_035109.1	.	exon	115918028	115918550	.	-	.	ID=Or84_transcript_exon4;Name=Or84_transcript_exon4;Parent=Or84_transcript
NC_035109.1	.	exon	115919100	115919288	.	-	.	ID=Or84_transcript_exon5;Name=Or84_transcript_exon5;Parent=Or84_transcript
###
NC_035109.1	.	gene	348562468	348564564	.	+	.	ID=Ir60a;Name=Ionotropic receptor 60a
NC_035109.1	.	mRNA	348562468	348564564	.	+	.	ID=Ir60a_transcript;Name=Ionotropic receptor 60a;Parent=Ir60a;symbol=Ir60a
NC_035109.1	.	exon	348562468	348564564	.	+	.	ID=Ir60a_transcript_exon1;Name=Ir60a_transcript_exon1;Parent=Ir60a_transcript
NC_035109.1	.	CDS	348562468	348564564	.	+	0	ID=Ir60a_transcript_CDS1;Name=Ir60a_transcript_CDS1;Parent=Ir60a_transcript
###
NC_035109.1	.	gene	36014301	36016046	.	-	.	ID=Ir125;Name=Ionotropic receptor 125
NC_035109.1	.	mRNA	36014301	36016046	.	-	.	ID=Ir125_transcript;Name=Ionotropic receptor 125;Parent=Ir125;symbol=Ir125
NC_035109.1	.	CDS	36014301	36016046	.	-	0	ID=Ir125_transcript_CDS1;Name=Ir125_transcript_CDS1;Parent=Ir125_transcript
NC_035109.1	.	exon	36014301	36016046	.	-	.	ID=Ir125_transcript_exon1;Name=Ir125_transcript_exon1;Parent=Ir125_transcript
###
NC_035109.1	.	gene	36059050	36061487	.	-	.	ID=Ir124;Name=Ionotropic receptor 124
NC_035109.1	.	mRNA	36059050	36061487	.	-	.	ID=Ir124_transcript;Name=Ionotropic receptor 124;Parent=Ir124;symbol=Ir124
NC_035109.1	.	CDS	36059760	36061487	.	-	0	ID=Ir124_transcript_CDS1;Name=Ir124_transcript_CDS1;Parent=Ir124_transcript
NC_035109.1	.	exon	36059050	36061487	.	-	.	ID=Ir124_transcript_exon1;Name=Ir124_transcript_exon1;Parent=Ir124_transcript
###
NC_035109.1	.	gene	37730371	37733088	.	-	.	ID=Ir152;Name=Ionotropic receptor 152
NC_035109.1	.	mRNA	37730371	37733088	.	-	.	ID=Ir152_transcript;Name=Ionotropic receptor 152;Parent=Ir152;symbol=Ir152
NC_035109.1	.	exon	37732750	37733088	.	-	.	ID=Ir152_transcript_exon1;Name=Ir152_transcript_exon1;Parent=Ir152_transcript
NC_035109.1	.	exon	37730371	37732239	.	-	.	ID=Ir152_transcript_exon2;Name=Ir152_transcript_exon2;Parent=Ir152_transcript
NC_035109.1	.	CDS	37732750	37733088	.	-	0	ID=Ir152_transcript_CDS1;Name=Ir152_transcript_CDS1;Parent=Ir152_transcript
NC_035109.1	.	CDS	37732522	37732689	.	-	0	ID=Ir152_transcript_CDS2;Name=Ir152_transcript_CDS2;Parent=Ir152_transcript
NC_035109.1	.	CDS	37730914	37732239	.	-	0	ID=Ir152_transcript_CDS3;Name=Ir152_transcript_CDS3;Parent=Ir152_transcript
NC_035109.1	.	exon	37732522	37732689	.	-	.	ID=Ir152_transcript_exon3;Name=Ir152_transcript_exon3;Parent=Ir152_transcript
###
NC_035109.1	.	gene	84370772	84372459	.	+	.	ID=Gr58;Name=Gustatory receptor 58
NC_035109.1	.	mRNA	84370772	84372459	.	+	.	ID=Gr58_transcript;Name=Gustatory receptor 58;Parent=Gr58;symbol=Gr58
NC_035109.1	.	exon	84372170	84372328	.	+	.	ID=Gr58_transcript_exon1;Name=Gr58_transcript_exon1;Parent=Gr58_transcript
NC_035109.1	.	CDS	84370772	84371776	.	+	0	ID=Gr58_transcript_CDS1;Name=Gr58_transcript_CDS1;Parent=Gr58_transcript
NC_035109.1	.	CDS	84372170	84372328	.	+	0	ID=Gr58_transcript_CDS2;Name=Gr58_transcript_CDS2;Parent=Gr58_transcript
NC_035109.1	.	CDS	84372388	84372459	.	+	0	ID=Gr58_transcript_CDS3;Name=Gr58_transcript_CDS3;Parent=Gr58_transcript
NC_035109.1	.	exon	84372388	84372459	.	+	.	ID=Gr58_transcript_exon2;Name=Gr58_transcript_exon2;Parent=Gr58_transcript
NC_035109.1	.	exon	84370772	84371776	.	+	.	ID=Gr58_transcript_exon3;Name=Gr58_transcript_exon3;Parent=Gr58_transcript
###
NC_035109.1	.	gene	95286465	95288188	.	-	.	ID=Ir148;Name=Ionotropic receptor 148
NC_035109.1	.	mRNA	95286465	95288188	.	-	.	ID=Ir148_transcript;Name=Ionotropic receptor 148;Parent=Ir148;symbol=Ir148
NC_035109.1	.	exon	95286465	95288188	.	-	.	ID=Ir148_transcript_exon1;Name=Ir148_transcript_exon1;Parent=Ir148_transcript
NC_035109.1	.	CDS	95286465	95288188	.	-	0	ID=Ir148_transcript_CDS1;Name=Ir148_transcript_CDS1;Parent=Ir148_transcript
###
NC_035109.1	.	pseudogene	84366339	84367778	.	-	.	ID=Gr59;Name=Gustatory receptor 59
NC_035109.1	.	transcript	84366339	84367778	.	-	.	ID=Gr59_transcript;Name=Gustatory receptor 59;Parent=Gr59;symbol=Gr59
NC_035109.1	.	exon	84366786	84367116	.	-	.	ID=Gr59_transcript_exon1;Name=Gr59_transcript_exon1;Parent=Gr59_transcript
NC_035109.1	.	exon	84367179	84367778	.	-	.	ID=Gr59_transcript_exon2;Name=Gr59_transcript_exon2;Parent=Gr59_transcript
NC_035109.1	.	exon	84366570	84366728	.	-	.	ID=Gr59_transcript_exon3;Name=Gr59_transcript_exon3;Parent=Gr59_transcript
NC_035109.1	.	exon	84366339	84366504	.	-	.	ID=Gr59_transcript_exon4;Name=Gr59_transcript_exon4;Parent=Gr59_transcript
###
NC_035109.1	.	pseudogene	172987043	172988534	.	+	.	ID=Gr13;Name=Gustatory receptor 13
NC_035109.1	.	transcript	172987043	172988534	.	+	.	ID=Gr13_transcript;Name=Gustatory receptor 13;Parent=Gr13;symbol=Gr13
NC_035109.1	.	exon	172987762	172988045	.	+	.	ID=Gr13_transcript_exon1;Name=Gr13_transcript_exon1;Parent=Gr13_transcript
NC_035109.1	.	exon	172987534	172987697	.	+	.	ID=Gr13_transcript_exon2;Name=Gr13_transcript_exon2;Parent=Gr13_transcript
NC_035109.1	.	exon	172987043	172987469	.	+	.	ID=Gr13_transcript_exon3;Name=Gr13_transcript_exon3;Parent=Gr13_transcript
NC_035109.1	.	exon	172988102	172988354	.	+	.	ID=Gr13_transcript_exon4;Name=Gr13_transcript_exon4;Parent=Gr13_transcript
NC_035109.1	.	exon	172988424	172988534	.	+	.	ID=Gr13_transcript_exon5;Name=Gr13_transcript_exon5;Parent=Gr13_transcript
###
NC_035109.1	.	gene	192307266	192321498	.	-	.	ID=Gr80;Name=Gustatory receptor 80
NC_035109.1	.	mRNA	192307266	192321498	.	-	.	ID=Gr80_transcript;Name=Gustatory receptor 80;Parent=Gr80;symbol=Gr80
NC_035109.1	.	exon	192310966	192311042	.	-	.	ID=Gr80_transcript_exon1;Name=Gr80_transcript_exon1;Parent=Gr80_transcript
NC_035109.1	.	CDS	192320932	192321498	.	-	0	ID=Gr80_transcript_CDS1;Name=Gr80_transcript_CDS1;Parent=Gr80_transcript
NC_035109.1	.	CDS	192320581	192320875	.	-	0	ID=Gr80_transcript_CDS2;Name=Gr80_transcript_CDS2;Parent=Gr80_transcript
NC_035109.1	.	CDS	192310966	192311042	.	-	2	ID=Gr80_transcript_CDS3;Name=Gr80_transcript_CDS3;Parent=Gr80_transcript
NC_035109.1	.	CDS	192310734	192310880	.	-	0	ID=Gr80_transcript_CDS4;Name=Gr80_transcript_CDS4;Parent=Gr80_transcript
NC_035109.1	.	CDS	192308957	192309013	.	-	0	ID=Gr80_transcript_CDS5;Name=Gr80_transcript_CDS5;Parent=Gr80_transcript
NC_035109.1	.	exon	192320932	192321498	.	-	.	ID=Gr80_transcript_exon2;Name=Gr80_transcript_exon2;Parent=Gr80_transcript
NC_035109.1	.	exon	192307266	192309013	.	-	.	ID=Gr80_transcript_exon3;Name=Gr80_transcript_exon3;Parent=Gr80_transcript
NC_035109.1	.	exon	192320581	192320875	.	-	.	ID=Gr80_transcript_exon4;Name=Gr80_transcript_exon4;Parent=Gr80_transcript
NC_035109.1	.	exon	192310734	192310880	.	-	.	ID=Gr80_transcript_exon5;Name=Gr80_transcript_exon5;Parent=Gr80_transcript
###
NC_035109.1	.	gene	61789002	61790417	.	+	.	ID=Gr81;Name=Gustatory receptor 81
NC_035109.1	.	mRNA	61789002	61790417	.	+	.	ID=Gr81_transcript;Name=Gustatory receptor 81;Parent=Gr81;symbol=Gr81
NC_035109.1	.	exon	61790222	61790296	.	+	.	ID=Gr81_transcript_exon1;Name=Gr81_transcript_exon1;Parent=Gr81_transcript
NC_035109.1	.	exon	61789906	61790157	.	+	.	ID=Gr81_transcript_exon2;Name=Gr81_transcript_exon2;Parent=Gr81_transcript
NC_035109.1	.	exon	61789002	61789654	.	+	.	ID=Gr81_transcript_exon3;Name=Gr81_transcript_exon3;Parent=Gr81_transcript
NC_035109.1	.	exon	61789709	61789850	.	+	.	ID=Gr81_transcript_exon4;Name=Gr81_transcript_exon4;Parent=Gr81_transcript
NC_035109.1	.	CDS	61789002	61789654	.	+	0	ID=Gr81_transcript_CDS1;Name=Gr81_transcript_CDS1;Parent=Gr81_transcript
NC_035109.1	.	CDS	61789709	61789850	.	+	1	ID=Gr81_transcript_CDS2;Name=Gr81_transcript_CDS2;Parent=Gr81_transcript
NC_035109.1	.	CDS	61789906	61790157	.	+	0	ID=Gr81_transcript_CDS3;Name=Gr81_transcript_CDS3;Parent=Gr81_transcript
NC_035109.1	.	CDS	61790222	61790296	.	+	0	ID=Gr81_transcript_CDS4;Name=Gr81_transcript_CDS4;Parent=Gr81_transcript
NC_035109.1	.	CDS	61790367	61790417	.	+	0	ID=Gr81_transcript_CDS5;Name=Gr81_transcript_CDS5;Parent=Gr81_transcript
NC_035109.1	.	exon	61790367	61790417	.	+	.	ID=Gr81_transcript_exon5;Name=Gr81_transcript_exon5;Parent=Gr81_transcript
###
NC_035109.1	.	pseudogene	15276849	15288444	.	+	.	ID=Gr45;Name=Gustatory receptor 45
NC_035109.1	.	transcript	15276849	15288444	.	+	.	ID=Gr45_transcript;Name=Gustatory receptor 45;Parent=Gr45;symbol=Gr45
NC_035109.1	.	exon	15277765	15277914	.	+	.	ID=Gr45_transcript_exon1;Name=Gr45_transcript_exon1;Parent=Gr45_transcript
NC_035109.1	.	exon	15288186	15288275	.	+	.	ID=Gr45_transcript_exon2;Name=Gr45_transcript_exon2;Parent=Gr45_transcript
NC_035109.1	.	exon	15287966	15288034	.	+	.	ID=Gr45_transcript_exon3;Name=Gr45_transcript_exon3;Parent=Gr45_transcript
NC_035109.1	.	exon	15276849	15277712	.	+	.	ID=Gr45_transcript_exon4;Name=Gr45_transcript_exon4;Parent=Gr45_transcript
NC_035109.1	.	exon	15288342	15288444	.	+	.	ID=Gr45_transcript_exon5;Name=Gr45_transcript_exon5;Parent=Gr45_transcript
###
NC_035109.1	.	gene	103318289	103337138	.	+	.	ID=Ir41b;Name=Ionotropic receptor 41b
NC_035109.1	.	mRNA	103318289	103337138	.	+	.	ID=Ir41b_transcript;Name=Ionotropic receptor 41b;Parent=Ir41b;symbol=Ir41b
NC_035109.1	.	exon	103335591	103335894	.	+	.	ID=Ir41b_transcript_exon1;Name=Ir41b_transcript_exon1;Parent=Ir41b_transcript
NC_035109.1	.	CDS	103334766	103334835	.	+	0	ID=Ir41b_transcript_CDS1;Name=Ir41b_transcript_CDS1;Parent=Ir41b_transcript
NC_035109.1	.	CDS	103334899	103335059	.	+	2	ID=Ir41b_transcript_CDS2;Name=Ir41b_transcript_CDS2;Parent=Ir41b_transcript
NC_035109.1	.	CDS	103335117	103335525	.	+	0	ID=Ir41b_transcript_CDS3;Name=Ir41b_transcript_CDS3;Parent=Ir41b_transcript
NC_035109.1	.	CDS	103335591	103335894	.	+	2	ID=Ir41b_transcript_CDS4;Name=Ir41b_transcript_CDS4;Parent=Ir41b_transcript
NC_035109.1	.	CDS	103335958	103336090	.	+	1	ID=Ir41b_transcript_CDS5;Name=Ir41b_transcript_CDS5;Parent=Ir41b_transcript
NC_035109.1	.	CDS	103336175	103336469	.	+	0	ID=Ir41b_transcript_CDS6;Name=Ir41b_transcript_CDS6;Parent=Ir41b_transcript
NC_035109.1	.	CDS	103336529	103337035	.	+	2	ID=Ir41b_transcript_CDS7;Name=Ir41b_transcript_CDS7;Parent=Ir41b_transcript
NC_035109.1	.	exon	103336175	103336469	.	+	.	ID=Ir41b_transcript_exon2;Name=Ir41b_transcript_exon2;Parent=Ir41b_transcript
NC_035109.1	.	exon	103318289	103318443	.	+	.	ID=Ir41b_transcript_exon3;Name=Ir41b_transcript_exon3;Parent=Ir41b_transcript
NC_035109.1	.	exon	103334750	103334835	.	+	.	ID=Ir41b_transcript_exon4;Name=Ir41b_transcript_exon4;Parent=Ir41b_transcript
NC_035109.1	.	exon	103334899	103335059	.	+	.	ID=Ir41b_transcript_exon5;Name=Ir41b_transcript_exon5;Parent=Ir41b_transcript
NC_035109.1	.	exon	103335958	103336090	.	+	.	ID=Ir41b_transcript_exon6;Name=Ir41b_transcript_exon6;Parent=Ir41b_transcript
NC_035109.1	.	exon	103336529	103337138	.	+	.	ID=Ir41b_transcript_exon7;Name=Ir41b_transcript_exon7;Parent=Ir41b_transcript
NC_035109.1	.	exon	103335117	103335525	.	+	.	ID=Ir41b_transcript_exon8;Name=Ir41b_transcript_exon8;Parent=Ir41b_transcript
###
NC_035109.1	.	gene	103280797	103299690	.	-	.	ID=Ir41a;Name=Ionotropic receptor 41a
NC_035109.1	.	mRNA	103280797	103299690	.	-	.	ID=Ir41a_transcript;Name=Ionotropic receptor 41a;Parent=Ir41a;symbol=Ir41a
NC_035109.1	.	exon	103280797	103281647	.	-	.	ID=Ir41a_transcript_exon1;Name=Ir41a_transcript_exon1;Parent=Ir41a_transcript
NC_035109.1	.	exon	103297729	103298741	.	-	.	ID=Ir41a_transcript_exon2;Name=Ir41a_transcript_exon2;Parent=Ir41a_transcript
NC_035109.1	.	exon	103298799	103299690	.	-	.	ID=Ir41a_transcript_exon3;Name=Ir41a_transcript_exon3;Parent=Ir41a_transcript
NC_035109.1	.	exon	103281727	103282314	.	-	.	ID=Ir41a_transcript_exon4;Name=Ir41a_transcript_exon4;Parent=Ir41a_transcript
NC_035109.1	.	CDS	103298799	103298880	.	-	0	ID=Ir41a_transcript_CDS1;Name=Ir41a_transcript_CDS1;Parent=Ir41a_transcript
NC_035109.1	.	CDS	103297729	103298741	.	-	2	ID=Ir41a_transcript_CDS2;Name=Ir41a_transcript_CDS2;Parent=Ir41a_transcript
NC_035109.1	.	CDS	103281727	103282314	.	-	0	ID=Ir41a_transcript_CDS3;Name=Ir41a_transcript_CDS3;Parent=Ir41a_transcript
NC_035109.1	.	CDS	103281462	103281647	.	-	0	ID=Ir41a_transcript_CDS4;Name=Ir41a_transcript_CDS4;Parent=Ir41a_transcript
###
NC_035109.1	.	gene	186335703	186337668	.	-	.	ID=Ir7l;Name=Ionotropic receptor 7l
NC_035109.1	.	mRNA	186335703	186337668	.	-	.	ID=Ir7l_transcript;Name=Ionotropic receptor 7l;Parent=Ir7l;symbol=Ir7l
NC_035109.1	.	exon	186335703	186336198	.	-	.	ID=Ir7l_transcript_exon1;Name=Ir7l_transcript_exon1;Parent=Ir7l_transcript
NC_035109.1	.	CDS	186336256	186337637	.	-	0	ID=Ir7l_transcript_CDS1;Name=Ir7l_transcript_CDS1;Parent=Ir7l_transcript
NC_035109.1	.	CDS	186335703	186336198	.	-	1	ID=Ir7l_transcript_CDS2;Name=Ir7l_transcript_CDS2;Parent=Ir7l_transcript
NC_035109.1	.	exon	186336256	186337668	.	-	.	ID=Ir7l_transcript_exon2;Name=Ir7l_transcript_exon2;Parent=Ir7l_transcript
###
NC_035109.1	.	gene	95272431	95274337	.	-	.	ID=Ir150;Name=Ionotropic receptor 150
NC_035109.1	.	mRNA	95272431	95274337	.	-	.	ID=Ir150_transcript;Name=Ionotropic receptor 150;Parent=Ir150;symbol=Ir150
NC_035109.1	.	exon	95272952	95274337	.	-	.	ID=Ir150_transcript_exon1;Name=Ir150_transcript_exon1;Parent=Ir150_transcript
NC_035109.1	.	exon	95272431	95272844	.	-	.	ID=Ir150_transcript_exon2;Name=Ir150_transcript_exon2;Parent=Ir150_transcript
NC_035109.1	.	CDS	95272952	95274337	.	-	0	ID=Ir150_transcript_CDS1;Name=Ir150_transcript_CDS1;Parent=Ir150_transcript
NC_035109.1	.	CDS	95272431	95272844	.	-	0	ID=Ir150_transcript_CDS2;Name=Ir150_transcript_CDS2;Parent=Ir150_transcript
###
NC_035109.1	.	gene	103056210	103059353	.	+	.	ID=Ir41m;Name=Ionotropic receptor 41m
NC_035109.1	.	mRNA	103056210	103059353	.	+	.	ID=Ir41m_transcript;Name=Ionotropic receptor 41m;Parent=Ir41m;symbol=Ir41m
NC_035109.1	.	exon	103057681	103058092	.	+	.	ID=Ir41m_transcript_exon1;Name=Ir41m_transcript_exon1;Parent=Ir41m_transcript
NC_035109.1	.	exon	103058151	103058305	.	+	.	ID=Ir41m_transcript_exon2;Name=Ir41m_transcript_exon2;Parent=Ir41m_transcript
NC_035109.1	.	exon	103056493	103057200	.	+	.	ID=Ir41m_transcript_exon3;Name=Ir41m_transcript_exon3;Parent=Ir41m_transcript
NC_035109.1	.	CDS	103056333	103056435	.	+	0	ID=Ir41m_transcript_CDS1;Name=Ir41m_transcript_CDS1;Parent=Ir41m_transcript
NC_035109.1	.	CDS	103056493	103057200	.	+	2	ID=Ir41m_transcript_CDS2;Name=Ir41m_transcript_CDS2;Parent=Ir41m_transcript
NC_035109.1	.	CDS	103057266	103057452	.	+	2	ID=Ir41m_transcript_CDS3;Name=Ir41m_transcript_CDS3;Parent=Ir41m_transcript
NC_035109.1	.	CDS	103057681	103058092	.	+	1	ID=Ir41m_transcript_CDS4;Name=Ir41m_transcript_CDS4;Parent=Ir41m_transcript
NC_035109.1	.	CDS	103058151	103058305	.	+	0	ID=Ir41m_transcript_CDS5;Name=Ir41m_transcript_CDS5;Parent=Ir41m_transcript
NC_035109.1	.	CDS	103058983	103059353	.	+	1	ID=Ir41m_transcript_CDS6;Name=Ir41m_transcript_CDS6;Parent=Ir41m_transcript
NC_035109.1	.	exon	103057266	103057452	.	+	.	ID=Ir41m_transcript_exon4;Name=Ir41m_transcript_exon4;Parent=Ir41m_transcript
NC_035109.1	.	exon	103056210	103056435	.	+	.	ID=Ir41m_transcript_exon5;Name=Ir41m_transcript_exon5;Parent=Ir41m_transcript
NC_035109.1	.	exon	103058983	103059353	.	+	.	ID=Ir41m_transcript_exon6;Name=Ir41m_transcript_exon6;Parent=Ir41m_transcript
###
NC_035109.1	.	gene	37742418	37744523	.	+	.	ID=Ir153;Name=Ionotropic receptor 153
NC_035109.1	.	mRNA	37742418	37744523	.	+	.	ID=Ir153_transcript;Name=Ionotropic receptor 153;Parent=Ir153;symbol=Ir153
NC_035109.1	.	exon	37742418	37742756	.	+	.	ID=Ir153_transcript_exon1;Name=Ir153_transcript_exon1;Parent=Ir153_transcript
NC_035109.1	.	CDS	37742418	37742756	.	+	0	ID=Ir153_transcript_CDS1;Name=Ir153_transcript_CDS1;Parent=Ir153_transcript
NC_035109.1	.	CDS	37742817	37744286	.	+	0	ID=Ir153_transcript_CDS2;Name=Ir153_transcript_CDS2;Parent=Ir153_transcript
NC_035109.1	.	exon	37742817	37744523	.	+	.	ID=Ir153_transcript_exon2;Name=Ir153_transcript_exon2;Parent=Ir153_transcript
###
NC_035109.1	.	gene	37721540	37723434	.	+	.	ID=Ir151;Name=Ionotropic receptor 151
NC_035109.1	.	mRNA	37721540	37723434	.	+	.	ID=Ir151_transcript;Name=Ionotropic receptor 151;Parent=Ir151;symbol=Ir151
NC_035109.1	.	exon	37721540	37721883	.	+	.	ID=Ir151_transcript_exon1;Name=Ir151_transcript_exon1;Parent=Ir151_transcript
NC_035109.1	.	CDS	37721578	37721883	.	+	0	ID=Ir151_transcript_CDS1;Name=Ir151_transcript_CDS1;Parent=Ir151_transcript
NC_035109.1	.	CDS	37721944	37723383	.	+	0	ID=Ir151_transcript_CDS2;Name=Ir151_transcript_CDS2;Parent=Ir151_transcript
NC_035109.1	.	exon	37721944	37723434	.	+	.	ID=Ir151_transcript_exon2;Name=Ir151_transcript_exon2;Parent=Ir151_transcript
###
NC_035109.1	.	gene	37766322	37768184	.	+	.	ID=Ir154;Name=Ionotropic receptor 154
NC_035109.1	.	mRNA	37766322	37768184	.	-	.	ID=Ir154_transcript;Name=Ionotropic receptor 154;Parent=Ir154;symbol=Ir154
NC_035109.1	.	CDS	37767846	37768184	.	-	0	ID=Ir154_transcript_CDS1;Name=Ir154_transcript_CDS1;Parent=Ir154_transcript
NC_035109.1	.	CDS	37766322	37767791	.	-	0	ID=Ir154_transcript_CDS2;Name=Ir154_transcript_CDS2;Parent=Ir154_transcript
NC_035109.1	.	exon	37767846	37768184	.	-	.	ID=Ir154_transcript_exon1;Name=Ir154_transcript_exon1;Parent=Ir154_transcript
NC_035109.1	.	exon	37766322	37767791	.	-	.	ID=Ir154_transcript_exon2;Name=Ir154_transcript_exon2;Parent=Ir154_transcript
###
NC_035109.1	.	gene	186287170	186301430	.	+	.	ID=Ir7e;Name=Ionotropic receptor 7e
NC_035109.1	.	mRNA	186287170	186301430	.	+	.	ID=Ir7e_transcript;Name=Ionotropic receptor 7e;Parent=Ir7e;symbol=Ir7e
NC_035109.1	.	exon	186300974	186301430	.	+	.	ID=Ir7e_transcript_exon1;Name=Ir7e_transcript_exon1;Parent=Ir7e_transcript
NC_035109.1	.	exon	186287170	186288578	.	+	.	ID=Ir7e_transcript_exon2;Name=Ir7e_transcript_exon2;Parent=Ir7e_transcript
NC_035109.1	.	CDS	186287170	186288578	.	+	0	ID=Ir7e_transcript_CDS1;Name=Ir7e_transcript_CDS1;Parent=Ir7e_transcript
NC_035109.1	.	CDS	186300974	186301430	.	+	1	ID=Ir7e_transcript_CDS2;Name=Ir7e_transcript_CDS2;Parent=Ir7e_transcript
###
NC_035109.1	.	gene	84390465	84392396	.	-	.	ID=Gr25;Name=Gustatory receptor 25
NC_035109.1	.	mRNA	84390465	84392396	.	-	.	ID=Gr25_transcript;Name=Gustatory receptor 25;Parent=Gr25;symbol=Gr25
NC_035109.1	.	exon	84391263	84391389	.	-	.	ID=Gr25_transcript_exon1;Name=Gr25_transcript_exon1;Parent=Gr25_transcript
NC_035109.1	.	non_canonical_three_prime_splice_site	84391391	84391391	.	-	.	ID=Gr25_transcript_non_canonical_three_prime_splice_site1;Name=Gr25_transcript_non_canonical_three_prime_splice_site1;Parent=Gr25_transcript
NC_035109.1	.	exon	84390465	84390609	.	-	.	ID=Gr25_transcript_exon2;Name=Gr25_transcript_exon2;Parent=Gr25_transcript
NC_035109.1	.	exon	84390886	84391198	.	-	.	ID=Gr25_transcript_exon3;Name=Gr25_transcript_exon3;Parent=Gr25_transcript
NC_035109.1	.	exon	84390668	84390826	.	-	.	ID=Gr25_transcript_exon4;Name=Gr25_transcript_exon4;Parent=Gr25_transcript
NC_035109.1	.	exon	84391890	84392396	.	-	.	ID=Gr25_transcript_exon5;Name=Gr25_transcript_exon5;Parent=Gr25_transcript
NC_035109.1	.	CDS	84391890	84392396	.	-	0	ID=Gr25_transcript_CDS1;Name=Gr25_transcript_CDS1;Parent=Gr25_transcript
NC_035109.1	.	CDS	84391263	84391389	.	-	0	ID=Gr25_transcript_CDS2;Name=Gr25_transcript_CDS2;Parent=Gr25_transcript
NC_035109.1	.	CDS	84390886	84391198	.	-	2	ID=Gr25_transcript_CDS3;Name=Gr25_transcript_CDS3;Parent=Gr25_transcript
NC_035109.1	.	CDS	84390668	84390826	.	-	1	ID=Gr25_transcript_CDS4;Name=Gr25_transcript_CDS4;Parent=Gr25_transcript
NC_035109.1	.	CDS	84390523	84390609	.	-	1	ID=Gr25_transcript_CDS5;Name=Gr25_transcript_CDS5;Parent=Gr25_transcript
###
NC_035109.1	.	gene	87977138	87979354	.	+	.	ID=Ir130;Name=Ionotropic receptor 130
NC_035109.1	.	mRNA	87977138	87979354	.	+	.	ID=Ir130_transcript;Name=Ionotropic receptor 130;Parent=Ir130;symbol=Ir130
NC_035109.1	.	exon	87977138	87979354	.	+	.	ID=Ir130_transcript_exon1;Name=Ir130_transcript_exon1;Parent=Ir130_transcript
NC_035109.1	.	CDS	87977491	87979305	.	+	0	ID=Ir130_transcript_CDS1;Name=Ir130_transcript_CDS1;Parent=Ir130_transcript
###
NC_035109.1	.	gene	153888160	153889606	.	-	.	ID=Or89;Name=Odorant receptor 89
NC_035109.1	.	mRNA	153888160	153889606	.	-	.	ID=Or89_transcript;Name=Odorant receptor 89;Parent=Or89;symbol=Or89
NC_035109.1	.	exon	153888730	153889435	.	-	.	ID=Or89_transcript_exon1;Name=Or89_transcript_exon1;Parent=Or89_transcript
NC_035109.1	.	exon	153888467	153888668	.	-	.	ID=Or89_transcript_exon2;Name=Or89_transcript_exon2;Parent=Or89_transcript
NC_035109.1	.	exon	153889504	153889606	.	-	.	ID=Or89_transcript_exon3;Name=Or89_transcript_exon3;Parent=Or89_transcript
NC_035109.1	.	CDS	153889504	153889606	.	-	0	ID=Or89_transcript_CDS1;Name=Or89_transcript_CDS1;Parent=Or89_transcript
NC_035109.1	.	CDS	153888730	153889435	.	-	2	ID=Or89_transcript_CDS2;Name=Or89_transcript_CDS2;Parent=Or89_transcript
NC_035109.1	.	CDS	153888467	153888668	.	-	1	ID=Or89_transcript_CDS3;Name=Or89_transcript_CDS3;Parent=Or89_transcript
NC_035109.1	.	CDS	153888160	153888405	.	-	0	ID=Or89_transcript_CDS4;Name=Or89_transcript_CDS4;Parent=Or89_transcript
NC_035109.1	.	exon	153888160	153888405	.	-	.	ID=Or89_transcript_exon4;Name=Or89_transcript_exon4;Parent=Or89_transcript
###
NC_035109.1	.	gene	153876215	153877636	.	-	.	ID=Or90;Name=Odorant receptor 90
NC_035109.1	.	mRNA	153876215	153877636	.	-	.	ID=Or90_transcript;Name=Odorant receptor 90;Parent=Or90;symbol=Or90
NC_035109.1	.	exon	153876527	153876728	.	-	.	ID=Or90_transcript_exon1;Name=Or90_transcript_exon1;Parent=Or90_transcript
NC_035109.1	.	exon	153876215	153876463	.	-	.	ID=Or90_transcript_exon2;Name=Or90_transcript_exon2;Parent=Or90_transcript
NC_035109.1	.	exon	153876780	153877467	.	-	.	ID=Or90_transcript_exon3;Name=Or90_transcript_exon3;Parent=Or90_transcript
NC_035109.1	.	CDS	153877534	153877636	.	-	0	ID=Or90_transcript_CDS1;Name=Or90_transcript_CDS1;Parent=Or90_transcript
NC_035109.1	.	CDS	153876780	153877467	.	-	2	ID=Or90_transcript_CDS2;Name=Or90_transcript_CDS2;Parent=Or90_transcript
NC_035109.1	.	CDS	153876527	153876728	.	-	1	ID=Or90_transcript_CDS3;Name=Or90_transcript_CDS3;Parent=Or90_transcript
NC_035109.1	.	CDS	153876215	153876463	.	-	0	ID=Or90_transcript_CDS4;Name=Or90_transcript_CDS4;Parent=Or90_transcript
NC_035109.1	.	exon	153877534	153877636	.	-	.	ID=Or90_transcript_exon4;Name=Or90_transcript_exon4;Parent=Or90_transcript
###
NC_035109.1	.	pseudogene	103357066	103359134	.	+	.	ID=Ir41i;Name=Ionotropic receptor 41i
NC_035109.1	.	transcript	103357066	103359134	.	+	.	ID=Ir41i_transcript;Name=Ionotropic receptor 41i;Parent=Ir41i;symbol=Ir41i
NC_035109.1	.	exon	103358588	103359134	.	+	.	ID=Ir41i_transcript_exon1;Name=Ir41i_transcript_exon1;Parent=Ir41i_transcript
NC_035109.1	.	exon	103357200	103358056	.	+	.	ID=Ir41i_transcript_exon2;Name=Ir41i_transcript_exon2;Parent=Ir41i_transcript
NC_035109.1	.	exon	103357066	103357135	.	+	.	ID=Ir41i_transcript_exon3;Name=Ir41i_transcript_exon3;Parent=Ir41i_transcript
NC_035109.1	.	exon	103358114	103358519	.	+	.	ID=Ir41i_transcript_exon4;Name=Ir41i_transcript_exon4;Parent=Ir41i_transcript
###
NC_035109.1	.	pseudogene	87282706	87284427	.	+	.	ID=Ir146;Name=Ionotropic receptor 146
NC_035109.1	.	transcript	87282706	87284427	.	+	.	ID=Ir146_transcript;Name=Ionotropic receptor 146;Parent=Ir146;symbol=Ir146
NC_035109.1	.	exon	87282706	87284427	.	+	.	ID=Ir146_transcript_exon1;Name=Ir146_transcript_exon1;Parent=Ir146_transcript
###
NC_035109.1	.	gene	133665955	133668651	.	+	.	ID=Ir105;Name=Ionotropic receptor 105
NC_035109.1	.	mRNA	133665955	133668651	.	+	.	ID=Ir105_transcript;Name=Ionotropic receptor 105;Parent=Ir105;symbol=Ir105
NC_035109.1	.	exon	133665955	133666308	.	+	.	ID=Ir105_transcript_exon1;Name=Ir105_transcript_exon1;Parent=Ir105_transcript
NC_035109.1	.	non_canonical_three_prime_splice_site	133668036	133668036	.	+	.	ID=Ir105_transcript_non_canonical_three_prime_splice_site1;Name=Ir105_transcript_non_canonical_three_prime_splice_site1;Parent=Ir105_transcript
NC_035109.1	.	exon	133666365	133667113	.	+	.	ID=Ir105_transcript_exon2;Name=Ir105_transcript_exon2;Parent=Ir105_transcript
NC_035109.1	.	CDS	133665955	133666308	.	+	0	ID=Ir105_transcript_CDS1;Name=Ir105_transcript_CDS1;Parent=Ir105_transcript
NC_035109.1	.	CDS	133666365	133667113	.	+	0	ID=Ir105_transcript_CDS2;Name=Ir105_transcript_CDS2;Parent=Ir105_transcript
NC_035109.1	.	CDS	133668036	133668651	.	+	1	ID=Ir105_transcript_CDS3;Name=Ir105_transcript_CDS3;Parent=Ir105_transcript
NC_035109.1	.	exon	133668036	133668651	.	+	.	ID=Ir105_transcript_exon3;Name=Ir105_transcript_exon3;Parent=Ir105_transcript
###
NC_035109.1	.	gene	7515796	7517414	.	+	.	ID=Ir116;Name=Ionotropic receptor 116
NC_035109.1	.	mRNA	7515796	7517414	.	-	.	ID=Ir116_transcript;Name=Ionotropic receptor 116;Parent=Ir116;symbol=Ir116
NC_035109.1	.	CDS	7515810	7517414	.	-	0	ID=Ir116_transcript_CDS1;Name=Ir116_transcript_CDS1;Parent=Ir116_transcript
NC_035109.1	.	exon	7515796	7517414	.	-	.	ID=Ir116_transcript_exon1;Name=Ir116_transcript_exon1;Parent=Ir116_transcript
###
NC_035109.1	.	gene	7398004	7400050	.	+	.	ID=Ir113;Name=Ionotropic receptor 113
NC_035109.1	.	mRNA	7398004	7400050	.	-	.	ID=Ir113_transcript;Name=Ionotropic receptor 113;Parent=Ir113;symbol=Ir113
NC_035109.1	.	exon	7399552	7400050	.	-	.	ID=Ir113_transcript_exon1;Name=Ir113_transcript_exon1;Parent=Ir113_transcript
NC_035109.1	.	non_canonical_three_prime_splice_site	7399164	7399164	.	-	.	ID=Ir113_transcript_non_canonical_three_prime_splice_site1;Name=Ir113_transcript_non_canonical_three_prime_splice_site1;Parent=Ir113_transcript
NC_035109.1	.	CDS	7399552	7400050	.	-	0	ID=Ir113_transcript_CDS1;Name=Ir113_transcript_CDS1;Parent=Ir113_transcript
NC_035109.1	.	CDS	7398007	7399163	.	-	2	ID=Ir113_transcript_CDS2;Name=Ir113_transcript_CDS2;Parent=Ir113_transcript
NC_035109.1	.	exon	7398004	7399163	.	-	.	ID=Ir113_transcript_exon2;Name=Ir113_transcript_exon2;Parent=Ir113_transcript
###
NC_035109.1	.	gene	114437795	114439724	.	+	.	ID=Ir118;Name=Ionotropic receptor 118
NC_035109.1	.	mRNA	114437795	114439724	.	-	.	ID=Ir118_transcript;Name=Ionotropic receptor 118;Parent=Ir118;symbol=Ir118
NC_035109.1	.	CDS	114437811	114439694	.	-	0	ID=Ir118_transcript_CDS1;Name=Ir118_transcript_CDS1;Parent=Ir118_transcript
NC_035109.1	.	exon	114437795	114439724	.	-	.	ID=Ir118_transcript_exon1;Name=Ir118_transcript_exon1;Parent=Ir118_transcript
###
NC_035109.1	.	pseudogene	103346397	103348437	.	+	.	ID=Ir41h;Name=Ionotropic receptor 41h
NC_035109.1	.	transcript	103346397	103348437	.	+	.	ID=Ir41h_transcript;Name=Ionotropic receptor 41h;Parent=Ir41h;symbol=Ir41h
NC_035109.1	.	exon	103347453	103347861	.	+	.	ID=Ir41h_transcript_exon1;Name=Ir41h_transcript_exon1;Parent=Ir41h_transcript
NC_035109.1	.	exon	103346397	103346467	.	+	.	ID=Ir41h_transcript_exon2;Name=Ir41h_transcript_exon2;Parent=Ir41h_transcript
NC_035109.1	.	exon	103347925	103348437	.	+	.	ID=Ir41h_transcript_exon3;Name=Ir41h_transcript_exon3;Parent=Ir41h_transcript
NC_035109.1	.	exon	103346526	103347383	.	+	.	ID=Ir41h_transcript_exon4;Name=Ir41h_transcript_exon4;Parent=Ir41h_transcript
###
NC_035109.1	.	gene	87865832	87867536	.	+	.	ID=Ir128;Name=Ionotropic receptor 128
NC_035109.1	.	mRNA	87865832	87867536	.	+	.	ID=Ir128_transcript;Name=Ionotropic receptor 128;Parent=Ir128;symbol=Ir128
NC_035109.1	.	CDS	87865832	87867536	.	+	0	ID=Ir128_transcript_CDS1;Name=Ir128_transcript_CDS1;Parent=Ir128_transcript
NC_035109.1	.	exon	87865832	87867536	.	+	.	ID=Ir128_transcript_exon1;Name=Ir128_transcript_exon1;Parent=Ir128_transcript
###
NC_035109.1	.	pseudogene	340654290	340655520	.	+	.	ID=Or111;Name=Odorant receptor 111
NC_035109.1	.	transcript	340654290	340655520	.	+	.	ID=Or111_transcript;Name=Odorant receptor 111;Parent=Or111;symbol=Or111
NC_035109.1	.	exon	340654290	340654437	.	+	.	ID=Or111_transcript_exon1;Name=Or111_transcript_exon1;Parent=Or111_transcript
NC_035109.1	.	exon	340655034	340655235	.	+	.	ID=Or111_transcript_exon2;Name=Or111_transcript_exon2;Parent=Or111_transcript
NC_035109.1	.	exon	340654516	340654976	.	+	.	ID=Or111_transcript_exon3;Name=Or111_transcript_exon3;Parent=Or111_transcript
NC_035109.1	.	exon	340655290	340655520	.	+	.	ID=Or111_transcript_exon4;Name=Or111_transcript_exon4;Parent=Or111_transcript
###
NC_035109.1	.	gene	7373341	7375089	.	+	.	ID=Ir111;Name=Ionotropic receptor 111
NC_035109.1	.	mRNA	7373341	7375089	.	+	.	ID=Ir111_transcript;Name=Ionotropic receptor 111;Parent=Ir111;symbol=Ir111
NC_035109.1	.	exon	7373341	7375089	.	+	.	ID=Ir111_transcript_exon1;Name=Ir111_transcript_exon1;Parent=Ir111_transcript
NC_035109.1	.	CDS	7373341	7374948	.	+	0	ID=Ir111_transcript_CDS1;Name=Ir111_transcript_CDS1;Parent=Ir111_transcript
###
NC_035109.1	.	gene	7425763	7427328	.	+	.	ID=Ir114;Name=Ionotropic receptor 114
NC_035109.1	.	mRNA	7425763	7427328	.	-	.	ID=Ir114_transcript;Name=Ionotropic receptor 114;Parent=Ir114;symbol=Ir114
NC_035109.1	.	exon	7425763	7427328	.	-	.	ID=Ir114_transcript_exon1;Name=Ir114_transcript_exon1;Parent=Ir114_transcript
NC_035109.1	.	CDS	7425763	7427328	.	-	0	ID=Ir114_transcript_CDS1;Name=Ir114_transcript_CDS1;Parent=Ir114_transcript
###
NC_035109.1	.	gene	7847065	7858212	.	+	.	ID=Ir117;Name=Ionotropic receptor 117
NC_035109.1	.	mRNA	7847065	7858212	.	-	.	ID=Ir117_transcript;Name=Ionotropic receptor 117;Parent=Ir117;symbol=Ir117
NC_035109.1	.	non_canonical_three_prime_splice_site	7847302	7847302	.	-	.	ID=Ir117_transcript_non_canonical_three_prime_splice_site1;Name=Ir117_transcript_non_canonical_three_prime_splice_site1;Parent=Ir117_transcript
NC_035109.1	.	exon	7847065	7847301	.	-	.	ID=Ir117_transcript_exon1;Name=Ir117_transcript_exon1;Parent=Ir117_transcript
NC_035109.1	.	CDS	7856892	7858212	.	-	0	ID=Ir117_transcript_CDS1;Name=Ir117_transcript_CDS1;Parent=Ir117_transcript
NC_035109.1	.	CDS	7847065	7847301	.	-	0	ID=Ir117_transcript_CDS2;Name=Ir117_transcript_CDS2;Parent=Ir117_transcript
NC_035109.1	.	non_canonical_five_prime_splice_site	7856890	7856890	.	-	.	ID=Ir117_transcript_non_canonical_five_prime_splice_site1;Name=Ir117_transcript_non_canonical_five_prime_splice_site1;Parent=Ir117_transcript
NC_035109.1	.	exon	7856892	7858212	.	-	.	ID=Ir117_transcript_exon2;Name=Ir117_transcript_exon2;Parent=Ir117_transcript
###
NC_035109.1	.	pseudogene	7434622	7436172	.	-	.	ID=Ir115;Name=Ionotropic receptor 115
NC_035109.1	.	transcript	7434622	7436172	.	-	.	ID=Ir115_transcript;Name=Ionotropic receptor 115;Parent=Ir115;symbol=Ir115
NC_035109.1	.	exon	7434622	7436172	.	-	.	ID=Ir115_transcript_exon1;Name=Ir115_transcript_exon1;Parent=Ir115_transcript
###
NC_035109.1	.	gene	87229592	87231703	.	+	.	ID=Ir133;Name=Ionotropic receptor 133
NC_035109.1	.	mRNA	87229592	87231703	.	+	.	ID=Ir133_transcript;Name=Ionotropic receptor 133;Parent=Ir133;symbol=Ir133
NC_035109.1	.	CDS	87229592	87231319	.	+	0	ID=Ir133_transcript_CDS1;Name=Ir133_transcript_CDS1;Parent=Ir133_transcript
NC_035109.1	.	exon	87229592	87231703	.	+	.	ID=Ir133_transcript_exon1;Name=Ir133_transcript_exon1;Parent=Ir133_transcript
###
NC_035109.1	.	pseudogene	16479976	16481606	.	-	.	ID=Ir112;Name=Ionotropic receptor 112
NC_035109.1	.	transcript	16479976	16481606	.	-	.	ID=Ir112_transcript;Name=Ionotropic receptor 112;Parent=Ir112;symbol=Ir112
NC_035109.1	.	exon	16479976	16481606	.	-	.	ID=Ir112_transcript_exon1;Name=Ir112_transcript_exon1;Parent=Ir112_transcript
###
NC_035109.1	.	gene	95704906	95706597	.	+	.	ID=Ir164;Name=Ionotropic receptor 164
NC_035109.1	.	mRNA	95704906	95706597	.	-	.	ID=Ir164_transcript;Name=Ionotropic receptor 164;Parent=Ir164;symbol=Ir164
NC_035109.1	.	CDS	95704906	95706597	.	-	0	ID=Ir164_transcript_CDS1;Name=Ir164_transcript_CDS1;Parent=Ir164_transcript
NC_035109.1	.	exon	95704906	95706597	.	-	.	ID=Ir164_transcript_exon1;Name=Ir164_transcript_exon1;Parent=Ir164_transcript
###
NC_035109.1	.	gene	95690727	95692400	.	+	.	ID=Ir163;Name=Ionotropic receptor 163
NC_035109.1	.	mRNA	95690727	95692400	.	-	.	ID=Ir163_transcript;Name=Ionotropic receptor 163;Parent=Ir163;symbol=Ir163
NC_035109.1	.	exon	95690727	95692400	.	-	.	ID=Ir163_transcript_exon1;Name=Ir163_transcript_exon1;Parent=Ir163_transcript
NC_035109.1	.	CDS	95690727	95692400	.	-	0	ID=Ir163_transcript_CDS1;Name=Ir163_transcript_CDS1;Parent=Ir163_transcript
###
NC_035109.1	.	gene	95671780	95673402	.	-	.	ID=Ir162;Name=Ionotropic receptor 162
NC_035109.1	.	mRNA	95671780	95673402	.	-	.	ID=Ir162_transcript;Name=Ionotropic receptor 162;Parent=Ir162;symbol=Ir162
NC_035109.1	.	exon	95671780	95673402	.	-	.	ID=Ir162_transcript_exon1;Name=Ir162_transcript_exon1;Parent=Ir162_transcript
NC_035109.1	.	CDS	95671780	95673402	.	-	0	ID=Ir162_transcript_CDS1;Name=Ir162_transcript_CDS1;Parent=Ir162_transcript
###
NC_035109.1	.	gene	84233707	84236057	.	-	.	ID=Ir75l;Name=Ionotropic receptor 75l
NC_035109.1	.	mRNA	84233707	84236057	.	-	.	ID=Ir75l_transcript;Name=Ionotropic receptor 75l;Parent=Ir75l;symbol=Ir75l
NC_035109.1	.	exon	84233707	84234328	.	-	.	ID=Ir75l_transcript_exon1;Name=Ir75l_transcript_exon1;Parent=Ir75l_transcript
NC_035109.1	.	exon	84235871	84236057	.	-	.	ID=Ir75l_transcript_exon2;Name=Ir75l_transcript_exon2;Parent=Ir75l_transcript
NC_035109.1	.	exon	84235123	84235250	.	-	.	ID=Ir75l_transcript_exon3;Name=Ir75l_transcript_exon3;Parent=Ir75l_transcript
NC_035109.1	.	exon	84234656	84235056	.	-	.	ID=Ir75l_transcript_exon4;Name=Ir75l_transcript_exon4;Parent=Ir75l_transcript
NC_035109.1	.	exon	84235310	84235809	.	-	.	ID=Ir75l_transcript_exon5;Name=Ir75l_transcript_exon5;Parent=Ir75l_transcript
NC_035109.1	.	exon	84234384	84234595	.	-	.	ID=Ir75l_transcript_exon6;Name=Ir75l_transcript_exon6;Parent=Ir75l_transcript
NC_035109.1	.	CDS	84235871	84236006	.	-	0	ID=Ir75l_transcript_CDS1;Name=Ir75l_transcript_CDS1;Parent=Ir75l_transcript
NC_035109.1	.	CDS	84235310	84235809	.	-	2	ID=Ir75l_transcript_CDS2;Name=Ir75l_transcript_CDS2;Parent=Ir75l_transcript
NC_035109.1	.	CDS	84235123	84235250	.	-	0	ID=Ir75l_transcript_CDS3;Name=Ir75l_transcript_CDS3;Parent=Ir75l_transcript
NC_035109.1	.	CDS	84234656	84235056	.	-	1	ID=Ir75l_transcript_CDS4;Name=Ir75l_transcript_CDS4;Parent=Ir75l_transcript
NC_035109.1	.	CDS	84234384	84234595	.	-	2	ID=Ir75l_transcript_CDS5;Name=Ir75l_transcript_CDS5;Parent=Ir75l_transcript
NC_035109.1	.	CDS	84233798	84234328	.	-	0	ID=Ir75l_transcript_CDS6;Name=Ir75l_transcript_CDS6;Parent=Ir75l_transcript
###
NC_035109.1	.	gene	87129161	87131199	.	-	.	ID=Ir131;Name=Ionotropic receptor 131
NC_035109.1	.	mRNA	87129161	87131199	.	+	.	ID=Ir131_transcript;Name=Ionotropic receptor 131;Parent=Ir131;symbol=Ir131
NC_035109.1	.	CDS	87129161	87130840	.	+	0	ID=Ir131_transcript_CDS1;Name=Ir131_transcript_CDS1;Parent=Ir131_transcript
NC_035109.1	.	exon	87129161	87131199	.	+	.	ID=Ir131_transcript_exon1;Name=Ir131_transcript_exon1;Parent=Ir131_transcript
###
NC_035109.1	.	pseudogene	103164811	103167028	.	+	.	ID=Ir41d;Name=Ionotropic receptor 41d
NC_035109.1	.	transcript	103164811	103167028	.	+	.	ID=Ir41d_transcript;Name=Ionotropic receptor 41d;Parent=Ir41d;symbol=Ir41d
NC_035109.1	.	exon	103166456	103166749	.	+	.	ID=Ir41d_transcript_exon1;Name=Ir41d_transcript_exon1;Parent=Ir41d_transcript
NC_035109.1	.	exon	103165252	103165472	.	+	.	ID=Ir41d_transcript_exon2;Name=Ir41d_transcript_exon2;Parent=Ir41d_transcript
NC_035109.1	.	exon	103165724	103165832	.	+	.	ID=Ir41d_transcript_exon3;Name=Ir41d_transcript_exon3;Parent=Ir41d_transcript
NC_035109.1	.	exon	103166807	103167028	.	+	.	ID=Ir41d_transcript_exon4;Name=Ir41d_transcript_exon4;Parent=Ir41d_transcript
NC_035109.1	.	exon	103164811	103165186	.	+	.	ID=Ir41d_transcript_exon5;Name=Ir41d_transcript_exon5;Parent=Ir41d_transcript
NC_035109.1	.	exon	103165523	103165658	.	+	.	ID=Ir41d_transcript_exon6;Name=Ir41d_transcript_exon6;Parent=Ir41d_transcript
NC_035109.1	.	exon	103165891	103166392	.	+	.	ID=Ir41d_transcript_exon7;Name=Ir41d_transcript_exon7;Parent=Ir41d_transcript
