# Supplementary material for: Improved reference genome of Aedes aegypti informs arbovirus vector control
Source: Nature. 2018 Nov 14;563(7732):501–7. doi: 10.1038/s41586-018-0692-z (PMC6421076; doi:10.1038/s41586-018-0692-z)
Supplement: Supplementary file 3 — This file contains Supplementary Data 1-24 and a detailed guide for the datasets [file 41586_2018_692_MOESM3_ESM.zip › 41586_2018_692_MOESM3_ESM/Supplementary Data 19 - Fig 2 - ChemoreceptorCodingSequences.fasta]

>AaegOrco
ATGAACGTCCAACCGACAAAATACCATGGGCTGGTGCTCGACTTGATGCCGAACATTCGG
CTGATGCAAGGCTTCGGTCACTTTCTTTTCCGTTACGTAAATGGGCCGGTCCTGATTCGG
AAGCTGTACTCCTGGTGGAACCTGATAATGATCCTGCTGCAGTATTTTGCCATCATGGGC
AACCTGGTGATGAATACAGGGGACGTCAATGAGCTAACGGCAAACACCATAACGACGCTG
TTTTTCACCCATTCCGTGACCAAGTTCATCTACGTCGCCGTCAACTCGGAACATTTCTAC
CGCACGCTGGGCATCTGGAATCAACCGAACAGTCATTCACTTTTTGCCGAATCGGATGCT
CGGTACCATTCGATTGCGTTGGCTAAGATGCGAAAACTGCTGGTCATGGTGATGGTGACT
ACAGTGCTATCCGTCGTCGCATGGATCACGATAACATTCTTCGGCGATAGCGTCAAAAAT
GTATTCGACAAAGAGACTAATGAAACGTATACGGTGGAAATTCCCCGATTGCCCATCAAG
GCTTGGTACCCGTGGGATGCAATGAGCGGAGTGCCGTACTTTTTCTCCTTCATCTACCAG
GCTTATTTCCTGCTGTTTTCGATGTGCCAGGCCAACCTCGCCGATGTGATGTTCTGCTCC
TGGCTGCTCTTCACTTGCGAACAGCTGCAGCATTTGAAGGGTATAATGCGCCCCCTGATG
GAACTTTCCGCCACGCTGGACACCTACCGACCAAACTCGGCTGCCCTGTTCCGTGTCGCT
TCCGCCGGATCCAAATCGGAGCTGATTTTGAATGAAGAGAAAGATCCCGACACGAAAGAT
TTCGACTTGAACGGTATCTACAACTCGAAAGCGGACTGGGGTGCACAGTTCAGGGCGCCA
TCCACTTTGCAAACGTTCGGTGACAATGGTATCAATGGTAATCCAAATGGACTAACCAAG
AAGCAGGAACTGATGGTCCGAAGTGCGATCAAGTACTGGGTGGAGAGGCACAAGCACGTC
GTTCGCCTCGTATCGGCCATCGGTGAAACTTACGGAGCCGCCCTGTTGCTTCACATGTTG
ACCTCGACCATCAAGCTGACCCTGTTGGCTTACCAGGCAACCAAAATCGATGCACTCAAC
GTTTATGGACTGACCGTGATCGGCTATCTGGTCTATGCTCTGGCTCAGGTGTTCCTGTTT
TGCATTTTCGGCAATCGATTAATTGAAGAGAGTTCATCAGTGATGGAGGCTGCCTACTCG
TGCCACTGGTATGACGGTTCCGAGGAAGCCAAAACTTTCGTGCAAATCGTTTGCCAGCAG
TGTCAGAAAGCGATGACCATATCCGGGGCCAAGTTTTTCACCGTTTCACTGGATCTGTTC
GCATCGGTTCTGGGAGCGGTCGTCACCTACTTCATGGTGTTGGTGCAGTTGAAATAA
>AaegOr2
ATGTTGATAGAAAATTGTCCAATCATCAACGTCAACGTCAAAGTGTGGCTCTTCTGGGCA
TATCTCCGGAAACCCAAGTGGTACAGTTATCTGTTGGGATGCGTTCCGGTGACGGTGCTG
AACGTGTTCCAATTTATGAACCTTTTTCACGTGATTGCGTCTGGCAGCGGCGATATGAAC
AAGATTATCATCGACGGGTACTTTACGGTGCTCTACTTCAATTTGGTGCTTCGGACATCC
TTCCTAATGGGGAACCGAGGCAAGTTCGAAACGTTTCTGGAGGGAATTGCTGATGAGTAC
GCCGTTCTGGAGAAGCAAAATGACATCCGCCCACTATTGGATCAGTTGACCCGTCGAGCA
AGGATTCTGTCCAAATCGAATCTTTGGCTGGGAGCGTTTATCAGTGCCTGCTTCGTTACG
TATCCTCTGTTTTCGCCGGACAGTGGCCTTCCCTACGGAGTTTATATTCCCGGGGTCGAC
GTCCACGCGTCGCCAATTTACGAAATTGTGTTCGTGCTACAGATTTATCTCACCTTTCCG
GCATGCTGCATGTACATCCCATTCTCTAGCTTCTACTGCACCTGTGCCCTGTTCGGATTG
GTACGAATCGCAGCACTGAAACGGTCCCTGGAGAAAATCCACGAGTACAATACTTCCCCC
CGATCGTTATTTGCGAGGATAAAAGAGTGTCTTCAGTATCACAAGGACATAATCAAATAT
GTGAGCGACCTTAACGAACTGGTGACCTATATATTTCTACTGGAGCTGCTTTCGTTCGGG
ATGATGCTGTGCGCCTTGCTCTTCCTGTTGAGCATCAGCAATCAGTTGGCCCAGATGGTA
ATGATTGGTTCGTACATCTTCATGATTCTGTCGCAAATGTACGCCCTCTATTGGCACTCG
AATGAGGTACGGGAACAGAGCTTGGAGATTGGTGACTCTCTGTATTATAACAGTGCTTGG
CTCGATTTTGACAACTCGGTGAAAAAGAAGATTATCTTGATGCTTGCACGGGCGCAACGG
CCATTAGCGATAAAAATAGGAAACGTCTACCCAATGACACTGGAAATGTTTCAATCGTTG
CTAAATGCGTCGTATTCGTATTTTACATTGCTCCGCAGGGTTTACAATTGA
>AaegOr3
ATGGGTTTTTTCGACCTACAGGACTGCACCGCTGTGATGCCATTTGCCCTGTGGTTACAA
GAAAAATTCGACTTACGGAAATCCCGATGGAAATACCTACGCTATCGTTTTGCGATATCC
TGCATGTGCATCGTAGTCATAGTACCGAAAATATTCCTGGGCTATCGTGACGACATTCGG
CTGGTTCTTCGGGGCATCTCGGAGCTCATTTTCCAGGCCAACATTGCACTCAAGGTGGTG
ATCTTCGTGTGGAATCAGGACCATTTCGAACAGATGTTGGCTTTACTGCGTAAATGGTTT
GAAAAAACTTTTTCAAACGGTTATGATAGTGAACCAAACAAGGCACTTCTCCGATGTAAT
CGTGTGAATGACTTATTTGCCAAAATATACTTCACATACCTGGCAGTAGTTGTCAATATC
TTCAACATAGGTCCATTGATTCATTCGACGTTCATTTATTTGACCTTCGATCGAGAAAAT
AGTACCGAGCCAGTGGAGCTCACTACACACATGGAACAGGAGTTCTACGGATTCGATATC
CGCACCAACTTCCTTCACTATATGGGCTTTACGGCGTGTTCTATTCTAGCGTATTTCTCG
GCAGCCTACATTATGGCAGTTGAGGCTGGATTTATATACTGTTCTTGCAAAAGCTGTTCC
CAGTGTTTCAAAAGCAGTTCGAAGTGGGAGTTAGAAGACATTATTGCCATGCATGACGAC
GCTTACAGATGTCTTGAGCTTTTGGATAAAAACACCACGTTTGCTTCCATGGTACAGGTT
ATCAACTGCGTTCTGATGTGGTGTTTGATGGGCGTTTATCTCACTTATAATGTCAACTAT
AGTGCTGTCAATGTGCTGGTACTGTTTGGCTTGGTGACTTTTGAAACTTATGCACGCTAT
TTGCTTGGAACGGAGGTATCTCAAAAGAGTTTCGACGTTTATCAGGCGGTTTATAATTTT
ACCTGGCACGAGACTCCTGTACCAATACAGAAAAATCTGCTCCAGGTGCTACAAAGAGCA
CAGAAGAAAGTAGGACTCACGATGGTAGGGTTTTGCTACTCGGCTTACGTCGTTATGAAG
AATTGTTTATAA
>AaegOr4
ATGACTCAATCCCTTGAGTTTGACCAAACCTTTGGCTTCATCGCCAAGGTCTTGCAAATG
ATCGGTTATCCAAGCTGTTTAGCACCGTACCCAACGACCTTCGCCAGTCGACTCAAGTCC
AGTGCCGGTTTCGTGGTATGCTTCCTCATGTTGACCTATTGCGTTTTCGGTCAGATCATC
AACATCGGCCTGCTGATGATGGGTCACCGCCAGACGGATCAGGTCGTCGAAGAGGTCGCC
ATCCAGGTCAGCAGCACAGGCTTTTGCATCATCGGACTGGCGAAGATGTACAGTTTGTCG
TACAACCGGGCCATTCTGAGCTGGCTCATTGCGGACTTCAGAGTCAAGTGGAATGCCGGG
GAACTCACAGATAAGGACCGTTCCATACGGGACGGGACGTTACGTCCAACGGTGGCCATT
ACGACTGTAGCGGCATTAGGGAACATCATAATGGTGTCGGCGTTCAACTTTCAACCGGTG
GTGGAGATGATCTACGGTCGGGTGGTTACCGGAGAATGGGTCAAGCTATTTCTGTACGTG
ATTTGGTTCCCTTTCAATTCGACTCACGGGGCGATCTACTATCTGGTGTACTTGTTTGAG
GTTTATTCGGGAGTTATAGTGGCCGTTGGAAACGTGGGGTTCAACTGTATCTTCTGTTTG
CTGACTTCACACTTGTCGATGCAGTTAAAGCTGTTGTGCAGTTGGATCGAGGATATGGTT
GAAGTTGAGGACGAGAAGGGGGTGCAATCGAAGAAGAAGCTCTACAGGATTGTGCGGTAT
CATCAGGACTTGATCAGAGGAAGGAATGCGTTACAATCAATGTTCAGCACAACGCTGTTC
CTGAACTTCTCCGCAAGTTCTGTTCTGATGTGCATGCAGCTTTACCTCATAACTACCGCA
GGCATTACTCTGATGGTCAAGTTTACTCTTTTCATGCTTTGTATTTTGATGGAGATTTTC
ATTCTCTGCTACTACGGTGAAGAGATTCTCGCTAATAGTTCATCGATTGCCGCTGGAGCG
TTCAACTCGAATTGGTACCAGTCGAAGGTGAGCCAACAGAATCCTCGTTTTGGCAAAAAT
TTGATTCCGATTATCCAGCAAGGGCAGAGGCCCATGGTTCTGACGGCGTGGAAGTTTTGG
CCCATAACCATTCGGACGTTCAGCGCCATATTGCAAACATCATGGTCCTATTTTACCTTG
CTGAAAACTGTAATGCATTAG
>AaegOr6
ATGGTCAGCTTCGAGCAAAGTTTTACCGCTGTGGATTTGATTCTCATAACATCTGGGATT
CCATCGTGTAGTTCATTTTATCCCGTTAGCATCAAATCCGCATTAAAAAGAAATGCTGTT
TTCTTGATGGCCTTTACTTTGTTGTTTTACACCGCTTTTGGAGAACTTGTGTACCTAGTG
GAAATGCTGCAGAGAGATTTCTCATTTCTGGAGATTACATTTCAGGCCCCGTGTCTTGGC
TATTGTACAATTGGATTGATGAAAATGTTGATTTTGGCAGTTAAAAGAAACACTATTGCA
GAGCTGGTGCAATCACTTCAAGAAGAATGGAATAAATCGGTTCGAAGTTTGGAACACCAA
TCGATATGTGATGATGTCATGAAACCAGCAATTCGTTTTACTACAATAGTAGCAGTGGTT
AACATCGTGATGGGACTGGCTTTTACTCTGCTGCCGATTCCGGAAATGATTTATTACTAT
TCCACACACGGCAAATGGGTTCGTCAATTGCCGTTTCTTATTTGGTGGAGCTTTGATGCC
TACTCGGGTTTCGTGTACTATTTTATATATCCGCTGTATGTTGTGATCGGATTCTCCGGT
ATTATCATCCACATGGGTTTCGACTGTTTGTTTTGCATTCTGTCTGCTCACTTATGTGTG
CATCTTAGGATTCTGAAGTTTGACTTGGAAAATTTAACCTACGGACTCGATAGCTCAGAA
AACATGAGCATAAAACTCAATCCAAAATTATTTTATATTGTGGAAAAACACCAGAATATT
CTAGAATGCCACGATAGGATGAACAAGATCTTTAACTTTGCATTGTTCTACAACTTTTTT
GTGAGCTCGTTCATTATTTGCATTCAAGGTTTTATGGTAACTGCAGCTTCCGGTTATACC
CTCATCAAATTTGCACTCTTTTTGGCGAGTTTTCTAGTGGAACTTTTTCTTTTGTGTTTC
TATGGACATCACATTGTCGAAAGCAGTGTGCTTGTAGCGGAGGCTGCTTACAATTGTCTT
TGGTACAACACAAATCACCAGTTCCGGACAATTATCCTTCAGATGGTCAATAAGGGACAA
ATACCTTTGTCGTTGATGGCATGGAAAATATGGCCTGTGAATATGAATACATTTGCAAAT
ATTTTAAGCGCATCGTGGTCGTATTTCACTCTAATTCGTACCGTCTATGCCGATTGA
>AaegOr8
ATGGGAGGTAAGTTCTCAATAAATTTGCGAATTGTTCAACCCACTCGGCTTATTCTTGAT
CCATCCCTTCTCTTAGCTTTCAAACGCCGACAAATGAACGACCTGGTGAAGTTCGAGTCC
TTCATTCGGGTGCCGGAGATATTCTTCGACATGATCGGAATCACACGCTACGGGGAAGCT
CGAGATACCTGGAAGGCTCGACTCAAGCAGGCGTTCTTCTGGAGTTCATACGCCAACACA
ATTTTCTGTCTGATCATTGAGCATATCTACTTCATCAAAGCGGCGGGGAACTTCACGAAC
TTTTTGGAATTGACGGCCTTGGCACCGTGCATCGGATTCACGGCGCTGTCGATAGTCAAA
ATTATGACGATCAAGTTGAACGAAGCCAAGTTGAACGGAATTCTCGATCGGCTTAGTGAC
TTATTCCCGAGGAGTCACCTCGATCAGGATCGATATCGAACGTACAACTATAATCTCGAG
TCGCAAATGGTGATGAAGTCATTCTCGATTCTCTACATGATCTTGATTTGGATCTTCAAT
CTGCTTCCGTTGGTATCGATGTTGGTGAACTACATTTCGACTGGAATACTGGAAAAGGAG
CTTCCCTACTTCATGTGGTATTGGTATGATTGGCACAAGGCAGGTTACTACGAGATAACG
TTCTTCCACCAGAACTGGGGAGCCTTCGATTCAGCTGTGTTCAACCTCAGCACGGATTTA
CTCTTTTGTGCAATCATTCTTCTGATTTGTTTGCAATTTGACATATTGGCGTACAGATTG
CGACATGCTAAAGGTGATTATAAGGAGTTGGAACAATGTGTAAAACTGCATCAGTCAGTC
GTTGAGTTGAGCAACCAGCTGGAAGGAATATTCTCACCTTCCATTTTGGTCAACTTTGTC
GGAAGCTCGGTAATAATCTGTCTGGTGGGATTCCAAGCTACGTCCAATATCAGTGCATTC
GATTTGTTCAAATTCATTCTCTTTCTGATTTCATCGTTAGTTCAAGTTTTTCTATTGTGC
TACTACGGAAACAAATTGATTGAAGCGAGTTCACAAATAGGGTACTGTGCCTTCGAAGGT
ACATGGTACATGGCAGACTTGCGCTACCAAAAGTCGCTTCTTTTCGTGATGACTCGAGCT
GGCCAGTGGCAAAAGCTGACGGCGATGAAATTCTCCGTAGTTTCGTTGGCAAGCTATTCG
GCGATCTTAAGTACGTCGTTTTCATACTTCACCTTGCTGAAGACCATCTATGAACCAAGT
CAGAAGTGA
>AaegOr9
ATGTCCGTCGAGAAGATCCTGGCCTGTCCTATCATTTCCATCAATGCCCGTGTGTGGCGC
TTTTGGTCCTTCATTCTGAAGCACGACTACATGCGCTACATCAGCATCATCCCGGTTACT
GCGATGACGGTGCTGATGTTCACCGATCTGTACCGAGCGTGGGGCAATATTGGCGAAGTT
ATTATCAACGCCTACTTTGCCGTGCTCTATTTCAACGCTGTGTTGCGAGTGCTGATTTTG
GTCCATTACCACGAGGAGTACGAATCGTTCTTGGAGAAAATCGCAGACGTGTACAGGGAA
ATCATCTCAATGCCGGATGAAAAAACCAAGGAAATGGTTCAACTTTTTACGAAACGTGCA
CGAGTGATGTCGGTCTCCAATCTGGGTTTGGGTGCCTTTATCAGCGCCTGCTTTGTGGTT
TATCCATTATTTACCGGCGAACGTCGACTTCCTTACGGAATGCACATCCCTGGCGTGAAT
AAATTCGAATCACCTTTGTATGAGATCCTGTATGTGATGCAAGCTGTGCTCACCTTTCCC
GGGTGCTGTATGTACATTCCGTTTACGAGTTTCTTCGCTTCGACGTCGCTGTTCGGTTTG
ATTCAGATCAAATCACTGCAGTATCGGTTGGAGAGCTTCAAGCAGAATGGCACTGGGAAA
TTTAATAAAGAACAACGCTCTCAGCTGGAAGCCATCATCAGTGACCATCAGAGGGTGATT
GCCTATGTTGGGGAGCTGAATGGTTTGGTGACGTACATTTGTCTGGTGGAACTTCTATCG
TTCGGCATGATGCTCTGTGCATTGCTCTTTCTGTTGGTCATTATCGAACACTACGCACAG
CTCATCATCGTGGTGTCGTACATCTTCATGATCATTTCGCAGATTTTCGCATTCTACTGG
CATGCCAATGAGGTCCGGGAAGAGAGCATGGCCATTGGGGAGGCAGCCTACAGTGGACCA
TGGATTGAACTGGATCAAGCGAGCAAAAAGAAACTGTTGTTGGTTATCCTCCGATCACAA
GTGCCACTGGAAATATCCGTTGGAAATGTCTATCCTATGACGTTGGAAATGTTTCAATCA
TTATTGAATGCATCTTACTCATATTTCACTCTTTTGAAACGTGTTTATAGCTAA
>AaegOr10
ATGGCAAGCATTCTTGATTGCCCGATTGTTTCGGTCAACGCTCGGGTGTGGCGCTTTTGG
TCGTTCGTTTTGAAGCACGATGCCATGCGTTATATCAGCATTATACCGGTGACTGTCATG
ACATTTTTCATGTTCACGGATTTGTGTCGTTCGTGGGGAAATATTCAGGAGCTCATAATC
AAAGCCTACTTTGCAGTGTTGTACTTCAACGCGGTGTTGAGAACTCTAATTCTAGTAAAG
GACCGTAAGCTGTACGAAAATTTCATGCAAGGGATATCCAATGTCTATTTTGAGATTTCT
CATATCGACGATCATAAAATCCAAAGCCTACTGAAAAGCTACACGGTTCGTGCTCGAATG
CTGTCAATCTCAAACCTTGCGCTCGGTGCCATCATCAGTACCTGCTTCGTAGTCTATCCA
ATTTTTACCGGGGAACGTGGTTTACCGTACGGAATGTTCATCCCTGGTTTGGACAGTTTC
CGCTCACCGCACTACGAAATAATTTACATAGTGCAGGTTGTTTTGACATTTCCCGGTTGC
TGCATGTACATCCCTTTCACCAGTTTCTTCGCATCGACTACTTTGTTTGGACTGGTGCAA
ATCAAAACCTTGCAACGCCAGCTGCAAACTTTCAAGGACAACATAAGCAGCCAGGACAAG
GAAAAAGTCAAAACGAAAGTTGTCAAGCTTATCGAGGATCATAAGAGAATCATAACTTAC
GTCTCGGAGCTGAATTCACTTGTGACTTACATCTGTTTTGTCGAATTTCTCTCGTTTGGA
ATGATGTTATGCGCTTTACTTTTCCTCTTGAATGTTATTGAAAACCACGCGCAAATCGTC
ATCGTCGCCGCCTACATCTTTATGATAATTTCTCAAATCTTCGCCTTCTACTGGCACGCC
AACGAGGTACGGGAGGAAAGCATGAACCTAGCCGAGGCAGCCTACAGTGGCCCATGGGTC
GAGCTGGACAATTCAATCAAGAAAAAGCTCCTGCTGATAATTCTACGGGCCCAGCAGCCC
CTGGAGATCACAGTAGGCAATGTCTATCCGATGACGCTGGAAATGTTCCAATCCCTGCTG
AATGCATCCTACTCGTACTTCACCCTGCTGCGTCGGGTTTATAATTAA
>AaegOr11
ATGCAGCTGAAAGACGAATGGATCCAGGAGGACGACGTTTACGACAATCCGTTGCTCCGG
TTGACCATCAACGGGTTGAAATACTATGGGATTTTGCTCTATAAGAGCCAACCGTTTAAG
AAGTTGAACTGCTTTAGGGGAGTTTGCTTCACGGCGTCCATGCTGGCGTTTAACGTTACG
CAGTATGTCGATCTCTATCAGGTGTGGGGAAACATTGCCGAAATGACGGCCAATGCGGCC
ACTACGCTTCTTTTTACAACAACAATCGTGAGAATTCTGCATTTCTACTGGAATCGTGCT
AGGTTCAACAACGCTATAAAAGTCGCTGACGAAGGTGTCCAGCATCTGCTTCGATTTGGA
AATGCTCCGGAGAAGGAAATTTTCTGGGACAATGTTAAATACATGAATCGTTTGACTGCA
GCATTTTGGATTTGTGCATTAGTTACGGCCAATACCATGTGTGTTTACGCGTTGGTTCAA
TATCAATCCCTGAAATCCATGGATTCGTTCAACTCAACGGAACCCTTCGACCCGCCCACG
ATTTTGCGTTCTTGGTATCCAACGGACAACATCGTGGACAGCTTTGCCACCATTTATCTC
ATACAGTTGTACATCATGTATGTGGGTCAGCTAATTGTTCCATGTTGGCATGTTTTTATG
GTTAGCTTGATGCTGTACGCTCGAACTGCGTTGATGGCCCTGAACTACAAGTTGGCTAAC
CTGGAACAGTATGCAGTGTCGGGAATGCGTAGCGGACGGAAAATCAAGTGCGTCGTAGAT
CCTGAAGAGGAACGATGTAACGTTCGGAAGGAGCTGATTGTGGAATGCATTCAACAGCAG
CACAAGATCTTCGAGTACACTCGGGAATTGGAAGCCTTGACAAGGGGTGCCATGTTTATG
GACTTTGTGGTATTTTCTGTGTTACTTTGCGCACTGCTGTTTGAAGCTTCTTCGACAAAC
TCATTTGTGCAAATATTTATAGACATTTGCTATATTATGACCATGACCGCTATGCTGTTC
CTCTATTATTGGCACGCCAACGAGATACACTATCAGGCCAACCTTCTTTCCAGCTCGGCA
TTCATGAACGACTGGTATAACTATCCCCGCTCGGTTAACCGCCATTTGATCACCTTCATC
TGCTACAGCAACAAACCGCTTGACATGAAAGCCTACATTGTTTCGATGTCACTGGATACT
TTCCTGGCGATTCTCCGAGCTTCTTACAGCTATTTCACGATCCTGAAACAAGCTGCCGGC
TAA
>AaegOr13
ATGTGGCAGCCGTTGAGAAAATTCCTCGCCCCGGGGCCGGAACTGCTTTCATTCGGTTTA
CAAATGCTACGCTTCATTGGACTTTGGGGTGACCGGCGACAAGTGGTACGTTATCTACTG
GTCCTTTTCAGTGAGTTTATTTTCCTGATCGGCCCAAAAGCGCTTCTCGGTTCGGACAAG
GAAGGATTCGACTCGACGGCCCGTAATATCGGGGAGCTGATCTTTCTGGTCGAGGTTTGC
ATCTCGATTGGCATTTTTGCCAGTCGGCGGGCTTCGTTCGAACGCTTGATCGTGGTTCTG
GAGAACATTCTTCGCCGGAAGTGGCCCCGAAATCTACAGGACGAAATATACCGCTTTCAC
CGAAGGATGGAGTTTTTCGCCCGAGCCTATGCGCTGTATATAGGATTTCTGCTGTTCCTG
TACAACTGTGTTCCGATAGGGTCAACAATCGTCAAACTAATCCGCTTCGACGAGTCGGAA
AGAAGTGATTTCATGTTGGTGGTTGAACTACAATTTTTCTGGTTCGACATTCGACGCAAT
GTGGTTCACTACGCTATCTACATGGCATTCTGCTTCGTGGCGGTAAGTTGTTCAGCTTAC
CAAAGCACCCTCAAAGGTTCGGTTATCGTGGTGGTGACTCAATATGGTTCCAAGTTGTTT
GAGCTCATTAGCAAGCGGATCGATGCCATGCGAAGCATCGAAAGGGCCGCTGACCGGGAT
CGTGAACTTCGGGAGATTGTCAAGCTGCATGGTATGGCTTTGGAGTACGTACAACATTTG
GAGTCCACGATCAGCTTCGTTATGATAAATCAGATCATGAACTGCATTTTCATTTGGTGC
TTGATGATGTTCTACGTTTCGACGAACTTTGGCCCCAATGCAGCAAACGTGATGCTTCTC
TTCTTGGTGCTGATGGGGGAAATGGTGGTCTACTGTTTGAACGGAACTGCTCTCAGTGAA
CAAGCGGCCGGTGTTGGTCATGCAATCTACAACTACCCTTGGTACAAAGAATCGGTGGCA
ATGCAGAAGAACATGCAGCTAATGATTCAACGGGCTCAACGACCGACCGGCATTACGGCA
GCCAAATTTTACTTCGTGAACATCGAACGGCTCGGATTGGTCACCCAGGCGTCGTATTCT
TACTATTTGATTCTGAAGAATAGATTCTAG
>AaegOr14
ATGAACTACTTTGAGCTAGTTGAACCGGAAGCGGTGATGCCGTTGGCTCTCCGTTTGCTG
GAGACCTATGGACTACGCGGCGAAAAGCGGAAATTTCTGCTGTTTCAAGTAATGATTTTT
TGGGAAATGTTGATGATAGTGATTCCCAAGATTTTCCTCGGTTATCGCAGTCAGGATTTG
GTGATTCGTGGCCTATCGGAGTTGCTGTTCCAGTTGCACATCATGATTCGGATATGTATA
TTTGCATGGCACCGTTTTAAGTTCGAGGGATTGGTTGCCATTATACGGAGAGTATACAAG
AAAATTTGTTCATCTGAAGGAGATTCAACAATGAAGGCCGATTTACTGAACTTCAACGTA
ATGATTAATAAGCAATGCAAAGGATACTTCCTGTATATTATGGGTTGCGTCAGCTTGTTC
ACGGTGGCTCCATTATTTCAAAGTTTGGGTAAATTCATTACAAATCGAAGAGGAAACGCA
ACAGAGAATGTAGAATATATAACAATGATGGAACAAGAATTCTACGGTTTGGATATCCGT
GGAAATTTCAGTCACTATTTGATTTATGTCGCACTAGGAAGCATTGCCTTTTTCACTTCG
GCATCATTCTTTGCTGTGACCGGTGTGATAATGAATTGTGGAGTCCGATATACGATGCCA
ATGTTCCGATTGATAGTTGTTAGACTGAATAAGCTTCATGAACTTCCAGAGCAGCATATT
CGTGAAGAACTTCGGGAAACCATTAATTTGCATGTGGATGCATTAAGGTGCGTCAAGATA
TTGGAAAAAATCGCCAATGTGGCCATGGTCATTCAAATCGTGGATTGCGTACTCATATGG
ATTTCCATGATTTTGTATATGAGAAATAATCTTAGTGTTGATGCCATTAGTCTAATGGTT
CTATTCGTTGTTCTAACTGGGGAAACTTATGCTCTTTGTGATTTATTGACTCAGCTCACT
AATGAGAGTTTAGCAGTGACACGAGCCATCATTGACTGCCAGTGGTACAGCTTGCCATTG
GATATACAGAAATCATTGTCGTTTGTCTTATTTAGAGCCCAACGCAAAGAAGGTATCACA
GCGGCAAAGTTTTTCTTCATGGATGTTGAACGTTTTGGAAGGGTGGCGCAGACTTCATAT
TCGATCTACGTGGTGCTTAAGGATTACTTGTAA
>AaegOr15
ATGAAGTACTTTGAGCTGACTGAGCCGGAAGCCGCTATGCCGTTGGCTCTTCGCTTGCTG
GAGACCTATGGATTACGCGGAGGAAAGCGGAAGTTTTTGCAGTTTCAAGTGACGATTCTG
TGGGAACTGCTGATGATAGTGATTCCCAAGATTGTCTTCGGTTATCGCAGTCAGGATTTG
GTGATAAGGGGCCTGTCGGAGCTACTGTTTCAGTTGCACATCATGATTCGGATTTCCATA
TTTGCGTGGCACCGATTCAAATACGAAAGTTTGATTGACATAATCCGGAAAGTTTACAGA
AAAACGTTTTCCACTGGAGGAGATCCGACCTCGAAATCCATCATCTTAAAATTCAACCAA
ATGATCAACAAGCAATCCAAAGGGTACTTTCTGTATATTATGGGATGTGTCAGCTTGTTT
TCTGTGGCTCCGGTGGTTCAAAGTGTAATAATTTTCATGGCAAATCAAAGTCGAAATGGA
ACCGAGAAAGCCGAATATGTTACGATGATGGAACAAGAATTCTACGGTTTGGATATTCGA
GGAAACTTTGGACACTACGCTATTTACGTTGCCCTGGCAGGATTAGCGCATTACTACTCA
GCGTCGTTTTTTGCTGTGACCGGTGTGATAATTATATGTGGAGTCCGCTGCACGATTTTA
ACTTTCAAATTGATAAACGTGCGACTCAGCAAGCTGCACGAACTTCCGAAGCAAGATATT
CGCGATGAACTTAGAGAAATTATCGACCTTCATGTGGATGCTTTGAGGTGCATCCAGCTT
TTGGAACAAATCGCTAATTTGGCTATGGTTATTCAGATCATCGACTGCGTTCTGATTTGG
ATTTCTATGATTTTGTATATGAGAAATAATCTGGGTGTTGACGCCATTAGTCTAATGGTG
CTTTTCGTGGCACTTACCGGAGAGACCTATGCCCTATGTGATCTTCTGACTCAGCTCACC
AGTGAGAGTTTAGCAGTGACACGAGCCATTATTGACTGCCAGTGGTACAGCTTGCCATTG
GATGTTCAGAAATCGTTGTCGTTTGTTTTATTCAGAGCCCAACGCAAAGAAGGTATCACA
GCAGCAAAGTTTTTCTTCATGGACATTGAACGCTTCGGAAGTGTGGCTCAAACTTCATAT
TCAATCTACGTTGTACTAAAGGATCAGTTGTAA
>AaegOr16
ATGGAAACAGTTAAGAAGTTCAAACTCATTCGTGATATTCGAGCGGAAATTACAGATCCT
CAAAAGACTTACGATGACATGATGCATCAGTTGAACTCCGTCGCTCAAAAGTATCTCGGA
ATGGACACCCTACATCTCGAATTTTCCTTCGTCAATCGCCGCTTCATATTTCTCCTAGCG
ATAATGAGCACGTTTCTGTACGCGGATGTAGAATCCGCTGTTTTGGCTGGCGATGTCGGT
GAGGTTGCGTACAATATTGCCGTTTTGGGCTTCGGTCTGCAAGGATTCGCCAAGTTTGAT
GCCTACGTGTATCGTAAGGAGTCTATGCATACACTTGTGTGGCAGATTAGTGCTTTTTTG
AACAAGAAGAAAATGTTCGACGGCTTGAACGAAATCGTGACCGCAAACGTGGCAATCATG
GTGCTTCTGAAGAGATTCTACATTGGTCTGTATGGCTTCGTCTTCGTCAGCATGAGTTCG
TTAGGTTTGATCTCATCGTTATCTAGCGGAGAACGTCAGTTGTCGTTTGGATTTCAGTTC
TCGTTTTTGGACACATCCAACTGGGTTGGGTATTTAGCGACGTACATCTACCAGGTGGCT
GGCATATTGATGGTGGTCATAAGTTCGTGCTGTAATGATATACTGATTGTGGTTTTGTAC
ATAACTGCTATGGGAATGTACGACTGCATGATGTTCGATCTGAGGGAGCTGTCTAAATTG
TCGCAAATGGAAAAGTCCTCGGCCAATAAACGGATTGCAGAGGAACGAATCAAGTCGGTC
ATTCAACAACACCAAGAGGTGCTGGAATTCCTTGAGCTCTCGAATGAAACTTTCAGTTTG
TACTTTTTGATGAGCCTTGTTTGTATGACCACTGCGATTGCCATTTTGTTGGTCGCCTTG
GTTTGGAATCGCTGGTATGCCGGTCTCGTGATTTGCTTCGCAGCCTCATCCCAAATTTTC
GCGCTCTCGTTGCTGGGAACACTTCTATTGGTTAAAAGTGAAGAACTGATCGACGAGGTT
TACTCAATAACTTGGTATGATATGGATCTACCTGTTCAACGGTCTTTGAAACTTTTCCTG
CTAATGTCCCAGCACGTTAAAGAGATATCCTACCGCTTCGGTGTTATGAACATGGAAACA
TATGTACAAAGCCATAAAATGATCTACAGTTTTTTCACCATGCTTGTAACAGCGCAGGAA
TAG
>AaegOr18
GTGGATGTACTCAAGCGATTAAAACTGTTCCAGAAAATTCGTGCGGAAATTGGAGATCCT
CAGATGGTATACGATGGCATCACAATGCAGTTGAATACGGCTGCTCGCAAATATCTAGGG
ATGGATGCCCTATTTGTGGAATTTTCTTTCGTCAATCCTCGATACATCCTACTTCTGATC
ATAATGAGTAGTTTCCTGTACGCCGACGTCGAAGCAGCAGCATTGGCCGAAGACATCGGA
GGTTTCTCGTACAATATAGCCGTGCTGGGGTTCGGTTTGCAAGGATTCGCCAAGTTCGAA
GCGTATGTTTATCGTAAAAAGTCCATGAGTGAGCTCATTTGGAGTGTCAGTCGGTTTCTG
GGCGAGAACAAAGGGAACGATCGCTTGAACCCCTTACTGGTCGATAATGTTTCGGTAATA
GTGATGATTGAGCAGTTCTATTTCAAACTGTATGGCTTAGTGTTTGTCACTGTCAGTACT
TTCGGAATGATTACTTCACTTATCAGCAGAGAACGCTCGCTGTCGTTCGGATTTCAGTTC
TCCTTTGATGATACCTCTCAGTGGGCTGGATTTACGTTTACCTATTGTTACCAAGTGATA
AGTTCAATGATGGTGGTTATCAGCTCATATTGTAACGACATTTTGATAGGGGCTGTGTAC
GTTAACGCTATGACCATGTATGACTGTATAATGTCAGATCTTAGAGAGCTGTCCAAGCTA
GCGAATCCGACCCTTTAGTTGGAACGATTGACAGCTGGAGAAAATGCTCAAGACTCACGC
ATCTGGAGAGCACATCATTCCTCGACCTATCCAATGAAGTTTTCAGCTCATACTTTCTAA
TGAGTCTTGCCAGTATGACCGGTACTATCGCTGTATTGCTCACCGCCTTAGTTTTTGTTC
GCTGGTATCCGGCCATTGTCATCTGTTTCGCTGCCTCGTTCCAAATCTTTTCACTTTCTC
TTCTAGGAACGCTCTTACTGATAAAGGGTGAAGAATTGGTGGAACAGGTGTACGATATCA
ATTGGTACAATTTGGACTTGAAGGTGCAAAAATCGGTGAAGCTTTTGCTGCTGATGTCGC
AGTACTATAAAGAGATATCTTTTCGCTTCGGAGTAATGAACATGGAGACATACGTTAAGA
GCAACAAAATGATCTACAGCTTTTTTACTATGCCAGTAACAACAAAGGAATAA
>AaegOr19
ATGGATGTACTCAAGCGATTAAAACTGTTCCAGAAAATTCGTGCGGAAATTGGAGATCCT
CAGATGGTATACGATGGCATCACAATGCAGTTGAATACGGCTGCTCGCAAATATCTAGGG
ATGGATGCCCTATTTGTGGAATTTTCTTTCGTCAATCCTCGATACATCCTACTTCTGATC
ATAATGAGTAGTTTCCTGTACGCCGACGTCGAAGCAGCAGCATTGGCCGAAGACATCGGA
GGTTTCTCGTACAATATAGCCGTGCTGGGGTTCGGTTTGCAAGGATTCGCCAAGTTCGAA
GCGTATGTTTATCGTAAAAAGTCCATGAGTGAGCTCATTTGGAGTGTCAGTCGGTTTCTG
GGCGAGAACAAAGGGAACGATCGCTTGAACCCCTTACTGGTCGATAATGTTTCGGTAATA
GTGATGATTGAGCAGTTCTATTTCAAACTGTATGGCTTAGTGTTTGTCACTGTCAGTACT
TTCGGAATGATTACTTCACTTATCAGCAGAGAACGCTCGCTGTCGTTCGGATTTCAGTTC
TCCTTTGATGATACCTCTCAGTGGGCTGGATTTACGTTTACCTATTGTTACCAAGTGATA
AGTTCAATGATGGTGGTTATCAGCTCATATTGTAACGACATTTTGATAGGGGCTGTGTAC
GTTAACGCTATGACCATGTATGACTGTATAATGTCAGATCTTAGAGAGCTGTCCAAGNCT
AGCGAATCCGACCCTTTAGTTGGAACGATTGACAGCTGGAGAAAATGCTCAAGACTCACG
CATCTGGAGAGCACATCATTCCTCGACCTATCCAATGAAGTTTTCAGCTCATACTTTCTA
ATGAGTCTTGCCAGTATGACCGGTACTATCGCTGTATTGCTCACCGCCTTAGTTTTTGTT
CGCTGGTATCCGGCCATTGTCATCTGTTTCGCTGCCTCGTTCCAAATCTTTTCACTTTCT
CTTCTAGGAACGCTCTTACTGATAAAGGGTGAAGAATTGGTGGAACAGGTGTACGATATC
AATTGGTACAATTTGGACTTGAAGGTGCAAAAATCGGTGAAGCTTTTGCTGCTGATGTCG
CAGTACTATAAAGAGATATCTTTTCGCTTCGGAGTAATGAACATGGAGACATACGTTAAG
AGCAACAAAATGATCTACAGCTTTTTTACTATGCCAGTAACAACAAAGGAATAA
>AaegOr20
ATGGATTTGCTGAACAAACTACAGAAATACCACATTTTTCGACACGATTACAAAGGAGCA
GATGTTGCTTATATTAATACAATTGATCGCATTGAGTATTTCAGTGGTTTCATGGGAATA
AATTTATTCAATCGTGTTTTTAAGTTTTGCAACTTTACCTTCTTGTGGGGCGTCAGTACG
TTGTTCATTTATATTTATCTGGTGTTAACCTCAACTTACTACTATCGGAATGACATTGAA
AAGGCTTTATCGTGTGTGACAACCTTCGGATTCTCAACACAGGGAGCATCGAAAATTTAC
TCTTTCATCCTACGACGCAAAAAGGTCATCGTTATTCATGAAATGAATCTGGAATTTTTC
AAATTGGACATCATGCAAAACGAAACCGTTAAGAAAGCGTTCCAACCGAGTGTCCAATTG
AATCATATCCTTCTGACGCTAACCATATATGGATATATCGGTCTTGTTGCGATAATTGCT
TTGGCACCGGAGTTGTATGGTTTGATTATATCCAAGTACATACTTCCCTTCGGTTTTGAG
ATCATCCATTCGGACGCCGGTTTTGCGTATGCTATCAACAGTTGGTTTCAAGTCAATTGC
ACTTACTATGTTGCGTTTCTGACGACGGTCACCGATGGAACATTTATCCTTTATCTCCTT
AATGCCACTGGGCAAATAGATGCCATCGTAGAGCTTCTTCACGAGCTGGACGACATAATG
ATGGAGGAGCACGAGGAGCAGAAAATCGACGAGCAATTGCAAAAAATCATCACGATTCAC
AAACATCATCAGCTGTACATGAGAAAAGTGGAACATTTATTCAACTTGTACTTTCTGATT
TCGATTGCCTCGCTTTGCTTCAACATGTCAATCTCGTTGGCCGCTTTCGTTCTGATCGAC
TGGTATCTTGGCGTTGTGGTGTTTTGTTTCGCTTCGTCGCAAATATTCTATATGTGTTTT
CTTGGATCTTATTATGAGACTAAGAGCGAGTTTCTCATAACGGAAATAGGTTCATTCGAT
TGGTACAAATTGTCGGTGAAAAATCAAAAAATGGTTAAGTTTATCCTCGCTACGTCTCAG
TCTCCGATACTGGTAACAGCTATTATGGAAAATTTGAACGTTGCTGCTTATTTGAAGATT
CATAAAACTGTTTACTCCGGTATTATGCTGCTCTTGCGTGTAAAGGATTGA
>AaegOr21
ATGGATCTTATAGAAACGCTGAGCCGTTACTACGTGTTCAGGTACAAAATTAATTCAGCT
GTTCAATTTTACCATGAAATGGTAGAAAAGATCGACAAATATAATGCGATCATTGGAGCT
AATATGTTCAAAAGCAAATCCATTGTGCTTACGTTTCCATTTGCTCTGGCAGTTTGCATG
CATTGCATCTATGTTTATCTTTTCACTTCTTCAATGTATTATTATCGTGATGATATTGAA
AAAATATTGATAAATGTAACTACGATTGGATTCTCAATTCAGATGCTGGCTAAACTCTAC
ACTTTTTTGTATGGTCGCCAAAATATGGTTGAACTTCACAAGCTAAATCTTATATATTTT
GAGAACAACCATGTTGGCAGTGAAACCGTTAAGAAAGCATTGTTTAAAAATGCAAAATTT
ACATATGTTGTTTTGCAGTTGGTTGTAATATATCTGTTCACTCTTTTGATATTGATGACA
GCTCCATTTCTACTGTACAGTGTAATCTCATCGAAACGGTTATTACCTTTTGTATTTGAG
TGGTCACATTCCGAGAATTGGATTGCCTACTCAGTAAATATTGTGATTCAAGCAATTTGC
TTTTTCTATGTGGTGGTTGGAACATATTCAACTGATGCCACGTTTATAGTGTATTTGCTT
ACGGGGTGTGGTCAAATAGATGCGATCGGAGCAATGTTACAGGATCTAAATACTATGATC
GAGGATGGCGCCAGTGAGCAGCAAATAACAGAGCAGATCACGAGAATTGTCAAGCTACAT
CAACATCTGATGTTGTACATGTCAGATTTGGAGAGCAAGTTCAGTGGATATTTCCTCACC
ACATTGGGTGTTCTATCATTCATTATGATAGTTTCGATGTGCGCCTTAATATTGATAAAT
TGGGCTACCGGTTTACTTCTCGTATTGATTGCAACATGTCAGCTACTTTTTGTCTGTTCT
CTTGGTACCTACTGGCAAATCAAATGTGACAAATTGCTCGTTGATGTATGGTCCTTACAA
TGGTACAGGCTGTCCGTGCGAAATCAGAAATCTTTTCTTTTACTTCTGAACGGTGCCCAA
GCTCCTCTCAATCTAACAGCTATCTTTACACCTCTTGATATGTCGGCTTATTTGAGCATA
CATAGAACTCTGTATTCGATTTGCATGCTTTTGATTCAATTTACTGAGTAA
>AaegOr22
ATGGTTTTCTCGCAAGCATATAAGAGCCAGATTGGCAAGCCGGATGCGAAATTAGCCATG
GGTCTTCTATTTCGGATGTCCAACTTTGTTCGTGCACGAACTCCGAACTATCGTGGCACT
TTTGCCGTGTTCAGAGTGTTCATGCTGATATGTGGTGTGAATTTCTTCGACGAAGACTTC
ATGGTTGGACCAGTGAATATGTTCCGATTTGTGGGTCCTATGTTGACCGGTTACTACTCG
TTGGTAGCATGTTTGATTCATCTGATTCGATATCTTGGAGACACTGATGTTACTATTCTG
AGTTTGGCTGCGTTTTTTGCTGCATTCGAAGTCTTGATCAAGGTCGGAGGTATGGCATTG
AAGCGAAAACTTGGAGCTAGGTTGATGAACACCATTTTGGAAGATCGTAGTTACGAGGAT
GGCGAGGTTGAACGATTCACATTCCTCAAGTATCACACCCTAGCGAGGAAGTTAATGTAC
ATTACGATCATTTCGTACCCGTTCACGGCACTGATGTTGCTGTCCTATCCGGTGCTTGTC
GGAAAGCTGGACGAATACGTACTTCCGGTGGGCTACTCGATTCCGTTTATAAACTACAAG
CAGCATCCTTGGTACACAATAAACTATCTGATAACCATCGTCCAAATGGCTTGGTGTACA
TTGGCTTTTATTGGTTGCGACGGTCCGTTCTATTTATACGTGTGTTACTCGTCATGTAAA
CTGGAGATTTTGAAGAGCTACACCGAGAAGATCGGCGAAACCAACGACATTGAGGAGCAA
AGGACATTGATGAGGAAGATTATTGAAATACATACACAAGTTTTAGAATTTCTAAGAGAT
TGCTCTAACTTTTACAACGAGATCTACTTGACCCAAGTTCTATTCTCCATAGCTCACATC
TGCGTTTCGCTGTTCCATGTTCAGCTGAAATGGAAAAACAGCTCTTACGGTATGCTCGCA
ACCAACGTGGCCAAGATGTGGATCTTTTGCTACTGTGGCGAACTAGTCGTCACCAAATCC
AACGAACTCTCTGAGGCGATGTACACCAATCGGTGGTATCAGTTGTGGTCCAAGAAGGAT
CTTAAGGTGATTCAATTTATGCTGGCCAATGCACACCGCAATGTGGGCTTTTCATTCGGA
GGATTTGGATTTCTGTCATACGACGCGTTTGCTGAGATCATGAAAACCGCCTATAGCTGC
AACGCATTCTTGCATAACATGATGAATTGA
>AaegOr23
ATGGAACGATTCCAACGATATTATAATCGTCGCAAAAATGAACTGCAATCGGAGTTTAAA
TCTTCACGAGCCATGTACGAAAGTGCGTGTGACACCTTAATAGGCTATTTTCACGTTAGT
GGTGCCGATCGTTTGCGGGGAGGTGACTACACCCGGTTGAATCCTCGGTTGATTTTTCTG
GTTTGTGATCTAACGTTATACATTGTGGTAAATTGTTGGTGCTTGACTGTATTTTGGGGA
CAGTTGACCGATGTCGTGTTCTGTCTGGTCACCATGGGTATAGCTGTCCAGGGATTCGCT
AAGATTGCCAACTACACCGATGATCGATTGTATGAGCTGCACGTCTACAATGTGGCTCGT
TTCGATAGAGTAAGAGATTACCCTGAGGCTCGAGAATCCTTACAAACAACCGCCGTATTG
TGCAAAGTGTTCATTAAGATATTCAGCTACCTGTTCATGATGTTGACAACGTTTATTCCT
GTTTACACCATCGTCTACTCAATTACGTCTAGGTCGCTACAGCTGCCATTTGGGTTTTTC
TTTCCCTGGATTGACCATACACAATTGTTTGGATATATCATCAACTTGTCATACCATTTT
TTGCAAATTTACGAAGCCAGCTATGGACTGCTGGCCACGGATACTTGCTTTCTCTTTTTC
ATCATACATGCAATGGGACAGTTGGATGTCATCATAATATATCTGAAGAAACTCGATGAG
CTAGCCTTAGAATATGATAAATTCAAGAACGACGAAGAACTATATCAACTGTTGAATGAC
ATCACAGAGAAACATCAGGAGCATGTGGAATACATGTCTAAAATGGATTCTCTGCTTAAG
CCTGGATTTTTCGTTAATTTTTCTTGTATGATTGCAGAAACAGTTGCCTCACTTTATGTT
CAATCCGAAACCGATGGAATTTGGTATCCCGGATTGATTGTAGTTCTGCTATGTATTGTT
CAATTATTCATCGCCTGTGCCCTGGGAACAATCTACTCCACTAAGAACGATCAACTGATA
GATGAAATTTATAACATATCTTGGTACGCAATGCCCATTCCGGCGCAGAAATCACTGGCA
CTCATTCTCAACTCATCGCAACATCCGGTGGTTCTCTCCGACGGCTTCGATGCGATTGAT
CTGTTTGCCTTCGTACAGATATATAAGAAAATCTACACGTACTTCACAATGCTCCAGAGT
TTCAACTAG
>AaegOr24
ATGGGTTTCCTAAAGAGGTTGAATCGGTTTAAGATTTTTCAACATTCTTTCAAACAACCT
GCTGACTTTTATGCACACCAAATAAAAACCCCTAATATGATTTCAAAAATATCAGGACTG
AATGTGTTCAGTGAGGATTTCACGGTACCCAACAAATTTTTGTTTGGCATCATCTTGATT
TTGGGTTTCTACTTCTACATCAATGCATCGTCGGCCTACGAAATGCGCAACGATACGGAA
GACCTTATCAACTCTTTGACTACATTTGGAATCGCGACGCAGGCTGTGACGAAGCTCGTC
ATCTTCATTATATTCCGGAAAGATCTCAACTGGCTGCACAAATATACAGAACAACTCTAC
AGGGAGGAATGCAACCCACGAACGAGAGAACTGCTAACAGGCAATGTTTTTCTACTGAGC
GTGATTTTGAAAACGATGATGGTGGGCTACGGTTTTACAAGTTTTTCATTGGATGTTGCT
CCTATGTTGGTGTTGGCATTTACCGGATCCAAGTTGTTACCATTTGGGTTCTACATTCCA
CATATTGATCGCTTTTCATGGTTTGGGTACATTATCAATTATATGGTGCAGATAATTCTA
ACAGTGTTTGTGACGTCTGAAGACATGGGTCCGGATTGTATCTACATGATAATATCGATG
AATGCTTTCACGCAAATAGATTTGATTATAGATTCATTGAAGGAAGTAAATCGTCACATT
GAAGCAGGAGATTTGGAGGTGGATGATCTGATTATAAAAATAATACAACGCCATCAAGAG
CACCTGAAATATTTACGAACGGTTGAAATAATATTCCGCATGATCTTTTTTGCTTCCTTT
GTAAGCTTATCATCGGTTTTGATTCTATCGTTATTTGCAGTTGTGACGCTCGGATGGTAC
CAAGGGATCGTGTTCATCTTATTTGTCAGTTACCAACTATTTTTTGGATGCTTCCTCGGA
ACGTTTTTGGAATTTAAGAACGAACAACTTCAACGGGAAATCTATACCATTTCATGGTAT
AAACTGTCGATTAAAAATCAAAAATCACTGCGATTTCTCCTACAGTCAGCTCAAGAACCC
GTCAATTGGACGTTAATTTTTGCACGATTGAACATACCTACGTATTTGCAAGTATACAAA
ACGATTTACAGTATTTTTACAATGCTTCTCACCGTTCGGGAGGAATAG
>AaegOr25
ATGGAGGATGCAAAATTCGGTTTAATATTCAGATTCATTCGTCGTGCCCTCAGTGTTGCA
GGATGCGATATATTTGAAGAAAATTGGCGGCCATCGGCGTGGACATTTATCGTCCTCTTG
TTTGCAAGCATATTTCCTTACTTTGCAGTGGTTTTTCTGCTCAATCATCACGATGACATG
TCCTATGAACGTCTTGCTGAAAGTGTGGCGATTTTCATAACCTCTCTAGATGGTATCTAT
GGATTATTGGAATTCATAGTTAATCGTAACAAGTGGAACGAAGTGATGAAGAACATTCAC
AGTCGTCGATTTCAATATAAATCCAAAACAATTTCTGAGTTATTCGATCTCTACTATTAT
AGAAATTACCAGTTCTGCAAAGTTCTGTACTCGGCTTACATTTCATCTGCGGTCTCTATC
TTATTGGCGCCATTTGTGTTTCCTATTCCGGAGCAATACGATCTTCCAGCGGCTTGTACA
ATATCGTTGATAGAACCAGCGGAGCCGTATTTTTATCCGGTGAACTACATTTTCCAGGCT
ATTGTTATATTCTCGGTTCAACATGTTCTGATTGCTCAATGTTTGTCACTTGTTACTGGA
ATTATGTCAGCATGTTGTCAAATACGTGCACTTAAAATCAAAATTGACGAGCTCAACGAA
CAAATTGCTGATCCAAACATAAAAGCAGGTACAGTTCGTGAATCTCTTGGCGAGATTATA
TATTTGCATCAGTGTACCAAAGAGTTTATAGTGATAATTCAGCGAAAGTATGGAGTAGTT
TATCTTTCGATGTACATGGTGTGTGGTGGAATCGTTTGCATGTGTTTGAATGTGATTGCG
CAAAATATTTTCACTTCGGCAACTTTGCTGACCATGGCCGGAGTGTTTTCGGTTTTTGTG
CATTGTTTCTTTGGTAATCTTCTGTTGATTGAGAATGACAGTCTACCGGATAAGATCTAT
GCTCTCGATTGGCACGAACTGGACATTGCTCAACAAAAGTCTTTGAAGCTGTTGTTGGAA
AATGCTCAACCGGATTCGTTGTTGCACGGAATTCTTATGCCATTGAACATGAGCACTTTT
GTGTCGATCATGAAGGCGGCATTTTCGTACTACTCCATACTAAGCAAAAAACAAAATTCA
TAG
>AaegOr26
ATGGTATTATTTTCCCGCCAAAAATCTAGGATGACTTCATCTCCCTCGAAAGACACGTTT
CCTCTGATGGCCACCAACGTCAAACTGTGCCAGCTTTGTGGGCTCTGGGGTGACATAGCC
TACCGTTCCCATGTCTGGAGAGCCGTTCTGTTCTCATTTTGTTTGATTTTTTGGTACCTG
GTGCCAAGCTTCATGTTCATGATCAGCGAAGAGCCGTCCTTCATAGTGTTGATGAAACCG
ATTCTGGAGCTTTTTGCCATCACGATGTTTGTTCTTAGAATTTCGAATCACGTTTTGTGT
CGGGAGACGCTGTATGAGTGTTACCGTGACCTGCAGCAAGCCTATGATCAGTTTGCGGGG
AATCTGCATGAAGATGTCGGAAGTATCGTGCGCCACGTCCGACGTTCGGCGGAATTACTG
ACGAAAATTTACTTTTCAATGGTATATTTTCAAGCGGCAACTTATGGCGTGGTACCAGCA
ATCACTACAATCGTTAGATATTCGTTCGGAAATGAAGCAGTTGAACTGCCATCTACCGTA
CTGGAAGCTGATTTCGTCGTTTTCGATCACAAGGCAAATTTTTGGACCTGGCTGCCGACG
ATGATGACATCGATTGCCGTCCAGTACGGAATGCTTACATTTATGTCGTCGAATGAGTGT
CTCTTCTGGAATATGTTGCATCATGTGTCCTGCTTGTACAAAATAGTTTACCAGGAGATT
GGTCGTCTTAACGAGTACAAAAATCCAGATGAGTTCAAACGACAGCTTGCCATCATTGTT
GAAGTCCACGAAGTGTGCTTCAGAACTTCTCGTCGATTGGAAAGTGTGCTAAGCCCAGCG
ATGGCTTTATTGTATTTTTCATGCATATTTCAAACTTGTTACGTCATGTTAGTCGTTAGT
GTGATCGATGACCTATTTTTGTTAGCCTCAATGGCATTTATCCTGCAATACACTGTATTT
TTGATATTTTCATTTTCAATGCTGGGAACCGAGTTGATGGATGCGAGTTCATTAATTTCC
GAGGCCATTTACAACACCAAATGGTACGAATGGGCTGCTCCCGAAAGGCGCCTATTGCTG
TTCATGTTGATGAGATCCGACCGGGTGGTGGCCATTAGTGCAGCAAAGTTTTTCCACCTC
AACCGGGCGACATTCGGAGTGGCCATGAAGACAGCGTTTTCTTACTTTACTCTGATGCAG
CGGTTTATCGGGGAAGATCGAGACCAAGGTCATTAA
>AaegOr27
ATGCCACCGTCGTCCTTTTCCATCATGTCCGCCAACGTGAGGCTTTGCCGAGCTGTTGGT
TTGTGGTATGATCTAACCCACTGGAGATTTACCTGGCAACCGATTTTCGTCATTTTATCT
CAAGTTTTCTGGTTCATGATTCCGACTGTGGCGTTCATGATTCAGAGGGAGAAAATTTTC
GCAGTGCAGTTGAAACCTATTTTGGAGATTGTCGAAATTGGGATGATAGTATTCCGTACG
ACCGCCCACTGGTACGGTCGGCGATCGCTGACTAATTGCTTCGATGATCTGCATAAAGCT
TTTGAACAGTTTTCCGTCAGTGCCCACGAAGATATCCGCAGAACATTGCGGCATTTGCAG
CGATCGGCCAGTTACCTGGTCAAAATCTACGTATTTGTCGTGCTGTTCCAGGCGTTGTCC
TATGGACCGCTGGCTACTTTCATTACCATTGTACGATATTGCCGTTCAGATGAGACCCTC
GTTCTGACTTCACCGGTATTGGAAGCTGATTATGTTTTCTTCGATCATCTGTCCAGTTTC
TCAGCTTGGCTACCATCGAGTCTCATATCCGTATCCGTACAGTTTATGATGGTTATTTCT
ATCACAGCGAGTGAGTGCCTGTTGTGGAACTTGTTGCATCACGTGTCCTGTTTGTTCCGA
ATCGTTCGTTATGAAATATCCCGGTTGGATGGTTCTTCAGATAGGAAAACTTTCAGGAAG
CAATTCGTTGAAATCATCAGTGCTCACAATACAGCATATAGGTGTGCCCGTCGTCTGGAA
AGTATTCTAAGTCCTGTGGTGGGTATGCTGTATTGTTCGTGCATATTCCAGACCTGTTAC
GTGCTCTTCGTAACCAGTGTGGTGGACGACCCGATGCTTATGGCTTCGATGATCTTCATT
CTGCAGTATACCACATTTCTCATATTTTCGTTTTCGATGTTAGGCACCGAACTGATGGGA
GAGAGTGCATTGGTTTCCGAAGCTATCTACACTTCTACACGGTGGTACGAGTGGTCAGTG
GACAAGCGTCGTTTGGTTCTGTTTGTCCAGATGAGAGCCGATCGAATAACGGGAATAACA
GCTTCAAAGTTTTTCTATCTAACCAGGCCGACATTTGGAACGGCTATGAAGACAGCATTT
TCGTTCTTCACAATTATTCGGAGTCTTTTCGAAAATTAA
>AaegOr28
ATGGTTTGGATCGAAGCCGACCGGAGCAGTTCCTTGGAATATGATTCCTTCTTTCGGCTG
CCAAAAATCTTCGGCCTTCTTAACGGCGTGGTTTACAACGACGAGAAGCCTAGCTCTAAG
TGGTCCAAAGCAAAAAACGTCTATTTCTGGATTTCCCTAATGCACAGCATTCTAGTGGCT
GTTTTGGAATTGGTATACCTGGCCAAATCTGTTGAACAAAATGCCGATTTTGTTTTCATC
ATGAGCCTGGTTCCACTGGTGGGACACGGTATACTGGCTATTGTCAAGCTATCCGTCCAG
AAATATTACCACAAGGAAATAAACAGCATTCTGATTAGCCTGAAGGGCATCTATCCTAGC
ACGCTGGACGATACTATCACCAAGGATTATTCCAAGAAAATTCTTTATATGAAACTGTTC
GTGATCTTCTACCTAGTTACGTTGATCTTTTTCAATATAGTCCCTTTCGCACCGGTACTG
CATACGTATTTCACTACGGGAGTTTTCGAAAAAACGTTACCATTTTTCATCTACTATTGG
TACGATTGGCGCAGACCCATCCTCTACGAATTGACGTTCATCGAGCAAATTTGGGTATCG
ACCGCTTCCGTGGTAGCGAACATGAACATCGACCTGATGCTCTGCTCCTTGATTCTGCAG
ATCAGCATGCATTTCGATGTGCTGAGCGATCGACTTTCAGTGCTTCAGCATAACGACCAC
AAAGAATTGGCCAAATGCGTGGAGAGACATTCAGTATTGCTGGATTTGTGCTTGCGAGTC
GAGAACATCTTCTCGCGATCGATGTTGGCCAGCTTCTTGCTGAGCTCTGTGATCATTTGT
CTCACCGGGTTCCAAGTGTTTGCTCAGGACAGTATCAACAAAGCAATACCGTATGCGACT
TTCTTATTCCTTCATATGGTGGACGTTTATTTGCTGTGCTATTACGGAAATCTGATGATG
GAAAAAAGCCTTGCTGTGTCCAATTACGCCTACGAGTCGTTGTGGTACTTGGGAAACCGC
CCGTTCCAGAAGTCAATACTGATAATCCTTGAGCGTGGACAACGGGCTCAAAAACTGACA
GCGATGAAGTTTATCGATATTAACTTGACGTGCTTCAAAACGATTCTCAGCACATCATTC
TCCTACTTCACCTTGCTAAAGGTGCTAAACGAGCCGATGGAGTAA
>AaegOr29
ATGTTCCTCAAGAAGACAACCGAACCGGAACCGCTCCAAGTGGCCTTCAGGATGATGTCC
TTTGCCGGCTTGCATGAGCCCAACAGCATTTGGCGGTACTTTTTCGCCATCAGTTGGCTG
GTCGGAAACAATATCCTTCCGAAGGCGCTTTTTGGTTCCGGTATGGAGGGATTCGATTCC
GTCGCCCGAAACCTTGCTGAGTTGATCTTTTTCGGGGACGTGTGCATCGCTGTTGGGATA
TTCGTGACTCGCCGACGACCTTTCGTGCGGATGGTTCAACTTTTGAAGGAGATCTTCGAA
CGGTACAAATCTCGTGAGTGTGTCGACGAGATTCACCGGTTCAATCGTCGGATGGACAGA
TTTGCAAAAGGATACATCGCGTACATATCCCTACTGGTTGTATTGTTTCTCATCCCACCA
ATTTCCTGGACCCTGTACTTGGCGATTTTCGTATCATCAGATCAAAGAAGACATTACGTG
CTGTTGGTTGAAGTGCAGTACTACTACTTGGATATTCGACAAAACATCGTCCACTACCTT
ATCTATTTCGCGTTCTGCAGTACGGCCACCATGTGTTCGGCTTACCAAACTTGCATGAAG
GCAGCCATTTTCCTTACGTCTCTGCAGTACGGAGCCAAGTTGTTCGAATTGTTACACATG
AGAATCAACAGCCTTGATATGGTGAAGGCCGGCAAAGAACGCCACGAAGAGCTACGACAG
ATCATCGAGTTGCACAAGATGACGCTGCGGTATACGGAGCTGTTGGAGGAAACGATCACA
TTCATTCTGATCAATCAGATCCTGAACTGTATGGCTATTTGGTGTCTAATGATGGTGTAT
CTCTCGTCGAATTACGGACCGAATGCTCTCAACGTGATGGTCTTGTTTCTCGTGCTGATC
GTTGAAATGGTCGTTTACTGTGTCAACGGGACGCGTCTGAGTGAAAATGCCCTCAAGGTG
AGCGATGCCATCTACAACTACAAGTGGTACCAGGAGCCGGCAGCTATGCAGCGGGATCTT
CGCTTCATGATACAACGCGCGCAGAAGCCCTGTGGAGTTACCGCGGCCAAGTTCTACTTT
GTGAACATCGAGCGGTTGGGAATCGTGGTGCAGGCTTCGTACTCGTACTATTTGATACTG
AAGAATCGATTTTGA
>AaegOr30
ATGAACCTCACAATTGCATATCTCCGAATGGTCGGATACTGGAGCCACCCCGATCGCCCT
TTCCGCCCAACTCAGGCCATCTGTCTGATCGGTGTGGTTCTGTTTTGGATCGTAATTCCT
GAACTGGTGTACATCATGAGACAGGAGCCCAACTTCGTTACCTTCGTGAGGAACTTAGCG
GAAATCCTCATCATCGGTATTGCCGTTCCGCAAGCCTCGATCGCCTTGGTGCATCGTCCG
TTGATCGAGGAAACGTACTCCGAAATACAATCAAGCCTGGAAACAGTTTCAACGGATCCA
TACAGAGATATTCAAAGAGTAATCAGGAAATTGAAAACGTTCTCGGAGTGGATTTTCAAA
GGATATATTGGAGGCGAGGTGGCACTAGCTGGCCCTTACTTCCTGTCAATACCCGTTACG
ATCATTCTAAAATATTTTATTACTGGGGCTTTACCACCATTACGAGGAGTGTTCGAGGCT
GATTACCTTCTTTTCGATTATCAAGCCAACGTATGGCTGTGGTTCATAACCGTCGTTATA
AACTTAACTTCTATGTCGTATGTGATTCTATTCTTGGTGTCAAGCCATTGCATCTCTTGG
AGCTTGCTGCATAAAGTTTCTGGATTGTTGAAAATAATAAGCTTAAAAATTGGGCGCCTG
AATGAGTTTGTCGAGGATGTAAAACGACGCGAGGAGCTTACAGAGATAATAGAGCTGCAT
GAGGTTGCATACAGAAGTGCTAGAGCTTTGGAAAAGTCGCTGAACGTTTTCATGCTGATG
CTGTATGGAATGTGCATTTTGAATCTCTGCGTGACAATGGTGTCGCTTTCTTTGCCAAAC
AACGACCGTGATTTACTGCTTAAAATGTTGGTAATCTTGGTGTACATCCTTTTTCACATT
TTCGTCTACTCCATGCTCGGAACGGAACTCATGTATTCGAGCACATTAGTCGCAGAAGCA
TTCTATGGAACACATTGGTACATGCGATCAGTAAGCGAACAACGAATCATCCTATTTGCG
TTGACCAGATCGCAAAAGATGGTGATGCTGACAACGGGGAAATATTTTCCCGTCAATCGT
ACAACATTTGGCATGGCATTGAGAACTGCTTTGTCGTATTTTGCTGTACTGCGTCAGGTT
TATGGCGCCCAGTAG
>AaegOr31
ATGGCGCCCACCCAAAATGGGAGGGACCGGGAAAAGTTTCTCCGGGTGCAGCTTTTGTGT
CTTGCCCTGATTGGAATAAAGCGTCACGAAACTGTGTCAAGCCGGACGATTTTCCATGTC
TGCTTTATCTCGATGGTGATCATGGATTTGGCGACGATTCTTTTTGCCCTGGAGCATGCC
AACGACATTGCCCTCGTGTGTGACTGCTTGGGACCCACGTTTACCGCCTATCTGGGCATC
GTCAAGCAGTACTGTCTCAGTGCCCATCGGGTGGAACTGTGGAACATTATCGAAACGCTG
AGACGCCTCAAGGATTATGCTGGAATTAGCGAAATCGAATCAATTGAGCGGAACAACAAA
ATCGATCGATTTCTGGCGACGGCTTATCTGATGTCGGCATCTGCAACGGGATCACTGTTC
ATCATTGCGGCACTGGCTAAAGGATGTTATAAGTTGATTTTTCAAAACATCATCGAGTGG
GGATTTCCGCTTTCGTTGAGCTTTCCATTCAAAACGAGTCATCCGATTGTGTTCGGCATG
TTTTTCGTCTGGTCCAGTGCCGCCATCTATATAGTTGTATTTTGCTCTGTATCCAGTGAT
GCCAGCTTCGGTGGATTGGCCTCCAATGTAGTTGTCCATTTCAAATTGCTCCAGAAACGT
TTGCAGGATGCCACATTCGCTGACAATGACGAAAATTTAAAACAACTCATTGAATACCAC
TCGCTGTTGCTTAATTTGTCGCGCAAAATTATGTCATCATTTCGTGTTATTATCATCAAT
AATTTATTGGTAGCTTCGGTATTATTATGCGTTCTGGGATTTCAACTGGTGATGTTTCTG
GGTTCTACACTGATGCTAATTTATCTCATGTACGTGACGGCTATCGTGATTCAGATCACA
TTTTTTGCATATTATGGATCGCTTTTATTGCATGAGAGTGAAGAAGTCAGCATTTCGATC
TACTGTAGTAATTGGTACGAAGCATCACCTAAAACCAGACGCATATTGCTCCAATGCTTG
ATGCGGGCTCAAGTTCCGGTAAACACCAAAGCAGGATTCATGGTAGCTTCCTTACCAACG
TTGAGAGCCATTCTTAATTCAGCTGGCTCGTACGTTGCTTTGCTTTTATCATTCACTGAT
AATTAA
>AaegOr32
ATGAAGTCGATTGTGAAAGTTCTACAGTGGCTGGGCTTCTGGACCCAACCATACCAGAAC
CAAAAGAGGACCATGATGCCTCTAGTGTACATCGTAGTGTATATTTTGTGCCTGATTATT
CCGGCGATAGTCTACATAGTTCGTGGAAACCACAACTTTGCGAGTTTTTTAACGATTGCT
ACGGAAACGATCAGTATCAGCAACATATTATGCCTTTTCACGAACACATTTTTTAATCGG
CTAAATCTGGAGCGAACATACGACGGAGTTCGTTTCACCATGAACGCCTTTTTAACGGAT
GGCCATGACGAGATCCGCACCCAAGTGAACCAACTGGATAGATCTTCCGATCGGTTCTTC
AAAATTTACATAAGATTTGAAGTGGTTGTGGGAGTTGCATATCTGTTTTATTCTCCCATT
GTATCGATCGTACAGTATGCAAGCTCAGAAGAGTCACCTCCACTACATGGAATTTTCGAA
GCTGACTTCTATTTTTTCGATACTACATCCAATTTTTACCAATGGTTGTTGATAATAGTA
ATAAGCTGGGTTGTACTGATCAGCTTGATGATTATGCTGATCTCTATAACCAGCATGAAT
TGGAGTTTATTGCACCACATAAACGGCTTGTTCAAAGTGATCTGTTTGAAAATTTCGTAC
TTGAATGAATATTCGGATGAACGAGCGCGGACTCAAGAACTATTTGCAACAATCGAACTG
CAAGAGCGGATTTACAGATGTGTTCGCTCTATGGAAAATGCTCTCAACGTGTACATGCTG
ATCCAATTTGGAACGTGCATAATTATGATGTGTATGACGATGATGACACTAATATTGGCA
AAGGATGATAGAGATCTGTTGATCAAAATGGTAACCATGTTATCGTACATATTTTTCCAT
ATATTGGTCTACTCTATGTTGAGCACCGAGCTGATAACGGCGAGCACCTCCATTGCAGAC
GCCATCTATGATGTCCACTGGTACCAATGGTCGGTTCCGGAGCAGCGCGTCATTTTGTTT
GTGCTGAGCCGATCGCAACGCATGGCGAAGCTTACTACTGGCAAGTTTTTCGATGTCAAT
CGTGAAACGTTTGGTAAGACTCTGCAAACAGCAGTATCGTACTTTGCCGTTTTGTTGCAG
CTATATGGATCCCAATAA
>AaegOr33
ATGGAACAGCACTTGAAGAAAATCAAACGCATCTTCAACGGACAGGAGTATCCGCAAACA
ATTTGTATTTCTTATTCCTTAAACATGTTAACATATTTAGGACAGTGGAACCACAAAGAT
TCAACGCGAGCATTCAAAATATATTTCTATTTCATTTCATTGTTGTTTCTGTTCCATTTT
TATGCCTTAGTAAGAGATCTCTTTGAAACTTATAATGATTTGATTTTATTTGGAGACAAT
ATGTGCGTGACGGCCGGAGTCGCTTTGGTGCTTTATAAAAAAGTGTATCATAATTACTAC
AGGGAAAATTTCGAAGAGATATTTGGAAAGCTACAAAGTTTAAGTAAAGAAAATGATAAA
AGGATTACTCCTATCCGTAATTTGTTAAGGACATACTTTATACAGGAGTATATTTTGACT
ATCAGTACGATTTTTCTTGGATTGTCACTAATAGTTGCTATTTGTGGTCATTCTTTTTTC
GATTTAACTTTACCTATTCGAGCAAAGTATCCAACAGAAGTTGATTCCGTAGAGAAGCTT
GTATTCTTCTCCTTATTTCAAGCAAGTGTCAGCTTTTTCCTTATCGAGGGAATTGTTTTC
ATCGACGGGATAGGAGGTCAAGTGATGAGCCAAATGTCACTGCAGTTTCATATACTGTCC
CTGGAGTTCAGAACAATCGGACACACGTTGAATAATGATTCAACTTGTGGTTCTGGAGAT
CCAAACCACATTTCGATGGTCAGACAAGACCTACATGAGCTAATTCAACGTCATCAACAA
TTAATAGAATTCGGTATGAACGTGAACTCGCTCTACCAGCCAATGCTTATGGCACAATTA
GGTTGCAGTGTATCTATGATTTGTTTGACAGCTTTCGAAGCCACTTTAACTATGCATGAC
TTGTTTCTTTTCATGAGATTCGCAGTGTATACTCTTTCTGTTTTGATTCAAATCTTATAT
TGGTGCTATTATGGAAACAGAGTATCGTACATGTCAACTATGATCAACGATGCAATTATC
GAATGTAATTGGCTCGGAAGTGACACAAGCTTCAAAAAGGATTTCATGTTAACGATGATG
CGAGCGCAGAAGCCATTCAAGTTCAAGGTATACGGATATTTCCCCATATCATATGATACA
TTCATAGCGGTTTTAAGTCGGTCGTATTCCTTTTTTACTTTGTTTAGAACGGTTAGCAAA
TAA
>AaegOr34
ATGGGTGAATTCGACGACTTTATCCCGAGTCAACGGGTGGCGTTTTGGATCTGGAAAATT
CTCGGTATATGGGCAACCGACGATGAAAGCCCCTTTTACAGAGCATACCGTCGAATTTAT
CATTTTTTCTTCACGGGAATATACTTGTTTTCGATGTTCACTAGTTCTTTTTTCACCGAA
AATTCTGAAGAACTCTGGGTGGAGATTTTGTTTATTCTTCCTACGGAGATAGCGATGTTG
ACCAAAACGATCATTACTGTGTACAAGTTCGAAACCATTCACCGATTGCTTCAAACCACA
ATCTCGAAGGAGTTTCAGCCAACGTGTCCCAAGCATGGAAAGGAATATGATCGTTTTTTC
GACCGGTTCAGCAAAGTAATGCTGATGTACTACTTTTGCAGTGTTTGTGCTGCTTGGACA
CATTTGGGGTTTTTGTTTGATGACCGTCTAAAGCTGCCTTTCTTCAATTGGTTCTTCTGG
GTCCCGCTGGATAGGGATCATTTGAACAATTACTACATTCTTTTCGCGTATCAGATGATC
GGAATGATGGGGCACTGCTCGTTGAACGTATCCGGTGATATGAACATTGCCTACCTGCTT
TCAATAGCCGGTCAGCAGTTGGATTTGCTCAGCTGTAAATTTGCCAGCCTGCTGGTTCCT
GGAACGGGAACCACTATTGAAAAAGACTATTATAAAAGGACGTTTGTGGAGCAGATTCAA
CAGTACAATCGAATTTATGATTTTGCACGGGAGATCGAGAGAACAGTTTCGTGGTGTGTT
TTTGCACAGATATGTGCCAGCGGTATAACCATTTGCGCCATAGTATTCCGTTTGTCGGCT
ATCAGTATTATCGATCATCTCGGCACCTCAATTCCGATGTTCTTCTACATGGTGTCAATG
TTGACGCAGATCTTCCTACCATGTTACTTTGGAAATGATGTTACTCTTAAGAGCCAAAAA
CTTACCAATGCATTGTACACCTCGAAATGGTATCAGTTGGCGATGAACGACCGGAAAGAT
CTGAAAATGATGACACTTCGCACCAGTGAGTCGATTCGATTGAAGGCAGGGGGATTTTTC
AATTTCAACCTGGAGGCTTTCACATCGACTCTAAACACAGCCTATTCGGTTTACGCCGTT
CTCAACAGCAAAAATAATAAGTAA
>AaegOr36
ATGCAAAGTATTCGCCTCTTGATAAACCTGGCAAAATCCAAACTCACTACGCTGGACGAT
GAAAGTGACTACTTTCGTCAAATGGAGTGGGCAATGGTGGTAGCAGGCATAAAACTACCA
TCCCAAAATTCCACCTACCAAAGGCTGTTCGACTGCTATCGAATCATTATGCTCCTTCAG
TTTAGCATTTGGGTTGATCGGGTCTACGTGGCCTACACCGAGTGGAACTCTCCTGGAGAG
CTAATTGGCGTAGTCGCCTTCTGCTTGGCGTTGGTGATGATCCTTTCTAGGGCAGTGCTG
ATGAGAGTTTATTTGAAGGATTTGCTGAAGGTGCGAGATGGTTTGAAAAATCGACTTAAT
AACCATCACTCGGAAGGTCGAGTTCGCTCGTACCGCTTGATACGTCGATTCTTTATGGTG
TTGGAGTGGATTTACCTAGTTGATCAGATCATACTTTATGCGTTTGGAATCAACGAAGAG
CGCCAATACAGTGTTCCGGACAATCTGCGAAGGTTGAGCAAAAGATCGAAGCTAGGTTTC
GATATTTTTATTTGTAGCAATCATTTCATATTCTCGTCAGTTTATGCGTCGATCTTGACC
ATCATGAATACGGTGTTCATGGGTTTCTCTACCGAACTGGAGAATATTGTATCGGAGTGT
GATGGAATATTTGAGCGTGTAAAGCAACAAGTGGCCGTTATCGCTATTTACGAAGAATCT
TCAACAAATATAGAGATGCGGAAAAATCTCTTATTTTGGAGCGCTTTGAAAAATGAAATA
AGTCTTATTGCAGAGCGTTACTCTGTACTGACAGAGCATGTCGCAACAGTTAGAAATTTA
CTCAAAGTGAGTTTTCTGCTGATATTTTACACGGAGATTGTGTTCATCGGTTGTGCGTTA
TTCTACGTAAAACTGATCGGCATCACCATGAATACCGTCATCGTAGTGAGTTATGTGGCT
GCAATTCTATTGGAGTGCTATTGGTTCTGTCGTTTGGCGGATAACATAAACGACACGAAT
ATCGCAATTGGATTTGCACTGTACAATCTGGACTGGCCGATACAATTGTGCGACCTGCCG
AACTCACGGAAGCAATACCTGGAAATCCGGGCTTCTTTACTGGTCATGATGACAAGATCA
CAGCAGAATCTAGGCATTACCTGTGGAGGGATGTTCGAAATGTCAGCGCAAGCATTTGAT
GAGTTGATGAAAATGATATACAGCTGTTTGATGTTCCTGCTCAGTATCGCCACATAA
>AaegOr37
ATGGCATCGCAGGGTGAGCTGATTTCATCGGTTCGTGTTATCCTGTGGATATATCGGATA
ATCGGTCTGAGTCGAGAAAACAACCAATCAGTACGCTATCGTATCTACCGTTGGGTGCTC
AACATTCCATTCCTCTTTGCGTATCTGTTTGCCATGATCATAAGTGCTCTTCATGAGGAA
AACTCCGAAATCCTTTGGAAAGATACTATTTTCATCATCCTCACCGAAGCTTCTATGTTC
GTTAAGGTGGTCACCACCTATTGCCGGTTCCAGGATACCTTTCAACTTTTGCAAACATCT
GTTTCGGAAGAATTCTCTCCGAGGTGCCCATGTGAGCAAGAACGGCATCGAAGAGTTTTA
CGCCATTTGAATGGCGCTCTGATGGGTTATCTGACCGTTAGTGTCATTACTGCCTGTAGC
ACAGCTATTCACATCTTCGAAGGTATGCACAAACTTCCGACGTTCTCTTGGTTCTTTGGA
GTACCATATGGTCCGGATCATGGATTTAACTACCTACTCATCGCTAGTTATCAAGTGAGC
GGTATGGTGATGCACTGTGCGTTGAATGTCTCTGGGGATATTCAGATAACCTACCTGTTG
GCCATCGCAGGGATTCAGTTGGACTTTTTGAAAAGGCGATTCGAGGATTTGAAGGAAGAT
TACCTGGTGCACTTGCAAAGGCGGAATTTGATCCACCATAATCGCCACATGCAACTGGTG
GAACAATTCGTCCAAGATATCGAACGAGTCTACTCTCCTGCGACATTCACACAGTTCTGT
GTCAGTGCGATAACGATTTGTGCGACAGCCTTCCGCATATCCAGTATCGACATCCGTGAG
AACGCAGGTGTTGCCATCGGGATGATGATGTACCTGTTGTCAATGACCGTGGAAATCTAT
CTTCCCTGCTATTATGGAAACGAAATCACGCGGAAAAGTCAACGCCTCACCAATGCGTTG
TACTCGTGCGAATGGTATCGGTTCGACTCGGAGACTCGTCGAACAGTGAAAATGCTGATG
ATACGCACCAACAAACCAATGATGTTGAAGGCCGGTAGATTTTTTCAGTACAGTTTGGAT
ACGTTTGGCACGACTTTGAACTCGGCATACTCGCTCTTTGCTGTACTACAAAATACATTA
GTGGATTCTGGGAAACAAGGCCAACCGTGA
>AaegOr38
ATGTCCCGCTTCGCTTTTGCTGAAGGACCCGCTCAATACCGACCGTTTCAGTTGCAAAAG
CGACTGTTTCGCGTTCTAGGTTACTACCCGGGTGATGAACGGTTGGTCCATTGGGGCATG
CTTTTGGTGTTGTTCTTTCACTACTGGTCCCAAGTGATGCTCATCTACTGGGAGGGAAAG
CACGCGTGGATCAAAATCGGCGAAGGGGATCTTCAACCGGCACTGGAAGGAATCTGCCCA
ACGCCTTCGCGATTCGGGGGAATCCTCAAGTGTTGCATCCTGATCTGGAAACGCAAACAG
TTGAAACAGCTTTTGGACACTTTGAAAGGATGGTTTGACCGTGAGGAACCGCGTGAGAAG
AAAATAAACCAATGGGCGACTTACTGGGGATATCAGTTCACTTACTGGGAGCTAATGTTC
ACCCATTTGACTTGTGTGTTCTACTGTTTGCTCCCGGTAGCAGCGATGCTGTTTCACTTC
GTGAAACAACCAGATGAACCAAGAATTTACATTCTACCATTCAAATTAGCGCTCCCTTTC
GACTACTGCAAATCGCCCGTCTTTGAGATCACCTACATCATCATGTGCTACATAGCCTAT
CCTCCCATCTTCATGATGGCCGGCGGTGACGGTTTGTTCATCGGAGTTTGTCTACTGATT
TCGAGCCAGTATCGTATCGTGCAGCGGGAGCTGGAAGCTCTGGGTCAATCCACTGACATC
GATTATCATGGAGAGGTCACCGCCGAGGAGAACGACCATATTTTCGAGCAACTGAAATTG
ATTGCCCAGCGGCACAACCGGACGATTGATACCACCGAGGAAATGTCGCGTCTATTTTTG
CAGAATGTGTTTGCTAGCTTTACCATTGCAGCAATCAAGATTGGCATAGCCTGCATTACG
GTGATGAAGGCAGAAGGACTCAATAAACTCATCTTTGTGTGGTACTCGCTGGGCATCCTG
ACGGAGATATACCTCTACTCGTACGGTGGAACGCAGCTGATGGAAGAGAGTGAGAAACTA
AGCCGGACCGCGTACGATTTTCCCTGGTATCGCTACCGAAAGAACGTTCGACAGATCATC
CAGATGATGATGCTCCGTGCACAAAAGCCATCCCGCGTCGACGTGCCTTTCTTTGAAGCT
TCGGTTGTTACGTTTTCAACGATTCTTCGCACCGCTGGATCTTACGTAGCCTTGATGCAA
ACCTTTTTGTAA
>AaegOr40
ATGGATGAACTGAGCAAAGATTTGTCGATTATATTCTTCCTCATGAGATTTGTTGCCTTA
TGGCCGTACGACTACAACAGACATCTTCCTGTGTGGCTCCAGCGTTATAAAACTTCTCTA
GTGCTTAACGTGCTCTACTACTTATTTTGGCAATTCATATGTCTGCACATTGCTATTTTC
CACGTCATAACGGTGCTGAACAGTTTGGACAATTTTGACGATCTGTTCCTGGTGATGGTT
AGCACCATTATCTATTGCCTGATGTTGCTGATAAATGTTAACTTTCGACTTTACTATCAT
AAAAATCTCGTACTGATTGAGTTCCTCAAGTATCGGTTTAAACAACGGTCAGCAGCTGGA
TTAAATTTTGTGAAATTCGAATCCTCGAGGCGTTACTTCATTCGGCTGTTCAAGATTTGG
ATTGTTACGTGTGTGCTCGGGACAATGCATTGGGCTATTTTCCCAATTCTTCAGCGTGAG
ATGGTGCTTCCCTTGCAGTGCTGGTACCCATTTGAAGTGCATCGATCTCCATATTACGAG
TTGGCATATCTGGGACAAGTACTGGGCCAACTTCAAGTCGGGCTCGTTTACGGAATGACT
GGAGCATTGCTGATGATGTACATTTTCATTGTATGCGGACAATTCGACATACTTTGCTGT
AGTCTCAGTAACGTGTACTACACCGCCTTGATCAACAGGAATGGCAATCGGTTCAAACTG
TCCGCTTCCCAGGCAGTATTGGAGAAAGCTTTGCGCAATCCGAACGATCTTTACATTAAG
GAAGTGTTCCTGGAAGAGTTGTCCAAGGCACCAAGAACGACTACCAAAAAATTGGCTCCT
GTTGCGGAAAAGCACCAATATTTGCATTACCTGCAAGATGAATTAGCAACGGCTCTTGAT
GAGTGCGTAGATCATCACGTCTTGCTGATACATTTCTGTCGATTGCTAGAAGAAGGCTTT
CATCCGTTTGTACTATTGAAGCTTGGACAGATGTTGAGTTTACTTTGCTTGCTATCCTAT
ATGGCCACAGTGACTGATCTAAGTGTTATGAAATTGATGAACATTGGTGAATACTTCGTG
TTGACGATGACAGAGCTATTCTTGTTCTGCTATTTGGGCGAAACCCTAAAAAACCAGAGT
CTTAAAGTAAGTGGTGCATTGTTGAAGTCCAACTGGTACAAATGTGGAGCACAGTCTCGT
CAACGTGTCATATTTCTTCTGATGGCTTCACAGAAACCGCTAAAGCTAACCGCTCTAAAA
CTGTATTCTTTAGATTTCGATACATACCGATCGGTTCTGACTGCAGCATTTTCATACTAC
ACAATCCTCAAGAAGCTGCAAAACGGTAGTCGCCATACTAGTTAA
>AaegOr41
ATGAAGTTTCCAAAATCTGCGAACGTGCCACGTGGCACTTCTTCATTCGAGAGTTTTCAA
AGAATTCTCTATTGGCAGCATATTACTCTAAAGATGATTGGCTGTGATATTTTTGAAATT
AACTTTCGTGTTTCTTTCCTCACTGTATTCATCATATTTTTGGCTGTGCTATTTATGGTG
ATATCTCTTATCAATCTGTACTTTTTCCGTGATAACATATTCAACTTCACTTTTGTGCTT
GTAACATTTTTCTACGGAGTAATTGGCTGCGGGAGACTTGGATTTCTACTTACGCATTCA
AAAGTTTCTTCTAAGTTGGTGTTCGAAGCTAAGAAAACTTATGAGCTGACATCTAGTGGC
GCCAGTGAAACAAAGGTTCTCGTCAAATACACCAAAATGTTGCAGCAGTGCGTTGTGTTT
TTCAGCATTGCTTTTATGTTGGGAGTGGTACTCACTGCAATAATGCCTTTGATTTTATTT
TTATGGAATGGTGAAAAAATTCTTCCGTTCGGAGTGATATTGCCGTTTACCGATCCCAAC
TCGGTGGATGGTTACCAGTTGAACTACCTGTATCAGATAAGTTGCATGCTGTGGACACCA
CCTGGCTTAACAGCATCTCAAAATATGTATTTCGCTTTAGTATTCAACATCTGCATTCAG
TACGATTTGCTCATTTTGAAATTACAAGCACTCGATGAGTTAATTTGTCAGAACAAAGGC
GAAATTCATGATATAAAAATTCGAAGCAAAATAATCGACATCATTGAAAGCCAACAGCGA
CTGGACAATTTTGTAACTACCCTTGAAGAATTATACGCAACACAAGTTTTTATTGAAGTT
GGCAGCAACGCATTGCAAATTGTGATGACGCTTTTCGTGCAACACATTGATATGTGGATG
CCAGGATACCTAATATTGTTGATTGCAACTTTTCAACTATTTGTATCGTGCTTTCTGGGG
ACGCTCATCGATATCAAAAGCGAACTTTTTACGAAGGCAGTCTACGACATATCATGGCAT
AAAATGGGAAAGGAGAATCAAAAAACCCTCAAATTTATGTTAGCCAAGTCACAGTGTTCG
CTGCAGCTTTCATGTGGAGGAATGATGACGCTTAATATGAATCTGTTTCTAACTGTTTAC
AAGAAAATCTACTCGATCTTCATGATGTTGCAGAACATATAA
>AaegOr42
ATGGCAGTCAAAGAAAATCCTTACGAGAGCTTCGAACGTATCCTCTACTGGCAGCACTTG
GTACTCAAGGTGATGGGTGTGGATGGATTCGGACCGAACTTTCGACGTTCAGCGCTCACC
TACTTCATCGTTTTCCTAGCCAATTTGTTTTTCGTGATATCTCTGATCGATTTAGTACTG
TTTCGACAGGATGTGTTCAACTTCACATTTGTTGCGGTGACTATTTTCTATGCACTAATT
GGATTAGGACGTTTGGCTGTTCTCGTGAGGCATTTGGTTGCCCCAACCGTGCTTGTGCAA
AGTATGAAGACAGTATACCAAGATGCTGTACGAGACCCAATGGAGACCGTAGTTCTTCAA
AAGTACACTAACCAACTAAGGCAGTGTGTTATATTCTACACTGTAATTTTTATGGGTGGC
GTAGTCTTGACCGCTTTGCTCCCATTGCCAATTTATTGGTGGTCTGGTGATAAGATTTTG
CCATTCGGTGTTGTGCTACCTTTTGTTGATCCCGAGAGCTCAGATGGTTATCAGTTGAAC
TACATGTATCAGGTTAGCTGTATGCTTTGGACACCACCAGGATTAATTGCTTCGCAGAAT
TTCTACTTCGCTTTGTCGTTTGCCATTGGCATACAGTATGACGTGCTGGTGCTGAAACTT
AAAGCATTGGATAAGCTCATCGTTGATAATGTGGACGGTAGTTTGAACAGTGAAATACGT
ATCAAGTTGATAAAGGTGGTACGATATCAACAACGTTTGGTGCAGTTCATATCCAACCTC
GAAGATCTGTACTCGTATCAAACTTTCTTGGAAGTGGCATGCAATGCTATGCAGATTGTA
ATGACGCTGTTTGTGCTACACATTGAATTTTGGTTTCCTGGAATTTTGATTATGCTGGTG
AGCACGTTTCAACTGTTTCTATCGTGCATGCTGGGAACAATGAACGACGTCAAAAGTGAT
CTATTCATCCAGGAGGTGTACGATATTTCGTGGCACGCAATGCCCAAGCAAGAACAGAAA
ATGTTGAAATTCATGCTAACGAAATCACAACGGATGCAGAAACTATCCTGTGGTGGCATG
ATGGCGATCAATATGAATCTTTTCCTAGCGGTGTATAAGAAAATATATTCAATTTTTATG
ATGCTACAAAATTTGTAA
>AaegOr43
ATGAATCAGTTCCAAAAGTCCTACGAATTGTATGACTATAATCTGATATTCATTCGACGG
CTGGCAGATGTTTGTGGTTTGGATATAATGGCGAAAAATTACACCTTCAACTTCCGTACA
CTTCTTATTCTAATCTTGACGATAGTTTCCACTGCCAGTGTACTCCACAGTTACGTGTTT
TACTACCAAAATTGGTTCAGAATTTTGGAAACGACAGTTCTGATCTCACTGATAATGCAA
GCCATCGTAAAACTATACAATGCATATATTCATCGACATTTCTACGAAACAATGTACGAT
CGCCTGCGAGACTTTCATTACAAATATCGGAATCATAAAAATCATGAACAACTGTTGCTA
GTGATGGAAAAGATACATATGGTCACTAAAGCATTCTTTGCGTCATACATAGTAACCGGA
TGTTGTTTTTTCGTGTTTCCAGTTTACGTTTATTTGACTGAACGAAGAAGGGAATTGTTA
ATAAGTATCAGAATTCCTTACATAGATGCTGATTCCGTCAGTGGATACGTCGTAACAATG
TGTTTTCAGTCATCTTTACTGGTAACGTTTGTGATTGGTTTCACTGCAGCTGATTCGGTT
ATACTGCTGTTTGTTTGTAGTTTGATTGCTATTGTCGATGTTTTTACATACGATTTGAGA
GAATTGACAGCGATGCTGAACGAAACTTATCCAAATAGATTTGCGATACGAAAAAGAATG
CGGCAGTTATTCATGCAGCAACTGGAAATTATCGAATACGAATCCGACCTCGATGAGCGA
TATTTTGTATCCTATTTCATCCAAATTTTGTCAGGAGTTATGGGAATAACAATCACATTA
TTTTTGATCTACAAAGCGAACTATGTTCAAGGATGTGCATTACTTCTATCCTTGTTTGGA
CAGTTGCTAGAAATGTGTTTGCTCGGAACAATTTTCTCGATCAAAAACGAAGAAATCACC
GAAGCATTTTATGGCATGGACTGGTATTTGATGGATATATTGGAGCAAAAGTGTATTGCA
CTAATGCTCCATAAAAGCCAACACTTTGTGCAGATGACTGTAGGAGGACTGAGGCCTTTG
AATATGGAAACATTTATAGTGATTATAAAATCCATTTACACATACTTAATGATGTTGATT
ACCGTTTTCAAGTGA
>AaegOr44
ATGCAAAAGTTCAGGTATTCCTATGAAATGTACGACCACAATCTCATCTACGTTCGATGG
CTGGCCGATGTATGTGGCGTCGATATGATGGTGGAGAATTACAAAATAAACTATCGCACA
GTTGCAACTCTGTTCCTGATATCTTTCACCGTAGTTAATTTGGGTTATAGTTGCTGGTTT
CATTATCCAAACTGGCACGTCATAATGGAGCTAATGATGGTCTTTTCGTTTTGCTTGCAG
GGAGCTAACAAATTCTACAATGCTTACATTCATCGTCATTTCTTCATTCTAATGTATGGT
CGTCTCAGAAATCTTCACTACAAATATCAACATCATCGAGAAAACAACGCCCAACTGCTA
CTGTTAATGCAAAGAATTCATTTGATCTCTAAAGGAATTTTTGTGCTTTTCGGTTTGGGT
GCATGTTCTTACTTCATTTATCCAGTATTCAATTACTGGCGTTACCGACGGTTAGAACTT
TTGATTTCGGTCAGACTTCCTGGGATTGATGCAGATTCGCACTACGGCTACATTATAACC
ATGGCTTATCAAATTTTCATGATGGTTGCGGCAGTGTTCGGAATGGCTGCTGCCGATTCA
GCCATTCTTCTCTTCGTTTGCAGCCTGGCAGGATTTGTGGATGTTTTCAAAAATGAACTG
CGTGAGCTGGACATGATGCTTGTGCAAAATCCTAGAGATGAAAGCAAAATAAGGCGGAAA
GTCAGAGAAATATGCGTACAACATTTCACTGTCATTGAATACGAATCCGATTTGGATGAG
AGATACTTCACTACGTGTTTCGTCCAAGTTGTTTCAACTACAATTGGTCTCAGCGGTGCC
TTGTTTCTGGCGTACATAGTGAGATACATTCCTGGATTTGCACTGATGCTAGTGTTAACT
GCACAATTGCTGGAGTTCTGTTTGCTTGGGACAGTTTTGTATGTTAAGAATGAAGAAATA
ACAGAGGCAATTTATGGAACCAGCTGGCACTTGATGGAGAAACCTCAGCAAAGATGTTTC
GCTCTGATGTTGCATAAAAGTCAGAACTTCGTTGAAATGACTGTTGGTGGACTCGCACCA
TTGAACATGGAGACATTTGTTGCGATTATGAAATCGATTTATTCATATTTCACAATGCTG
ATAAGTTTCATCAAGTGA
>AaegOr45
ATGGTGTACAATACTTCACTGGAAGCTTATCAGGATATCATCAGGTTAGCTCGTCGGATG
GCCAGTTTTTGTGGAGTTGACCTCTTAGCAGATAATTACAAACCTAATTGGAGAACAGCG
CTCACTTTTGCGGGATGTATCAGCTATTTGTTCACCAGCTGCTACAGTGCCTGGTACTAT
TACCCGGATGTATTCAAAATGCTGCAGGCTTTGGCTCCCAATGGGATTGCTTGGCAAGGA
TGTCTGAAGCTCTTCATCGCAGTGCAACAACGGAAGTTTTTTCAAGGGCGGGCAAAGTAT
CTGGAGGAATTTCATCGGATTCACGTAAATCGACCTGAAGATAATGCCGTTCTCCTTGGG
TTGATGGTGAAGATGCATCTTGCCTGCAGGGTTCTCCTGTCGGCGTACATTACGGCAGTT
CTTGGGTTTGGTCTATATCCTGTGTACTTCTTTGTGATGTATGGAGAAAGGACATTCGCA
ATCAACGTGTTAGTTCCGGGAATCGATCCGGACTCCCAGTGGGGTTATTTTTTGACTGTA
TCCTACCAGATATTCCTTTTGTCTATCGCCATGGCTGGCATTTCAGCGTTTGATACCACG
TTTCTGATTTTTGTTTGCAACTTGGCCGGACTTGTGGATGTTTTCATGAACAAACTCAAG
GAGTTAGATAGGCTTTTGGAGAAGGAGAAGGCTGACTTGGCTGAGATACGAGACCATGTT
CGGGAGATATTGATAGATCACTATGGAATCGTTAGTTATGAATCTGATTTGGACAATAGA
TATATTGCCATAAATTTGATGCAGGTTGGTTCATCGGTGGCGTGCCTCAGTATATCATTG
TTTCTGTGTTACATGACCAACTACTTACCAGGTTATGCTTTCATTTTGGGAGCCATATTC
CAGCTACTTACTTATTGTCTACTTGGAACCATTTTCAGCGTAAAGAACGACGATGCAATT
CTGGCAATCAATGGAACCAAATGGTATTTGCTGGAAAAATCCCAACTTAAAATGGTAGGA
TTCATGCTACATAGATGCCAAAACCCATCCAATCTAACTGTGGGAGGCTTTGCACCGTTA
AATATTGAGACTTTTGTGGAGATCATGAAAACAATTTACCAATTCTTCGCTATGATGATT
AACTTTGTCAACTAG
>AaegOr47
ATGGAATCGATTATCAAGTTACTAAAATTCTGCGGGTTCTGGGGCCGACCGTACCAAAAG
TTCAGCTTGTGGCAACCATTGTGCCACATTGCAGTGCTCGTAGTGTGCCTCTTGGCCCCG
GGAGTCATTTTTATCGTTCGCAACAGTTCAAATTTTGCGAGTGCCATTAGTGCTGCCATC
GAATCAATGGGTTTCATTAATACGATCCTGTTGGGAACAACCATGCTGTATCATCGCTCT
GCCCTGGAAAACGCATACGGAGACATTAGGATCGCTCTTCGGATTGGAAAGTCCTCGTCG
ATTGGGGATGTGCAACGGAATATTGAGTTTTTGGAAAAATCTACGAACTTCCTCTTCAAA
GGATACACAGTGTTTCAATCGGTGGTGGGAACCGGATACGCACTAACCATTCCTAGTTTG
ACCGTGGTTTACTATGTGCAAACTGGCCAGTGGCCCCCGCTGCATGGAATATTCGAAGCA
GATTTCTTCGTGTTTGACTTCACCACAAACGTCTGGCTGTGGGTGCTGGTGATCGCCGTT
GGAATGTTTGCAATGCTGTGTTTAATCTCCGTTCTGGTCATAGTGAGCAGTTTCAACTGG
AGTTTCTTGCATTACATCATCGGTTTGTTCAAACTCGTGCACATTAGAATTTCTCGACTG
AACGCCTTCGCAAACCCACAATCCCGCCAGATGGAGCTAATCGAAATTGTCAAACTGCAG
GAACTTGTCTACAGATGTGCACGGACGGCGGAAGACACCCTGAATCTATTCCTGTTGACG
CAATTCGGGACGTGTGTCGTTGCCATTTGCTTGACCATGATGACCTTAACATTGGCAAGT
AACGATCAAGATTTGCTCATCAAAATGATTCTCATGTTGGCGTACATTCTGTTCAACATA
TTTGTCTATTCCATGCTGGGAGAGGAGCTCATCGCAACGAGTACATCATTAGCGGAGGCC
GCCTACGGGACGCAATGGTATGAATGGTCAATCCCAGAGCAGCGTAACATCTTGTTCATT
GTGAGGAGATCGCAAAAGACAGCTGCTCTTACCACGGGGAAATTCTTCGCCGTTAATCGA
TCGACATTTGCGGCGACTCTTCAAGCGGCCTATTCGAACTTTACCGTGCTGCGACAAATG
GTGCATTCGCATTAA
>AaegOr48
ATGACAGTCATACCGGGTCTAGTCGAGTTTGGCAGTCTGGAGCAAGTTTATCCCTTGGTA
ATCACCCTACTCAAACGACTCGGAGCCTGGGGAAGTCGTCGCCGCCTATTTGGATTGTAC
GGTTTCTTCCTGTGTCATTTCTTTCTACGCCTACTACCTTCTGTCCTTTATCTGGACGCA
GGGGATATTCATTCACTGGTTCGCCATCTTGGAGAGATCGTGTTCATCTCATTGCTCTAT
CCGGTGTTCATCGTGTATGTTTGGAAACTGCCGAAGCTGATGCTGCTTATTAAGATCCTT
CAACGATCGTTTGCCGAATATTGTGGCCCTAATCAACACCCAGTCTATCGGGAGACCATC
GTCAAGACGAATCGGTTCATAAGGAACATCTGCCGGTTCTATTTCGCTTACACTGGGTTG
AACATTCCCGTGTACATTATCATGCCCCCTGCGCTAACATTCTACAAGTATTTCACGTGG
AGCAATTCAACTGAGCCGTTCTACTTCAACTTTCCCAATGAACTTCCGTACATGGACCAC
TTCAACATGGGCCACTACATCGTCGTCCAATCGCTGATTGCACCCATCTTCTTCTGCAGT
GCCCTATTCTTGGCCATGAAATCGATGGTGTACTACAGTCTGATAAAGTACGTATCACTT
ATGTTCAAACTGGTTATTAAACGCATCGAACTGCTGGACAATTCTGTTACAATCGGCGGA
GGGTCCCGTTTGGAGTACGCCGTAGACGATGTAATTAGAGCCCACTATCTTGCGTTGCGG
TGTGCGCAGTTACTAGAGGAATTGATCAGCCCGATTCTCCTGGCTCAATTTTTGGGATGT
GTCATCGTGTGGTGTTTACTACTGTTCTACATTACATTGAACGCAAGCGGTGTCGGAGCA
TTAACCACGCTAATTTTGTGTGAAATTGTTGCATTTGAAATGCTGGCATTCTCATTTTTC
GGATCAGAGCTGACTGAAATTAGCGAATCATTGTCACATGAGATCTACAGCTTCCAATGG
TATGATGCTCCCATGACTGTGCAGAAGAAAGTGCTGCTGATGTCCGTTCGCGCTCAACAA
ATCGTCGGAATCACCGCATTTCGGTTCTACTACGTGAGCATCGAACAATTTGGCAAGGCC
GTCCAAACCACTTACTCATTCTATCTCGTTATGCAGAAGCTGTTCGAATGA
>AaegOr49 fixed
ATGCTATTCGCGCGCTGTTTCCGCAACAACCTGGACGTGTTCCCGGTCGGCATGCAGACC
CTCAAATTCCTGGGACTCTGGGGAGAACCTCGCCGGGTGATTCGTTTCGGCTGTATCGCC
TCCTGGATGGCCTTCATGTTCATCGCACCGAAGACCTGCCTGGAATACGGCGGCGAAGGT
TTCGACTCGTTCGCTCGAGGAACCGCCGAGTTGATCTACTTTACCGACTTCATCTCGTCG
ATGGTGCTGTTCGCATTTCGGCGAAAGTCCTATGTAAAAATGATCACCACGTTGCAGGAA
ACGTTTCGAGCACTGGCTCATCCGAGTCAACCGATTAGTTGTGTGGACGCCGTCACCAAC
TTCAACCGGCGGATCTTCAGATATTCGCGGATCTACGCTTGCTTCATCGGAAGCTGTTTG
ATATTCTACGTCCCGTTGCCGATGACGGCCACCTTCTTGAACTACTTCACCGCCGGAAAC
GAAACCGAAGCGATCGAGTTCGTCCTGCCGCTGGAGAACAAGTTCTACGGGTTGGATACC
CGACGCAACATTGTGCACTACATAATCTACATGATGATGCTGACTCCGGCTGTTTGCGGT
TCTGCGTGCCTCAGCATCGTAAAGGGTACCGTTCTTTTCACGATCATCCGTTACGGAGCA
ACCCTGTTTGAGCTGGTTTCGCTGAGAATAGCGGACCTTGGAGATCCCTCAAATTTCCGC
GATCAGGATGACCTCGAAAAGCAGCGCAATCGACAAGATCGTCTCCAGGAGATTATCGCC
CTGCACCAGACGGCGCTGGAGTTTGCCGACCTGCTGGAGAACACCATGCAGCACATTTTG
CTCTCGCAATTTGTCAACTGTCTGCTCATCTCGTGTCTGATGATGTTCTACATCTCGAGC
ACATACGGCCCCAATGTCGTGAATATGGTAATACTGTTCGCCGTCCTCATGGTGGAAGTG
TTTGCGTACTGCTTCAATGGAGATGAGCTAAGCGAAAAAGCGGCAGCGGTTGCCAACTCA
ATCTACAGCTATCCCTGGTACTTGGAACCGGTGCCGGTGCAGAAAGCGATCCAGTTGATG
ATTTTGCGGTCGCAGCGGAAGATCGGTATTACGGCGGCCAAATTCTATTTCGTAGACATT
GGACGATTCGGGGTGGTCGTTCAAGCTTCGTATTCGTACTACTTGATACTGAAGGAACGA
TTTTAA
>AaegOr50
ATGCAGTTCATTATCAGGCTGCTGCAGATTCTGGGCTTTTGGACGCAACCCTTCCAAAAA
CGAAGCACTGCAAAACCACTGGGCTACATGGTGCTATTCTTTGTGTGGCTCCTGTTACCG
GAGATCATTTTTATCGTCCGACAGGAGCCCACCTTTGCAATTGTCGCCAGAAATGCAGTC
GAGTGTCTACTTATCGCCAACGTGATTCTCCTCATCGGGAGCACAATCGTTCATCAATCG
AAACTAGAAGAATCGTACGGAAATATGCGGTTCGCGCTGGACACAATTGCTAGCAACGTC
GACAGCAAGTTGCTTTCCACGGTCACTCATCTGGGATCATCTACGGATCGTTACTTCAAA
GTTTACGTGGGATTTGAAGGTATAATTACGTTGGTATACGCTCTGGCTAATCCGGTATTG
ACTCTCACTCAGTACATACAGAGTGGAGAGTTACCTCCGCTGCATGCTATCATTGAATCA
GACTTCTACATGTTTGATTTTACTTCCAACGTATGGTTATGGTTACTGGTAGTCATAGTC
GGCGGTATTCTACTGTGCTTTTTATCAGTAGATATTGTCTCGATTAACAGCCTACATTGG
AGTTTGATTCATCATGCTACAGCTCTGTTCAAAATTGTCGGTCAAAGGTTGTCTTATTTG
AACACATTCTCGGATGAAAAGTCTCAATCGAGAGAGCTCACGGACATAATAAAAATGCAT
GAGATAATCCTCAGAAGCGTGCGTTTGCTGGAGGAAGTTATCAACATTTATATGTTGGTT
CAGTTTGGAACATGCATCATAATGCTTTGCATCGCACTTATTGTTTTGATTCTGTCAATC
GATGACCGAGACCTACTGGTCAAAATGGTTCTCATGTTGTCGTATGTCCTCTCTCACATC
ATGTTGTACTCATTACTGGGAACGGAACTGATAAGTGCTAGTGATTCCGTAGCAGATGCA
GTTTACGACGTTCCCTGGTACCAATGGACCGTCTCCGAGCAACGGAAAGTTCTTTTTGTG
CTGGGAAGATCACAGAGGATGACAGCCCTAACTGCTGGGAAATTTTTCTACATCAATCGT
GATTCGTTCGGAAAGACTCTCCAGACCACGTATTCTTACTTTACCGTAATGAAGCAGATG
TATGGATAG
>AaegOr51
TTGAAGTCCATTATCAAGCTGGTGCAGATTTTAGGCTTTTGGTCACAGCCATATCAGAAT
CGAAGCAGTGCGAAACCACTGGCCATGACAGCAACCTACATCGTGTGGCTTCTGCTACCA
GGAATCGTTTACATCATTCGACAGCAGCCCAGTTTTGCGATTCTTTCAAGAACCGCAGTC
GAATCGATCGCAGTCACAAATGTTATATTGCTGATCGTCAGTACCATCGTTCATCAACCG
GTGCTGGAGAAGGCCTACGGTGATGTTCGATTCGCATTGGATAGAGTTTCCGACAGTTTG
GACCGAGAGTTGCAGCTTACGGTCGGTAATATGCAATCGTTAACCGATCGGTTTTTTAAA
CTCTACATAGGATTCGAAGCGATTGTTGGATCGACATATTGCTCAGTTAATCCGATACTG
ACATGCGTCAAATACGTGCGTACCGGCGAACTACCTCCGTTACATGGAATCATTGAGGCA
GACTTTTACATATTTGATTATACTTCAAACTTTTGGATATGGTTGCTTGTAGTCTCAATA
TGTGGGCTACCAATGTTCAGTATAATAATAGTCATTGTCTCGATAAATAGTCTGTATTGG
AGTTTGATTCATTATGTTTCAGGATTGTTCAAAGTAGTGCGTCTAAAATTGTTGCATTTT
AGTACGTTCTCGTCTGAAAAATCCCGAATCGATGAGCTAAATAACATCATTGAGCTGCAC
GATGTCATCTTCAGAAGTGCCCGTTCGCTGGAGGAAGCACTAAACGTATATATGCTGATA
CAGTTTGGCACGTGTATTATCATGATATGCATGACACTAATGGTTTTAATTTTGGCAATC
GATGACCGGGACTTGTTGATCAAAATGGTTCTCATGATGTCGTTTATCCTCTTCCACATT
TTGGTGTACTCGTTGTTGGGATCGGAACTGATGGCCGCAAGCGCTTTGGTGGCAAATGCG
GTCTATGAGGTTCCTTGGTACCAATGGTCCGTTGCCGAGCAGCGGAAAGTTCTGTTTGTG
TGGATGCGATCTGCACATCTGCACATCTGCACACTACCGCGCTTACCACGGGGAAATTTT
TCTACATCAACCGCGAAACGTTCGGAATGACTGTCCGCACCACGATGTCTTACTTCACCG
TTCTGATGCAGATTTACGTGGCGCAGTAA
>AaegOr52
ATGGAAAGAATCCGTAAGCTGGTTGCTCAACTACAAATCTCTGTGCGAGATGACGAAAGT
GATTATTTTCGCACGATGGACTACTTCCTGATCCTGGGAGGCATCCAACTGCTGTCGAAA
AATCCCGTCCACCAAGTGTTGTTTCTCTGCTACCGAATGCTAATGACGGTCCAGTTCTCC
GTTTGGTTTGACCGAGTATATGTGGCTTACTCGGAGTGGAACTCGACCAGCGAGCTTATT
GGAGTGATTAGCTTCTTGCTGGGACTGGTAATGATCGTGGTAAGGGCAATAATTATCCGA
TTGTATCTAGAAGACATCTATGCGGCCAGAAAGTATTTAGGGGCACAGCTTAATGGCCTC
CGTATGTCAGAAAGTCGAATCCAATCGTACCGTTTGCTGCGTCGTATTGGTCTAGTGCTG
GAATACACTTTTTTCGCTGACCAGATTTTGTTCTATGCATTCGGAATCTATCAGGACAAA
CAGTACACGGTTCCAGATAATCTTAGCCGGTTAGGCTGGCAAATGAAGTTACTCTTCAAC
ATCATCATTTCCACTAACCATTTCGTATTTTCGTCCGTTTATGCGACAATTTTAACAGTT
CAGAACACATTGCTCATGGGCATTGGGGCTGAGCTGGATGTTATTCTGGCACAATGTGAT
GGGATCATGGCACGGGTGGACGAAAAATTGAAGAACGCAGTCGATCGAGATGGGGATCAG
AGAATGTTATATGATGTACGGGGAAGTAGAGCGGAGTATTTTTTCTGGAAACTCATGAAG
AGAGAATTGAACGTGACAGTTGCTCGACACTCTCGTCTGTTGGAACAAATTGACATTCTT
GGAGGTTTCTTTAAGATGAACTTCCTGGTGATGTTCTACATGGCGATCGTGATCATCGGT
TGTGCTTCATTCTATGTCAATATGCTGGGTTTAACGGTAAACACCGTCATCATTCTCAGT
TACGTTGGAGCAATTCTGCTGGAGTCTTACTGGTTCTGCAAAATTGCAGACAACATGAAT
GACACGAACAGTCAAATCGGTGAATCTCTGTACAACTTAGGTTGGTCCGAACGGATGCCG
GAGATGCCTGAAGCGAGGAAAGAGTACTTTGAAATCCGGGAGACGCTGCTGATTGTGATG
ACCAAGGTGCAGCAAGATCTGGGCATCAGCTGTGGAGGAATGTTTGGACTGTCGATGCAG
GCGTTTCATGAATTGCTCAAGATGATTTACTCGTTTTTGACGTTTTTGCTGAACACCACT
TCTTAA
>AaegOr54
ATGAATACTAATTCACAACCTCCGTTCCGGCTGATGTCCGCCTCGTTGAAGCTGTGCAAG
TGGCTTGGACTTTGGCACGACGCCAACCTGGACAAGCCCTGTTGGCAAACTGTGTTCCTA
ATTCTCTGTCTGTTGTTCTGGTACATACTACCGGGGTACATGTACATCGTACGAGGGGAA
AAAATGCTGCAGGATCTTCTCAAGCCGATACTCGAAGTGTTCTCCATGTCTGTAATTGTG
CTTCGGTGCCTCATCCATATGATTAATCGCCAGAGTGTTCAAGAGTGTTTCGCTGATCTT
CAAAACGCAATATCCAAATTCAAAAACAGCCCCTATGAAGACGTCCAGAAAATTTTGCGG
CATCTACTCAAATCAGCCGACTACATCGTCAAGTTCTACGTATCCATCGTATTTGTTCAA
GCTGGTTTGTACGGATTTCTTTCTGCTGCTTTAACCACTTTTAAGTATTGTACGTCCAAT
GAGATAATCCAATTACCATCCGCGGTAATGGATGCAGATTATGTACTGTTCGGCCATACC
GTGAACTATTGGATATGGCTGCCGGTAACAATCGTGTCACTAATTATTGAATACCTGATG
CTGGGATCAATTTCAGCTCAAGAATGTCTCTTTTGGAATCTTCTGCATCACATATCCAGT
CTTTTCAAAATAGTCCACCTGGAAATAGCCCGACTGGATCAATACAAAGATCCAAAGCAG
TTCAAAGAACGGCTGGCATTCATTGTTTCCATACATGAGGTTTGCTTCCGATCTGCTCGT
TGCATGGAAAAAGTTTTAAGTCCGCTGCTTGCTCTATGGTATTGCGCTTGCATAGCACAA
ACGTGTTATCTGCTGTTCTTCATCAGTATGGTCAATGATGTGGTAGTAGTTGCGTCGATG
ATATTTGTACTGCAGTATGTTGTATTTTTAATCTTTTCATTTTCGATGCTGGGAGCTGAA
CTCATGGAAGAGAGCGCTCGGGTGTCCGTTGCTATCTATAAAACGCAATGGTACAACCGA
ATGGCTGCCGAAAGGCGTTTGCTACTGTTCATGAAAATGAGAGCGGACCGTCCGGTGGGT
ATCACTGCCGTCAAATTCTTCTATGTTAACAGATCCACTTTTGCGGAAGCTATGAAATCC
GCATTTTCATTTTTCACGATAATGCAGCAATTCTATGGAGATAAGTGA
>AaegOr55
ATGCAGCAAAAACCTCCGTTTCGGCTCATGTCCGCTTCGTTGAAGCTATGCAGATGGCTT
GGACTTTGGCACGACGTCAATCTGGACAAGCCTTGCTGGCAAACCGTGTTTATCAGTTTC
TGTCTGCTGTTTTGGTACATACTGCCAGGATGCCTGTATATCACACGAGGGGAAAGAATG
CTCCAATATCTTCTGAAATCAATTCTAGAAGTTTTCTCCATGTGCGTTATTGTGCTTCGA
TGCGTTGTTCACATGATCAATCGCAAGACTGTCCAAAATTGCTTCGTTGAACTTCAAGAT
GCAATATCTACATTTGAAAACTCTCCCTATGAAGACGTCCGGCAAATGCTACGGCATCTA
CTTAAATCGGCCGACTACCTCGTGAAGATCTACGTATCCATCGTATTCATACAAGCCAGT
ATCTACGGATTGGTTCCCGCTATTTTAACGACATACCGGTACTGTAACTCCAATGAGACA
ATCCAATTACCTTCAGCGGTTATGGAGGCGGACTATGTACTGTTCGACCATTCGACCAAT
TACTGGATATGGTTGCTTGTAACAATCATATCACTTCTTGTTGAATACCTGTTGCTGGGA
ACTTTTTCATCGCAAGAGTGTCTTTTCTGGAATCTACTGCATCATGTGTCCAGTCTGCTC
AAAGTAGTTCGCTTGGAAATAGCCCGACTTGATCAATACACCGATCCGAAGCAGTACACA
GAACGACTGGCAAGTATTGTGTCCACGCATGAGGTATGCTACAGATGTGCTCGCAGTTTG
GAGATCGTGCTAAGTCCGCTGCTTGCTGTATTGTACTGTACATGCATAACTCAAACATGC
TACTTGCTGTTCGTCATCAGTATGATCGATGACTTAGTCGTCATTGCGTCGATGATATTC
GTTCTGCAGTATATCGTATTTCTAATTTTCTCGTTCTCGATGTTGGGAGCTGAGCTCACG
GAAGAGAGCGCTCTGGTGTCCGAAGCAATCTATAATTCGAACTGGTACATGCGAATGCCT
GCCGAAAGACGTTTGCTGTTGTTCATGAAAATGAGAGCGGACCGACCGGTGGGTATCACT
GCCGCTAAATTCTTCTATGTTAATCGATCCACTTTTGCGGAGGCAATGAAAACAGCTTTT
TCATTTTTCACGATAATGCAGCAGTTCTACGGAGAATAG
>AaegOr57
ATGACTACGCAAAGAACGCCACCGTTTCAGCTAATGTCCGCCTCGTTAAAACTGTGCAAG
TGGTTTGGACTTTGGAACGAGTCCAATCTGAGCAGACCCTGTTGGCAAACCGTATTCGTC
ATTTTTTGTCTGCTCTTTTGGTACATACTACCAGGATATCTGTACATTGCACGTGGCGAG
AAAACGCTTCAGACTCTTCTGAAGCCTATTATAGAGATTTTTGCGATGTCCGTAATTACG
ATTAGGTGCATCTATCACATATTCAACCGTAAGAATCTCCAAGAGTGTTTCGTTGATCTT
CAAGAAGCAATATCCGCTTTCAAAAACTGTCCGTATGAAGACGTTCGACGAACTTTGAAA
CATTTGCATAAATCAGCCCACTATGTCGTCAAGATCTACGTATCCATCGTGTTCATCCAA
GCCAGTGCCTACGGAGTAGTTCCCGCTGCTCTTATCACTTACCAGTATTGTACGTCCGAT
GAGATGATCCAATTACCATCAGCGGTGATGGACGCAGACTATGTACTGTTCGACCAAGTG
CGCACGTTGCCTGGAAAATGTACTAAACCCTCTGCTGGCATTATGGTATTGTACCTGCAT
AGTTCAAACGTGTTATTTGCTGTTTGTCGTCAGCATGATCGATGACATGGTCGTAATCGC
ATCGATGATATTCGTTCTGCAGTATACCATATTTCTCATATTTTCGTTCTCGATGTTGGG
AGCTGAAGTCATGGAAGAGAGCGCTCGGGTGTCCGATGCCGTCTACAATTCGAATTGGTA
CATGCGAATGCCTGCCGAAAGACGTCTGCTGTGGTTCATGAAGCTGAGATCGGATCGACC
GGTGGGCATAACTGCTGTAAAATTCTTCTTCGTCAATAGGTCTACTTTTGCGGAGGCCAT
GAAAACGGCTTTTTCATTTTTCACTATTATGCGGCGGTTCTACGGAGAAGAGTAG
>AaegOr58
ATGCTGTTCGTCATCAGATCCTATCTTGTCGGAAGATTTCGCAGTTTTCACAACAGTGAC
AACTGCTTCGTCATAATGATGTTCTGCAACCGTCTGATTGGAGTGTGGGACTATCCGGAA
AGCGACACCGATCGATTCCATTTGGTCAAACGGATTCTGATCAACTTCTCTTTCATCTAC
ACTGTGCTTGAGGTGATGTCCTTGGTTCCGGTGGTCAAAGCCTCCGGGGTCAGCGAAAAC
ATCAGTTCCTTGTTTCTGGTTAGCTCCCGTGTGTTTTGCCTTGCCATATGGTGCTCGTTG
GCAGTTTACCGTAAAGATTTGAAGAGAATCTTCATGTATTTGTTGAAAGTTCAACAGGAA
GCCGCCGACGATTCTCGTCGTAAGTCAATCCGATACGTCAACTGGTTCACATTCTCATTC
CTGGTACTGAACCTTACCCCGTTGACGGTGTGGATCATAAATGGTCAGGCTGGTTCACCT
ATTTCAGTCTTCGGACATCCCTGGATAGAGGGACTCAATATAGTAGCCTACCCCGTTGCC
GTATTCTTGATAACGGTAATGTTATGCTACGCAGTCATCCTGGTCCTTTCGATCATGTCG
GCCCTTACGCTAGAATTTTACCTGCTTGGCTTAGATTTCCAGCAAATTTTCGAAGCCAAA
CCCCAGGACGGTAACACCATCAACTGGACAACCATCGAACAAGCCTTCAACCGTTACATA
GATCGTCATCAAACACTTCTGAATAAGGCAGACTTATTCCGAGAACTACTCAAAATTAAC
TTTTTGATACAACTACTCGTCAACTTCTTTCTCATTGTACTAAACTCCTTCATGTACATT
CTGATGCAGCGAAACGAAAGCTCCGGATTTGCGTTCTCCGTCTTCGCCGTGCTAACCCTC
ACGATGAACATGATGCTGAACGGTTTCCTGTGTGATCAATTGGAAGAGCAGGTGTCATCC
ATCAACCATCGGCTGTATAGCTCTGGTTGGACAGACAAACTGATGCACACGAAAGCGTTC
AACCAGCGTTACAAGAATCTACGCCAGATGGTGCTCATAGTGATGCAGCGTACCCAGAAA
CCAATTGGATTTACCTGCGGTAGCCTGTTCGAGATGTCCTTGATAACCTGCCGAAAGGTG
CTGTGGTTCATTTATACGGTGTTGGCCGTGCTGATGAGTTTGCTGGAGTGA
>AaegOr59
ATGCTAAACACTTTAAGACAAGCCCTTCGCTACGATTCTTCGTCGAATCCACTTAAGCAT
ATGATTGTCTTACATCGAATTATTGGTTTCAATCTAAGCAGTCGACCGGCGATCATAGTT
TCACGTCTCTCAATGGTGCTGGCCGGGATCCATGCTCTGTGCTTCGCCTACCGAGTTCAC
TTGGTCTCGAAGAGGGACCTCGGTTTTCAATACTACATCGCCGCGCTGAACGTCGTAGGA
GGCTACATTTTCGCTGTAATTCGGATGACCGGGTTTGCATGGAACTACGACAGTGGATTT
CGCGGCATACATCGCTTCTTGCAGGAGCACGCATTCCAGAGGAACGACCTGCGAGCACAG
CGCCTTCGAGAACAATGCTTTATGAATAACCAAAAGTTCACCATTGGTATGCTGGTGGCT
TCAGTCAACGCAATCATGTTCTTCATTCTGACAGACTACCGCATGACGGATCAGTACGAC
ATACCGTTTGAACTGAGCTTTCTACATCCTACTATCAAATCGGTTTTCAATGCACTGTTC
GGTTTATATCTCTACGTTATAGCAACGTACTTCTGGATTCCATTCATAACGCTTCGCGTT
GTAATCCACACTTTATGCGTGGAACTAGCAATCGCCAACGAAGCTTTCGGAAAACTGTTC
ACGACATCGTCCAATCGTGCCGACTTACTTATGTTGCATCACAGTTCTAACTCGTCACGA
TCGTCACAACTCACGGAACAGATCAGAACTGACTTATTTTGGTTGAGCCTAAGCAGTGAA
TTGCGCGGACTCGTCGATCACCACCGGGAGATCCTGATCAACGTCGATCGCTTGTGTCAA
CTGGCTGCCATGCCGTTTCTGTCCGAAACGATGTCCTGCATCTTGATCTCGTCGATCTCG
GTGTTCTTTCTGCTGAACGGGGAGAGCCTCAGTTTGGTGGCCATTTCGTGTGTTCTCATG
TTCGAAAGCTTTTACGTTAGCTCGCTGGTTGAGGCGCTGCAGGACGTTCACGGGGAGATG
GGCGCCGTAGTCTATGCACTCGAATGGCCCGCTGAGTTGCGGTACGATCGGAGGAACCAC
CACCACTACAAATACGTCAGCAAGATATTGCAGATTGTGCTGATGCGGTCGCAGCGTAGA
CTGCGCTTCCACTGCGGTGGATTGTTCGAGATGTCCCGGGGAACGTTTACGTTCACGGTG
AAGACTTGTTATACGATGTTGACGTTCCTGCTACGGATGCAGGATGTTTAG
>AaegOr60
ATGTTCGATCTCTCGCATAACCGTTTCAAACGCTACCTCAAACATTTCTTTAAGCTCAAA
CCGGAAACGAACCATTTCTTCATCGTTGCATTCTTCCACGCAATTGCTGGAATAGCTTTG
CCTACCAAGCGTCCCCTCTGGAGATGGATATGGAACGTATACCGAAGCTGCTTGGTTCTA
CATTACCTGCTGTGTGTAGTCCGGTGTTTTCTGACAATAAAATCGGGGGAAAGTTTCAAC
GCCGTCCTGATCAATATGCATGTGATCTTTAGTTTAACAATCAACTATACGAGATCACTT
ATAATAGGTGCCAATTTCAAGTATTTTGTTCACGTGAAGGGCTTCATCAACGATCGGAAA
TACAGAAATGATACCAAAAGTGTTGAAATTCGCCAGAAAGCGTATGAACATTCCCTTGTA
GTGACTATGATTTTTGTCGCCAATATTGTATTCCAGTCGATTTCGATTCCCAGCACTGGA
ATGACAAATACGGATCCATTTCAAATTCCTATCGATCTTACCGGCTTACCTCATTTTGCG
AGGAAGATCGTTGAAATGTGGTATAATCTTCTGTTTATCACTGCTACATATATTTCTGCA
TCGAATTTTTTGTCTATGTATTTGGCTATGGTTGGATTGAGAGCGGAACTGAGGGTTGCT
CTTGATTCGATAAGCAGTATTGGGGATTATCTGGATTACGTTGATGGTAAGGATGGAGAA
TTTGAACAAGGAGAAAAGTTTTGGAAAGAATTGCATGGCGAGCTGAAGCGGAGCATTGGA
CATCACGTTGAAGTTTTGGTCCATTTGGATGTTCTAAAGAATGTGACAAACCTTTCGTTC
CTGCTGCTGTACTATATGACCATGTTAATCGTCGCTGCTGGAGTTTTAATCCTGACAATT
TATCCGGTCGTTGACGTTTTCTACGTGTTTGCTATTGACTACACTATCCGCTATTTGATA
GAATGTTTCGTGTTTTGTAACATGGTGTCGTCGTTGAATGAAGTTCAACATGCCATTGGG
GAAACGCTCATCCATCAGGCATGGATATCGAAACTGAAGTTCACCAAGCAGTTCAGTGAA
CACTACCGGGCAGTTCGTGCCTGCATACTAATCGAGCTGATGGAATCGCAGCGCAGTCTG
AGAATCAACTGTGGAGGGATGTTCGAACTAACGTTGGCAAAGTTTACTCGCATCATTAAC
ACATCGTATTCGCTATCGTTGTTCATGGCGAATTTCCGAAATTAG
>AaegOr61
ATGTTTCGCAGCACTAGAAGGCGCTTCACCAACTGGATATCAAACAAGACAAAACTCAAG
CCAGATACGGACGTATTTTTTCTTCTCGATTACTTCTTAGTTCTTTCTGGAGTGCAATTG
CTTACCAAAAATGGATACTTGCGAACCGCATGGAACGTGTACCGTACGCTTCTGGGTGTG
CATGTTCTCTTGATGAGCAGAAAAATTTGGAGCGTTTTCCAAACAGAGGACAATTTTCAG
CTGATCGCCAATAACATGCTCATGTGCGTTGGATGTTTGATCATCTTCGCTAGATGCATT
TTCATAGTAAGAAGCTCTGAACAGATTAAAATCGTCAGACGTTTCGTTAATGAGAGAAAA
TTCAAAGCAGACGACTCTTTTGCCATGACTGTTCGCCAGAATACCTATAACAATACTATC
ATTGTTACGGTTGTCATGATTCTGAACTGCGTTGTGCAAAGTGGTATGATATTGTTCACT
GAACTCGGTGAAGCTGAATCATTGCTGTTGCCTTTCTATCTTGAGGGCCTTAGTTCTTCT
GAGAATCGTATAATACAAAAATTGTACTCGGGCATGTTCTCAGTTTATGCGTCCTACGCA
TCGACGAACTTTTTGGCAGTGTATCTTCCGATGTCTACATTGAAGGTAGAGCTGAAAGTA
GTCGTCGATGCTTTTGAAAAGATTGTCCATCGCGTCGACGAACGAACCGTTGGGAAAAAT
ATGCAACCTCTAGAAGATCTGAATGAAGCGGTTTTTTGGGAAATCCTTCGAGATGAATTG
ACTCAATGTATTCGTGCTCATGGCGCTGTACTGGCTAGAGTGAAGGCTTTGAAGAAATTG
ACCGATCCAACCTTTCTGCTGTTGTACTACATGACTATGCTGTTCATTGCGATCGGTGTA
ATAGCTGTACTGTTCACTCCAAAATTCGACAGCTTCAACACGATATCTTTAGAATACACT
TTTCGGTACACAATGGAATGGTACGTCTTATGTTATTTAGTTTCGAATTTCAATGAAGAG
CACAACGATATCGCTAAAAAGCTGTCTCAATTCCACTGGGGAGTCGATTTGAGATACAGC
AAGCGGTTTGCTCGTGACTACAAACAGATTCGATCGATGGTTTTGATGGTTATAATGCAG
TCGCAGAAAAGTTTGAACTTCAGTTGCGGTGGATTGTTTGAGTTGACGATGGGGAGTTTC
ACTGCGGTTATAAACAAAACCTATACTTTGACGACGTACTTTTGGAATATTAAGCAACGT
GGCTGA
>AaegOr62
ATGGCTCCGAAGATTGACCTCAGTCGATTGAAAATTCGGCAAGCTTGCAATGTCTTCAAA
GCGAAGTACAACAACGATAAAGACTTCTTCATATTGCATGACTTCTACGCCATGGTCGGA
GGAGTTCATTTCAATACTGAAAATGCAACCATGAAACGTTGGTGGAATCTGTCTCGTGTA
GTGATGGCAGTTACGTATGTCCTTCTGACATGGAACATTTGCTTGCAGTTTATCAACGAG
AAAAGGTTGGAGATTTTGATGAACACTATTCAAATCGGTGCCGGGTTAATCATCGTCTTG
TTCAGGACGATTGTGATTGGTTGGAACTACGATTTCGTAAAAAGTTTGCGTCGCTATCTC
AACAGTCGCAGGTTTAACCGAGAAGACGAAAGTTCGTTCAAAATCAGGCGTCAGGCATAT
GAATTCATCCATCGAATTGTACTCCTGTTCGTTTCTAATTCGTGCCTCATGACGGCTCCT
ATATTCGTCATACAACCTACGGCGCCGTTACAGCTTCCCTTCACTCTTAATAACCATGTG
TTGCAAACGGTAGCACAGAAAATATACTTGCTGATGATTATCCAAATAGTTATCAACCTC
GCAACCAATTTCTTTGTCATTGTTATGATCCTTACTGGACTGGCTGCGGAGTGTCGCATT
CTATCGAATGCTGTAGAAAAAATCTTTGAAGACTCTATCTCTGAATTGAAGAATACTGGA
CCTGAAAATAGTTCAATAACTTCGGACGAACAATTCTGGAAAGCGTTCAACCGCCGGTTC
AACGAATGCCTTACCGAACATAGGATCATCCTACAGCATCTGACTGATATTCGACCACTA
TTGGAAGGAACTTTCATCATAACCTACTACACGGCCACGTTGAACATCGCAGCTGGAGCA
TTTTTCTTGATCTCCAATCTGGATAACATCAACCTGTACATCTACCAAATCTGTCACTAC
ACGATCGTCTTGACCCTCGAGTGTTTCGTGTTCACCTACTTCACCACTAGACTAGTCAGC
GCGTACCAATATATCGGTCTTTCGGCCTATAAAATGGATTGGCCCGATCAGCTGAAGTAT
TCACAGCTGTTCGAACACCAGTATCGAGCCGTCCGAGCCAAACTACTACTCATGATAACC
GTTGGTAGCCAAGATGTACGGTTCAGCGCCGGTGGATACTTTGAGTTTACCCTGGAGAAA
TTCACCGATCTGATGAACATATCGTACTCGATGATAATGTTTCTGTGGGAAATGAGGTAG
>AaegOr63
ATGGATCGATTTCTCACCACTCATCTGCGGATGTTCGACGAAAAGCGACTGTCGCTGTTG
TCTTCGCAGGACTTTTTCGACGAGATGATCAACTTTCTTCGCGTGTTCCTCACATTCTGC
GGTTCGGATGTGCTGCTAATGGAGAAATTTCGCTGGAATGCACGCACCTGGTTGTGCTTC
TGGACTTTGGTTTCCTTTGCGATTACGCTGTTTTATACGATAGTTTTTCGCTCGGACGAC
ATCTATGCCATCCTGGATACGCTCTCGTACAGCGGAATTGCCATTCAGGGGGCGTTCAAA
ATGCACGGCGCGTTGTCCCGGGTGAAGCTGTTTCAGCAAAAGTATCTTTCTCTGAAGGCG
TTACATGCACGATTTTCGAAAGAACCGGACAATAATATGGCACTGAACAAGTGTGTTTTG
ACCATTACCTACATTTTCCGATTCTTTCTGCTGATATACGCCGCCGGTGGTTTGGCCTTT
TTCGTCATTCCGTTGTACGTGTTGTTTGTCTACCAGAAGGTGGTGCTTATTCTGCATGTG
GAAATACCGTTTGTTGACCCGGATGTGTTTTCCGGATACGTTATAACAACTGCCTATCAG
GTCATGATGATAGCCCTCGCGATAGCTGGTATTTTGGCGGCTGATATGGCAATTATGATA
CTGGTGCTGCATATAGTTGGGATAGTGGACATTTTTGCGAATAAACTGAAGGAGTTGGAC
CGAATGTTGGAAGACGTAAGGTACGATAAGCAGCAAATTCACGAAAAAGTCACGGAAATT
TGTGTTATGCATAGGGAAATCATCAAATATGAAGAAGACCTGGATGAATGTTATCACACT
ACCGTTTTTGTTCAAGTGTTAACATCGGTGGCGTGCCTTAGTCTGGCGTTGTTCGTTGTC
TACATGACCAACGATTGGACAAGAGCTATGTTCTTGGCAGCCACTTTTTTCCAGCTTTTG
GAGTTTTGCATTCTAGGAACAGCTTTGACGCTTAAAAACGACCAAGCTCGGGTTGCTATT
TACCATACCAAATGGTACTTGCTGACTACTTCCGATCAACGAAGAATGCAGTTTGTGCTC
CATCGGTCCCAGAATGCAGTGGAAATGACTATTGGAGGCGTGGCTCTTCTGAACATGGAA
ACTTTTGTAGCGATTATTAAAACTATTTACTCATATTTTACTATGTTGGTGACATTTATA
TCCAAGGAATAA
>AaegOr64
ATGGATCATTTCCTGAGGACCCACGTCCGGATGTACGACGAAGAGAGGATGGCCAGGCTG
TGTTCCCTGGACATCTTCGACGATATGATCTCCTTCCTTAGGATCTTTCTGGACTTCTGT
GGTGCAGATGTGCTCTTGATGGAAAAATTTCGCTGGAATTTCCGCACTTGGCTGTGCTTC
TGGGTGTTGGTTTCGTTTACGATTTGTTTGATATATACGATAACTTACAGTTCGGAAAAT
ATTTTCGCTATTATGGATACGCTTTCGTTATCGGGGATTGCGCTTCAAGGGGCGTTCAAG
AGGGGCGTTCTTATTTATATGCATGGCGCACTAACGCGGGTGAAGTACTATCAGCAAAAG
TATATTGGAGTTAGAGCGATGTACATCCAGTTTTGTAAGGAACCGGACAACAACTTGGCG
TTGAGCAAATGCGTCCTTACCATAACCTACATTTTCCGATTTTTCTTACTAATTTATGCT
GCCGGAGGTTTGGCGTATTTCATAATTCCTGTGTACATGTTGGTAGTGCATCAAAAGGTG
ACCCTGATTTTGCACCTGGAACTTCCATTCGTGGATCCCAGACAGTTAACCGGATACATC
GTTACTACAATTTATCAGGGTGTGATGATAATTTTGGCTATTGCTGGAATATTGGCGGCA
GACATGGCGATCATGATTTTGGTGCTACACATTTTTGGAATAGTGGATATATTTTCCAAT
AAGATCAAAGAACTCGATCGGATGGTGGATTGTGCGAATGTCAACCATGAAGCTGTTCGA
AGGAAGGTTACGGAGATTTGCATTATTCACAGAGAAATAATCAAGTACGAGGAAGATCTC
GACGAATGCTATCATACTACGGTATTTATTCAGGTGATGTCATCCGTGTCATGTCTCAGT
ATGGCACTGTTTGTGGTTTACATGACCAGGGATTGGACAAGAGTAATGTTTATAGGTGCT
ACCTTCTTCCAGTTGTTAGAGTTTTGTATCCTCGGAACGGCATTGACTCTCAAAAACGAT
CAAGCTCGGATTGCACTCTATCATTCCAAGTGGTATCTGTTGAGCATTTCCGATCAGCAG
CGGTTGAAATTTGTACTGCATAGGTCGCAGAATGCAGTGGAAATGACAATAGGTGGTCTT
GCCCTTTTGAACATGGAGACATTTGTAGCAATCATGAAAACAATTTACTCTTATTTTACC
ATGATGATAACATTCATCGAATAA
>AaegOr66
ATGGAGGCATTAGATAAGTTCATGCTTTACACAAAATACGTGCGAGGTCTTTGTTCAGTA
ATAGGGCTGGATATATTGGATCCCGATTACAAAAAAGGATTTAAAACTTATTTCACCTTC
TTCTTAATGATACTTTATGTGGTGCTGACTGTGAATTCACTTCTCACAGCGAAAGGTAGC
ACAGAAGTGTTGATGGCATTATCGTTTGGAGGATTTTTCGGGCAGTGTTTGTTGAAGTTA
ATTTTCACACTGGCCAATCGAAAGCAATATTACGTGAATCATACAAATTTGAAAGAATCC
ATTTATTTCAAATACCTACATGGATCTGAGAAAGAGAAAAGTGTTATATATAAAAATGTT
TCTCAGTTGCTCATGTTAGTTAAAGTTACGTCATTGTTATACCTTTCATCGATTTTCCTA
TTCTCATTATATCCAGCATATATGTACTTTTTCGAAAATATCAAGGTTACAATATTTCCT
TTACTGGTCCCAGGTATTGATATCTACTCGGCATATGGCTATGGATTCACGAATATGATT
CATATGTTCTTTGGTGTATATGGCTTATTTGGGGCTTTATCGTCCGATACAGCTTTCATG
ATGTTCGTTTTTCACATTGTTTCGTACACCGACCTTTTACAAATTCACTTCCTTTCATTC
GCCGAGAAGCTCACTTCCATTGAAGTGAAGTATAAAACAAAAGACTATGCTGCATTTTGT
AGTAGTAAAATGAGGGAACTGTATGTTAGTCATAAGGAAGTAATAGACTTTTTATCTTCG
CTTAAAATGTGTTATGAAAGTATATGTGTAGTGCAAGTGGCAACTTGCGTTGTGACTATT
TCACTTAACTTATTTCTTGCTCTAATGTCTGACTGGTACGCAACATATGGATTCCTGCTA
GCATCATTATTTCAACTTTTCATCTACGCCGTTCTTGGAACACTCATCCAGCTAATGAAC
GACAAAATAAGTACACTTGTGTACGATGCGCCATGGCATTTATTACCGAATTCAGACAAA
CGATCATTTCAGTTCCTGCTGTACAAAACACAAAGACCAATCGAAATGTTTGTGAGAGGC
TTAGGTCCCTTAAATGTGGAAACGTTTACTGAAATTATGCGAATGATTTATTCATCGTTT
ACCATGTTGTACAGTTTCATTGTCGAATAA
>AaegOr67
ATGTACCAAGCTCGCATTTCAAATAGTGGCGCAATAATGGCCCAAGGATCTGCTGAGGAA
TTGCAAAAATCGTTTGATGTTGCCAAGAAAACGACTTATCTCGTGGGTGTCAACCCCTTC
CAGGCTGACAGAGAAATCACGGCCCGGTTCATTTTCTCCGCCCTGCTGATGTTGGCCATT
TACGTTTTTTGTTGCTACACGCTGTGGGTGTTGGGCAGCGAATGGCAAACGTCATTGGAG
GTGTTTCAGGTTTTGATGCTGAACTTTTTAGGGACCAACAAAATTTGGCTCGGATTTATG
AGAGTCCATGATTACTATTTGTTGTTTGTTAGCACCGAGGAAATTTATAAAAAATTTGAT
GAAGATATACGTAATCGACCCATACTGAGGAAAATGGTGAGAATACTGGTAGCAATGCTT
AAATCGATGGTTGTTATCTACACCTTATCAGGGTCACTAATTTTCTTGTTGATGACCACA
GTTGTGCTTATAACCAAGGAGAAAGTTCTATTGCTAAGGGTATACATTCCCTTTGTGGAT
CATACGACACCAGTGGGATATGTTATCACAACTGCTTTTCATATGCTGATGATAGCATTT
TGCGTGAATGGTTATCTAGCATCGGATAGTGTTTTCGTATCGACGATTTTGCCAATAGTT
GGATACACTAACTCATTGAGAAGGGAAATAGATAATTTCAACGCATCACTGGACGAAATC
GAGCGAAATGAGGAGGAAATAACGGAACAACTAATGCGCATCGTTAAGCTTCATCAAATG
ATTGTGGAATATGAATGTCAAGCAGTGAAATTCTTCAAAGATTCAAACTTGGTACAAGTT
TCTCTGCAAGCTGGTTTACTTTTGGTGCTAGTATTCATGGGCCTCATCCTGCATTATCTA
CCGGCGATGTGTGCAACATTGGCTGTTCTCTTTGAACTGACGCTCTACTGTTCGTTGGGT
ACGGTAATCACTACGAAGAACAACCAAATGATGGTCGACATTTATGCTATCAACTGGCAC
CTTTTGCCAAAATCGCAACGGATGCTAGTTGTGTTTATGCTTCACAGAGCACAAAATGGA
AAAAATCTATACGTTGGAAATTTTGCACCAATGAACATGACGACCTACGTTCAGATTCTG
AAAACTGTGTATACTTTTCTGGCGATGCTCATCACAATGATGCACTAG
>AaegOr68
ATGAGTGCCAAAGAATTGCACCGTCAGTGTATAATAATTCTCAACTTCAATTCTATCCCA
GTTGGTGTGTCACTTTGGAATCCTGATCATTTTTCTACATTCGGATCGTACTAGATCATG
ACCCAGATGGTCATCTACTTCTGGTGCAACTTCTGGACGGTTTACAAGTACCGTCACGAT
ATAATCCATGTCATGGAAGTGTTGAACTGCACAGGCATAGCATTTCAGCTATCAGCCAAG
TTTTTCATCGCAATGAATAACAAGTCTAAGTTTCGTCGTTTATTGCAGACCATCGAAGAT
AACCTCTACACACGGTATCCAGACCGATCTACTACCGAGGGGGAAATGGTGTTCATGTTC
GCAAGGAAATACCATATCCTTCTTAGAATTCTTACTGTTCTCTACTGCTCGACTCTTTTT
GTGGGCACTTTATTTTGCCTCTCACTGTACTACTCGGAGGGAGAACTTATACCATTATTC
ATGTTCGAAGTTTCCTACGTCGATTGGCACACCGTGTGGGGCTATTTGCTAACAAATTTT
GTTCAAGTACACATAAGTTAGTACTGGGAATATGTGGAATATGTGGAATGATTTTGGCGA
ATGGACTTCTGGTTTTACTGGTTGTACATGGTTTGGTTTATATGGATTTATTCATGATCC
ACCTGGAAGAACTGGGAAAAAATACTTCAATCGGAGAATGCAAGCCAAAATAAAGAAAAG
ATAATTGAGTTATGGAGAGAATGCCTCGTAGAATATCAAACAATCATAGAATATTTAATT
GATATTGAAAGCTTTAATGGTGGAATGAGTTTAGTTCTCGTATTTACTGGCGTATTTGTC
ATGTGTGATAATCTGGTTTTATGTGCGCTGACTGACTGGTACGCTTCTTATCTATTCTTG
ATTATATGCTTCATACAACTAACAATCTATTTTGCTATGGGAAATGCTGTTGAGCTCAAG
AGTGACGCATTGGATGTATGTGTTGTGAATTTTCCGTGGCGTTTGCTTAAAATAAATTAT
CAAAAAGAATACTTATTTTTGATTTGTCGAATGCAGTGACTGACGCTTCTAACTGTGTAT
GGGTTTTCTAATCTCAATCTGGAATCATATATGTCG
>AaegOr69
ATGGCTTCACTGGAGGGATATTATAGAATTCGTGCCCCATTGATCACCATTTCAAAAATA
ATGGGCGCAGAAATTTGGACATCCGACAAGTTTTTTCAACCAGCATCGTATATGCTGATG
GCACACATGGTCATCTATAATGTGTGCAATGGGTACACCGTCCTCACTCAGATATCGGAT
CCGGTCAAGTTGATGCAGGTTACGATAATCTTCGGAATTGCTTCACAGTTGATCTTCAAA
TTTTTCTATGCAATTTCGAGGAAGTATGATCTTCGGAAAATGTTCGATATCGCAGAGGAA
ACAATTTACCAGCGCTATTCCGAAGGCAACAAGGAAGAAGTTTTGATTCTCCATAAGACT
GTACGATATTTAGGAATCATTTGGAAGTTTTTGGCTTTAATCTACTCGTCGACATTATTC
GTTTTTGGCATGTGGCCCATCTACGTGTACTATTCAACAGGTCAAATGGTACCTCTATTT
TCCTACGAAATTCCACTGATCGATCCTGCAAGCTCGTTCGGATACATATTGAACATGTTC
CTACACGTCGACATTTACATACTGGGGATTCTCGGATCAATTCTAGCCGATTACACATTC
ATTTTTATTGTTTTCCATGCCGTGGCGAACGTGGATTTGTTCATTTTACATTCAAAAGAA
TTGTCTGATTTATTGATCGAGAACGATCCGACAAAAAATGTGAGAGCAATTAAAGAAAAG
TGGAATTGTTGCATGTGTGATCATCAAATTGCTACTGAATACCTTAACGGTACGGAAGAT
ATTGTCGGTTTGTTGTGTCTGGTACAAGTATTTTCATGCATATTCACAATCTGTGATGCG
ATGCTTTTGGTAGCTCTGACTGATTGGTATGCAGCTGTTTGCTTTTTGATTGTGGTTTTT
GGAGAAATTACTATTTATTTCCTTATTGGAAATTTTGTTGAGCTAAAGGTTGATGAGCTG
TATGCATCAGTAGTCAGCGTGCCGTGGAATCTTCTGAACAATATTCAACAGAAAGAGTAT
GGCTATTTGCTGGCCCGATCACAGAGACCACTGATTTTGACTTTATTTGGGTTTGCTCCG
TTAAATTTTGAAAGCTACATGACGGTTTTGCGAGCCTTATACCAATTTTTTGTCATGATA
ATGCAGTCTGTGGAATAG
>AaegOr70
ATGAGTGCCATAGAATTGTATCGACAATGTATAGACATTCTCAGGCTCCTTTCCCACCCC
GTAGGTGTATCACTGTGGAATCCTGATCAGTTTTTAACCTTCGGATCGTACTCGATTGTA
ACGCAGATGGTTATCTACTTCTGGTGCAACTTTTGGACAGTTTTCAAGTACCGCCATGAT
ATAATCCATGTCATGGAAGTCCTGAACTGTGCAGGCATAGCATTTCAGCTATCGGTCAAA
TTTTTCATTGCAATGAATAACAAATTTCTCATTCGAGGGTTGTTACAGACCATCGAAAAT
AACCTGTATGAACGATATCCGGATCGATCGAGTAGTGAGGGGGAAATAGTGTTCATATTT
GCCAGGAAATACAACATTCTTCTGAAAATTCTTGCTGTGTTGTACTGCTCCACTCTATTG
GTGTTTGCACTGTATCCGTTATACATCTACTACTCGGAGGGAAAACTTATACCGTTATTT
ATGTTTGAAGTTTCATACGTCGATTGGCACACCGTGTGGGGCTATTTGCTAACAAATTTT
GTTCAAGTGGTAACTTATCTGATGGGCCTATTCGGAATGATTTTGGCAGATGGACTTTTG
GTTTTGCTGGTTGTGCATGGACTGGTTTATATTGAAGTGTTCATGATTCATCTGAGAGAT
CTGGCCAAAATGTTACAATCGGAGAACGTGGGCGAAAACGAAGAAAAGATTATGGAGCTA
TGGAGAGAGTGTCTTGTAGAGCACCAGACTATCATAGAATATTTCACTGATATTGAAAAT
GTGAATGGCGGAATGTGTTTAATCCTCGTCTTCACTGGCGTATTCGCTATATGCGATAAT
TTAGTTTTATGTGCCCTGACTGACTGGTATGCCTCATATCTATTCCTGTTGATATGTTTC
GTACAACTTACTATCTATTTTGCTGTTGGAAATGCTGTTGAGCTGAAGAGTGACGCATTG
GATATAAGTGTTGTGAACTTTCCGTGGCATTTGCTCAAAATTGATAACCAAAAAGAATAT
CTATTTTTGATTTGCCAAATGCAGCGTCCGATAATTCTAACTGTGTACGGATTTTCCAAT
CTTAATCTGGAAGCATATATGACGATTTTGAAAGCGTTATACCAATTTGCTATGATGATT
TTGAACTTTTTAGCATAA
>AaegOr71
ATGGAACTGTCCTACCATCGAAGTCTACCTCCGGAGTTGCAAATCATGCCCTTCCAGCTG
CGTTGCATGGAGCTGATAGGACTTATTGGGCCCAAAGGGCGCTTCTATCGATTCGTTCTG
GCATTTGGCTGGGGAACGTTCGTCATTCTGCTGCCCAAGTCGGTCCTTGGGATTGGCAGT
TCTGAGCTGGACGCCATCATCAAAGGTTTTGCGGAATTGCTATTCGAGGGAAATCTGTTC
ATTGCTGTGGCTTCCTTGGTGCCGAAATTGCCACTCGTCAAACGACTGCTGCACGTGCTA
AGTGAAATCTTCCGACAAGCAACGCACGATAAGCACGACGCCAAGGACCACTGCTACGCG
TTGATTTGCGAGCAGAATTCCAAAATCGACAAGTTTTGCAAGTTCTACTTCATCTACTGC
TGCTTCGGACCGTTCGTTTTCTGCATTCCGGCCATGGTTACCAGCTATGTGCGATACTTT
GACACCACCAACAACGGCACCAATGCTAATGGATCGGAACATCTTCGGTTCGAACTTCCC
ATGGAACAAGAATTCTACTGGCTACCAATTCGCACAAATTTCGCATGTTACCATCTCTTT
CTGGCGCTATCTCTGTCGGCCTATTGCGTCTGCTCGTACATGTCGGTGATCAAGGTTTCG
ACGCTGCTCATCATGATCAAATACTGCTCATTAGTCTACCGATTGGTGGCGATTCGGATC
CGAGAATTGGGAAAATTACCCCCAGGACGAAAACAGGACGATACGGATGAGGATGAGCGG
ACGAAGATGGTGATGGTGAAGGAAGTCGTCGAGATGCACGAAAAGGCTTTGGAAGCGACC
GATCTGGTAGAGAAGGTAATCAACATCCCTATCGCAATGCAATTTATGGCATGCATCCTA
TTCTGGTGTATGACCATGGTCTATGTCTCCACGAACATCAATTTCAACTTGTTCAACGTG
ATGGTTCTCTTTTGGTTGTCTTTGATCGAAACGTACGGGTACTCGTACTTGGGGACGGAG
TTGAGCGAAGATGCGAAAGCCGTAGGCCACGCCGTCTATGATCTACCGTGGTATGAAGAT
AGCGCTCAGCTACAACGATACTACCGACTGATGATCCAGCGTTCCCAGCAGAACATCGGA
GTTACGGCGGCCAAGTTCTTCATCGTCGGGATCGAGAAGTTCGGAAAGGTCGTCAATCTC
TCTTATTCATACTACCTAGTGCTCAAAGATGTTCTGGACCGGCTTTGA
>AaegOr72
ATGGAAAGTATTCGTCTCTTTGTAAACCAGGTGAAATCCAAACTGGCTAGTCTGGACGAT
GAAAGTGACTACTTTCGTCAAATGGAATGGGCAATGGTGGTAGCAGGCATAAGACTACCA
TCCCAAAATTCCACCTACCAAAGGTTGTTCAACTGCTACCGAATCTTGATGCTCCTTCAG
TTTAGCATTTGGGTTGATAGGGTCTACGTGGCCTACACCGAGTGGAACTCTCCTGGCGAA
CTAATTGGTGTAGTCGCCTTTTGCTTGGCATTGGTGATGATCCTTTCGAGGGTGGTGCTA
ATGAGAGTTTATCTGAAGGATCTGCTGAAGGTGCGAGATGGATTGGAAAATCGACTTAAT
AACCATCACTCGGAAGGCCGAGTACGCTCGTATCGGTTGATACGTCGATTTTTTATGGTG
TTGGAGTGGATTTACTTATTTGATCAGATCATACTTTATGCATTTGGAATCAACGAAGAA
CGCCAATACAGTGTACCGGACAATCTGCGAAGGTTGAGCAAAAGATCGAAGCTAGGTTTC
GACATTTTCATTTGTAGTAATCATTTCGTATTCTCGTCGGTTTATGCGTCTATCTTGACC
ATCATGAATACGGTGTTCATGGGTTTCTCTACCGAACTGGAGAATATCGTATCGGAGTGT
AATGGGATATTTGAGCGAGCTAGGCAACAAGTGACTGTTATCCCTTTGTATGAAGGATCT
TCAGAGCATACAGAGATGCGAGAAAATCTCGTATTTTGGAGCACTTTAAAAAATGAAATA
AGTCTGATTGCAGAGCGTCACTCTGAACTGATAGAGCATGTCGCAACAGTTAGAAACTTA
CTCAAAGTGAGTTTTCTGTTGATATTTTACACGGAGATTGTGTTCATCGGTTGTGCTTTA
TTCTACGTTAAGCTGATTGGCATCACCATGAATACCGTCATCGTAGTGAGTTACGTGGCT
TCAATTCTATTGGAGTGCTATTGGTTCTGTCGATTGACGGATAACATAAACGGCACGAAT
AGAGCGATTGGGTTTGCACTGTACAATCTGGACTGGCCGATACAATTGTGCGATTTACCA
AACTCACGGAAGCAATACCTGGAAATCCGGGCTTCTTTGCTGGTCATGATGACAAGATCA
CAGCAGAATCTGGGCATCACCTGCGGAGGGATGTTCGAAATGTCAGCGCAAGCGTTTGAC
GAGTTGATGAAAATGATTTACAGCTGTCTGATGTTTCTGCTCAGTGTTACCACATAA
>AaegOr73
ATGTTTCTGGCCGTCCAGCACTTCGTCATTACCAAGTATCGAGCCTTCAACAGCAGTGAC
AACTGCTTCGTGCTGTTGATGTTCTGCAATCGTTTGGTTGGCTTCCTAATCAATCCAGAC
GATGCCCAAGATTACCTGCGTCCAATCAAACATCTTCTCCTCAGTTTCACCGTAATCTAC
GAACTCTTCGAAGTGTTCACTCTCATCATAGCCATCCAATCAACCGGAATCGATGGCCAC
ATTGGCTCGCTGTATCTCGTAAGTACTCGCGTGCTTTCGATCGTTATATGGTGCTCGTTA
GCCGTTCATCGCCATGATCTGAAGCGCATCTGGATTCACCTGATGAGCCTCCAGCAGAAC
TCCCCAGATATACGACGCCGCAAACATATTCAAACCATCAACTGGTTCATGCTCATGTTT
CTACTGCAAGAGCTCATCCCGATGGGAGTTTGGACCATCAAAGGCCACACCGGGACGCCA
CTGGCCTTCTACGCGAGTGACACAATCGATAAACTCAACGCCGTATTCTACCCCATCACG
CTGTTCTCGCTCACACTGATCTTCTGCTATTCGCTGATTGTCGTCTCCTCGATCATGTCA
GCTCTTACCCTGGAATTCCGTTTACTCGGAACGGATTTTGAGCACTTGTTTGAGCAAGTT
GGCCCACTAGAAACATCCTCCAACAATGATTCGGAACACAATTGGAAAGCCGTGGAATAC
AACTTCAAACTCTGCGTCGTTCGCCATCAGATCCTGCTCGGTTCGACACTCGCCCTCCGT
AGTCTGCTGAAGATGTACTCGCTGATACAGCTGCTGATCTACTTCCTCATGGTGGCGATC
GGGGCCTTCCTGTACGTGTTCACCCAGGTCAGCTTTGGATTCGGGGTGATTTTCTTCGCC
GTTTGCGTGGTTTCTGTTTCGGTTAACCTGCTGCTGTACGGATTCTTGTGCGACCGGCTG
GAAGATCAGGTGGAATCCGTCGGCTATCGTTTGTACAGTTCCGGCTGGACGGATAAACTG
ATCTGCTCGATAGAGCACGCCCAACGGTACAAGAACTTCCGCAAGATGATGCTGATCGTG
ATGGAGCGTACGCAGAAGAGTGTTGAGTTCACCTGTGGCAACGTCTACGTAATGTCCTTG
CTCACCTGTCGGCATGTGTTGTGGTTCGCTTATTCAGTGTTTACCGTGCTGATTAACTTC
CTGGAGTAG
>AaegOr74
ATGTTCAAATTCTTCCGCTCCATAAAGCCCTTCCTCATCGAGAAATACCGCAAGTTTAAC
GCCAGTGATAACTCCTTCGTCGTGATGATGTTCTGCAATCACTTCGTCGGCATCTTCGAC
AATCCGGATCCCGATCCCGTTCGAATTCGCTTGCTCAAACGCTTCCTGCTCACGTTCGCC
ATCGTCTACGTCTTCTCCGAAGTGGTCTCGGTGTTTCTCTTCGAAGCCTTCTCCGTCGAG
CAAGACTTCGGTATTCTGTTCATGACCTTCGGTCGACTGCTGTGCATCGTTATGTGGAGT
TCGTTTGCAATGCACCACCAGGATCTGAAGCGCACCTGGCTCTTTTTGTTGAACACCCAA
CAAGATACTCCGGACGACCGCCGCCGGAAGTTCATCCGCACCGTCAACTGGATCACGCTC
ATGTTTCTGATGCAGGACGTGCTTCCGATGGTTGTTTGGGCCATGAGTGGACATTCGGAA
TCCTCATTGCAGCTCTACAACAACCACCTGATCGATCAGGTCAACGCCCTTGCCAACCCA
ATCGTCGTAGTTGTACTGACCATGATGTTTTGCTACTCAGTTGTCGTAGTGGGATCCGTT
CTTCCGGCTCTTACTCTGGAGTTTCACATCCTTGGGTTGGACTTCGAGCTGTTGTTTGAA
GATGTTGGATCACTGAGTGACGGAGATAACTGGGATGCAGTAGAGGCAGCATTCAAGCGG
TGCGTTGATCGTCACCAAGTTCTGCTGGACACAGCAAAGGCTTTGCGCAAGCAGCTGAAG
ATCTATTTCTTAGTGCAGCTGGGAATCAACTTCGTTGCGATCGTTTTCAGTACGTTGATC
TACATCTACACTCAACGAAGTAACGACTCGAGCTATGTGTTCAACGCTTTCGGAGCGATG
AGCATCATGTGCAATTTGCTCTTGTACGGATATCTATGCGATCGACTGGAGGAGCAGGTG
GCTGCCATCAATCGACATCTGTACTGCTCCAATTGGACTGGGATAAAGTTCGATTCCACG
AAGTTCGGGAAAAGATACAAGAATTTACGACGAATGATGTTGATCGTGATGGAGAGGACA
CAGAAGAAGGTTGGATTCACTTGCGGTAACTTCTTCGGAATGTCTTTGGTGACCTGCCGG
AAGGTGTTGTGGTTCGCTTACACGGTGTTGGCCATGTTGATGCACTTTTTAGAATAG
>AaegOr75
ATGCCAAACCTAACGCAATGGATTTCACTCAAACTGTCTCGTATCGAAGATCCATTACTA
TTCCACCGAACCATAGACCGTTACGTTGGCTTCCTACATTGGAACTTACGCACTCTATCA
ACCCGCATCAAACTGCTGGCGATCTTCCTTACTTTCCTCTATCTAACAATAGCCGTTCTG
TCGATTCCCATGATCGATCCCACAACGGTTCCGATCGATTTCTACTTCGGTATGTGGTTC
CTGTTCGGAGCAGGCGGATCCTGCTTTACGCAGTGGTTAGTGTTGGCACATGGACGGCAT
AAACTACGGGAAGTGATCAGATTCCTCACAGATTTGCAACGGCGCGATAGACATCACCCA
ATGCGAGTACGCTCCAGACCCCGGATCTTGGTCTTTGTGGTGCTCTACTGGGCGCAGAAC
GTTGGCCAAGCGGTGTACTGGGCGTTAACACTGAAGCACACTAGCCCTATCCAGCAAGCT
TCACAGTTCGCGGTTGTCAAAGTGCTGGCCTCCTGGCTGTATCCTCCGATCATCGTAATG
CTGGGACAGATGAGTGACATCACCCAAGTCATGACGTTCAACACGCTGCTGGTGTTCACG
GTGGAGTTCGAGATATTGGCAGATGATTTTCGCCAGGCGATCGATTGCTGGAATGTTGGC
GAACTCCGGGAGTGTGTTCGTCGTCATCGGCGACTACTGGCGAATGCGTTGGTGTTTCGG
GACAAGCTCCGGATGTATCTGATGCTGACATTGGAAATCTATTTCTTTCTGATAACGTAC
GCTTGCTTCGTAATGGTTATTCAACTGACTGGGAACGGTGGAAGTCGAAGCCTGTTCACG
ATATTGACCGGGGTGGTGTCGATAGTATGTTTGATCCTATTTGGATGGGTGTGCGATCGA
CTGGAAGTTAAGGCATCGGACGTGGGACGTCAAGTTTACAATTCGGATTGGCCGAGTAAT
TTCATCTACCGGGAAGACAACGCTTTGGATTATCGCTTTACGAGGAAAAATCTACTGATT
GTAATGATGAGGGCACAAAACCGGATCCGATTCTCGTGTGGCAGTGTGTTAGATATGTCT
TTGGAGACGAGCTATCAGCTTTTAAAGCTATGCTATTCGGCATTTACGATATTACTCAGC
ATGATTCGGAACTGGTCGATATGA
>AaegOr76
ATGTCCGCTGCTCGTGTTGACTGTTTGCCAAACTCCCGGAGTTTCTCGATCTTGGGACAT
TTCCGGGACCCATTCGCCTTCCAGAAGCTTCTGGATCGCTGTATCGGTTTCATCCATTGG
GACACGGAGTCCGCATTCACCTGGGTCAAGATACTTCTGCTGGTCTTCACCGGGACGTAC
TACACGCTGTCCTGTCTGTGTCTCACCCGGATCGATCCGGCTGAAGTACCACTGGACCAC
TTCTTCGGAATGTGGTTCCTGGTTGGTGGTGGGTGTTCTTGCTTCTCCCAGTGGTACGTC
CTGGCCATCGAACGGCGTCACCTTGCCAAGGTCATCGGTTTTCTTACGAATCTACAGCAA
AACGGAATCGATCATCCAACGAGAGTTCGTCAACGATCACGTATTGTGCTTTACTCCATC
GTTCACTGGACCACGAATGTCAGCCAAACCGCAGTATGGGCCGTTACCTTGCTCTTCACA
AGCTCTATCGCTCACGCCACAAGCAACTCATACTTGCAGATGTTGGCTTACACCTTCTTT
CCGTTGGAGATCATGCTCATTGGAATGACCGCCAACGTATCGCAGATCAATACCTTCACC
ACACTGTTGGTGTTTGCGGTGGAGTTCGAGATACTAGGGGAAGACTTCCGTCAGGCGTTG
GACAAGTGGAACGTGGTTGACATGAAGACCTGCGTTCGACGGCACCAGAAGTTGCTGGAG
ATGGTGATGCTGTTTCGGGATAAGCTCAAACTGTACCTTCTGCTGTCACTGCAGATCTAC
TTCTTTTCGATCACGTTTTGCTGCGTAATGCTGGTAATCCAACTGAAGACCGGAGACAAT
CAGATGTTCTACACGCTGATCAATCTTACAACCGCACTGCTATGTTTGCTACTGTTCGGA
CTGTTCTGCGACTATTTGGATCTGAAGGTGGCCGAAATAAGCGACCAAGTTTTCGACTCA
AAATGGTCGGAGCGAATCTCACGGGATCGATCGATGAAGAGAAACCTGCTGATGATTCTG
ATGCGGTCTCAGAAGAAGATCAAGTTTACCTGTGGCGATATTTACGCCATGTCGATCGTT
ACCTGCATGAACGTGATCAACATGTGCTACTCGGCATTCACGCTGCTGATGAACATGGTT
CAGGATTAA
>AaegOr77
ATGGCGACATCGCTTCGTGCATCCTTCCCCACAAACGTCATTATACCCCGATGCATCCCA
TTCATCGATCGCATCCAAAACCCATTGGCCCTGCAGAAATCGATGGACCGCTACTTCGGC
GTCATTTATTGGGGTTCTCGACCTCTGGAGTTCTTCATGAAGATATTCTCCTTGTGCTTC
ATGCTCGGCTTCTTGCTCCTTTGTTTCGGCTGCATGTTTTGGGTCAATCCTTTGGAAGTT
CCACCTGACATGTATCTCAACATGTGGTTCTATTTGGCAGCAAGTACGTTCGTCATACTC
CAATGGATCACCCTATTTCCGAATCGCCACCATTACGCGAAGATCGTTCAATATCTCTCA
GATCTGCAACGCACGGATCCATTTCATCCATTCCGTATACGTTCTCGAGCGGTGATTTCT
CTCAGTACAGCTTTTCTGTTGGCAATGAATACGAGTATGGCGATCTTTTGGGGGTTTCTT
CTCTTCGGAAGCTGCCCTATGGCATTCGTTTTCGATGATTCCTTCGTGAAGAAACTGTTT
TCAGTCATTTATCCAATTCAATCAGCGTACCTCGCTACTTTATCCAACGGAGGGATGGTG
ATGTGCTTTGCAGTATTGCTTGTGTTCACGGTCGAGTTCAGCATCATTGGAGAAAACCTA
CGGGAGGCGTTCAGTAACTGGAATCGAGATCAAATACGAAGTTGTATCAAGCGTCATCAG
AGGTTGCTGGAAATGGTGAACTTATATCGGGACAAGATCAGATTCTTCTTGCTTGTCGTC
GTGGGTTTGTACTTTCTTTTGGTGACGTTCTCTAGTTTTCTTGTGGTACTTCAACTGCAC
AGCGGAGATGTCCAAGCTTTGCGGTACAACGTGATAAACGCTGGTTTCTCCATAATAACC
ATAGTTTTGTACGGAGTAGTTTGCGATTTGTTGGAAGAGACGATTCGAGAGGTGGGTAAT
CAGGTGTACAGTTCTGCTTGGCCGTCAACTCTTATCTTGGACAGGAAGCATAGAAATGTG
TACAACTCGGGTAAAAGAAGTTTGATGATGGTTATCGCACGCTCTCAGCAGAAGGTCGGA
TTCACTTGTGGCAGCATCTACCAAATGTCGACCGTTACCAGTATGCAGGTGCTGAAGTTT
TGCTACTCAGCGTTTACTGTACTGTGGAATGCAACTAATTGA
>AaegOr78
ATGTCCAATTCGATTCGAGCAGCATTCCCATCGAACATTGTCCTTCCGCGGTGGATGGGA
TTCATTCATAGAATTCAAGATCCGTTGGCCTTGCAGAAAGCTCTCGATCAATTGATGGGT
TTCATCAGCTGGGATCTTACCAACAAGATAATCTACATCAAGGTGTTCCTCATTACGTAC
CTATTTGTCTACTACGTGATATGCAGCGTCTTTATCATATTTCTGGTCAATCCAGAAGAC
GTTCATCCGGACTATTACCTTCGAATGTGGTTTTTTATTGGAGCAGGTGCCTCATGCATA
ATCCGATGGATAGCTATGATTCCAGCACGACACGGATTCGCCATTGTAATACAGCATCTG
ACCGAACTAACCCGTCAAAAACCATATCAACCACTTCGGGTGCGATCAAGGCCGGTGATA
TTCCTATGCTCGGCGTACTTTTTTGCGATGAACACCAGTGTTTCCGCTTTCTGGACCGTG
CTTCTGCTCGGCAGTTGTCCAACGGATTACGTAATCGACAGCCCCATCCTTAGTTATGCT
TCCCTATTGTTATATCCCATGGAAACCCTCATCAACGGGATGGTCGCAACCGCAACGACG
GTAACGATCCTCACGACGATGCTCGTGTTCATCGCGGAGTTCGACATCCTAGGGTACGAC
TTCCGGGAGGCGTTCAGTACTGCAAATTCAGAAGAAATACGGCACTGCGTCGAGCGCCAT
CAACGTCTTCTGGAAATGGTGACCCTGTACCGGGAGAAAAGCAAGTTGTACTTCCTGACA
GCTATGAGTCTGTACTTCTTCCTGGTGACGTTCTCCTGTTTGCTCTTGGTAGTCCAACTG
CGGCAAGGTGACTTCCACTCCGTACGGTTCAACGGCATCAATGCAGGCTTGTCCATCGTG
TCCATTCTGCTGTACGGAAGAATCTGCGATATGCTGGAAGATCGAGTTCAGGACATTGGC
AATCAGGTGTATGGTTCGGATTGGCCGTTGAAGCTTTTTGGCACCCGCGAGCGCAGAGAG
GTTCATCAAACGCAGAAGTCCAGCATACTGATGGTTATTACCCGATCACAGCGCAAGGTT
GGATTTACCTGTGGGGGTATTTTTGAAATGTCTACGGTTACCAGTATGCAGGCGTTGAAG
CTGTTCTACACGGCACTCACGATCCTATGGAATGCGACGAGCGCATCGGAAGGGACTCAA
AACTAA
>AaegOr79
ATGTCCAATCCAACGCGTTGCTCTTTCCCGTCAAACATCGTCCTTCCACGGTGGCTCGCA
TTCATCAATCAGATCCAAAACCCGTTGGCATTGCAGAAAACCGTCGACCGATGCCTGGGG
TTCATCGTCTGGGACTTCGACACCAAACTGTCGTACGCGAAGCTTATCTTCGTGGTAATC
ATGTACATCTACTTGGTCGTATGCTGCGTCTGTGCCCTATTTCTGGTCAACCCAGCGGAC
GTTCATCCTGATTACTACCTTAAGATGTGGTTTTTCATAGGAGCTGGTGCCTCTTGCTCA
TTGCCCTGGATTGCCCTGCTGCCGGCTCGCCGTCACTTCGCAACGATTCACGAATTTCTC
ACCGACCAGTACCGCCTCGATCCGTACCATCCTCTGCGTTATCGATCTCGACCGGTCATT
TTCCTGTGCTCCGTATTCTTCTTCTCGATTAACACCAGTATCTCCGTCTTCTGGTGTATT
CTTCTGCAAGGCAGTTGTCCTATTACGTTCGCATTCCGTTACCCAGGCGTCGAGCCTGCT
TCTTCACTTGTATATCTCGTCGAGTGTTTCCATCTTGGGATGACGGCCAATGGGACAATG
GTGACGACTCTTACGACCCTATTAAGCTTCATTGTGGAGTTCGATGTCCTTGGAGTTGAA
TTGCGTGAGTCATTCAGTACAATGGACGTGGATGTGATACGCCGTAGTGTTGAACGTCAT
CAGCAATTGCTAGAACTGGTTAACTTATTCCGCGCCAAGATCAAGCCTTACTTCCTGATT
GCGATGGGGTTGTACTTGTTTCTGGTGACCTTCTCGTGTTTCCTGCTGGTGGTTCAGCTT
CGCGAAGGCGACTTCCAAGCCTTGCGATTCAACGTGTTCAACGCAGCCATCTCGATCGTG
ACTATTATAATGTTTGGCGTTATCTGCGATATGGTGGAGGATCGGGTCCGACGGATTGGC
GATCAGGTGTACGAGTCTGAGTGGCCGTTGAAGCTAGTCTACGATCAGGGACGTGGCGAT
GTCTATCGATTGCAGAAGAGCAGTCTGATGATGGTTATTGCCCGTTCGCAGAAGAAGGTC
GGGTTCACCTGTGGAGACATCTACCAGATGTCGACGATTACCAGTATGCAGGTGTTGAAG
CTGTGCTACACGGCGTTCACGATGCTGTGGAATGCTACCAACGAATGA
>AaegOr80
ATGAAGCTTGAAAAGTTTTCGCGCAAATGGAATGGTTTGCTTCATTTTGATAACCAAACA
GATTATTTTTCCCTTGTAGATAAAATTTGTTTACTATTTGAGCAACGACCTCCGATTACC
AAACGGACAGCTATCAAAGTGATATGGACAGCACTGAGTGTTCTGCATGGTCTTCAATAC
TTTGGTTTCACGATTCAGATGATTCGTCGTATGAATAAATCTTCAAGAAATGTTTCAGAG
CTTACAACCATCACTAACATGTTAGTCATGTTAGGAGTTTCAGTCGTTCGTGGGCTATGT
TTGGCATATAATCGAAATGATTTGATAAAGCTCAAAAATTTCGTTAATTCCAAAACCTGT
CAGCGCGATAATCCCATTGCTTTCGAGCAACGTAAAAATACCTATCAAAAGATAAACAAA
TTCTTGATAGCGTATTATTCAATTTCAGTGACGAATGCAAGTTTGTACTCTCTGACAACG
GGATTTCAAGAAGATGTATTCAAAATTCCGTACTTGCTAGAAAGATTGCCAGAAAAAGTA
GCTTTATCGATAAATGTCTGTACTTCTACTATGCATATCCCTTGGTGTTGTACTGTTTGG
TATAGCGCTACACAACTGTTGTCGATAATGTATGTTCTGCACACTGAGTTGAGAATAATT
ATTGACCAGTTTAAGCACATTTACGAAAAAGTGGCAGTTAATCATGTTTTGCAATCATCT
GACATCATTTTGCTAACACAAGAACAGAAAACGCTCTTTCTTGCAGAACTTAATTCGAGG
TTCAGCAATGCTTTGGCTTATCATTCCGAATTTATCAAATATCTGCAACTTTTCCAAAAA
ACATCAAGCAAGAATTTTTGCATTCTGTTCATCGTGGGAGCAATTATCATAACCGTCAAC
ACTGGAATATTCATTCTGGAACCAACAATTGAGCAATTACCATTGCTAATAGTGTCCATC
CAGTTCACAACGGAAATCTACTGCTGTTGTACAATGTTTCAAAGCTTGGAGAATGAGAAT
AATCGAATCACCCAGTACATTTATGCTCTAGATTGGATCAATGATTTGGGCAGTCTGACC
ACACTGGATGATCGAAAGTACAGCAAATCGATTCACAGGAATGCACTTATGTTGCTAGCA
CAAGTGAAGAACGGAATCAAGTTCAGAGTTGGTGGAATGTTTTCTCTTGACTTGAAAACG
TTTACTGATTTGATACGGAGTGTATATTCACTGTTGACGCTCATGATGCGTACCATGAGC
GATGTTTAA
>AaegOr81
ATGGAGAAAGTCAAACGATTGTGGACGCGTCAGGAGTTCGATATCGACTCGGACTATTTC
AAGCTGATTGATTCTATTTGTTTGCTGTTCGAGCAACGACCACCTTTGACTGATAGATGT
GGCATCAAAGTCGTATGGACGGCACTAAGTGTATTCCATGGGTTCCAGTATATATGTTAT
TCGATTCAACTCGTACGATGTGCCTATAAATCGCCAATCAATATGGAAGAGCTGACAAGC
ATTGGAAATTTGCTAGTGGTACTTACTGTTGCCGTAATACGAGGTCTTAGTTTGGCATAC
CATCGCGATAACATGCTGGAATTGAAGCGTTACGTCAATAAAAAATCCTGTCGTCGATCA
GATCCAGATGCTTTTGCTCTACGCAAAAGAAAGTACTTGAAGATCAATCGGTATGCAGCA
TGGTTTTACATCGTAACGACGATGAACAGTTTCACCTGGGCTTTCACCACTGGTTTACAA
GAAGATATTTTCAAAATTCCTTATCTCATTGACGGATTGTCTGGAAGTACGAGGAAAAGC
ATCAATGTGTTCTTTTCACTATTGTTTGTCCCCTGGTGTTACACTGTATGGTACAGTCCC
ACACAATTTATTACACTACTGAGTATATTACATACGGAGCTAACAATTATTGTTGGGCAG
TTCGAGGGCTTGTTCCATAAAGTGATTGAAAAATACGCTTTCGATGCTTACGAATTGAAT
CATATGACAAAAATGCAAATAAATAGATTTTGGTTCAATTTAGATAATGAGTTTAAAAAC
GCTCTATCGCACCATATAGCCTTTGTCAGAAAACTGTCATTATTGCGGAAAGTTTCCAAT
GTAAATTTCTTCATATTTCTTTGCTCGAGTACATTGATCACAACATTTAACATATTCTTG
TTTCTCGTGGAACCATCATTGGGACGAGTACCGCTGCTACTTATGGCGATCCAGTATATT
TCGGAGACGTACCTATGTTGCACAATGTTCAACAACTTGGAAAATGAGAACGATCGTATC
AACTATTTGGTCTACGCTCGCGATTGGCTCAACGAAGTTATCAAACATAGGACATATGAT
CGGCCTTACTGCGCTTCGATCTTTCGGAATGCCATCTTTCTGCACCAACAGGTCGGCAGC
GGATTAACCATTCGAGCTGGAGGAATTTTCCCATTGAATTTACGTACCTTTACATCCATG
ATGAAGTCGGTATACTCATTGCTAACGTTGCTGTTGCAGTCAATTGAGATGAAACCTAAT
TATTAA
>AaegOr82
ATGAACCCAATCTCACGTACCTGGAGACAGTCTTTTCAAAAGTTTCACATTGATTCAGAT
TACTTTTGGTTGGCAGATGCCCTCTGCCTAATATCTGAACAGCGCCCTCCTCAAACAAAG
CATCTTACAATTCATGTTCTATGGACAGCTCTGAGCGTACTTCACGGCTTTCAATACTGT
TGCTTCGTTATCCAGATGATAAAATGCTACCAAAAGTCCCCGTTGGACAAGGAAATGTTC
ACGTCAATGGTGAACCTGGTGTTCCCCTTTGGAGTTGCCGTACTGCGAGGAATATGTCTA
GCTTATCACCGTGAGGCGGTTCAGAAACTGAAGAAGTACATCAGTTCGAAAACCTGTCAA
CGAGACGACGCCGGTTCATTCGAATTGCGGAGGCAACAGTACCAAAAGGTCAATCGGAAC
TTGGCAGCCTTTCATTGTATAACTACAGCGAACAGCGTTTCTTGGGCACTAACCATTGGA
TTGCACGGGGATGATGTGTTCAAAATTCCTTTCAAATCTTCAGGATGGATCGGGAAAACG
ATTGATGTTGTCTATGCATTGCTGTTGATTCCGTGGTGTTTCACGCTGTGGTACAGTCCG
ACACAATTTGTGCCAATTTTGAGCTTTTTCAACACCGAGCTGCAAATAGTTGTGGCTCAG
TTTGAAAGTCTGTTCGGGAAAGTTGTCGCAAATTACGCTTTGGATCCAAATGAAATAGAT
GAATTGACGCTGGAGCATCGCAAACAATTCTGGGTAGATCTGGATACCGCTTTTAAAAAC
GCTATTTTTCATCATTCCTCTTCTATCAGTCATTTCGAGCTACTCAGGAAAATATCCGGG
CTTAATTTCTTCGTATTTCTTTGTTCGAGCGCCGTTATCATAACCATCAACATCATTCCC
ATTATTATGAATCCTTCGTTCGAACATTTACCGATACTATTATGTTCTATAGAGTACGCA
TCCGAAACCTACCTGTGTTGCACAATGTTCGAAAGTTTACGAAATGAGAATCGTCGAATC
GCCAGATACGTGTATGGAATCGATTGGCTTTGTGCGGTACGACATGACAACGAATCCGAC
GAAATTCACCGCAAATCAATCAAACAAAACGCCCTTATCCTTCACCAAAGGATCAACAAA
GATTTTGCCATCAAAGCTGGAGGCATGTTCCCCCTCACCGTGGAGATGTTTGCCACGATG
ATGAAATCGGTGTACTCGCTGCTAACGTTGCTGCTGCAATCCATAGATTGA
>AaegOr84
ATGAACGCGATTGTCGACCTCTGGAAAGAAGTGAGATACTACAAACCTGATTCTGATTAT
TTTGTGCTAGTAGACCTACTCGTTGATTTGTGCGGCTACTACCCACCAAAATGGAGCCCT
TTGGCATTAGTCGCTTGGCGAGCTCTGAAAGTTGGCCAAGTGATACAGTACACTTTCTAC
GCCTATCACTGCTTTCAATCAGCTGTCAACTGGCGCAATATCCTCTACTTCTCGCTAAAT
ATTAATCTTTCCGTCGGTCTGTCGGTCGGACTTTTCAGAGGCCTTGCATTAGCTTATTAC
CATGATGATTTGGCAAAGCTAAAAAGTTTTGTAAACTCAAGACAATGTGGAAAGGATGAC
GCAAAAGCAAACTATGCTCGGAAAGTACACTTCTGGAAGAAAAACCGTTTGGTCTTAGGT
GGCTCGACCATACTGGTTTTGAATGCAATCAATTGGTGCTTGACGGCTGCCTTCACCGAG
GATTTGTACCAGATTCCATTTTCGTTGCAGTTCCTACCAAATACCGTGGCTAACGTTATT
ATTTATTACTACTCGTTTCAAATGTTGATCCAAAACCTTGGATATTGGCAGAGCTTCTTT
CAATTCGGGTTGTTGCTATCGTTGATGAAAAATGAGCTTTTGATAATTTCGGACTATTTT
GAATCAATTTTCGATCGAGCTTTTCAGGTGTGCGGCCGAGATGACCTTGAACTGCGGTAC
GGTGATAGTTTGACTGCTTCTAGGATGTGGTCCACGATTAGGGCAGATTTTAAACAAGCG
GCTGTTTATCACAGTAACTTCATCGAACATGTAATCCTTCTAAAACAAGTCAGCTACATC
AGCTTTCTAGTACTTTTATCAGCAACTGCGATTTTTGTCACCCTCAATAGTTTCCTATGC
GTAATTGATTTCTCCAGTGACGCTTTGGGACTGTTGGTTTTTGGATCCATATGTGGCATG
GAATGTTTTTTCACATGCAAAATGTTGGATGAGCTTGACGAAATTAACATGAAAATAGCC
AAGAACGCATATGCCTTGGATTGGATGACCAGCATTTCGGTGCCAAGTGCGAACATGGAC
GACTATCGCAACATCAAGCACACGGCTCTCATCGTTCAAGCCAAAGCTCAACAGGGTTTT
TGGTTCCGTGCCGGAGGAATGTTCGACATGAATTTGGAAATGTTTATGCAAATCATGAAA
ATTTGTTATTCCATGATCACCTTTCTGATGCAGACACAAGAATCGGAATAA
>AaegOr85
ATGAAAGCGATTGTTAGCTTCTGGAAAACAATTAGATACTATGAAACCGATTCCGATTAT
TTCGTTCTATTGGACATGCTTGCCGACCTGTGCGGCTTCTACCCACCGAAATGGAAATCT
TTGGCAGTAGTCGCCTGGATAGCTCTAAAAGTTGGCCAAGTTGTGCAATATGCTTTCTAT
ACTTATCACTGCTATCAATCTCTCGTCGTTTGGCGCAATATGCTCTACTTTTCTTTGAAC
ATCAATCTGTTTATAATTTTGTCTGTGGGACTTTTCCGAGCTCTGACTTTAGCATATTAT
CATCGACATTTGATTACGTTGAAAAACTTCGTGAACTCAAGACAATGTGGAAAAACTGAC
AACAAAGCAAACTATATGCGGAAAGTGCGCTTCTGGACCAACAATCGTTTAATTTTAGGT
GGTTCTGCCATGTTGGTGCTGAACGCAGTGAATTGGTGCTTGACGGCTGCCTTCACCGAG
GATCTGTACCAAATACCGTTCTCCTTGCAGTTCCTACCAACCACGATGGCAAATGTCATT
GCTTACTACTACTCGTTTCAGATGCTTATTCAAAATTTCACATATTGGCAGAGCTTTTTC
CAATTTGGATCGTTGTTATCGTTGCTGAATAATGAGTTAGCAATAATATCAGATTATTTT
GAATCGATTTTCGATAGAGCTTTCCAGGTCTGCAGCGAAGAAGAGCTGGAATTGCGGTAC
GGTGATAGCTTGACCGCTTCAAAGATGTGGGAAACTATTGATAAAGATTTCAGACAAGCG
ACTAAATATCACAGCGATTTCATAGACCAAGTCGGGTTATTGAAAAAAGTCACCTATTTC
AATTTTCTAGCGCTCCTATCGGCTACTGCAATTTTGGTGACGCTCAACAGTTTCCTGTGC
GTAATTGATTTCTCCAGTGACGCTTTGGGACTGTTGGTTTTCGGATCTATCTGCTGCATG
GAATGCTTTTTCACTTGCAGATTGCTGGACGAACTGGACGATGTTAATGAGGAAATTGCC
ATGCATGCATATGCTATGGATTGGATGACTAGTATTACGGTGCCCCGTGGGAATTTGAAT
AGCTATCGCAGCATCAAGCGCACCGCTTTAATTGTCCAGGCACAAGCTCAGCAGGGATTT
GGATTTCGTGCTGGGGGTATGTTTGACATGAATTCGGAAATGTTCATGCAAATCATGGAA
ATGTGCTACTCTTGGATTACCTTTCTGATGCAGACACAGGAATCACAATAA
>AaegOr86
ATGAACAAAATCCAAAATTATTACAGTAACATTCTCAAAAAATGGCAACATGAAGAACCA
GAAGGAGATTATTTTTGGCAAGCTGACATTGTAACGGCAGTGGCAGCGATTCGGTTCGAC
CCTAAGAGCCAACTTCAGATAATTATCTGCAAGATATGGCGCATGGTTTTATGGTATCAG
TGTTTGTACATTTTTCTGAAAGCTCTAGAGAATATCATCAAAGGAGACGATTTTGGCACT
ACCGTTTTGGAATGCATGTTTTCTTACGAGGCATTGATGTGTTTTATGAAGGAATGGATT
CTTATCCACAACTGGAAAAGGATAACTGATGCACGGAAATTTATCAACGAAATGTACGGT
GTTGTGCGGCATGAATCTTATGATACCCCTTCCAGAAAGAAATATTATCTTATGATTCGA
GCAACAGGAATGGGACTGGCCATCATTACATTTGTTGAAGGGATATTCCTTTTGCTCCCC
AGCGCATCGATGAACGTCATGTTTGGGCCACCTAAAGTATTTTGCCGGACGCCAGTTTTG
GAGCATGTTTCCTACTATTTGTTACGACTGACTATGTCTCCCATTTGGACATGCCGAATT
CTTTGCACTACGGTAGTTGTTGCATCTATACTCGTGGGTTTCAAAAATGAATTTGATATT
TTCGCCCATGGTTTTAAACTCATCATAGTCCAAGTGAAATACGATACAGATAAATACCAC
AGAACGTCGCGAGATTCAAACAATCTTCAGCATGATGAAGTATTCTTCGAGATATTGGAG
CAATACGTGTATCAGTATATAAAATATCACGTTAAACTACTTAAGCATCTGCAGCAATTT
AAGCCATTGGTCGAAATTTTCTTTCTTGTTCTTTACTATCAAGCGATATTTATGATGGCT
GCGTACTCATTTATAATCCTGCGAGCAAAGCTTACAATAGCATCCATTATGATTTCGACA
GCAGTTATGACTTACTTCATAAAGTGCTACTTGTGGTGTTATGTCGTCGAGTCCATTCAA
GCCACGGTCGAAAATGTTGAGTATCAAATTGTGGATCTGATCACGATTATTCCCCACACG
AGAAGGTCTCACTCTCGGTATGTTAAACTGCGATCAGCTCTGATGATAATGAAAATACGA
ACGCGAACTAGTGCACAGTTTACCTGTGGAAGAATGTTTGTCATATCAATTGAATTGTTT
GAGAAGTTGCTCAAAACGACATATTCGGTGTTTACATTTCTTCTGAATGCAGAACAGAAT
TGA
>AaegOr87
ATGGTGCACGTAAAATCACTGAAAGTAAAATTACTACGGGATTGGAGTTGTATGAAAAAG
TTCATATGGCATGATGAGGCTGGAGATGATTATTTCCGTTTACTCGATTATGTTGCGGTA
TTTGCTGGGACAAGATTCGTGCCAAAAAATCACAATCAAAAGCGAATGCTGCCCTTCTGG
AAAGTGTACCGTTGGATGTGTTACTATCACAGCATCTATGTGATAATGAACGCGTTTGCT
CATCTAGATCGACGAAACAATTTCAGTGAATTTTCATGGTTCGTCATGATTGCTCTGGAA
GTTGTGATGGGACACGTTAAAGATTTGATAGTCGCTCGAAACTCGGAAAAAATTCAAGAT
GCTCAAAATTTTATCAACAAGCGGATGACAATAGTATCTGACGAAGTCTTTGAACCCGGA
ACAAGAAAAACGTTTTTCCGAAAGGTGCAAATAATGTGTGGTGCAACCGGGATGGTAGCT
TTGAATATGATTCTTATGATGACAATTCCGAATAAGCAGATCGATGAATTATTTGCCTTA
CCAAGTTGGATCGCATTTTCAAGTGTGTTATCATATATTTTCAAATTCACAATTTCTCCA
CCATGGCCTTGTAAAATTATTTGTGGTACGGTACTCCTAACATCAATACTTGAAGGATTC
AAAACAGAATTACTAGTTTTTGCAAACGATCTTGGTAATACTGTGGATCGTGCTCGACCA
ACCGTATTTCAGCAATTCCCTGATTCAGAAACATATCAACGTAAAGATAGTGAAGAAGTT
GTCTTCAAGAATCTACAACAACATATACCGCAGAAAATCATGCGTCACATTGAGTTGCTT
GAAAAAATTCAGGATTTCAAACCATTAGTGGAGTTGTTCTTCTTCGTTCTCTACTTTCAC
GCCATGGCTTTGATTGGAACTTATATTTTTGTGATTCTTCAAACCGATTTCTCCATAGGA
TCCGCTATGATACTGATGGCGTTAACGGCATACTTTGCCAAATGCTACTTTTGGTGCTGG
GTTATCAGTTCTTTTCAGGAAGTGAACGAACTAATTGCATTAAACATCATGCAGCTAATA
ACTGCAATACCACACCCCGCGGAGCATCACCTGAAGTATATCGAACTGCGAACAATGTTG
ATGATTATGATGATTCGAACTCAATCCAGTGCTCAATTTAGCTGCGGGGGTTTATCAATA
ATATCTGTAGAGTTGTTTGGAAATCTGCTGAATGTATCTTACTCTGTGATCACGTTTCTT
TTGAACATTATCTAG
>AaegOr88
ATGGATCATTTTCGCAAAGCCGCGACCAAAGTGCGCCTCCAGTACCGTATCCTTAAGGTC
ATCTACTGGCACTACGAACCGGACAAGGACTACTATCGTTTGGTGAACATTTTTCTCGCA
ATTTCGGGAATTTACTACACTCCTACCAAATTTTGGCACCAGATTGCTTGGGGCTTGGTG
CAGGCTATTTCTGTTTGCCACTATTTTTTGACGTTGACCCATTTCATTGAGGCGCTGATG
GATTGGCCCCATCTGGTGCCGATTATTTGGAACTTTGTCGAATTTTTCATGATGTGCACG
GCTTTGGGTAAAAGTCACGTTATATGCTCCCACATGGATTCTATATTGGAGACCCAGAGA
TTTGTCAACCGACGGCAGGCTTCTTCCGGGAATGCTGCTGAGGATGCGAAAGCTCGGGAA
GTGCTTTTCAAAATTATTCAAACATTACCTGGGACTTTGATATGGGTGGTTGGGAACGTT
ATTATATTAGCTGCTATTACGATTGGTCCAGATGATCCGCTCTTCGGACAGTCGCAGCTT
TTTCATAGACATCTCAGCGGATGGAAAGCGAGAATTGCGCATATCATTTTCAACTCCACT
TTGTTTCCCATATGGGTTGGAAAAACGTACTGTTCAACCATTTTGATATCCTGCTTGTTG
ATGGGACTGAAAACTGAGCTAACACTTGCAACGCAAAAATTTGGCTCTGTTTGTGACAAT
TTCGAAAAGTTGGGCATGGAAAGATTCCAGGAATCCCTTTTGGCGTGCATCAAACAGCAA
ATGCTTATACTGGATCAACTTCTGAAACTGCAGTCACTGGTGCGGTTCGACTTTTTGGTT
GTCTACTATGGAGCATTGGTCACGATCGGATCGCTCATATTCATTCCTACGACCGATGGC
CTCACGATAGGAAGCTTCATCCTAACGCTGGGGATTACGGTGTTCTTTATCGAAAGCTAC
TTGTGGTGCTGGCTGGTGGAATCGTTCCGAAATATTAACGACACAATCGAGGAGAAGATT
ATGGACGTGATAGTTATGATTCCACATGATCCGTCTCGTCATTCGGAGTACATTCGGCTT
CGGACTCAGCTGATGATAATGAAGATCGGTACCCGATTCAGTGCCAAGTTCAATTGCGGA
GGAGTTTTCGATATCACCGTTGAAGCCGTTGGGAAACTGCTGAACATCACGTACTCGTTG
GTTACCTTCTTGCTGAATTTCACATAA
>AaegOr89
ATGGATCATTGGAGGAATATTGCGAGTCGTATCCTCGCAAATTGTCGACAGAAATTGTCA
AAAAAGCATTTCCAGTTGATAAATATAATTTTGATTTTTGGAGGAATAAACTATCGCAAC
ATATCAAACAAATGGACAAGAGTATTGTATCCTTTATCAAAGGGGCTTGCAATTTTTCAC
TCCATTTTAGTGATAATGTGCTTCATCGAAAATTATCAGCTGCGGGATAATCACTCCGCT
CTGTATTTTACTGTAATACAGATTTTCTTTGTCTCTGGTTTCATCAGAGAATATTTCATG
CGTAAATATAGCAATTATGTGGATCGCGTCAAGAAATTTCTGAATAGTGAGCAAATAACC
TCCAACGATGAGCATCATGATTCAAACATAAGGCGGAAATTCCATAGGAAAACAATAGTG
ACCAGTTTGATCCTTCTCGCTAATCTGGTTATTTGTGAACTCTCAGCGCCAATTCTGATG
TTACAGGAGAATAAATACTATCGCATACCGCAGTTGCTTCTATCAGTTGGACCCACTTTG
AGCACATTGATCCAATGGATCTACATCATGACCATATTTCCCCTTTGGACAAGTAAAGCT
TTTGGGCCGACGATTTTAATTACGGCCGTTATGTCCGGACTCGAGACGGAATACACCATT
ATGGTACATGGATTTGGAAGTTTTGTAGAACGTGTGCGATCCAATTTGGATGCACGAGCA
ATATTCAACGTCAAAGATAGTCAAATCTTCTGGAAGCTACTGAAAGAGCAAGTTAACTTT
CATTTGCATCAGCATATATTACTGACAGAGAACATTATGAAGATACAACTGATAATTCGG
TACTTGTACTGCGCCATTCATTATAGTGCTATGATATTGGTTGCCGTAGGCATCTACCTA
GTATTACTAGATGATACACTAACGGGTGGTTTGATATCCGCTATGGCTGCTATATTCTTT
ACTCTCGAGTGCCTCTGGTGGTGTAGCGTTGCAGATGCGTTTCCAGATATAAATACCACA
CTGGAGGAATATATAGCAGACCTCGCGCTGGCGATTCCCTATCACAGACGTCATCATTCG
GATTACGTGCAGCTGCGCACGACGCTCATGGTTTTCAAAATGAACGCTCGAAATAGTGCA
CTTTTCAGCTGTGCCAGGATCTTTCAGCTGTCGAAGGCTTCCTATCTGCAGATCCTCCAG
AAATCCTACGCTCTGTTTACCTTTCTGCTAAATATTGGCCTTTCAAATCCGAAATAA
>AaegOr90
ATGGATCGCTGGAGATGGACCGGAATCAACTGGCTGGTCAAACTTCAACAAGCATCGTCA
AATAATCATTTCCATTTAGCGGAAGTTATTATGGTAGTTGGAGGATCATTCTATTCTGGA
TTGACGACATATTGGCCACGATCTCTATATTACTTTTCTCAAATACTTGCTACATATCAT
GTAACTATAATTATTTCGTGTCTAGTGGAGAGCTTGTATCCCACGATGGATTCTGGCTCG
GCATTGTGGTTTACATTGCTGCTCATTTTCTTGTTCTCTGGATTTATAAGGGAATATTTC
GTACGAAAAAATATCCTGCACATAACTGAAGTAAAACATTTTCTGAATCACAGTCAAATC
ACATCCCAAGACAATGAATACGATGCCAGCGTGAGAAGAAATCTGTATCGGAATATTAGG
ATTACATGCGTTGGCCATTTGGCGCTAGTGATCATTAGTCAGTTTTCAGCGCCGATACTA
ATGTTACAACAGAACAAATACTACAGAATTCCGCATGTATTCCAGTCTATGGGACCTACT
TTTGCTATTGTGATGCAATTTTGCTACATCATGACCGTATTTCCTCTTTGGATCAACAAG
GTATTCGGACCAACGATTCTTGTAACCGCCATCATGTTGGGACTCGAAAAGGAGTATGGA
ATTGTGGCACGAGGCTTAGGAAATTTTGTAGATCACAAGAAGTCGGATGTACGAGGTAAC
AATAAAATGTTCTGGAGGCTTCTGGATCAGCAGCTTAGATTTCAAATAGATCAGCACTTG
CTGCTTACTAAGAATCTCATGAAGTTGCAACTTGTTATAAGTAATTTATACTTCGCTATT
CACTATTGCGCAGTATTATTGATTGGTGTTTCCATTTACTTGTTTCTACTGGAAGATTCA
TTAGCTGGCCGTTTGATTATTGTATTAGCGATTGTCTCCTTCTCTTTTGAATGCTACTGG
TGGTGTAACATTGCAGAATCATTCCAAATCATGAACACAGCGCTGGAAGAACACATACTA
GACCTCATGGTGATGGTTCCCTACCATGTGGATCATCACTCCGATTACATCCAGCTTCGA
ACAACGTTGATGATCTTCAAGATAAACATCCGAAACAGTGCACGATTTAGCTGCGGAGGG
ATATTTCAACTGTCAAAAGAATCCTTTGTGCAAATTGTTCAACGATCCTACACGCTGTTC
GCTTTCCTCGTTAATATTGGTTTTTCGAACTCCAATTTTTGA
>AaegOr91
ATGGATCGCCTAAAAACAATTTATCAATGCATTCGATTCGTGTGGTGCAAATTGAAAACC
CGCTTGTGGAATAACGAACCCGAAAGCAATTGCTTTCGTTTGGTGGATGTGTTTCTTATG
ATTGGAGGAATCCTTTGCACAACAAAGACCAAGTCTCACAAAATATTGTGGATTTCCTAT
CGGGTGTACACTTATCTAATTTACACGATTCAAATAATTCACGCAGTCGAAAAATCTCTA
TCAGAGAACAACGTTGTGGCAACTTGTTGGTGTGTGATGGCAGTAGTCATGGTCTTTATA
GCATTTCTGAACGAGAATATAATTCAAAAATCTGCACCGATGATTGACAGTGTTCGACAG
TTCATTTGCAGAAGATCTGATACGTCGAGTGATTATCAATACGATTTAGCAGCCAGAAAG
AACTTTGTTCGAACATCTCAAATTGTGTCACTTGGAGTTCTATTACTGATTATCATGGAT
GAAATGTTCATTCCATTAATTCTTATTTTCCACGAGGATCGTATCTTTGGGATACCGCAT
ATTCTAAGTTTTTCAAACCTCATGATAAGAGAAACGGTGCACTTGTCTTACTTGATTATG
GTGCTACCAATCTGGTTGTCCAAAATGTTTATACCAATAGTGCTGTCTACACTATTGATC
ACAGGCATTCGATCCGAATTGGAAATCTTTACCAAAGAATTCGAGGAATTCTGCACCAGC
GCACGAAAGCATGCACACAATCACCGCGAAAACATATTCTGGAGTGAGCTGACTGCAGAA
GTTAATATCCGTCTTGCAAAGCATGCATCGTATCTTGAAATTCAACATCAGCTGGGCAGT
CTACTCAGCAAATTGTTCTTGGTCACTTACTACGGAGATGTCATCTCTATAGGGACGATG
ATTTTCGTCCTTTTGAAAGAGGGATTTTCGCCCAGTAGCCCTGTACTGTTGCTTTCAATC
GTATCATTTTTGACTCAATGCTATTGGTGGTGCACTCTTGCTGAATATTTCCAGAAAAAT
AACGATGCAGTTCAGCAACATTTGACGGACCTGATGGTAGCCATCCCTTACCGGGGACAA
CATAAATCGTACTACTGTCAACTGCGAACATCTTTGATGATTTTGAAAACTTGTACTACA
GGAAGCACCTCCATGAAAATGGCTGGCGAGCAGATCATCAACATACAGATCGTTACACGA
TTGCTGAACATTTCCTATTCGGCTGTGACTTTTCTGATTGACATGGATGACTAA
>AaegOr92
ATGGCCACATTAATAAATGGTTTGAATTTTGTGCAGGATTGGTTGAGCGTTAAATGGCGA
ATAGTCTTTAGCCGGCTATGGTACTATGAATCCAACACCGATGTGTTCTACTATGTGAAT
TTCATTTCTATGATTAGTGGAATACACTACAAATCTCAAACCAAATGGAAACAGTTAGCT
TGGAAAGTGTATCACAATTTTGCCATCACCCATTTTTTAATTCCTTTTTTGTCTGCTGTG
GAAATTGTAATAAGAGATCGTGATGCCATTGCTGTGATTTGGTGCGGAATTGTATTTTTC
ATTGGTCTCGCTGGATGTGCCCATAAGCATATTTTATGCAGATCATTCAAAACTATTCTT
GATGTTCGAAAATTTATCAAATCAGGAACCAGCTCTACAAGTGATCCTAAATTCGATTGC
GCAAAAAAGGACGTTTTTCCGAGTGACGCAAACCATTTCATTGGTAGTAATCTTCATTAT
CATCATGGATGAGCTGCTATCACCGGCTGTTGTATTGCATGATTGTCGATATTTTAATTT
GCCGACATTTCTATGTGTTTCAAATTTGACTGCAAATCGACTGCTTCGCTGTGTATATTT
GGTCATTTTCATTCCAATTTGGGTTTCCAAAGCGTATGTCGCACTTGTGGAGACCACTGC
TCTAGTTGCTGGCTGTCGATCCGAGCTCACCATTTTTGCAAAAGCATTCGAGGAATTTTT
GAACGATACTATAATGAATGTGGAAACTGAATCGCATGATGTATTTTGGGAGAGTTTTAA
AGTCAACTTAAGATATCAAGTTAAGCATCATATTTCTCACATAAAGAATCAGTGTCGAGT
TAACAAGCTGCTCAGTGAGTTCTTCATGGTAACTTATTATCGTGACGTCATTGTCATCGG
AGCCATGATTTTTATCATATTTCTCGACGACCTTTCTGCCAGAAACGCTGTGATAGTGCT
TTCAATGTTTGCGTTTTTCGCTGAATGCTGGTGGTGCAGTATATTATCCGAGTTTTCCGA
AGATATAAATTCATCCATTGAGGAACAGTTAATTGATCTCTTGATTGCAATACCATATTC
AAGACAGTACCATTCCGATTATCAACAAACGCGAACCACTTTGCTTATTATGAAAATAAT
TACCTCTGACTGCACCAGCGTTAAATATGCCGGTGAATTCGATGTCAACATTCAGGTTTT
CAGTCAGTTGGTGAACATTTCTTATTCATTATTGACCTTCTTGTTACAAGTTAACATTTA
A
>AaegOr93
ATGGGAAGCTTTGTAACAGTGTTTCTTTATCGATGGAAGTTTCTTTTGAATCGATTATGT
TTAAAAGGATTCGAGGACGATCCATTTGCCTTCGTGGACATCATATCGATAATTGGAGGG
ATCTACTACAAATCAGAGAATGTTTGGAAACAACGCATTTGGAAAATCTATCGCATTTTT
GCCAGCATACATTTTCTCATTCCACTACTGTACTCGATTGAGAATGTGCTTAAAGATACT
GATATTGTTTCCTTGATTTGGTGTGGAATTGTGATTTGCGTTGGACTCAGTATCTGTGTA
AATGAAATAATTCTACGTAGATCGTATAAGGCACTTGTCAAAATTCGGAAATTTATAAAC
GACAAATCAAACGCAACCAGCGACCCTCAATTCGATTCTTCAATCAGAAACGTCTTTTCT
CAAATATCGCAAATCGCATCACTGATAGTGATAGCAATGATTATCGTGGATGAAATACTT
TCACCAGTTGTTGCAATGCATGAAGATAGATATTTTGGTTTACCGAGATTCCTTTCCACT
TCAAACTCGATTGCTAAAGGGATGACTCGCTTTGTGTACTTGATTGTGTTTATACCGATC
TGGGTTTCCAAAGTGTTCAACGCAGCTGTGGAGATCACTGCTCTAGTTGTTGGGTGCCGA
TCAGAACTCAAAATTTTTACCAAAGGTTTTGAGGAGTTCTTGGATGATACAAGGGAGCAA
GCCGAAACTTTACCACGAGAAGTCTTTTGGAAGTGTTTTAAAATTAAATTGAGATTCCAA
ATAGAACTTCACGTTTCACTTGTCAATACCCAGCGTATGGTTAACGAATTACTCAGCCAA
TTTTTCATGGTCACCTATTATCGCGATGTGATCGTCATTGGGTCCATGATTTTCATCATT
TTGAGCGAAGGATTCTCTGCCAAAAGTGGAGTAATCGTGCTATCGATTTTGACATTTTTT
GCCGAATGCTGGTGGTTGAGTATGTTATCCGAATTCTTCGATGACAGTACTGAAACCCTT
GAGGAACTTATGGATGATCTTATGGTGACAATACCGTACTCAAAGGAGAACCATTCCGAC
TATCAGCAGCTGAGAACGACTTTGACCGTAATAAAGATGAACGCGCACGAATGCACATCC
GTCAAATATGCCGGAGTCTTTCTTATAAGCATCGAGACTTTCAGTCAGTTGGTTGATATT
TCATACTCGGTATTGACCTTCTTGTTGAATATTGGCGTTTAA
>AaegOr94
ATGGAGCCGTTTCGGCGATGGTACGCTTCAGTTCGCGACTTCTGGAAATACAACCCCAAC
GCAGCGTTTCTTCGGCTGCCGTATCTGATGATGGCTTTTGGGGCAGTGCACTTGGAAAGC
ACCCATCACCGCTGGAAGCGCTGGATGATGGTTTTAAATCGCTCCCTGGCAACGTACCAG
TACTGCGTTAGCTTGGTGGCTATTTGTCTGGTAATGTGGGATGGGAAGGACGTTTTTGCG
ATGATTTGGTCCGTGGCAGTGGTGGTCAGCTTTACGGTTTGCAACGTCAAGGCCCGCATT
CTGAAGCATTATTTGGGAGTGATTCGTGAAGTTGGTCACTTTATTGACGGACGGCCGGGG
AAATCTGGCGATGCCGAGTTTGACGGGACCACTCGACATGATGTTTTTCGAAAAATGCGT
GGAATGTCTGTGGCAGTGTACTTGAATTGTGTTTGCGTTCAGGTTATTATGGCGCTGCCT
ATCGAGCAGATTCAGCGACTGTTCGGAACTCCGAGAGAATTTGAGGAATTGGGACCAGTA
ATGGCTCAGGTGGCCAAAAGTGCTGCTCTGGTGTGGAAGCCGTTCCTTTGGATGAGCAGG
TTATTTTGCGGTACACTTACTTTTACAGGGCTTTTGGTGGCACTCATTGCGGAAATCAAG
ATTGTACATCATGGATTTGCTTGTGCTATGGACGGTGTAAGGGCTGCAGTAAATGGCGAT
ATGCATCAAGTGCATAAACAAGCACTGTTCTGGAAACTATTGAATCGGAATATAAAACAT
CTTGTTTATCAACATACTGAGATTGTAAGAAACGTGAATCTGTTGAAATCGGCCGTCGGA
AATTTCTACTTCGTCATCCATTACTATTCGTTGGCCTGTGTATCGGCAATTATCGCGGTA
AGCTTATTCGAAGGATTTTCGTTCGGCTCGGTAGCAATTGCCGGAACTGCATGTGGCTAT
TTCGCCCAGTGCTACTGGTGGTGCTACGTAATCGATTCTTTCGAGGATTTGAATTTCCAA
ATCGCTGAACAGGTGTACTATTTGAGCATGGAAGTTCGCTTTTTGGAGAAGCTTCCACGC
GAGTATGAAGCAATGATAAAAAGTTTGATGCTCGTACAGGTCAATGCTGCCAGGAGTGAC
CTGTTCACCTGTGGAGGAGTGTCCCCGATATCGATAACAGGTTTTGGGGGTTTGTGTAAC
CTGACGTATAATGCAATCAAATTTGTGTTGAGAGTTTCGTAG
>AaegOr95
ATGAAGGTTCTTGATCTGCTTCGGAAACTATATTTTTACTGGAGTGACTTCCGGTTCGGG
GTGAAGTCCTTTTTCTCCACAAATTGTTACCAATTTCGAGATGTTATGATGGTTGGAGCA
GGATTTTTTGGCGAAAAAGATGTACCATTGTGGAAGTACTGTTGCATGTTGATGTATCGA
CTATTGGGGTATTACCAACTCGTGATGGCTGTTGCAAAAACAGGACTCAGTATTTGCGAA
GGAGACAATTTTCTGGATATATTGGGGTCATTGTTGGTATCGCTATTTATGTTGGCAGTT
GAGTTCAAAGTATTCATGTTCAAACACTATCGTCAAAGTATTCGACAGATTCAGAGCTTT
TTCGATGGCCGTTATGGCCATTCAGGTGACTATCGTTTCGACATTCGTATGTACCGGAGA
GCGAATAGCGTTACTTGGAAAGCTTTCCTGGCTATGTATCTGCTTATCTGTTGCGATCAA
GTGCTGATATGGATTCCGAATTCCGCACAGGAACGTATGTTCGGTATACCAACACGATTC
GCCGACTATGGATCTCGGATATCTAAGACGATGCAGGGAATGTATTTGTGCTCCTTGGCG
TATTTCTGGGGCTGTCGATATTTCTGTTGCTCATCCATAGTCATGCCTTTACTCGTCAAG
CTGAGAGCAGATCTTGCGATTGTTCAGCATGGATTTGAAATGATCCGCATAAACACGGAT
TCCAGATGGGAATCGAATGCACTGCTGTGGGGATATCTTAAGAAATTGTTTAATAGAACA
GTTAAGCAGCATTTCCGAATTTTGAGACACGTAAATCTGATGCAACCAGCAGTGAACAAC
ACCTATGCAACGGTCTACTACAGTAACATGGGGCTCGTGGCGTTGGCTGTATTTTTAGCA
ATTCAAAGTGGAATGACATTTATGTCCTTCTGCTTGATTATCACTGCTATTGGGTTCATG
GTGGAATGCTACTCATGGTGCTTTCTGATTGGCTTGATTCAAGATACTATGATGGAGATC
TCATCAACGGCATCTCAGCTGGCTTTTCTGCCACCACATTCGCCAAAACATCATTCGGAA
TACGTTCAGTGGCGAACGTCACTCATGATAGTTCAACTCAATGCATCGCAAATGGACTGG
TTCCGGTGTGGAAACATTTTCTTTATCTCGACCGAACGGTTTGGAGAATTGTGCATGATA
GTGTACCGTTTTGCTGCGTTTCTTATGAAATTTGCTTGA
>AaegOr96
ATGGTTAACTTGACAGACATTCTTGTAAAATCGAAACGTTTTTGGACTGATTGTAAGGAC
ACAGCTATTGGATACCTGGACGCAAACCATTTTCGGTGTTTGGTTCTGATTGAAATTTGC
GGAGGAATTAAGTTCAGCAATGGCAATCGTTGGATGCGTAGCTGTATGTTGCTGTACCGA
TTATTGGGATTCTATCAGTTTTGCATGGCTTTGTTCAAAGCATACTTCAACATACGTTAT
GAAACTGCAACCATCACATTGTACACGTCATGCTTGATAGTAATCGCTTTCGTTGTAAGC
TTCGTCAGGATGTATCAGATACGGCATTATTCTGTCGCTATTGAACAGTGCAAGGCGTTT
ATAGTCGATCAATCGAACAGTTCCGGTGATCCTTCTTTTGACCAATCTGTTCGAAAAAGG
TCCGCTCTTGTCACTCGAAACAGTGTGCTGATATTATTTACGTACTTATGTGGCAATCAA
CTGCTTATCTGGATTCCAAATGCGGCCCGTGATCGCCTGTTTGGAATACCAGAGCAATTT
AAAGAAGTAGGACATGAGCTCAGTTTCGTCATGCAGCAGATGTTCGTTGGAACTTTGGCT
GTTTTCTGGGACTGCCGAATTTTCTACTCTACATTAGTTATGGATACGCTGCTTATGGGG
TTGAAAAGTGAATTTGAAATTATGCTCCATGCTTTCGAAACCATACCCGGTCGAATGATG
GTGAATCAAGGGCAAAATCATATAACATATTTCAAGGGTATGCTAAACAGGACTTTAGCA
CAACATATTAAACTCTGCAGACATACCCAAATGATCCAGCCGTTTATTAACAATGCGTTT
GCCGTGACATACTACTTCGTCATCATGATTGTTACCGGGACGGTATACATTGTGATCAGA
GATGGCGCACTGATAAGTCTCATTGTGGTTGGATTAACAGCCATTTCATACGCATTGGAA
TGTTATTGGTGGTGCTACATGATTGATTCCCTACAAGAAGTTGCCTTCAAGATTTCCGAA
CCAGTATCGAGACTGATTTTTGAACTTTCACATTCTTCGGTGAATCACTCGGAATATGTA
CAGCTGCGAACATCGCTCATGATAATCCAAATCAACGCATCGCGACAACGTGAATGGTTC
AGCTGTGCTGGAGTATTTCTGATCTCCAGGGAGGTTTTTAGGAACCTGTGTCGTACCATC
TATTCACTGATTACGTTTATGCTTGAAGTGCGTTAA
>AaegOr97
ATGGTTTGGCCTAACGGTAGCCTCGCAAAGATTAGACTTCTAAGGGATGGCCTTGAGGAA
TCCGTTAATCGATATTTAGATAGAGACCATTTTCGTTGCCTGGATTTGGTAATTATTGGT
GGAGGTATTGAAAACAACAGCCGAGAGCCATGGAAGCGCTTCTGTATGACGTTGTACCGA
CTTTTGGGTGCCTATCAGTTTTTCGTTGCGATGTTCAAATTTGTTTTCGATTTGCACCAT
CAGGAAGACAGAATAACTCTCTACGCCACGGTTTTGGTGTTCGTTGGGTTTCTCATATGC
TTCGTCAGGATATTCACAGTTCAGCACAACAGCGAAGCAATTGAACAGTGTAAGAAGTTT
GTCTTGAGTCGGCGCTGCAAATCGGGTGATCCAGATTATGACGCATGGGTTCGCAAAGAA
GCATCTCGTGCAACAAGTCACGGTGTTCTGGCACTGATTCTGTTCTTCTGCTGCAATCAA
GTTCTTATCTGGATACCGTGCGCCGCCAGAGATCGTGTCTTCGGAATACCCCGACAGTTC
CACGATTTGGGGCCTACTTTTACAATTTCGATGCAGCAGATGTTTATTGTCACGTTGGCT
TTTTTCTGGGATTGCAGATTATTTTATGCCACCATCATGATGTCCGTATTACTCATGGGA
TTACGAGGGGAACTGTCGATCATATCCCATGGGTTTGAAACGCTCATAAGTAGAGCCAGA
CATGTTCAAGACGCAAAAATAGGACCGTCACCGAATGCTGTCCAGTTAGAATATTTGGAA
CTAACATTGAAACCGGTTTTGAAACAACACATAGAATTTTTAAAGATAATTGATGTGCTG
AAACCGTTTGTCAACTATGCGTTCGCCATAACCTACTACTGCACAATGATTCTGGTTGCG
GTATTGGTATACGTGCTCATAAGAGATGGATCTATAACCAATGCTCTGTTATGTGCCTCG
ACCGCTATGTCCTACATTCTGGAATGCTATTGGTGGTGTTATTTGATCGATTCTCTGCAA
GATCAAGCAGCCGGAATAGCTGACTCAGTTTCAGGTGTAATATTTAAGCTTTCACATTCA
TCGGAGAATCACTCTAGGTACGTAAAGATGCGTGCTTCGCTTATGATCGTACAAATCTAC
ACATCCACCCAAAGTGAATGGTTTAGCTGTGCTAGAGTTTTTCTTGTTTCCATAGAAGCT
TTTAAGAACTTGTGCAACATCATCTATTCGTTGGTTATGTTTTTGCTCAATATGCGTTAA
>AaegOr99
ATGTCTCGAGCACGAGAATATTGGTACAATGGTCCACCAAGTGATTGCTTCAAGATGTTG
AATGTTTTACAAGTGCTAGCAGGAAACGTTCAAACTGTTGATCACTTGGAGCCAAATTAT
TTTTACAGTATAATGCAGTTTCTCCTGATATACGCATATGGAATGACTATTCTGAAAACG
GTGCATGAATTCATCGTAAAACCTGATTCTCTTGTTAGCATCTGGTGTGGCTTAATGACT
TTGGCTTTCAGCCGTTGCCTGATTAACGGATATCTGCTGAAACGTTACAATTCGCTCATA
AAAGATGTTCTTCACTTCATCTGTAACAATCCAGCGAATCATGTTGAGCGAATCAAATTC
AGGTCAAAGGTGCTAATATTAATAAGAATCATGCTGGTTATTGTATTCACGAATCAAATC
ATTATGCTGGTGCCCAGTGAACAGCGAGACAGGTGGTTCAGCTTCCCTTCGTTGAGCTTC
GTGATTGGACATACATTTGAGGTGATTATGTTCTTCGTGTACACAGCAACACTATCGATT
ATCGGAGGATTAAAATACTGGAGTTGTGCCGCTACCGTGACTTCAGTGGTAATGGGATTG
AAAGTTGAGTTGATCATTTTGGTTCAGCAATACGAAGAGATATTGAAAAATGTACAAACG
AAATACGAAGCGGGTCTGGGTAATGGATCGGAATTTTGGAATGATCTCACAGCAGATATC
TACAAAATTTTCAAAAAACATCAAGCAATCACTGGAAACATACAGTTGATTAGGCCATTA
CTTGAGGCCGGATTTTTTGTTCTATATTACTGCTTTCTTCTAACGATTGGAGCCCTTCTC
TATGTAGTTCTGGAAGGTGGAATATCAGCGTCTTCATCTATAATTGCACTCGGAGGAATC
GGAGGACTGTTTGAGTGTTATTGGTGGACTAGCATGGTCGATTCTATGCAAGAAACAAAT
GAACTATTTGGAGACTGCAATTTTCAACTATTGGCCAACATCGGATACGATCAACAACAT
CGAGCGGAAATCAAAGAACTGCAAAAAAGTCTAATGATATTCTGGATAACAACGTCTAAC
CCACCACCAATCAAATGTATGGGAATGGTTAGCATTTCAATTTTATCCGTGGTGAATTTG
GTTAACAATAGCTACTCAATGCTGACTTTTCTTATCGAAATGGGTTCTAAAAGAAATGTA
TAG
>AaegOr100
ATGATTGGTCGTTCGATTTGGGACAGTGTCCACCACTGGTGTCAGGTTACCGCCAACAAG
GTCAACCACGCATGGTCCGGCGAAGGAAACGACTGTTTCCACGTGTTGGATCTGTTGCTC
CATCTTGCAGGGGTTCCCAACGGGATGACATCTAAGTACGAGTGGGAAACTAATGTTCGC
TACTTTCTGCATGCCCTGTATGCTTTCCAAACATTCATAGCAGTTTTGCAGACCAAACAT
GTGCTGGAACGGGATAACGTGTTTGACGTTTTCGTCGAAGTCATGAAATGGACGTTCTTC
ATTGTTGCCTACTGCAAAATGTTGATCATGATTCGGCTGGGACGATCAGTAGCGGCCGTC
CGGAGTTTCATCACCAGTAAGCAAATGCAGTCTGGGGATGCGGCCTTCGATGAGCTTCAG
CGAATCAAATTCAAGCGAACTGCTCTTTTGCTACTGCGAGTTTTGTTTGTGCTGATGGCT
ATGGATTCAGTTTGCCTTTCTGTTCCGAGCGCTGCAACGGCGATTGTATTTTTTGTTCCT
CCCGAAATGAGCCAAGGTGGACGCACAGTTACGTTGATTATCCATTTCTTCGGTATAAGC
GTTATGCCTTTTCTGATTCTCTGTAAATTTTCTTGTAACATGGCGACCGTTGGAATGCTT
CTTTTGGGAATGCAAGCCAACATTAAAATTTTAGCCAATCGCTACGTTAACATACTGGAT
CGACGCTTAGATGAGAAATATTACTTGGAGCAGTTGGATCGAGAAGTGCGGAGCGCCGTC
GATCAACAGATGGATTACTGGAGACATCTCCACATCTTGAGAAAAATAGTTGAGAGAACG
TTTTTCCTGGTGCATTACTATGCCATTTTCAGCATTGGAGGGTTTTACTACATTACTCAA
AATATCGGTGTAAATGCATTCTCGATACTTCTGATGGCAACTACTCCGATATTCCTGGTG
GAATACTACTTATGGTGCAATTTGGTGGAATCAATTCAGGACGAGGCAGAGACCATTGGA
TACGTGATGTTCGAGTTGTGTTCCCGGATACCTTATACTCGCGATCAACACTCGGCTTAC
GTTCGTTTGAAGTCTAACATGTTGATATTGTGGACCAACAGCTGCAATATACGAGCTATG
CGATGTCTGGGGCTGTTCGACATATCTACGCTGGCGTTTGTCGATTTGGTTAACGTGAGC
TACTCGGTTTTGATGTTTCTGATCAACATGAGTTAA
>AaegOr101
ATGTTAGCTAAACTTGGATCCGTATATAACCGCTTTCGCAGTTGGTGGTCAATACAAATA
GCCTGCATGCGGAAATGTTTGGCACTCGCTGGGGATTGCTTTTGGTTATTGGATGTTTTA
TTACTTTTTGGAGGAATGCGAAGTACTTCGACTTCAATTTGGCGAAGTGAACACTTTATA
CGGCACGCAACTAACTGCCTGTTTGCCTACCAAGTAATCGCTGCTGGATTCCAACTGAAG
AACGTCGCAACCGATAAACAGAACGATGTGCTGGGAATCGTTGTGGAAATGATCAAATTC
ACCGGCATTTGTGCTTGTTGTTTGAGATCGTCGTGCGTGGCTTATTTCAAGAAATCGTTT
GAGACTTTCAAAAATTTTATTATCTATGAATCCACAAATTCTGGCGACATAGTTTTCGAT
GAACTGGAACGACACAAATTCCAAACACATGCTCGTTTAATATTACAAGCAGTGTTTGGA
TTGATAATCTCCGATACAATTCTGCTTTCGATACCTTGCACCGCTACGAGAAATTTGATC
GGCTTTCCAGCACAATTTTCGGTCGCTGGTAAATGGGCATCGCGTGTTTTGCAAGTGCTT
CTGGTCAGCAGTTTTCCGTTGGCAACTTTTCCAAAGTTCACCAGCAGCATGGCCAGCAAT
GTAATTCTGCTGTTGGGGATGAGAGCCAAGCTCAACATCGTGGCTCATCGTTACAGGCTT
ATATTGAATCGACACTTGTTGAAAGCAGAACACTCGATGGAGCGATTGGACCTAGAAGTT
CGGGCAGCACTGATTCAACAAATAGAATGCTGGAGACATTTCTCGATCGTGAAGGATACG
GTCGGGAAGACATTCATTCCCGTTCATTATTACTCAGTGTATTGTACTGGATCGCTACTG
TACGTTTCTCAAGACATGGGAATCAACGCAACTTCTGGAGTCCTGGTAGCATCTGTTTGT
TTTCTTTTATTGGAACACTACTTCACTTGCCGTCTAATTGATTCGCTTCGAGATGTTACT
GACTCAATCGGATATACAATTTTCCAGTTGTGTGCTCAAATACCGTACAGTAGGGAACAT
CACTCAAAGTTTATCCGAATGAAGCGCACTTTGATAATAGCCTGGATCAACACTTGTAAT
GCAACGCCTGCAAACTGTTTTCAGATTTTTGAGATGTCAACATCTGCTTTCGTTCGTTTG
CTGAACACCACGTACTCGGTCTTCACATTTTTGATTGATGTCACTTAA
>AaegOr102
ATGCTAGGAGGCAACGGTTTCTTTTGGTTGGATGTGCTTCTGCTTTTTGCAGGAATTCCG
AGTGCATCATCGACAAAATGGACCGGAGCGCTCGTGATTCAATACTTGAGCACATTCTTA
TTTGCATTCCAATCGATTTTGTACATTCAGCAAACAATAAGTGCGGTAGCTGACAGACAT
GGCAACACTGCCATCCTTTTGATAGAGGCTGTGATATCTTCATCCATCGTACTGATTTGT
ATGAAGATGTTGCTTATGATTCATCTGAAGATCCCGCTCGCATCGTTAAGACAGTTCATC
GACAGCAACCGAATCTACTCTGGAGATAAAACCTACGATGAGCGCGTGTTCAGCAAGTTC
CACAATTCGGCTCGAAAGATCCCACAAGTCGTATTTGCGCTAATAGGCCTTGAAACCATT
TTGTTATCAATTCCGAGCAGTGCTCGGAAAGCAGTTTTCAAACTGCCTCATCAACTGATT
GGAGCTGGAAAACACGTGTCGTTTTTGGTAAATTTATTGTACTTCGGACGCTTACCGCTA
GGAATGTGCCCAAGATTTTTCACCAATTTGGGGAGCCTTGGAGCGTTGCTCATGGGAATG
CGGGCGAAGTTAAAAATACTGGCACATCGTTATCAGCAGACGTTTGCTCATCTTGGGCTA
GATGAAAAGCAATACTTTGCATACATGAAGCTGGAGATGCGCGAAATCATGGACCAACAG
CTAGAGTTTTGGAGGAATTTGAACATCCTGAAGGATATGGTTGGGAAAGCGTTCTGCCTG
GTCCATTACTTTTCAATCTATGCCATCGGTACAATGCTATACGTGTCTAAGATTATGGGC
CTCAACGCAACGTCTGTAATGCTCGTGGCCTCCACTGCTTGGCTGCTGTTGGAATACTAC
GTATGGTGTCGTCTGGTGGAATCACTTAAGGAAGAGGCTGAATTAGTTGCGCTCGATATC
TTCGAAATTTGCTGTTTGATGCCCTACAATAGAGAACATGCTGTACAATATACTCAGCAG
AGAACTTCTCTGATGATATCGTGGATCAGCATGAACAATGGTTTGACTATGGACTGTCTG
GGATTGTTTCAGATATCGACAATTGGTTTCGTTGAACTGTTAAATGTTGTTTACACGGTG
GTGACATTTTTGATCAATGTGAACTGA
>AaegOr103
ATGTTCTCAATTTTTAAGATATTTCGTATTAAAACATGTGATTGGTGGTTAATGAAAATC
AATGAAATCCATCATTTTTTGTTCAACAAAGGTTTAGAAGGTGATTGCTTTTGGTTGCTG
GACGTGTTGTTGTTGCTTGGAGGCATCGAGAGCACATGGTCGTCAAGATGGAAAGGAAAG
CAACTCGTTCGCTATTTTACAAATGCATTATTCACGTTTCAAACAATAGTATTCATACTT
CAATTCCACCAGGCCATGATTGACAAGCAACAGAACACCGCATCAGTTGTACTGCAAGTA
ATAAAACTTGCTGCCATTTCCGTTACAATTTTAAAATTGGTCGTCCTAATTGTTCTAACG
AATTCAATTGCGTTAGTCAAGATATTTGTCAGTAGTAGCCATGTAAAATCTGGAAATGAT
TCTTTTGACAAAATCGAACAAATGAAGTTAAAACAATCTTCAAACATTATAATGGGCGTT
GTTTATGTCCTAATCATCGCAGAAACTATTTTCCTTTCAATCCCGAATAAGGCAACTGAA
ATAGCTTTCAGTGCACCTCACGCGCTAGCGTGGACTAATAAATATGGATCAGCAATTTTC
CAATTTCTAATCATAAGTCTTTTACCGATCGGTACATATCCAAGATTCTTTAGTAACATT
ACAACTACAGCAATTCTACTCCTGGGAATGCGAATGAAGTTGAAAATGTTAGCTCATCGG
TACGAACGAATGTTGAAACTGTGCTGTCTTGAGGATGACTATTATTATGACTGCTTGAGG
AGAGAACTAAAGGTGGCGTTGAAGCAACATATGGAGTATTGGCGAAATTTGAGAATCATT
AAGGATTTGGTAGGAAAAATGTTTTTTGTAGTCCATTACTTTGCAATTTTTAGTATTGGA
GCCTTATTCTACATTTCGAAAGACATTGGGTTGAACTTCATGTCGTTGGCAATCGTAGGA
ACCATCCTATTTATGCTCCAGGAATATTACGTTTGGTGTTATTTAATTGATTTATTCCAG
GATGAGGTTGCTTCCATCGGGAACATCATTTTCGAGCTGAGCAGCCAAATACCATATGTT
GGACGGCGCCACTCAGAGTACGTTCAAATAAAGACAAGCTTAATGATCATTTCAATCAAC
AATGGTTCTGGATTTAAAATGAGCTGTTGTGGATTATTTCGAATCTCGACTACTGGTTTT
GTCAGCTTGATTGACATCGTATACTCAGTTCTTATGTTTCTAATCAATGTTGGTTAA
>AaegOr104
ATGCTTCACAGACTTCGCTTGGGCTGGAATCGTGTTCGAACCGAAACATCTCACTTTTGG
TCGGATGATGGTCCAGCAGGCAATTGCTTCTGGTGGATAGACACTATGTTGTTGCTTGCA
GGAATCCGAAACGAATGGTCATCACGGTGGAAGGGCGCACGCCTAGTCCAGTACATGAGT
AATGCGCTGTTTGCTTTTGAAGTGGCTGTGCTCCTTTCGCAAGTAAAAGAGGGCTTGGAC
GACACATGGGACGATGTAGCCAATAAACTAATGGGAATCCTGAAATGCTCATCCTCCATC
CTAGCCAGTGCCAAAATGTTGGTGATGATCCATCTTCGGGAACCCCTTGGAATTTTACGC
AATTACGTCCTTGACGATCGCGTAAATTCTGGTGACAAAGTTTACGATGAGTTTGAACAA
AGAAAACTCAACCAAACCGCACGTTTCATGTTTCGAGCCATGTTGGGACTGCTCATTGCT
GAAATGACCTTACTGTCGATCCCAAACCAAACCATGGCAAGTATGTTCAGAATGCCTCCC
TGGGGTGCTTCGAATTATCTGTACCACTTTTTCGTGACTACGTTACCATTGGGTTTGCTA
CCACGTTTGTTGTCTCACATGTCCTACGTTGGAATCCTCATCATGGGAATGCGGATGAAA
CTCGGAATGATGGCCCATCGGTATCAGCGAATGACCAGTGCGTCCGACTTGGATTTGGAT
CAGTACTTCGAAGGTGTAAACCGTGAACTAAGAGAAACATTCAAACAGCAAGTTGAGTTT
TTAGGTCACTTTAATACCCTGGCAGAAGCGATAGGCAAAACATTTTTGATCATCCACTAT
TATTCAATCTTCAGCATTGGTACGATCATATTCATGGGAAAACACATGGGAGTCAACGTT
TTCTCTGCCGCTTTCGTACTAATGTCTCTTGCATTGCTGCTGGAATATTACGTTTGGTGC
TACCTAGTTGATTCAATCCATGAAACGGCCGCCTCTATTGGCGATCACATTTACGAGATA
TGTGCAATCATGCCCTACAGTCGAGAGTATCATCGGAAATACATCCAACTGAGAACAAGT
TTCATCATCATTTGGATTAACAATTGCAATGGATATTCAGTGGATTGCTTTGGGCTGTTG
CAGCTTTCAATAATTGCGTTTGTTAATTTGCTCGACGTCGCTTACACGGTGCTGATGTTT
CTGATCAACATGGCTTAG
>AaegOr105
ATGGTGAACCATCTCCGATTGGTGTGGAATCGTGTTTTCAAGTACAGTTCGTCTGAAGCT
GTTAGCGTATCCAAATTTTGGTCCGATGACGGAACTGGTGGTGATTGTTATTGGTTACTG
GACGCAATGTCACTCCTTGCAGGAGTCCGAAGCGATTCAACTTCGAATTGGGTTGGAGAA
CGCAAGATACGGATTTTCAGCAATTGCCTATTCGTTTTTGGGATATCAATGTTAGCCCTA
GAAGTTTTGAGTGATATGTATGACAGATGGGACGACAATTCCGTCAAAGTGATGGCCTTG
TTGAAACTTACATCGATTTGCCTGGCGTGTTTAAAAACTGCAGCAATTGTACTGCTCAGA
AAACCAATTGAAACCCTAAGGACCTTCATTCTCAGTGAACGCGTCAACTCCTCTGACCAT
ATTTTTGATGAACTTGAACGTAGCAATGTCAATCAAACTGGCCGAACCATGATGCGAGCT
ATGTTGGGCTTAATCGTCGTGGAGATGATTCTTCTGTCGATTCCTAACCAAACCATGGAC
AATGTGTTCAGAATGGCACCGCTGTTGCTCCGAATGGGAGAACCTTCAGCACGAGTTTTG
CATGTCTTGTTCATGTGCTCGTTGCCTTTATTTCTGCTTCCTAGGCTTTTCTCAAACATT
GCGTACATTGGCATCCTTATATTGGGAATGCGCATGAGGCTCAAAATGCTGACCCATCGG
TACCATGAAATGTTGAGAATACCAGATTCCGATGTGGACTATTATTTAGAAATTGTGAAC
AAAAAATTGCGAAAGACCTTGTGTCAACATATGGAATTCATGAGGCAGTTCAGTGTATTA
ACCCATTTGGTGCGCACAACGTTCATGATAACACACTATTACTCAATATTCAGTATTGGA
GCTATCATCTTCATGTGGCAAAACATGGGATTCAACGGATTTTCTACTGTTTTCCTACTG
ACCTTCGTATCGCTGTTATTGGAGTATTACGTTTGGTGCTATTTAGTGGACTCCTTTCAA
GAAGTGGCCAACAGCATTGGAGTAGCGATTTACGAAATGTGTGTTCACATGCCTCACAGC
CATGACCATCATTCCCGGTACATTCAACTGAGAACTAGTCTCATCATCATCTGGATCAAC
AACAGTAATGGCTATTCCGTTAATTGCTTTGGATTGTTGAAGCCCTCGATTCTAGCATTT
GTCGACTTGGTTAACATAACTTACTCGATGCTTATGTTTTTGATCAATATGGGTTGA
>AaegOr106
ATGTTTGCATTTTTCCGTTCTACGTTTTCCGAAATTCGTCAATTCTGGTCCAATGAAGGA
CCGGCTGAGAATTGCTTCTGGTGGCTGGATTTGATTTTATTGCTAGGAGGGATCAAAAGT
ACACTCACATCGCATTGGAAAAGGGGCTATTTGATTCGTTACTTCAGCAATTTCGTTTTC
GCGTATCAAGGCTTCGTGTTCACCCTTCAAGTGAATCATGCATTACATCACGAACAGGAC
AATATGGCCATTCTTGTGTTTGAACTTTTAAAACTATTCATCTTCTCCGTGGCTGGTTCG
AAAATGATAATGCATTCACTTCTTCTGGAACCAATTCTGGTTGTCAAAAATTTCATCATC
AGTAACAGTGTGCATTCCGGTGACAAGGCCAACGACGAGTTTGAACAACGGAAGTTCAAT
CTATATGCTCGGACAACCATGAGACTATCAATCAGTTTATTGTTTGTGAACGTGGTGGCA
TTTTCGATACCGAATTCCACCACGGAAAGGGCACTTGGCTTGCCTCCACAATTGCAAGGT
TTTGGACCACATATAACGAATATCCTGCACTGCTTTGCATTGAGTTTTATGCCGTTTGGG
ATAATTCCCAGGTTTCTCACAAATTTTAACACCGTTTTGGCTTTGCTGCTGGGAATGCGA
GCTAAACTCCGAATGCTGACTCATCGATACAGACAGATATTAGTTCAACCAATTTTCGGT
AGGGATTGTGACTGGGAAATCATCAGTCGGGAAATAAGGGCAGTCTTGGATCAGCAATTG
GAATACTGGAGATTTTTGAACATCCTAAAAGATTTGGTTGGAAAAATATTCTTCGTGATC
CATTACTCCTCAATTTGTACCATTGGAGCATTTCTGTTCATCGCTCAGCACACGGGAATA
AACACTTTTGCAGCATCACTTGCATACTGTGTAGTTTGGTTGATACACTTCAGGATGAGG
CAAGGCGACGCAATTGGCGATGTGATTTACGAGCTTTGTGCCAAATTACCGTACCGCCGG
GAGCGCCACTCTGAATACGTCCAAATGCAATCGTCGCTGATGATCATATGGATGAATACC
AAGTATGGATTGTCGATGAGCTGCTTCGGAGTGTTTGAGATTTCAACACTAGCATTCGTT
GAACTGGCCAACACTGCTTACATGGTGCTGACTTTTCTGATCAGCATTGGTTGA
>AaegOr107
ATGTTTGAAATTTACTGTTCAACGAGGAATCGTGTTCGAGCCACGTGGTCGTCTCTACAA
GTCACATGGCACGAGTTTTGGTCGGATGGTGGACCGGGAAGAGATTGCTTCTGGTGGTTG
GATGTGATGATGTTAATTGGAGGTATCAGAAGTGGAGTACCAAGATTGAAAAACGAGGAC
TACATTCGCTACTTCACAAACGTCTTATTTTTCTGCGAAGGGATCGTATTCCTTCTGCAG
CTAGAACATTCGCTCAACACTGAAAACAATGACCTGCCCGTGAAGATGTGGGAAATCGTA
AAATTTGGAACTTGGTGCAATACTACTGTGAAACTGTTTCTGAGCTTATTACTCCACGAA
AGGATCACAGTCGTACGGAATTTCATTACCAGTGATCGTGTCAACTCTGGTGACCATGCC
TTCGATGACTATGAGTACCAAAAATTCAATCGATATGTTAAGATAATGATCGGACTGCTT
TCAAGTCTCATAGTCGTCGACATCATATTACTAACATTGCCAGTTTCTTCTATAGAAGAG
GCATTTGCATCTCCACCTCAATTGCAGAAAACTGGAAAAGTGATTTCAGGCATCATACAC
TGCATTACCGTTAGATTTGTATCGTTACTAGTTCATCCTAGATGTTTCTCTAACTTGACA
AGTGCCGCTACTCTGCTTTTGGGAAAGCGTGCTAAGCTCAGGATGTTATCGCACCGTTTC
ACAAAACTGATAACATTGTCTGATTTGAGTTTGGACATTTATTTTGAACACATGTCTCGA
GAGCTAAGGGAAGCCTTACTCCAACAAACGGAATATTGGAGGTTTTTGGGGGTACTGAAG
GGTTTGATTGCAGAAATATTTGTTCTGGTTCATTATTTCGCTATTCTCACCATCGGAGCA
TTTTTCTACATTACCACTGGTACTGGGATTAGCTTCATGTCGTTTGCGATAACGACAGCT
GCTATATATTTGTTACTGGAATACTATTTTCTGTGTCGCTTGGTTGATTCACTTCAGGAC
GAGGCTGAAGCAATGGCTGGTGTGATTCTCGAGTTATGCACTAGAATGCCGTATAGCCGA
GAACATCATTCGAAATATATCGAATTAAGGACTTCATTTATGATAATATTGCTCAACATC
CGGCGAGGAATGCTAATGAACTGTTTTGAGCTGTTTGAAATTTCAACATTGGCGTTCGTT
GAATTGCTTAACACCGCATACTCAGTGTTAGCTTTTCTAATCAGTTTTGGTTGA
>AaegOr108
ATGTTTGCAATTTACCGGTCCGCGTGGGAGCGTGTTATAGGCACGTGGTCGTCTCTACAA
ATCACATGGCGCGAATTCTGGTCGGATGGTGGAACAGGTGGTGATTGCTTCTGGTGGTTG
GATGTGATGCTGTTACTTGGAGGTCTCAGAAGTGCAATACCAAGATGGAAGAACCAGAAC
TACATTCGCTACTTCACAAACGTTTTATTTGTTAGCCAAGGGATCGTGTTCCTTCTGCAA
TTGGAGCATTCGCTGAACACCTACAGAGTTGACCTGCCCGTGAAAATGTGGGAAATCATG
AAATTCGCAACCTGGTTTAGCGCTGCAATGAAGATGTTTCTGAGCGCATTGCTCCATGAA
CGGATCACAGTTGTGCGGCAATTCATCATCAGTGATCGTGTCAACTCTGGTGACAAAGTC
TTTGACGACTATGAGTATCATAAATTCAATCGATACGTTAGGTTAATGATTGCACTGCTT
TCAGGTTTTATTGTCGTGGATAGCGTGTTACTTGCAGTGCCAAACTCATCTATGCAAAAT
GCATTTTTATTGCCACCTCAATTGAAGAGAACAGGGAAAATAATATCAGGCATAATCCAC
TGCTTTGCCGTGAATTTTCTTTCATTTGGAGTTCATCCTAGATTTTTCTCTAACTTGACA
TGTGCCGCTACTTTGCTGTTAGGAGTGCGTGCTAAACTAAGAATGTTGACCCACCGTTTC
ACAAAACTGATAGCTTTGTCTGATTTGAGTTCGGACAATTATTTTGATTGCATGTCACGA
GAGCTAAGGGAGGTCCTGCTCCAGCAAACGGAATATTGGAGATTTTTGGGAATTCTAAAG
AGATTGATTGCAGAAGTGTTTGTTCTGGTCCATTATTTCTCTATTCTCAGCATTGGAGCT
TTCTTCTTCATCACCACTGATACAGGAATTAGCTTTATGTCAGCAGCGATAACATCGGCA
GCTGCATATTTGTTACTGGAGTACTATTTGCTGTGTCGCTTGGTTGATTCACTTCAGGAA
GAAGCCGACGCAATGGTCAGTGTCATTTTTGAGCTATGTGCTAGAATGCCATACAGCAGC
GAACATCACTCAAAGTATATCGAATTTAGGACTTCATTTATGATTATATGGATCAATGCA
CGACGAGGAATGCTGATGAACTGTTTTGGACTGTTTGAAATTTCAACTCTGGCGTTCGTT
GGGCTGCTAAACACCGCATACACGGTGTTGGCTTTTCTAATCAGCGTTGGTTGA
>AaegOr110
ATGGCTACGTTTCCCATAGCTCGTAAACGTTTTAATTACCAGTGGTTGCCCAAGATGTTT
GAAATACGCAGCTTGTTGACACATAGAGCGAACAATTGCTTTTGGCTGTTAGATTTGTTG
CTGCTTATTGCAGGAATCCGAAGTGAACTGACATCCCACTGGCCCGCAGAGTGCCTAATT
CGTTACTTTGCCAACTGTTTGTTCATTTGTCAGTATATTGCTGGAATTCTGCGTTTGATT
CACGCACTGGATCACGAGGAAGATGGTTCTTTTCTAATTGTTTGCGAAATACTCATAGTG
ATATCGCTCAGCTTTGCATGCATGAAAGTGTTTGCGATAAACTGTCTCAGAGGATCGCTC
CATACATTGAGAAATTTCATCATTGGTACCCGCGTTAACTCCGGCGATGAGAGTTTCGAC
GAATTTCAACAACTCAAGTTCTTTCGATCAGCACGTTTTATGATGCTAATCGTTTTTGGC
CTAATAGCCAGCGATACGGTACTGTTTATGATTCCTAACCGGTACGCGGATGTGATCCTA
GGATTGCCACCTCAACTCTACATGATTGGAAAACCTGCATCGTCTGTCGTGAATTTCTTA
CTTGTTACTTTTTCGGCCCTCGGATTCTTTCCGAAATATCTTAGTAATGTGACTTACATT
GGAATACTGCTCATCGGAATGCATTCAAAGCTTACTAGTTTGGTCCACCGATACCGGCTC
ATGCTGAATCATCCTGTTTCAAGTCCTAATCAATATTTTGAGTGGATGAGCTGCGAAGTC
GAAATGGTTTCGATTCAACAATTGGAATATTGGAACCATCTACGCATCTTGAAGAATATA
ATCGGAAAAACATTTTTCTTTGTGCATTACTTTGCAATTTTCAGCATTGGAACGAGTGGC
TACGCAATCCACAATGTGGGTTTTAATACACTTTCAGCAATTTCTCTGGCTAGTACTCTG
ATTTTCTTGCTGGAATACTACTTGTTGTGTCTTTGGATCGACAAACTTCAGGACGTGGCC
GACTCATTAGGAAGCACAATAAGCGAATTGTGCACCAAGATGCCCTACAGCCGGGAGTAC
CATTCGAAGTATTTTGGACTGAGGGCATCTCTGATGATAACGTGGATCAACACTCAGCAT
GCATTTTCGATGGACTGTATGGGACTGTTTAAGATATCTACATCTTCTTTCACCAGTTTG
ATAGACACTGCCTACACGATGCTGATGTTTCTGACCAATGTTTGCAAAACTGAGCAATGA
>AaegOr111
ATGTTCACGAAAATTCGTTCGGGTAGCAAACGCCTTCATTTTTGGCTTTCGGCCAAAGGC
TCTGAAGTTAACAAGCTTTTGTGGATTAATGGTTCCTTTGGGGATTGTCTGTATCTACTG
GATGTATTCTTACTAATTTCAGGGACAGAAATACAAAGCGAAAAGACAGCCAAATGGACA
AACGGACGCAAGGTTCGCATATTTGCCAACTCTCTGTTTGTCTTCCAAATTGTAGTGACT
ATCCTTCAAATGGTTCATGCGCGTGATAATAATAATAATAATTGCCAATGCGGTTTTGCT
GTTGATCCCAAGCGCGGCCACGAAACAAGCACTCGCTTTGCCACCACCTCTGTCAAATTA
CGGAAAGCATGTATCGTGTATTGTCTACCTCTTCTCCACGCAGCTTCTGTTCTTAGGAAC
CGTTCCCAAGTTTCTCAGCAATATGGCCTGCATCGGAATGCTTATCATGGGAATGCGTTT
CAAACTTAAGATCCTAGCTCACCGCTACTTTCGAATGCTTAACCAACCGGTCGTAAGTTC
AGAAAAGCACTTTGCACGAATGGAACGAGATGTGAAGGAAGTCCTGAATTATCAGACGGA
ATATCGGAAGCACTTTGAAACTCTTAAAATGTTAGTGGAGAAAGCCTTCTTCATAGCCCA
TTTTTATGCTTTATACAGCCTTGGAACATGCTTTTACCTATCCCATAAGACGGGATTCAA
TGTTTTATCACTCACGTTGATATCACTATCGGTAGCCTACATACTGAAATATTATTTGTG
GTGTCATTTGGTTGAATCACTTCAAGATGTCGCAAACTCAATCGGAGATCTCATTTACGA
GCACTGCGTGCAAATGCCTTACAGCCGGAAACATCATACACAGTATATGGGAATGAAAAC
CTCTTTAATCATAATATGGATGAACACAAAGAACGGATATGCAATAAGCTGCATGGGGAT
GATCGACATTTCGACGAAAACGTTTGTCAGCTTCCTCAATGCGGTCTACTCGGTCATGAT
GTTTTTGATCAACGTGGTCTAA
>AaegOr112
ATGGTTGCGGGAATTCGTGGCGACTGGTTTCGCCTCAAATTGTTGTTCTCTCCCAAAATC
GCTGAAATTCGCCAGTTTTGCTCGAATGAAGGTCCCGCTGGTGATTGCTTTTGGCTACTG
GATATGTTCTTGCTTCTGTCAGGGATACGCAGCAACGCCACATCTAAATGGATAGGCGAG
CGCACGGTTCGCTATTCTGTAAATGGTTTGTTCATTTATCAATCAATTATTGCCATTCTC
CATTTGATTTACGCTTTCAAAAACGATAATAACGAACTATTGGGAATAGTTTTCCACACA
ATGAAAGCATCAGGGCTCTTCGTAGCGGGCGCAAAAGTTTCGCTGGTTGCGTATTTCGAA
ACATCAATAGCAAACGTGAGAAATATAGTTGCCGGAAACCGTATTTTCTCTGGAGATGAC
ACATACGATAAACTTGAGCAAAAGCAGTTCAACCAGTCGGCTCGCAAAATGATGCGTGTT
TTGTACGCCCTATTAATCATAGACGCCATTTTTCTATGTATCCCTTGTGCTGCTACGAAA
AAATTGTTCACCTTGCCGCCTCCACTTCTTAGGGCAGGTCCTTTTCTCTCCTCAGTTCTA
TATGTTTCTTCCGCTCAGCTTTTGGTCTTAGGTGCTGTTCCAAAGTTCTTCTCCAATATG
GCATGCATTGGAACGCTCATAATTGGAATGCGTATGAGGCTTAAAATCTTGGCTCATCGA
TGGGAATGCATTTTAAACTACCCTATTGAAAGTCTAAAATTCTACTTCGAGCGTATGGAT
CGGGAGGTGAGGACTGTTGTGGATCAACAGATGGAGTATTGTAGACAGCTGCAAACTTTA
AAGAATCTGGTTGAGAAATCATTCTTTATAGTTCACTACTACTCACTGTACAGCATTGGA
TCGTGTTTCTTCGTGGCTCGTGAATTGGGATTGAATGTTTTGACAGGAGTCATCTACGCA
TCCGTATTTGCATACCTGTTGAAACACTATTTATGGTGCCATCTGGTTGATTCACTTCAG
GATGTTGCTGATACGATTGGGGATGTGATTTATGTGCACTGCGCACAGATGCCTTACAGC
CGCGAGTACCACGCACAGTACGTGCAATTGAAGGCTTCATTGATGATAATATGGTTCAAC
ACTATCAATGGAGTTTCTATTCAGTGTATGGGAATGTTAAATATTTCAACAGCTACGTTT
GTCGATTTGATAAACATCATTTACTCGGTATTGACATTTCTGATTAATTTGGCTTAG
>AaegOr113
ATGTTTGCGGAAATTCGTGGCGGTTGGTATCGCCTGAAGTACTGTTGCTCGAACGAAGGT
CCCGCTGGTGATTGCTTCTGGTTGCTGGATGTGTTCATGCTTCTGGCAGGAGTTCGCAGC
AAGACAACATCTAGATGGACTGCTGAACGATTCATTCGTTACTTTATCAATGGACTGTTC
GCTTTTCAATCAGTCATTGCCGTCCTTCACGTGCTTTTCGCGTTTCTTAATAAAAATAGC
GAATTATTTGAAGTAGTTTTTCATATCATGAAACTCTCAGGGATTTTTGTAGCAGGAGCA
AAAGCATCGCTGGTTGTGTACTACGAAACACCAATCGCAAACGTGAGAAGTTTAATCATC
GGTAATCGTATCAACTCCGGAGATGAAGCGTACGATAGACTGGAGCGAATGAAGTTCAAC
CGATCGGGTCGGAAAATGATGCGAGTGGTTTATGGAGTTATTTTTGTTGATGCACTTCTA
CTATTGATCCCATGTGCTGCTACGAAGAAATTGCTGGACCTACCACCCCCCTTTTCTAGG
GCCGGACCGTTTACATCGTCTATTTTGTACGTTCTTTCTGCGCAACTTTTGTTTGTTGGA
GTAATTCCCAAATTTTTCTGTAACATGGCCTGCATTGGAACGCTCATCATTGGAATGCGT
ACGAGACTGAAGGTCTTGGCTCATCGTTGGGACCGCATTTTGAATTACCCAATGGAATGC
CCGGAATTCTATTTTGAGCGTATGGATCGGGAGGTCAGGATTGTTCTGGACCAGCAGATG
GAGTATTGGAGACAGTTGGAGTCCTTGAAGCGTCTAGTGGAGAAATCATTCTTCATCGTC
CACTACTACTCGCTATACAGCATTGGAACATGTTTCTTCGTGGCCCGAGATTTGGGAGTA
AATGTTTTAGCTGTGGCCATCTATGCATCCGCATTTACCTACTTGACGAAGCACTATTTG
TGGTGCCATCTGGTTGATTCACTTCAGGATGTTGCCGACACAATTGGAGATGAGATCTAT
GGGCACAGTGCTCAGATACCTTACAGTCGAAAGTACCATCAGCAGTATGTGCAAATGAAG
TCATCCCTGATCATTGTTTGGCACAACACCATCAACGGAGTGTCAATGAAGTGCATGGAA
ATGATCGAAATAACAACGGTGACATTCGTTGAAATGATCAACATTGTGTACTCAGTGTTA
ACATTTCTGATCAATATGGTTTAG
>AaegOr114
ATGATTTGTGTTCGTAAATGGTGGTCATCTGTAGTGGCCAAAAAGAGGTATTTTTGGTCC
GACAACGGACCTGGGAGTAATTGCTTCTTCTGGCAAGATGTGTTACTGCTCACTGGAGGA
ATACAAAGTGAACTCACATTGAAGTGGAGCTGTGAACGTTACATTCGCTTCTTAGTGGCA
TGTCTATTCTCCCTTCAAACATTCTTCATTTTTGTAGTACTTTATAGTACTTTGCAGAAC
AATAGAGCCGAAATGTTTAGAGTTGTTGTCGAAGTTGTGAAATTCACGGCCTTTGTTGTT
GCTGGCTGCAAATTGCTGTTGTTAAAACTCCATCGGAAATCGATTACCAGTATCAGGAGT
TACATTAATGATGCGCGTATGATCACCATTGATGACAGCTATGATTTGCTTGAACTGAGC
AAGTTCAAGCATCGATCTATGACAATGATACGTGGCATTTATGGCTTAATCGTGATCGAT
ACGGTTCTACTTTTTATACCAAACGACACCACAGAAATGGCTTTTGATAGGCGATCTGAT
ACACTGCCTTTCATGTCACTTGAGCGTAATATTTACCGGTTACTCTTCTTAACACTTCTG
CCAGTGGGATTCTTGCCGAAATTTTTCAGCAGCATGGCGACCATTGGATCTCTTTTGTTA
GGAATGGAAGCCAACTTTAAAATTTTAGCCAACCGCTTTCGTTCGATTTTGAGTCAACCG
TTTGTTATCAATGGAACTGACTGGGAAAAAATGAATAGTGAATTGAGGGATACTCTGAAA
CAGCATCTGGAATTTTGGTGCCACTTTAAAGCCTTGAAGAAATTGGTCGGAGAAACATTC
TTTCTTGTTCATTATTTTTCAATCATGAGCATCGGGGCTCTGTGCTATATTTGTCAAGCC
ATTGGAGTGAACTTTTTGTCATTTGTCGTTATGGCAACACTGGCAATGTTTCTTATGGAA
TACTACATGTTTTGCCATTTTGTTGATTCTTTTCAAGATGTTGCTAACTGTATTGGCGAG
CATATTTTCCAGATTGCTATTCTTATGCCCCACAACCGGAAGAACCACTCACATTACATT
GGTTTCCGAACAGCGTTGATGATAATCTGGATGAACACGCGTCGCGAAGTTTCCATGGAC
TGCATGGGGTTATTCAACATTTCAACTGCAGCTTTTCTCCACGTGCTTAACATTGCTTAC
ACAGTGTTGACATTTCTAATCCAAATGAGTTAA
>AaegOr115
ATGAATTGTGTTCGTAAGTGGTGGTCATCTTTAGTGGCCAAAAAGAGGTATTTTTGGTCT
GACAAAGGACCAGGAAGTGATTGTTTCTTGTGGCAAGATGTGTTACTCCTCATTGGAGGC
ATTCAAAGTGAACTCACATTGAAGTGGAACTGCGAGCGTTACATTCGCTTCTTGGTATCA
TGTTTATTTTTCCTACAATCATTTTTCATTTTTGTAGTGCTTTGTAGTACCTTGCAGACC
AATAGAGACGAAATGTTTAAAGTCGTTGTGGAGGTTTTGAAATTTTCGGCCTTCTTAGTT
GCTGGATGCAAATTGTTGTTGATAAAGCTTCATCGGAAATCGATCACCAATATCAGAACT
TATATTAATGATGGACAAACTACAACCGGAGATAACAGCTACGATAGGCTCGAACTAACC
AATTTCAAGCAACGATCCATGACAATGATACGTTTCATTTATGGCTTAATCTTCATCGAT
ATGGCTCTCCTTTCCATACCAAACGACATCACGGACATGGCTTTTGATATACGATCCGAT
ATACAGCCTTTCATGTCACATGCGCGTAACATTTATCGTTTACTCTTCATAACTCTTTTG
CCAGTTGGATTCTTGCCGAAATTTTTCAGCAGCATGGCGACCGTTGGAACCCTTCTATTG
GGAATGCAAGCCAACTTTAAAGTTTTAGCCAACCGCTTTCATTCGATTTTGAGTCAACCG
TTTGTTATCAATGGAACTGACTGGGAAATGATAAATCATGAGTTGAAAGATACTGTGAAA
CATCATTTGGAATTTTGGCGACACTTCAAAGCCTTAAAGAGCTTAGTCGGCGAAACATTC
TTTCTTGTTCATTATTTTTCAATCATGAGTATCGGAGCATTGTGCTATATTTGTCAAGAT
ATTGGAGTGAACTTTTTGTCATTTGTCGTTTTGGCTACACTGGCAATGTTTCTTGTAGAA
TACTACATGTTTTGCCATTTTGTTGATTCCTTTCAAGATATTGCTAACTGTATTGGCGAA
CATATTTTCCAGATTGCTATTCTTATGCCCCACAACCGGAAGAACCACTCACATTACATT
GGTTTCCGAACAGCGTTGATGATAATCTGGCTGAACACGCGTCGTGGAGTCTCCATGGAC
TGCATGGGGTTATTTAACATTTCAACTGTAGCTTTTCTGCATGTGCTGAACATTGCTTAC
ACAGTGCTGACATTTCTTATTCAAATGAGTCAACTCTAA
>AaegOr116
ATGTTTGCTGAAATGTGGTACGCTAGATGTTACGCTTGGTTGAAGACCAGGATCAACCAG
GTCCATTACTTTCATTACGATGAGGGGCCTTCTGGTGATTGCTTTTGGTGGTTGGATGTG
TTGTTTCTCCTCGGAGGAGTACGAAGCGCCTTGACTTCGAACTGGGTGCACGAACGAAAA
ATTCGTATCGTTTCCCAGAGTTTGTTCCTTTTCAGCATAATTGTGTTTCATCTTCAGTTG
TTTGAAGCCTGGAAAGAAAAGAAGGATGTGTCTCTTATCATCATGGAGTTCACTAAGGTC
ACAGGCATCACAATTTCGTTCTTGAGAATGGTGGCAGCAGCAATGCTCATCAAACCAATC
ACAACTTTGAGACGGTTTGTATCGAGTCATACTTTCAACTCCGGCGATGCGAAGTACGAT
GAATGCGAGCAGAACAAATTCAACAGATTTTCTAGAAAAGCAATTCAAACTATGTTCGTA
TGGATAACAGTGGATACAATTCTGTTATTTATGCCAAGCTCAATCAAAGACGAGCTGTTC
CAGTATCCCCTTCCAGTCTGGATCGGAAAGAAGGCCTCAAGGATACTGAATAGATTTCTT
GTTAGTTTCATACCTGCGACCATCTTTCCCAAAACTATAAGTTGCACCGCCTACATTGGA
GTTATATTGATCGGGATGCGAACCAAACTCCGGCTGTTGGCTCATCGCTTCGAAATGATT
GCCCAAAAGCTTGCAGTGAACGAAGATCAGGACTACGAAGGCATACGCCGTGAACTTCGC
CAAGTCCTGATCCAACATCAGAAATATTTGAGCTATTTGAATGTTACGAAACATTTGGTG
GGAAAAGTCTTTCTGCTTGTGCACTACTTTTCGATATTTGCCCTTGGAGCATTGATCTAC
GCCTGTCATGAAATGGAAAAGAGTCTTATGACTGTAGTATTTGGAGCCGCTGTTTCGTTC
TTTCTATTGGAGTACTATTTGTTGTGCTATCTGATTGATTCCTTGCAAGATGAGGCGGAT
TCTATTGAACAATACATTTTCGAGCTTTGCGCTCAAATACCTTTCAGACCGGAACGTCGC
TCCGAGTACGTCCAATTACGAACTACTCTAATGGTCATCTGGATAAATACACGTAATAGG
ATAACGATGGATTGCATGGGCATATTCGACATCAACACACCCAAATTTGTCGCTCTGATT
AACGTTGCTTATTCGGTTTTAACTTTTCTAATCGAAATGGAATGA
>AaegOr117
ATGTTCGCCAAAATCCGTTACGCTTGGAACCGTGGGTGCGCTTGGTGGTCGACCAAAATC
AACCAAATTCGCCAATATTTCTCCGACGAGGGAGCTGCTGGCGATTGCTTTTGGTGGACT
GATGTGTTATTATTACTCGGAGGAGTCCTAAACGTCCACACGTCGAATTGGATCCACGAG
CGTAAAATTCGGATCATTTTCCAAAGTTTGTCAGTTTACACCGTGTATGTTTTCTATCTT
CGGTTGTATGAAGCCTTGCATGAAAAAAAGGATGCATCTTCGTTAATTATGGAAATCACT
AAGGTCACAAGCATCAGCATTTCGTGCTTGAGAATGGTGGCAGCAGCTTTTCTTATTAAA
GTACTCAACACTATTCGAAGTTTTGTCTTGAGCAATTCGATCAGTTCTGGAGACGTGGAA
TATGATGAACGCGAGCAAAATAACTTCAACAGATTGGCCAAAAGAGCTATTCAAGTCATT
TTCAGCTGGATTACTGCGGATACAATTTTCTTTTTGATTCCAAGTTCAACCAAAGACGAT
TTGTTCCAATTTCCCGTCCCATCATTCTTGATCGGGGAAAAGGCTTCAAAGATCTTAAAT
ATGATTTGCGTTACTTCTATACCTGCGTCTATTCTGCCTAAAACGATTAGTTGCACCACC
TGCATTGGAGTTATGTTGATTGGGATGCGCACAAAACTCCGGGTGCTGGCACATCGCTTT
GAACTGATTTCCCATCAGTCAATTTCCAACGAAGACCAACTCTACGAACGTATTGACAGA
GATCTGCGAGAGTTTTTGACCCAGCATCGGATGTATTTGAGCTATTTGAAGATTTCAAAA
GACTTGGTAGGAAAAGCCTTTTTGCTCGTGCACTACTTTTCCATATTCGCCATTGGAGCA
TTGCTGTATGCCTGTCACGAAATAGAGAGGAGTTTTATGACGGTTGTATTCGGAGCCGCT
GTTTCGTTCTTTCTATCGGAGTACTATTTGTTGTGCTATCTGATCGATTCTTTGCAGGAC
GAGGCGGACTCTATTGAACAACATATTTTCGAACTTGGCATAAATCTACCTTTCAGACCG
GAACGTCGCTCCGAGTATGTCCAATTGCGGACTGCCCTTATGATCATCTGGATGAACACT
CGTAACGGAATAACGATGAATTGCATGGGAATATTTGAAATTAACACACCCAAGTTTTTG
TCTTTGATTAACGTTGCCTATTCGGTTTTGACATTTTTGATCAAAATGGAATGA
>AaegOr118
ATGTTGCTGAAGATGCGAAACGCCTGGAATCTTTTCTGTGCTAGGTGGTCATTAAACATT
AAGCGAATTACTTACTGTTCGTCCGATGACGGGTCTGCCAATGGATGCTTTTGGTGGCTG
GATATGATGTTACTTCTCGGAGGAATTCGAAGTGAGCTGACGACAACCTGGGTTCACGAG
CGCAAGATTCGCATATTTTCCTGGAGTCTGTCGGCTTATCATGCGATGGCGTTCGTTCTC
GTGCTGAATGATGCGTTAAACGAGGATAAGGATACAGCTCTTGTAGTTTTGGAACTGATG
AAAGTGGCTTTCATTACTGTCGCTTGCTTGAAAGTGGTGTCAGTCGCACTGCTCAAGAAA
CCAATTGCAGCGCTGCGGAAATTTATCTGCAGTAATCGTGTCAATTCTGGTGACGTGGCG
TTCGATGAAATGGAGCAACTGGAGTTTAGAAACACGGTTCGAAGAACCGTTCAAATCATT
TTCGGCTTCATAGTTGTGGATACTGTTCTCTTGGTGATCCCAAACTCCATGAAAAATGAT
TTACTTGGCTTACCCCATGCACTAACGCTAATGGGTAGAGGAACATCGGAAATGCTAAAT
TTCATTCTGGCTAGTTTTTTGAGCGTTTCTTCTAGTCCAAAATATTTTTCCAGTACGGCC
TGTGTTGGAGTTACCCTCGTTGGAATGCGAACAAAACTAAGGATTATTTCTCATCGCTTC
AAACTGATTTCACAGCAAACGTTCTCGAGCGAGGAGCAATGTTTCAAACGCATTAACGGA
GAAGTGAAGGAAGCTTTGGCTCAGCATCTGGAGTATTGGAGCCATTTGCAGACGATGAAA
GATTTAATTGGAAAAATGTTTTTCCTGGTTCATTATTTCTCGATTTTTGCTGTTGGGGCT
CTGCTCTACGTCTGTCACGAGATAACGCCCAACAGTATTACGCTTGTCATTATTGCGGGA
ACCTCTTCCGTTTTATTGGAGTATTTTTTGTTGTGTTGCTTTGTTGAGTCTCTAGCGGAT
GAAGCTGATGCAATCGAGCAGTATATCTTCGAAATAAGTGCACAAATTCCTTTCTGTTCA
AATCTACGTTCGGAGTACGTGCAGCTACAGAGCACGTTGATGATTATCTGGATAAACACC
AGGAATGGGATGTCGATGAATTGCGTAGGGCTGTTTGAAATCAACATATCCGCCTTTGCG
GCGCTCGTCGATGTTGCGTACTCCGTTTTGATGTTTCTGATAAACATGGGATAA
>AaegOr119
ATGTTCACTAAAATAGGCTATGGCTGGCGTTGGGTCTGTGTTAGGTGGACTGCTAAGATT
ATGCAGCAGATTTCTTACTTTTGGTCCGATAAGGGGCCTGCCGGTGATTGTTTTTGGTGG
CTGGATGTGCTGTTACTTCTTGGAGGAATTCACAGTGAATCGACGGCAACTTGGGCTCAC
GAACGCAAGATTCGCATAATTTGTCGATGCTTGTTTGCTTACCATGCGGTCGCATTTGTG
CTTCAATTAAATGATGCGTTATATGAAGAGAAGAAAGCGGCTCTCGTTGTTTGGGAACTG
ATGAAAGTTATCTTTATATTTGTGGCTTACTTGAAAGTGGTATTAGTAGTACAGCTTAAG
GGATCGATTGCAACGTTGCGTCAGTTTATCCGCAGCAATCACATTTGTTCTGGTGATATA
GAATATGATGAACTAGAGCAAAACAAGTTCAATAAGATTGTCAGAATAACCATTCAAGTC
GTATTTGTTCTAATAATAATTGATACGCTTATTCTGTCGGTTCCAAACTTCTCGAATAAT
GATTTACTGAAATTACCACATCTTCTGGCGTTGACTGGAATGTTTCCATCGTACATTTTA
AAAATCCTTCTCACTAGTTGTTTGGGAATTTCGGTAATACCAAAATACTTTGCTTGCACG
GCATGTGTTGGAGCTGTTCTAATAGGAATGCGAACCAGGCTTAGAATCTTGGCTCATCGT
TTTGAGCATATTTCACAGCAGGATTTTACGAGTGAAGAAAAGGCCTTTGAATGTGTCAAC
CGAGACATACAAGAAGCGTTAGCTCAGCACCTGGAATATTGGAGCCATTTGAAAGCGATG
AAAATTATGGTGAGCAAAACATTTCTAAAGGTGCACTACTTTTCAATCGTTGCTATTGGA
TCATTGATTTATGTCTGCTGCGCAATGGGAGTAAACGGTGTGACATTTGTTATTGGTGCA
GGAACCGTGTCGTTTTTAATGGAGTACTATTTGTTGTGTCATTTGGTTGATTTACTTCAG
GACGAAGCTGACTCCATCGGATATCATATTTTTAGAATATGCGCCCAAATACCCTACAAC
TCAGAGTTACGTTCAGAATATGTTCAATTACGTACCACTCTGATGATTGTCTGGATCAAC
ACTAGAAACGGCATATCGTTGAACTGCCTAGGACTCTTCGAAATCACCACATTCACCTTC
GTAACCCTTATTGATGCAGCGTACTCGGTATTGATGTTCCTGATCAAAATGGGTAAGATT
GTAGACACTGATGGGTGA
>AaegOr120
ATGTTCGAAATAGTTCGCTCATCGTTGAATTTCCTTCACTTTCGGATTTAGTCGAAGGTT
GCCAAAGTCGTCCCTTTCTTGTTCGGTGATCAACCTGTTGGTGATTGCTTCTGGTTGTTG
GACGTATTGTTGCTTTTCGCAGGTATCCGAAGTGTGTCGACATCAAATTGGGCCCTCGAG
CAGAAGATTCGAATCATAACCAACTGCCTGTATGTTTTTCATACATACGTAATGGTTCTT
CAGCTGTGTAATTCTCTGAATACCAAACTGGATGACACATCGCTTATCATTTTTGACATT
TTAAAAGTAGCTGTTGCACTTCTGTCAGGTCTGAGAATAATGTCCATAATGTTTCTCAAG
AAGCCAATCACATCTTTGAGACGTTTTATCACTAGCAATCGCTTGAATTCCGGAGACCTA
GTCTTCGATGAACTCGAACATAGGAGGTTCAACCAATTCGGGAGATCTGTGATACTCGTT
ATATTCGGCATCATAATCTTGGACACTGTTATCTTCTCTATACCAAATCCATTGAAGGAT
AGCGTGCTAGGACTGCCCCCGCAATTGGTTTCGACCGGCAAACATGCGTCGAATATTTTG
TACTTCATTTTTGTTGGGCTCTTGGCACTCTCCATGATTCCAAAGATGTTAAGTAATCTA
GCATGTACCGAAGTTCTGCTCGTGGGTATGCGATGGAAATTTAAGATGTTGGCTTACCGA
TATGAAACAATTGTAAATCTGAGGTTTCCGGACGCAGACGATTACTATGAACGCATAGAG
AGCTGGAAGCTTTGAAGCTGCAGTTGGAATTTTGGAGGCAACTGCAAAACTTGAAAAAGG
TAGTTGCACAGCAGTTCTTTATGGTTCATTACTTCTGTATCTTCGCCGCTGGAGGACTGT
TATACGTATCCCAAAGTATCGGGTTGAACATATTGTCGATCGCTGTTTTCGCTTGTACGC
TAGTGGTGATGCTGGAACACTTTCTGTGGTGTCATCTGGTTGACTCACTTGAAGATTTGG
CTGACTCTATTGGGTATCTCATTTTTGAGTATCGTTCTCGGTACAGGAAACTGCAAACAT
CGCTTATGATTACCTGGATCGTGACTCGTAATGGCATATCGATGAATTGCATGGGACTGT
TCAAAATTTCAACAACCGCATTTGTCGGTTTGGTCAACACTGCTTATTCCGTGTTGATGT
TTTTGATAAATATGCATTGA
>AaegOr121
ATGTTCGGAAAACTTCGCTTATCGTGGTGTCGAATGAACCTCTGGTTCTCGTCGAGGGTT
GTTAAAATTGTCTCTTGCTGTTTCAAAGGACAACCTGCTGGTGATTGTTTCTGGTTGTTG
GACGTATTGTTGCTTTTAGCAGGTATCCGAAGTGAATCGACATTGAATTGGGCCAACGAG
CGGAAGATTCGCAGTATCATCAACTGCCTGTATGCTTATCATTCCTTTGTATTAATTTTT
CAACTGTATACTTCTTTGAGCACAAAATTTGACGACACATCGTTGGTCGTTTTCGACATG
GTAAAAGTGGCAGTTACACTTCTATCAGGTATGAGAATATTGTCGATAGCGCTTCTCCGG
GAGCCGATTGCGTCTCTGAGAAACTTCGTCACCAGCAATCGTTTGAATTCCGGAGACGCA
GTCTTCGATGAACTCGAACGGAGGAGGTTTAACAAATTCAGCCGAGCTGCTCTACTCGTT
ATATACGGCGCGACAGTCTTGGACACAATTCTGTTGTCTGTACCAAATTCATCGAAGGAT
AGCGTTCTAGAGCTACCCCCTCAATTGGTTTCGACAGGAAAATATGCGTCAAATACTTTG
TACTTTTTATTCGTTGGACTTGTGGGACTCTCCATAATTCCAAAAATGTTCAGTGCACTA
TCCTGTAGCCAAGTTCTGCTCGTGGGAATGCGATGGAAGTTTAAGATGTTGGTCCATCGT
TATGAATCAATTGTAAATCTGAGGTTTTTGGATGTAGACGATTACTATGAACGTATAGAG
TGCAAAGTGCTAGAAGCTGTGGAACAACAGTTGGAATTTTGGAGTTATCTACAGATCTTG
AAGGATTTAGTTGCGAAGCAATTCTTCCTGGTCCACTACTTCTCGGTCGGTGCTATCGGA
TCTATGCTGTATGTTTCCCGTGATATCGGCTTAAACATATTGTCTGTCGCTATTTTCGCA
TCTACGTTGGTGATGATGCTGGAATACTTTCTGTGGTGCCATCTGGTTGATTCGCTGGAA
GATGTGGCTGACTCTGTTGGAAGTCGTATTTTCGAGCTTTGCGCCAAGATTCCCTACTCT
CCGAAGTATCGTTCTCGGTACAGGAAACTGCAAGCATCACTTATGATCACCTGGATCGTG
GCTCGCAATGGCATATCAATGAATTGTTTGGGACTGTTCAAAATTTCAACGATTGCTTTT
GTCGGCTTTGTTAACACTGCTTATTCGGTGTTGATGTTTCTGATAAATATGCATTGA
>AaegOr122
ATGTTCGAAAAACTGCGCTTATCTTACCTCTGGTTCTCGTCGAGGGTTGTTGGAATTGTC
TCTTTTTGTTTCAAAGGACAACCTGTTGGTGATTGTTTCTGGTTGTTGGACGTATTGTTG
CTTTTAGCAGGTATCCGAAGTGAATCGACATTGAATTGGGCCAACGAGCGGAAGATTCGC
AGTATCACCAACTGCCTGTATGCTTATCATTCCTATGTATTAGTTTTTCAGCTGTATGCT
TCTTTGAGCACAAAATTTGACGACACATCGTTGGTCGTTTTCGACATGGTAAAAGTGGCA
GTAACACTTCTATCAGGTATGAGAATATTGTCGATAGTGCTTCTCCGGGAGCCGATTGCG
TCTCTGAGAAACTTCGTCACCAGCAATCGTTTGAATTCCGGAGACGCAGTCTTCGATGAA
CTCGAACGGAGGAGGTTTAACAAATTCAGCCGAGCTGCTCTACTCGTTATATACGGCGCG
ACAGTCTTGGACACAATTCTGTTGTCTGTACCAAATTCATCGAAGGATAGCGTTCTAGAG
CTACCCCCTCAATTGGTTTCGACAGGAAAATATGCGTCAAATACTTTGTACTTTTTATTC
GTTGGACTTCTGGCACTCTCCATAGTTCCAAAAATGTTCAGTGCACTATCCTGTAGCCAA
GTTCTGCTCGTGGGAATGCGATGGAAGTTTAAGATGTTGGTTCATCGTTATGAAACAATT
GCAAATCTGAGGTTACTGGACGTAGACGATTACTATGAACGTATAGAGTGCAAAGTGCTA
GAAGCTGTGGAACAACAGTTGGAATTTTGGAGTTATCTACAGATCTTGAAGGATTTAGTT
GCGAAGCAATTCTTCCTGGTCCACTACTTCTCGGTCGGCGCTATCGGATCTATGCTGTAT
GTTTCCCGTGATATCGGCCTTAACATACTGTCCGTCGCTGTTTTTGCATCTACGTTGGTG
TTGATGCTGGAATACTTTCTGTGGTGCCATCTGGTTGATTCGTTTGAAGATGTGGCTGAC
TCTGTTGGAAGTCGTATTTTCGAGCTTTGCGCCAAGATTCCCTACTCTCCGAAGTATCGT
ACTCGGTACAGGAAACTGCAAACATCGCTTATGATCACCTGGATCGTGGCTCGCAACGGC
GTATCAATGAATTGTATGGGACTGTTCAAAATTTCAACAATCGCTTTTGTAGGCTTCGTT
AACACTGCTTACTCGGTGCTGATGTTTCTGATAAATATGCATTGA
>AaegOr123
ATGGATCAACTTTGTCAGTTCCACAGGAACCTGTTCGAAACCAACTGTTTTTCGATGTTG
GAAATGGTTCTAATGATTGCGGGAATCCCCATCGAATCTCCCACGACGAATTCGTGGAAA
CGTACAATCCCTCGAATCTCGAACGTGATTAGTGCTTTGCAACTGGCCCTTACCATTGGG
CAGTTCGATGGGAACGCTGATGGACTAGGATCGTGTTGTGTCAAATTTTTAGTGTTGAAT
CATTTTGCTGAACCAATTCGGGAAGTACAGAACTTTATCGTGAACAGACCTTGCGATTCC
GGTGATAATCAGCACGATGCATCTATTCGTGAAAAATTTGGCAAGTCCGTCAAGCGCATT
CTTGTCGCTATTATGACAATGGTGGCGATGGATATGGTTGTAATTTCTATCCCAAGCTCA
CAGCGAACCAAGTTGCTGGGGATCCCTAAGTACTTTTTAAAATTCGGTTCGTTCTGTTAC
AAATCTGTACAGTTCTTATATGGGTTTTTCATACCGTTGATTTGGATTCCAATGTACTTG
AGTTACCCCTTAGTATTGGGAATACTTTTGACGGGATTGCGGACTGAAATGCAAATTCTC
AAGCATAGTTTCGAACATCTTGGACATCAAACGAAGTCGGGCCTTTTCGATAAAAGACAC
TGGCTACAATTAAAGCATGATATTGGCGGACTGTTGAATCAACAGCTACTGCTGCACAGG
CATCTTCGGACAGTTCGACATTTGGTGGGATTTGGATTCTTCATTGCCTATTACTTTGCT
GTTTTCTTCATTGGTGCCATCCTCTTCATAACCAAAATGCATGATATTGCGTTTTTCGTG
GTTTTTCTCATTTCACTGTTCATGGTTGTGCTGATCGAGTGCTACTGTTGGTGTCACCTC
GTGGATTCACTTGATGATGTCGCAGACGGCATTGGTCAAAGCATATACGAGCTATGCGCC
AAACTTCCGGACTCTCGAGAGTACCATTCTGACTTCGTGGCAATGCGAACAAGTTTGATG
ATCATATGGATGAACACGTGCAATAGCCCCCAGGTGAAATGTTTGGGAATCTTTCGGATT
TGCTCCGAAAAATTTGTCAGCTTGTGCAATGCCAGTTATACGGTGTTTACATTTTTCATC
GGCATGCCTCATTGA
>AaegOr125
ATGTTGAACGTGTTGCTTCTATGTGCCGGTATTCGAACTCAATTGGCTGTCGACTGGACT
TGGGAACGTCCCGTTCGATATTTGGTACATCTGATTTCTGCTTATCACTCAATGGTGATG
ATTTTGCAAGCGGCTCATGTTGTCGCCGAACAGAACGACGTTATGGATACTGCGTTTTGT
CTAATAAAGATTGTTGGGATGGGTTCGGCGTACATCAAAATACTTCTGCTGACTTACCAC
GCTAATTCGGTTGATGAGGTGGAACACTTCATCAGAAGCAAACCGATGAGTTCTGGCGAA
GATCAGTACGATTCAACGGTTCGGGGAAAATTCTTGCGATCAACTTTGGTTATGATTCGT
TGGGTGCTTGGAGTGCTCATTGTGGATGAAATCTTGTTTGCCTTTCCAAATTCTCAACGG
AACAAGCTGTTCAAGTTGCCGCCGGCCATGTCGTCGCTTGGATCTGGCATTACAGGATGG
TTAGCCAACTTTCTATTCGTTAACTGGATGCCGCTGATTTGGTTGAGCAAGTACTTGTGC
TGCACGACTAAGTTGGGTGTGCTTCTAATGGGACTACGTGTTGAGTTCAAGATATTAACT
CATAAGCTCGAACAAATAACGCGTCAGGCCAAATCAATTCAATCTGTCGAAGACCATTGC
AAGTTCTTGAAAAAAGAACTTGAAGTATTTCTCTACAAACAAGCTGAGTTGCGCAGGAAC
ATAGAGTTGATCCGTCCACTTTTGGGAATGGCATTTTTCATGATTTACTACTACGCGTTG
TTTTTCATCGGGACCATGTTGTACGTGACCCATCACCAAGGATTCGAGTTCTATTCGCTG
ACGTTTGCTTCTTCGGTGGTGGTGACCTTATTGGAGTGCTACTGGTGGTGCCAGCTGGTC
GATTCAATTCAGGACGATGCTGAATCCATGGGGAATGAATTGTATGATATTTGCGCTGGA
ATTCCTTATGCACGCCAAAGCCACCGAACGTACGTGGAAATGCGAACCAGCCTGATGATA
ATCTGGATTAATGCTCGTCATAGCCTAGCCATTGATTGTGTGGGAATATTCTCCATTTCC
ACGGCGATCTTTGTTCAAATGTTAAACACTAGCTACTCGGTGTTGATGTTCCTTATTAAC
ATGGGTTGA
>AaegOr127
ATTGCGTCCATGGCCCATAGTGCAGTGGTGATAATCAATCTTCGGGAACCTCTTGCAGTT
TACGAACAAAAGAAACTTAACCAAATCGCACGTGTCATGTTTCAAGCAATATTGAGACTG
CTTATCGCTGTTAAAGTGACCTTAGTGTCGATACCACACCCAACCATGGCAAGAAAGACA
GCAACCAAGTTCGTAGTTTTT
>AaegOr128
ATGGACGGCCGCCGCAACCTGCGCTGGATCCTCGTCCTCATCCTCCTATGCCCTCCGGTG
ATCTTCGTCATCGTACAAATGTCCGGTGAAACCACACTGATAATGCTCGGTTACTGCATC
ATCTCGCTCATGTCCTACCTTCTAGTTGCGTTCAAGATGACCGTCATTCGAGTCACATTC
GACAAGTCGCAAATCCTCATCGACTATTTCAACGCCCATGTCTTCCACCGGGATGACCCC
GTTTCGTATCGGCTCCGTCGCAGGACCTACTTCATCACGTGGAAGATTTTCTTCTCCGTC
GCCGGCTTCAACGTGTTTTACGTGGTGGCCTTCATGGCTCTCACAAGCCCGACCAGTTCG
TACGTGGGCTTTGGGGCGTCGGAGGTCAGCTGGTATCACATGATGCTGGTGCAGGCGAAT
GCACTTCTCTCGCTGTTGCATCACGGAGTTTACGCAACTTCGATCCTGGTGGTGTCGTTT
TTGATGCATTGGTTCCAAACAGAGCTGGAAATTCTGGCGAAGGCGTTTGCAAAGATATTT
CATGACAAGCCCCCGATTGCGTTGCGGAGGAGCGAAAGACGTCCGCAGGTTTTTGTGAAA
AAGGAGGAAATCTTGTGGACCGGAATCGAGCGGCGGTTGGTGTACTGTATTAGCCGGCAT
GGAGAAGTTATGGAGTTGATTGCCCTTTTGCGCAACATTGTCGAGCCCATTTTCTTGGGA
CTGGGATTCTACATTGTGACGACGATTTCCACCCTCATCTTCGTTATGCTCAAGGACCGC
GTATTCAATTATTTGGGACTCATTCACGTGGTGGTTACCATCATCGAGTTTTACTATTAC
GCCCATCTAGTGGATGACTTGGATGAGAAGAACCACCTGACCGCCAACGCCCTCTACCAG
CAGGACTGGCCCGGACAGATGAAGTACCGCAGTCCCATCGAGAAGCACTACCGAAGCGTG
AAAACCATGATGTTGATCGTGATCATGCACTCGCAGCGCCCGTTCCGATTCACCTGCGGA
GGACTGTACAAGATGTCGGTGCCCGTTTTTACCACCATGATCGAGACACTCTACTTTGCG
GTCACTTTTATGATGAGAACGATTAAAATTCAGCGCTAA
>AaegOr130
ATGTTCGCAAAAATCCGCGCTTGGTGGTCGACAAAAACTCTGTGGATTCGTCGTTTGTGG
TTCAACGAGGGACCTGCTGATGATTGCTTTTGGTGGATGGACGTACTATTCTTACTTGCA
GGAATCCGAAGTGCCTTGACATCGAATTGGACCCACGAGCGCAAAATCATCATCGTTTGC
CACGGATTGTTCATATACAACTTTGTCGTTTTCTATCTTCAACTGTGGGAAGGTGTTACC
GCAAAAATGGATACCACCTATATTGTCATGGAGCTG
>AaegOr131
ATGCAAAGTATTCGCCTCTTGATAAACCTGGCAAAATCCAAGCTCACTACGCTGGACGAT
GAAAGTGACTACTTTCGTCAAATGGAGTGGGCAATGGTGGTAGCAGGCATAAAACTACCT
TCCTAAAATTCCACCTACCAAAGGCTGTTCGACTGCTATCGAATCATTATGCTCCTTCAG
TTTAGCATTTGGGTTGATCGGCTCTACGTGGCCTACACCGAGTGGAACTCTCCTGGAGAG
CTAATTGGAGTAGTCGCCTTCTGCTTGGCGTTGGTGATGATCCTTCTGATGTTAATTATT
>AaegOr132
ATGGAGAGTAGCCTTACAACTTACACGATGGAAATAGAATATTATCGCCCTAATTCAAAC
AGTGCTGAGGATAATGATGCTAGTATCTACTGGCTAAGAGTGCTGTCTGCTTCCTTGGGA
ATATGGCCCCAGAAGTTAGTAGGTGACAAAAAACAGTGGTGGAAACGGTTGTACTATTTT
ATGATTATTATGCATTGGTATAATACTTATCTTCAAGTGGAATTCTTCTTTCATAATCTT
GGTGCGCTTAAAACCATGACCGAGGGCCTCTGTTCTTTTTGCAGCATAAGTTTGACCGGT
ATCAAAATCATGCGCTTGAATAGTTTTTCGAACGAAATCAATTTGTTGCTAGAAAGGATG
AGAACCCATCATTTTATGCAGGAGATCAAATTGTTGAAGAAAGGAAAGAACAAACCAATT
TTCGAACGAATTGATCAAATTATGAAAGACAAGTGGAAAGAGGTAAAAATCAACTTACTA
CTCTACACCGTTTCTGTGGGTATAGTGGCAAGTAGTTATTCCATTTTCCCTGCCGTCATC
AATTTGATAAACCTTTTTCAAGGCAGTTCTAATCCAAGGCGATTTGTCTACAAGACATAC
TACCGTGGTATGGAAAATCTGAAATTCTACAGCCCGTTGCATGAAATTTTGTTTAGCTCA
GAATCGTTGTCTGGATACACTACTTTCGCTGGAGTGATTGCATTCGATGGGCTTTACGTT
TTGCTAACCATGCACGTGATAACCATATTCAAGTCACTGAAACTGGTCATAAAGGAATCA
ACTCGCTCCATCTTCACCGACGAGGAGAAACAATTTTATCTGCACGAGTGTATTGATCAT
TACACCAGGGCGATAATGTTTATGGACGATATAAACAAAATATTCTCACCAATTTTCATA
CTGCAATTGTTCACAAGCACATCCATTATATGTGTAATTGCATTTCATGCCAGCGCCAAT
GCGAGCGAAGGAGATTCGCAAATCTTGGTGATGGTTCTCTACTTGATCGCTGCATTTTAT
CAACTGTTCCAGTTTTGTTGGTACGGACAAAGAGTCCAGAATGAGAGCATACAATTACCG
AACTCTGTATACGATTGCGATTGGTACAAGTGCTCAAAGAAGTTCAAAATAAAGCTACAT
CTTTTCTTGCTGAATGTACAGAAGACGGTGGAAATCAGTGCATACAACTTGATCGTTATG
TCAATGGAGACATATCTCTCGATTGTCAGAACAGCGGCATCGTACTTCACTGCGCTTCAA
ACACTAACGGAAGAATGA
>AaegOr133
ATGCAGCAATACAAAACCTCCCTTGAGTCGTACGATGCGTTCATGCGACTGTTTCGTCGC
TTCAGTCGCCTTTGTGGAGCTGATATCATGGATGACAACTTTCGGGTTGATTATCGCACA
ATTACACTCTGCTCGATAATTGCTAGCTATATGGTCTGCGTTTTCTACAGCGTATTCCAT
TACTATCCTAACTGGCTGGACGTTCTGGAAGTGTTCTCTCTGATGGGCGTGGGCTTACAA
GGGGCCGCCAAGTTGTACAACTGCATCGACCACAGCGAACAATATCGGCGGAGAAATCGC
TTTTTGCAGAAGTTTCTTCGAATCCACTCCGACCACCCGAAAGACAATGCCGTGTTGATG
AATGTGATGACGAAGATACACGTTTTTAAGACCATTCTTCTGCTTTCATACTTTTTCGGA
ATGATAATGATTGGGGGGTTTCCTTTAGGATACTACTTGTTCTATGGCCAACTGAAGTTG
GCGATGAATTTCTTGATACCGGGAGTGGACCCCAGCAGTTCATTGGGATTTGGAATTACA
CAGGCCTACCATCTGGTGATAAATGTGCTGACCGTCGTTGGAATTGGCGCCATGGATTTG
ATCATCCTGGTGGTGGTCGCCAGTGTGGCCGGATTGGTTGACGTGTACAGGAACAAGCTG
GAAGAGTTGGATGAACTTCTTGATCTTGAAGATGAAACGGGGAGTCAGGTTCGTGGCATG
GTAGCGGAAATTGTTGAACTACACCAGGAAATAGTCAGGTACGAAACTAATTTGAGGGAT
CGCTACGAGATGGTCAATTTCGTTCAGTTGACTTCGTCGGTGTCGTTTATTGCGCTGAAC
CTATTCCTGTTCTACGTGTACGATTACTATCACGTAATAGGCTTTTTACTGGCGGGAGTT
TTTCAACTCATGGAGTTCTGCCTTCTCGGAACTATTTTCAGTGTAAAGAATGACGAAATG
ACTCTTGCGATTTACAACACAAAGTGGTACCAGCTGGCCCGAACCGAACAACGATCGTTG
CAGCTGATTTTGGCTCGCAGTCAAAATTCGGTGGAGTTGACTGCGTTGAACCTTTTACCT
TTGAATGTGGAGACATTTGTGAATATTATGAAAAACATTTATAAATGTTTTGCTATGTTG
ATAACATATATGGAGCCACTTTGA
>AaegIr7a
ATGTCTCCCATACCGCTGGCATTTCTAATCGTGAGCTGTTTTGTAACATCTATAAGTATC
AACGACCTGCCTCAGTGCATAGTCAACCTTATTTATCGCAATGAGGCCAAGTTCGCCTAT
CAAATCAATCTTTTTGGTCCTAATGGATCCACAGGTTCGAACTCGGACCTACTAGAAGCG
GTTTTTCTCGCCAAAGATCCTCGGATAACGGTCAATTTGGTGCCGTATGGCGAGCTTCGG
GACTTCAATCACCGTCAGTTGGTGATCTGGATTGTGAACACAATGCAATCATTCGAGGAA
GGTTTCAAGGGTGTGATGGAAAAGAACGTCGAGTTCCGAGGGCACTTTGTACTAGTGCTG
CGCGGGGACTTTATATGGCAGGCGATTCTACATCATTTCTGGGAGATTGGAGTCACGAAT
GTGATTATGTTTGTTGAAGAGGGTTCCGAAGGAGGTGTTTCCGTTGTGGGATACGAACCG
TTTCAAGAGGATTGTTGTCGGTGCGTTGGTCCTAAAGTGATCGGTCGATGTGTGGCTGGA
GTCTGCGACGAGGGAGTATTCGAAGCATTATTCGACAACTACGTCCGGAAGCTGCACGGA
TGTCCGCTGAGAATAGCTACGTTCACAAGGCTTCCGTTCATTGAGGTTGTTGAAGACAGA
AAAAGGCGGCTGGTTCTTCGGGGAGTCGAAGGAGATATGCTGACGATCATTTCAAGAAGA
ATGAACTTCTCGATCCAGGTTAGAGTTCCCACGGGTGAAGATATTTGGGGTCACGTATAT
CCAAATGGATCCAGAACGGGTGCGGTAGGAATGGTGCTGGATAACAAAGTTGATGGCACA
ATAGGTGGATTCATACCGTATCCGCTGCTGATACAGCGAAACAGCGCTTCGATCGCATAT
TACATGACAGATTTCGTGTTTGTCGTTCCGGAGGAGTTGGCGAAGATGTCTTCGCTGAGT
CAGTTTAGCAAACCTCTGGGGACATGGATTTGGATAGGCATGGCGGTGGTTGTCGGTACG
GCATACTTAGTTATACTCATATTCAGTTGTCCGCTGGTGGGGTACTTCAACCATTCTCCA
GCATTGACTCTGTATCGGACAACTATTGGGGATTCCCTCCCATCACTTCCAACAGGAAAC
TTCTTTCGATTCCTTATGTTTATGCTATTGTACTTCAACCTCATTATAAGGGAGAGCTAC
AAATGTTCTATGGTCAGTCACCTGACGGAGAAGAGACATCTAGTCGACATCAGCACGCTG
CAAGCCATGATAGACGAAGGCTATCGCTTTGCCATCACTTACCCGTTGTACGATCTTCTG
TTCAAGGACACACTCAAGCTCGACGGAACAGTAATCCTGCTCAAAGATGAAGAGTACAGC
CGTGGATTGGTGCAGATCATCCGGGAACGGCGCCGCATTGCGTTAATTTCTATCCCGGAG
GAGATCGTCGACTTCAACCACCAACATCCGAAGTGGGTCAACTTCCGGGTTTGCGGAGAG
AGCCTTATGAGGTTTCACTTTAGTGTATATTTCCGACGATCGTCTCCGATGGTGCCCGAG
TTTAATCGCTTGATTCAACGCATGCTATCCGGTGGGATGATAGCGAAATGGCATTCTTCT
CTGATGAATCGTCGATATCAGACAACGACGCTGAATAACGAACCGCCCACAGTCCTCACC
AACGGCCATCTCTTTAGCGGGTACATTTTTTGGGCCGTCGGTCTCGGGGTAGCCGCTTTA
GTGTTTTCATTAGAGGTAGTTTCCATTCGAAGCGAAAGGATTCGGAAATTCCTCGATCAA
CTATAA
>AaegIr7b
ATGTGGCTCCCGTTCGCCATTACAACCATCCTGTTATTACCATCCCAGGCATATAACTGG
ACAACCACCATCTCCCCCTCACCGTCTCCGCTAGTTGGAGCCACGGTCGCCATCATCGAA
GATTTCTTCGCGCCTGAATGTAGCCAGCTGTACATCCGACGCCGAGCGAGCAACAAACGA
AATGTCCGTTTCCAGCACGACCTGCTCGGAGCGATACTTCCGCGGATCGAACCGAAAATC
CGCGTACAGCTGGAAACCATCCGTGCAGAGGTGTTGAACCAATCCAGGGCTCACAACGTC
TTCTTCGTGGATGACTTCAGGGCGTTCAGCGAAATCAACGACAAGATGAGAGTCCAAACG
TACGACTATAGTGGATACTTTTTGATAATCGTGACGGATTCATCGCGGAATAACTTCAAC
ACCGTTCAGCAGATCATGGATGACTTATGGTCGCATTACGTGATCAACGTTGCCGTGCTG
TTGAGCTTCGACGATTCGCCGGAAGATGCTTTCTACTATACGTACTTTCCATTCAGCCCT
GGATACTGTGAGCAAGTGCACCCGTGGCTGTGGAAGATATACAGTAAGGGTAGGTTCGTG
GATCCCAAGAGAGCATTCTACCCCAAGAAGTTGAAGAATTTCTACGGATGTCCTCTGAAG
ATGGTTACATTCGATGTTCCTCCGTTCATGATTATGGGAGCTGAGTTTGATGGAACGGTT
TCCGGATTAGACGGCATCGATGGAATCTTAACGCGGGTTCTCAGTCAGTTGTTGAACTTC
ACTTTAAGTATTGTCATAATGGAACCCCCGGAATGGGGCATCACGGACAAGCTCGGCAGT
TGCACTGGTGCTTCTCGGGTTCTACGGCAACGGATAGTGAACTTTACTGTGGGGTTCTGG
TCGATGACTTACCGCAGAAATCGTTACTTGGGTCACACCTTCCCGTACTACACATCTTTG
ATGACTACCATCATTCCTCCTGGACCGTCTTACAGCTCAGCAGAGCATCTCCTTCTGCCA
TACGCACTTGACACATGGTCCTGTGTAAGCGCAATAATCCTGATTGCGGTATCGGTGATC
ATCGTAATCAAGTTCCATGGACGTTCTGCGCAGCACTTTGTATTTGGACGTTCCATAACC
ACACCTCTGCTGAACACATTCAACATCTTCTTCGGTGGATCGCTTTCTCGGTTGCCGATA
CGGAACTTCTCCCGAACTCTGCTAACATTCTGGCTTCTCTACAGCATTGTAATTCGAACT
TCGTATGTCGCTTCCCTCTTCAAGTTTCTTCAATCACAACCGAACAAAACCCTCCCGAAG
TACATCCCGCAGTTTATCTCCGCCGGCTATCACATTCGGATGGCCCGCAACTACAGCTAC
ATCTTCGAAGCCTTTCCCAGGGTTCATGCCAAACTACAGCAGTCCAATCTGACCAACTTC
TGGGCCAGCGAAGTTAACGAACTCCAAGACCCATCGACTCGCTACATAATACTCATTCCG
ATTGAAACGGTGGCCTACCTGAACAAGCAACTCACCAAGCAAGGCAAAGTGCTACGGATC
AGCGGCGATCGAGTCTACTCGTCCAAACTGACCATCTACAGTCAACGATCGTCACCTGTT
CTACAACCGTTCAACTACATACTGGGGCTGATCGACACGGCCGGGCTCATCAACTATTGG
GCTTCGTCATTTTCGTTGCCGATCTTTCTGATAGAGTCGATCGAGCCCAACGGTCCTCGG
CAGTTGACCGTCGAACAGATCGTCGGCTGTCTGGAGTTGCTGGCTTTCGGAATGATCGCG
AGTTGTCTTGTGTTGATGATCGAGTGCATCATAGATAAATGGAAACGTTCGCGCCCAAGG
CGCCGCCGGCGTGTGCGATTCGTTCGATAG
>AaegIr7c
ATGTTACTAACTTTACTGTACTTGCAGATGTCCGCTGTTTACGGAGAAGCGTTGACTCCG
CTACCAGCGGTCCAACCAACACTTCAGCTTCTAGTGCATGCCGCTACAGCCATCTTCGTT
AGTTCTGAATTTAACGACACTGTCCCTTACACGGTCTTTGTTTCCTGGGAAACGTCCAAC
GATCATCCCGTTCAACAATTTCCGCAACTTCTAGATCAAGTCTTACGATCGTTGGAAAAG
GAACACATTGTAGTGCGGATCATCTACCACAATTCAGTCGAAACCGTCCGTCCTCGGACG
ACCAATGTATTCTTCGTCGACGGACTGTCAGCCTTCGAGGAACTTCACGCAACGATTCGA
CCCAAACAGTACGACTTCACCGGGAATTACATCATCATTGTCTTGAACGAGAATGAGCAA
GCTGAGGAGGAGTTCGTTGCGGAGCGTATTCTACAACTGATGTGGCAGTACTATGTAGTG
AACGTCGACGTGCTGTTCGGTAGCCTGGATTACGAAGAAGTCCGCATGTACACCTACTTT
CCATTCAATCCAGGTTCCTGCGAAAAGGTCAAATCCCTTAACAACTTCCACGGTTGTCCA
CTGACCGCCGCAGTTTATACCTATGGCGCTTTCATGCGTCTGCAGCACGGACCTGGAGAA
ACCGTCGTTGGGATGGATGGGATAGATGCAGTACTGCTGCGGCATATTTCGGCAAAGCTG
AACTTTTCTACCGTTCTACGAGAGGTTCCACATGGCTTGCGGTTCGGATTGATCTTCGAA
AACGGAACCACTACGGGAGCGATGAAGATGGTCATCGAAGGAGAAGCTAACTTTACGCTA
GGTTTCTTCGGATACAACCAGCTAAGGCTGAAGTTCATGTCGCTGTCTCACAACTATCAC
TTCACTGCGCTGGTTGTGATGGTATCGGCCGGCGAGGAATACGAAGCCTTCGAGAAGCTT
TTGTTGCCATTCACCAACACTCTTTGGTTTGTATTCCTGGGATGTATATCCGTTGGATTT
TTGGTTATCTCTGTGATCAGTCGGATGGGTACCAGAATGCAAGCTTTCGTGTTTGGAAGC
CGCATTCAATCGCCAGCCGTAAACCTCCTGAACGTTCTCTTCGGAGGATCCCTCTCCGTT
CTCCCTACCCGAAACTTTGCCCGCTTCCTACTAACTCTGTGGCTTATCCACGGTTTGATC
ACCCGCACGGTCTACCAACAAGCCCTGTTCAATTTTCTGCAGCTCTCCACGAACCATTCG
ACGATCACGACCCTCAAACAACTCATCGACGGCCGTTACCCGATCTATCTGATATCCAGC
GAAGAGTATGTCTTCAACCATCTTCCTGAGCTGCAGCCTCAGGTTCGAATCATTCCGGAC
GCGGAAATTAAACACTACGACGACGCCATTCGCCGGGGACAGCTCCGCGGGGAGCGAATT
TCCAACTACGAAAAGGTCCTGTACGACAACGCGAGGTTCGCCGACGGGCAGTACCTGCGG
ATGTTGAAGGAACGGCTGTACAACTACGCGATCAGCATTGGCTTGCGGCTGAACTCCTGT
CTCACGAAGCCCTTCGACGACACGCTGCTCGAGTTGATTCCGCATGGGATGGTGCGGGCG
TGGGTTAACCGCTACGTGGACGACAAGTACGCCGTAGTTCCGGAGGCTTCCGATGAGCGG
AAGCAGTTAACCGTACGGCAGCTGTTGGGGGCGTTTCAGCTGTGGGCGATTGCGCTTGGT
GGGAGTTGCGTGGTGTTTTTTATGGAGATTTGTTGTTACTATCTTGCAAAGAAATGTTAG
>AaegIr7d
ATGATATTCGTGTTTATATTGAGTGCGTTGGCCAATGGCTATGTCATAGTTCCATACCCA
AAAACGTCAGAGGTTCTGCTCACGAAGGCAACTGCAAAAGTTCTGTCAGACAGTTTCTCT
CAGTATGTCGATACCGTTTTTGTAACCGTACTTCTGCAAAGAAACAGAGTGAATCTTATC
GGTAAAATACTCACTCATATTGATGAACCTTTGCCGGTGGCCATCCAGACTGTTCCCCAA
CGGACGTCACTTGCTTTTAAGCAACGATACAACCTGATTCTGTTGGACTCCTGGTTGTCG
CTCGGACGCTTGCAATCTTTCCTAACCTCTAAGCAATTCGACTTCACCGGAACATACCTG
ATGGTCGTGACATCGTACAACACGGATTGCACCAGTTTGGCCGACGCCATCTTGGAATTG
ACAAGCAATAAGTTCATCTACGACGTGAATGTCCTATTCCGAAAAAATGAGTCTGTTATC
ATGAAAACGTACTTTCCATATGGACGTCCTGATCGTACCCGGGGTCACATTGCTAGGTGG
AACACATATGACCTCCAGGGCTTCATTAACGACAGACCTCACTATCCGAAGAAATTGGAG
AACTTCTACGGATCGCCTCTTCGAGTTGCACTATTCGAGTCGGTCCCGTTCATGAAACTG
ATCCGAAACTCGAACAACCGGATCATCGACTACGCCGGAATTGATGGACATCTGCTCAAC
AGGATCTCCAGAAGACTCAACATGACCATAACACCCGTCGAACCACCACTAAACGAGAAA
TGGGGAACACTCGAACCGGACGGGACTGCTACCGGTGCAATAGCCATGGTGATGAAGGGA
ACTGCAAACATGACCATCACCTTTTTCGGAAACAATCCGTTGAGACAAAAGTTCTTGGCA
CCTTCGATGAGCTACTACCAAAGTTCGCTGGTCCTGATCGTCTCCCCCGGTAGCGAATAC
GGAACGTTCGAGAAGCTTCTTCTCCCATTCCAGTTGACACTCTGGATCGGATTCATCATC
GTGTTCATCAACGCCCTACTAATCATAGCCATCCTACAGAACTTTCCCCTAGTCGTCCAG
CGGTTCGTTTTCGGTCGACGCAACAAAAATCCGATCCTGAACTTCTATCTAGCAACTCTA
GGGTACCCCGTAGACCCTCCGCCAACTCGAAACTTCTCGCGCTTTCTTCTCTCGCTCTGG
ATCTTCGGTACCTTCATCCTGCGGACGGCCTATCAACAAGAAATGTTCGGTTTCCTCCAT
CGGCCGTTGAACCGCAGCACGGTCAGCGGATGGGACCAGTTCGTTTCTTCGGGGTATCAC
ATCTTCACCGCTCCAACTGCGGAATATCTTTTTGACGACGCCCACGCGAAAATCAAGAGC
TCTATCTCCGTTCTCCCAAGTTCGGACAACACCACCATATTGGAAGCCATTCGCTACGGC
CGAGCACGTGGAGCTTGTATCAGCTATCCGGAACTAATCGCCTACCTGAACCAACAAGCC
TTACTCGATGGAGGCCCCTTCTACCAACAGTTCAGCGAACGTCTCTACAGCTACCCAATC
CACGTGTTCTTCCGCAAGAACTCCCCCCTTGTGAAAAGTTTCGATGAACAGATCCAGCCA
TTGGTAACCCACGGATACATACAGCATTGGGCCCACTCCATTCTGAATCGCAACCTGCTC
CGAGGTATTGAAGCTCGAGCTCGCCAGGCCCTTACCGCCCAACCGTTGACGCTCGACATG
CTGGCCGGAGTGTTTGGACTCTACGTCAGCGGACTGGCCTGTGCTGGATTGGCATTTATG
GCTGAAAATTCTTCGGCAAATTACAGATGGGCAACAGTGCTTTTAACTGCCTTTCGCAAA
AACTAA
>AaegIr7e
ATGAAAGGTATATCTGTGCTCGTGTTGCTTTTATCAACCATGAACTTTTACGAATGCAAA
GACGCGTTGGAACCAATCAGCCAAAATTCAAATTTCTACTCCAACGTTATAGTGGAAATT
TTGCAGACATATTATTTAGACCGTAACGTTCCCGTACAAATCAATTGGCTGGCGTTGGAT
CCCAATAAAGCAACCAATCAGGATGACCTGATCAACCAAGTTCTTCGAAGTAAAAGTGAG
AAACCGAATTTGATGTTCCATATGGCGAATATTTTGCAGCGGAAACCATTTTTCTACAAT
CTCATTTTTGTTGATGGATACGCTGCTTTCGTACATCTGATGAGGAATTTCAGTAGTGCG
ATGTATGACTTTTCCGGGCTGTATACCATCGTAATGAACGATGCACCCGTGAATTTTGAC
GTGATATCGAAAATCTTCAGCGACTTGTGGTCTCTAGGGATTGCCAATACCATTCTTCTG
AATGCACATTTGAGAGCTGAACAAGAAGTGATTCGTATTTTTTCCTACTTTCCCTACACT
CCAGGATATTGTGGCGTAGCAAATCCGATATTGATTCACTCGGTGTACTTTAACGATATT
GACAATTCAAGTGTGAATCTTTTTCGAAATCGGTTCAAAACCTTTCATAATTGTTCCCTA
ACGGTTGGAACTTTTGAAATTAGGCCATTCATCATCATAGATCCAACAGAGGATACGGAA
CAGCCAAAAATAAGTGGCTTCGAAGCGGATTTGATGAAAATTGTGTCAGAACGCTTAAAC
TTTCACCCAATCTATCGATTTACGCCGAATAAAACACAATGGGGAATCCTGGGAAAACCC
AACGACACCGGTCTGATGAACATGGTTTATCGTGGTGAAGTAGACATCGGGATTGGCTGC
CTTTCATTGACGAAGGAACGCTACGAGCTGCTCAAGGCTGGAACTTCGCATTACACAGCG
AAGTTGGTATTCGCAATACCTGCTGGACGACTCTACACTCCACTGGAAAAGCTTTTGAGG
CCGTTTGAGTCGAAAATGTGGATAGCAATTGGATTATGTATATCGTTAGCTGTTGTAGCA
GTTATATGTATCGAGAACTCCGATTTGAAACATTACTTTTTGGACAAAGATGGCGACCAT
CCGATAATAAATTTGATAAATATCGTTTTTGGAAATTCAATTCTGACTTCGACGGAAAAG
TGTTCAGCACGTGTAGTGCTATTTTCGTGGATTTATTATTGCTTTGTGGTACGATCGGTG
TATCAAAGTTTGCTGTTTCAATACTTGCAGCAGGAGCAACGATGGCCACAGGTTGAAACC
ATAGATGACATTGAAAAGGAAAAACTCACGTACTACATGTCGGAGGTTGACGTACGATTC
TTTGAAACTACTCCATATGTTTTAAACAGAACAGAATTTCTGCCACAGGAGAGTGACAGT
CTCAGCAAGGCTTTGGAACGATTGGCACGAGGCGTACATCATGGCGTTGTTCTGGTACCA
TTCGACAGTATTGCCTATCACAACAAGTACAAATCTGAAGTGGGAATGATCTCCAGAATG
AAGAACGAACTGCGCATCCTACCACTGGGAATGCATTATCCGAAAAAATCCCCGCTGCCG
GAGGTATTCGATAAAATTATTGCGGACCTTCAACCGTCAGGATTGATCAATTTCTTTGCG
GATAGCTATGGCACTTATGCGTATGTCCAAGAAGATCAGAATTCTCAGGGCGAGCCGATT
CCGTTGAATACTGAGCATTTGTTAGGTTGTTACGTGTTGTACTTGATGCTTAATGGCGCG
GCCATTGTAGTATTTATTTGTGAAGTTAGTTGTAAAAAAATTGGAAAGAAATATCGTTTT
GTTTGA
>AaegIr7f
ATGAGATTCCTCACAGTACTCGTAACCTTAAGCGTGGTTTCGTGCGAGGCATCGCACTTA
CTCCTGCCCAAGAAATCTTCCACCGATGACTTCAGCAACGCCATCATTGCCATCCTGAGG
CGACATTTCGTTTCAAATCACGCTTCAACGATGATCACCCAATCCGCCAAGGTAGACACC
TACACGGAGTATCTCCAAATAGACATCCTCGATCGCATACTGCTCCGAACGTCCGGTGAA
ATCGCCTACGTCTTCAGCACTCCGATCCGACCGCGACGACCTCGGTTCTTCAACATACTG
CTGTTCGACGGCTACCTAGCATTCCGTAGCATTCTGCGCCAGCTTCACCCAAACAAGTAC
GACTTCTCTGGATATTATCTGCTGATCTTGACGGCACCACGACCCGTGTTCAACAGAACC
ATTCAGCAGATGTTCATTGATCTGTGGTCGTACAATATCGTCAACGTGGTGCTGGCAGCC
TCCAGTATTGTCGGTTCGAAAAGCCCTGAAGGTACACAGTTGTTCACCTACTTCCCATAC
GTTGAACATCACTGTGAACATGCCCACCCCGTATTACTATATAACTTGACCCCGTCCACG
AAGCTCGACAAATCCGTGAACTTGTTTCCGCCGAAGCTTTCCAACTTTCACGGTTGCCCG
ATCCGTATCGCTGCCATCGACTACCCACCGTACACAATGATCGAATGGATTGGAGGTCGC
CGAAGACTACGTGGAATAGAAGGCGACATGCTGAACATGATTTCCTCGGAGCTGAACTTC
ACGTACGAGGTAGTGGAGATGACGGGCGACGATCGTTGGGGACAAATCTACGGGAACGGA
ACGTTCACTGGAGCGATAAAGTTGGTGGTTGAAGGCTCTGTCAACATGTCGACCGGGTGT
TTCTCGATGCGCGGTGAACGCATGTCGGTGATGAGGTCCAGCGCGAGTTACTACACGATC
AAGATGATGTTTGCCGTTCCACCGGGAAGGCCCTACACGGCGTTCGAGAAGATGTTCCGA
CCGTTTAGTGCTGTCACCTGGATGATGGTGACCTTGTACACGTTGGCTGGCGCTGGAGTG
ATCCTCGTGTTGCAGTTCTACCCGTGGAGTGTGCGGAACTTTGTCTACGGTCGGAGTACG
GGGATGGCTTTCATGAACTTTATGAATATCTTCTTCGGTGGTGCGATGAGTCGAACTCCG
GGGAGAAATTTCGCGAGGGCTTTGCTGTTTTTGTGGTTGCTTCAGTGTTTCGTAATGCGG
ACTCTGTACCAGGGATCGCTGTTTGAGTACCTGCAGCAATCGAAGAATTTCAGCCACGTG
GATTCGCTCAAGCGCATCGAGGCCGAGAAGATGCCGTACATAATGTCGCAAGGTAATATC
ATGTTCGTCAGAGATATTTCCAGTATTCGCAAGAGGACAACATTGATCCCAGACAGGACC
GAGGACCGCTTCGAGATCTTCAGGCAACAAAGCGTGAATTACCTGCAGGTGGCCATGCTA
ACGGCGTTCGACCACCTGGCGGCCTTTAACGAGCGGTTCTACAAACGAGGCATCGTACAT
GTGGCGAAGGACGTGCTCATAACTTCGCCGATCTGCTTTTACTATCCGCAGAAATCCTGT
CTGGCTGCACGGTTTGACGTGGAAATCGGGAGGATTCAGCGAGCCGGTCTGATCGAACAT
TGGCTGCACGGATACATCGGATATCGGTTCTTCCGGAAGCCGAAGACTCATCACCACATT
CCGATGGTGCTGACCAATGAGCACTTGTTGGGATGCTATGAAACGTGGCTTGCTATGTTG
GTGCTGGCATGTGGGCTGTTTGCAATGGAGGTGCTGTCGGAGAGGGTGCACATTTTGAGG
CGGGGTTTTGATTTCTTGGTTGACTAG
>AaegIr7g
ATGAAGTTAGTATCAAACATCATGATGAATTGCCTCATCTTCTTTGCCTTGCTACCTACT
ATTCATCTAAACGCTGCTACCTCTGCTGTAGAGTCCTCAAAACGTACGACTTACGCCACA
GCTTCGTTGATTGCGGAGATAATTGATGAGTACTACATATTGCATACCATGCCATTACTG
GTCATCCGAGAGTACGAACCTGATCAAGCCGATCTGGTCGATCAGGTCATCCAAAACCTT
CAACATCGAAGAATAGTCCAACTGGATGCTACCCTCATCGGTTACACGACCTGGTTCTAC
GGAATCTTTTTCTGTCAGAATTTGTCCAGTTTCCAGAAGCTCATCGAACTTTTCACATTG
GAAAGGTACGACATCGTTGGCTACTATACGTTTGTTCTGATAGAGGCTAGTGAAGCCGAA
GTCAATGAAGTGTTCAACACCGTTTGGAAACTCAAACTTCTTCGAACTGTGCTTATCGTA
GTTAACGGAGATCACCCGCAGCTGTTCAACTACTCTCCCTATTCCAACAATACTTGCGGT
GAACCGATAGTTCACCGAGTCCAGGAGCATTCGTCTACGGAGTTGTTCATCCACTTTCTG
AATGATTTCTACGGCTGTCCACTCAAACTGGGAACCTTCGAAAGTCCTCCGTTCGTCCAC
ATCCTCTCCGCGGATCAAGGACGAGATTCTCTCATCGATGGTTTCGAAGGGGATCTGGTT
TCGACACTTGCCGGGAAGCTCAACTTCCGACTCGTGGTTATGACTCCTCCGGACAATGCA
CAGTGGGGCGTCCCGTCGCCCAACGGTAGTACCGGTCTGATGAGGATCCTTCAGGATGAG
ACCGTGGACTTTGGAGTTGGCTGTTTGGGGATTATGGCGCAGCGAAATGAAATTCTTCAA
CCTGGAAGGGCTCACTACAACTCGCGAGCTCTGTTCGCCATCCCGGAAGGCCAGCCCTAC
AGCCCGATTGAGAAACTATTGAGGCCTTTCGAGAGAACCGTTTGGATGGTACTTGTCGGC
CAACTGATTAGCATTGCGTTTTTGATGCTGTGCCTGAAATTCGCATCGGACAACGTCCGG
AACTTTATCTATGGAGAGGGTAATCAAACAGCACTGTTGAACTTGTTCAACGTGGTCTAC
TCAGGAGGTCTGCACATCTTTCCAAGGCGGAACTTTGCCAGGACTCTCTTGGTGTTGTGG
ATAGTGCATTGCTTCGTGTTGCGAACAGTGTACCAGGGATTGCTGTTCAGATACTTGCAA
GACGAGTCCAGTCATAGCCCGGTGGATACGGTTGATGGAATCGAACGGTCGACCCTGCAC
TACCACATCAACAAAAACTCGGATCGCTTCTTTCAGCACAATCCGAGTTTGCTGAAACGT
GTACGTTACATTCCGCCTGGAAACGACAGTATGGGAGCGGCACTGGACGCCGTAGCGAGC
CGTAGAGTTCGAGACGGAGTCGTGCTGGTCACCCTGGAGCACATTGCGTATCACAACAAG
CACCGCTTGAGCAGGGGTTTCCTGCGAAGTACTCGAGACAGTTTGAATGGCTTTCCCATG
GTTATCTACTACCCTAAGAGAACCTTTCTGGTGCGAGTGTTGAACCGAGTAATTGGGAAC
ATCGAAACCGCTGGACTCATGAACTACTGGGTCAGACGTTACGGAAACTACAATTTTCTA
CCGGCGAAGTTGACCATGGTTCAGCCGAAGCCTCTGGAGTTGCAACATATGATGGGCTGT
TTCTTGTTCATCTGTGTGCAGTGGAGCATGAGCTGTGCGGTGTTCGGCCTGGAGCTGCTG
TCGTCGAGGGTAGCATGGTTGCAGAGGGTATTGCAGTTCTTCGTTCACAGATAG
>AaegIr7h
ATGTTACTGACGTTGTCAGTTGTCATAATTATTGGCACCGGCTGCATCTCGGTTTGCCGC
ACAACCAACGTCACGTCGAAGCTAATTACTGAGATTATCGATGAGTACTTCGTCTTTCGC
CAGGTACCCCTTCTTGTCGTGAGTGGTGAGGATACAATGCACTTGGACCTGGTTGATCAG
ATCATCGGTAATCTGCACAAGCCCAGAGTAATCCAGCTTGGTCCAACGAGCAAGAACTAC
GCCTCTTGGTTCTACTGCATGTTCTTCTTCACCACTTACGAAGGCTTTGTCGCGCATATT
AACGTGCTGAGCTCTGAACAGTACGACCTCTACGGATTCTACACGTTCTTTTTCAACGAA
GTTACTGAAATTCAAATCCACAAAGCTTTCGATGCTATTTGGAAAGTCAAAATTCTTCGC
GCCCTGATCATCGTCTTCAACGATGACCGTCCACAACTCTACAACTACTTCCCGTACAAC
ATTCAGTCTTGTGGAAAGCCCAAGGTTCACTACATCACAAATCACCAGTCATCGCAATTG
TACCTCCAAAAGTTGAACAATTTCTACGGATGTCCAATAACGCTGGGAACTTTCGAAACG
CCGCCGTTTGTCCATTTCCAAGGCGATACCGTATATGGCTTCGAAGGAGACCTTGCCTCG
ACGTTAGCTCGGCAGTTGAACTTCCAGTTGCTCGTTGTGACCCCTCCAGACAACGCCCAA
TGGGGAGACCCACACCCAAACGGTAGCACCGGGTTGATGAAGCTCCTCCAAGAGGAAACC
GCACACTTTGGAGTTGGCTGTCTAGGCATCATGCCCCAAAGGAACGAAATTCTACAGCCC
GGTAGACCCCACTACAACTCACGGGTGCTGTTCGCCGTACCCGAAGGGCAACCGCTGAAC
TCGTTCGAAAAGCTGTTCCAACCATTCGACCGAACCGTTTGGGCTGCTCAAGGATTACTC
ATCTGCCTTGCGATCACCGTCGTCCTAACGCTGAAGTTCGCCCCGAACTCCGTACGAGAC
TTCATCTATGGCGCAAACAATCATACTCCGCTTCTGAACACGATCAACGTCTTCTACACC
GGAGCTCTTCACCGCGTCCCTAGGCGTAACTTTGCCCGAACCCTTCTGCTCCTCTGGATC
CTCCACTGCTTCGTCATGCGAACTGTCTACCAAGGTCTGCTCTTCAAATATCTTCAACAG
GAATCCAACCACAAACCGATCGATATCATAGACGACATCGAGCAGTCCAAGCTGCACTAC
CACATGAACAAGAATGCAGAACGCTTCTTCGCCCACAAGCCAGGACTGTCGAGTCGCATT
CGCCTAATTCCACCGGGAAACGACAGCGTAAGTCTAGCCCTGGACGCAGTATCCAGTCGC
AGAGTTCGTGACGCGGTGGTCGTTTGTACCCTGGAGCATATTGCGTACCACAACAAGCAC
CGGCTGAAGCAGGGGTTCCTTCGAAGCTCTCGAGACAGCCTCAGCTCGTACCCGATGGTT
ATCTACTACCCGAAGCGCACGTTCCTGGTGCGAGTTTTGGATAGGCTTATCGGACAGATT
GAAACCGCTGGATTGATGAACTTTTGGGTCCAAAGGTATGGAAACTACCATTTCTTCCCG
AAGCGGGTCGAACGCTCGCAACCGTCGGCCCTCAACGTCGAACAGCTGATGGGATGCTTC
GAGTGTATCTGCGTTCAGTGGATGGTAAGCTGTGGGATTTTCGTCCTTGAATTGCTTTCC
TACAAAATAACATTTCTTAGAAGATTTCTAGCGTTCCTCACACATAACTAG
>AaegIr7i
ATGCTCTGCAGACACCTTTTCATAGCGATTCTCCTGAGCTACAATCTCACAACTGCAGAC
AACACGCAACTCAGCAAAACAATCGTCGACATACTCCTGCAACACTTTGTCCACCCATTC
AAAGCCATCCAGCTGGACCAGGCGATAAGTCATCCAGCAAGACTTCAACGTCAACAAGAC
CTGATCGATACCGTTCTCCGCATGCTAGGAGGTCGTCTAGCGATTTGTCATTACAGTTAC
CTTCCGACAACCATCGAATTGCATTTCCTTAATCTGGTTTTCATCAACAGTGATAATACT
TTTGAAGAGTTGCTCACCATCAGAAATCCCAGTCGTTACGATACGGCGGGATACTACCTT
CTAGTGATCAGCGAACCAGACCCTTCTGAGCAATCCATTGACAACGTTCTAACCGGTCTA
TGGAAGCTACATCTAGCAAATGTCAACGTGGTACTCGAGCGTAGCGGTAACGTTCTGGTG
TACACCTACTTTCCATTTCAGGAAGGTCGTTGCAAACGCATTCAATCGGAACTACTGTTC
AACCAGACGGCTCAGAAAAGCCGCAACAATCTACCAGTATTTTACTGGAATCGCTTGCGT
AATTTTCATGGTTGTACCCTAATTGGAGGAACGTTTGAGGCGAAGCCTTTCATAATCTAC
CGTAACACGACGTCAAACACAACTCTAGAAGCTGGTGGATTTGAAGGAGACCTGATGCAG
GTTCTCGCAAAGAAACTGAACTTCTCATTGGCCTGGAAGAATTCCCCCGGACAGTGGGGT
TTCGCTCGACCGATCGGCAAAAGCACCGGCTTGATGAAGATGACTCAGCAAGAGGAGGTG
CATTTTGCTATCGGATGCCTAGCTATGGATCCGGATCGGTATCGCTACTTGAAGGCTGGA
GTGTCACACTACACCAGCAAAATCTTGTTTGCGGTTCCGCATGGACGTCCATACACGGCA
CTTGAGAAACTAATCGGCCCTTTTCAAACATCGGTTTTGGTGATGCAAGCCTTTGTGTTA
CTGGTAACATGCGTCGTAGTTCTGGTTCTGCGCTTCACCAACAGCAAAGTCCGGGCATTC
GTCTACGGATGGGGCACCACAACGCCACTTTTGAACGCCATAGCCATCCTCTTCGGAGTA
TCCGTTCCGCGACCTCCGGTCAGGAACTTCGCTCGCACACTCCTATTTTTGTGGCTTATG
TATGGCTTCATTTTTGCAAGTCTCTACCAAGGATCGCTGTACAGCTACCTCCAGAAACCC
ATGCACTACCCACCGTTGAAGACTATGCAGGAAATCGACCGCTCCGGTCTTCACTACTAC
ATGGTCGACATTGGGACTCGATTCTTCGTGCACAACCCCAGTATCGTTCGACGAACCATA
ATCATCCCGCCCGGGAAGGACAGTCTGGGTCACATGGTCGCCAACCTCGGTCTCAACCAG
CTCATCGATGGAGTTGTTCTCACCCCGATGGATCTGGTGGCGTACAATAACCGGGTCAAC
CCGCGAAGCCGCTTTGTCCACATCGCCCGGGAGCACGTTTCGGTATTTCCGGTGGGGCTG
TACTACCCGAAGCAGTCGGCCTTGCGGGATGTGTTCGACGAGCAGGTGCGGATGATTGTC
CCGTCCGGACTGGTGAGTTACTGGATCGAACGGTACGGCGATTACGATTTCTTCGCACGA
CCCATGGAGAAATCTGAACCGCGGAAGTTGAGCAACGCCCACCTGATTGGGGCGTATCAG
CTGTATGGGTGCTGCCTTGGGGTCAGTGTGGGGGTGTTTTTAGTGGAATTGGCGGTACCG
AGATTGCTGGCATTGGGCGCGTTTTTACGACGGTTGATTGATTGA
>AaegIr7j
ATGATATGTGCGATTTTTCGTGTGGCACAACTAGAATCCTCGACGCTAGGGGAATCTACT
GCTTCCGTAATGTTGCGTGACTTCCGGCATCCTTTTGCACCGTCGCTCATTCTACTGGCT
GCTACTAGCTCCGAGGGTGATCGGCTTCTACGAGTCATCCTGCAGCAAGTTATTGTTCGA
TTGGATGGAGCCGTTACGCTGCGGCTTGACGTATTATCTGAGCAACGCATTCGAAGGCCT
TCCATTCGCACAGTGATGTTCATCGATGGCTATGAGGCGTTTCAACGACTGTACGCGAGC
TTGTCGGTCGAGAAGTTCGACTTCTCCGGGAGATACTTGATTGTCTGCAGTGTATCGGTC
GACGAAGAGCTTGCCCGTAGCATATTCGGAGATCTGTGGAGCTTGCAGATCATCAACGTT
GTACTGATTGGGCACGGAGACAGCGGACCTCACATGTGGTCGTACGAACCATACGCCGCT
GGACGTTGTGCTATGGTGAACCTGATGGCCTTGAAGCCCTCTGATAAGCATTATCCGGAC
AAGACATTGATGTACCACGGTTGTCCCTTTAAGGTGGGCTCATTCGAGACTCGCCCTTTC
ACGATCATGGAACGCTCCGATACGGAACCGCTCAAGATGAGTGGCTTCGAAGGTGATCTG
CTGGACACTTTGAAGGAGAAACTCAACTTCACCGTTCAAATACTCGAACCTGAGAATGGT
GAGCAGTGGGGCTATGCGCTACCTCGGAACAGCACCGGAATGATGCGCATGATCCAGGAA
GGGGAGGTCGATTTTGGAATTTCCTGTTTGGGGATATCCGTGGCTAGGAGTGCGATATTG
AAAGCTGGTTTGGCACACTATACTACATCTCTGGTGCTGGCAGTGCCTAAAGGGCGTTCG
TACACGGCTTTCGAGAAGCTTTTCAGACCTTTCGAGGCTAACGTTTGGTGGATTACGGTC
ACTGTGATTGCTGGAGCAGCGTTCGTTATCGCTAGCATTGAGCTCCGAAACCAATCAGTG
AGGAATTTTGTCTACGGTCAACAGACGCACACTCCGTATCTCAACCTGGTTCAGATATTC
TTCGGAATTGCAATGCACCTGCTGCCAAGCCGAAACTTTGCCCGAACTCTTTTGATCTTC
TGGATCTACTTCTGCTTCGTCATTAGATCGCTCTACCAAAGTGCACTGTTCCGGTATCTT
CAGCAGGAATTGACGTTTCCTCCATCGCGATCGATGGCCGAGATCGACCAAACGAAGGCC
TTGTACTACGTGGTAGAGAGTGGTGAACGCTACTACGAAGCATTTCCGGATCGTCTACTG
AGAGTCCGACATCTTCCTCAGGAGAAGAACAACATCATCAATCGCTTGGCATGGATGATT
CATCATCCGGATTCCCCGGACGTAGTTCAGGGCTGTTTGGACCACATGGCCCACCACAAT
TGGCTGTGGGGCCGCAAGGGTGGACGCGTCGACGTTTGCCCGGAGTTCATTTCAACCTTC
ACCGTTACGATCTACTACCCGAAGAAGTCGATGCTGACGGGACAGTTCAACAGGCAAATC
CAGTGGATCATGGCTTCGGGGCTGATGAGCTACTGGATCAACCTGTACGGGGACTACGAC
TTCAAACGGGTCCAGACGAACGCTGGATCCGAACCGAGACAGCTGAGCAATGGGCACTTG
GCGGTGATGTACGAAATGTGCGGTGCCCTGTTCGGTCTCAGCTTGGTGATCTTTGGGCTG
GAGTTGGTCTCCCGGAAGGTTGAGTGGTTGATGAGCGTCCTGGAGCGATTGAGCGGTATG
GGGGACTTCAGGGAATGA
>AaegIr7k
ATGTTAATCAGAGCACTGCTATTACTATGGATTCAATTAGCTCGTACAGCCCTACAAATC
AATCATCACACGACGGCCTTGATTGAAACCACCGTGCAAGTTCTGCAGCGTAGTTTCCAA
GACCCCTTTGCGGCGGCGTGTATTGTCTGGAAAGGTTCAACACCCGAAACAGAGTTACTG
CTGGGAGACCTACTCGATGCGGTCATCGTTCGGTTGAGTGGATCCATTCCGGTACAACTC
AATGTGGTGGAAGTCCAAACTCAGCGAAGGCCTTGGGTCCGAAATGTCCTGCTGGTCGAT
GACTACGAAGCGTTCCGGGAGCTCCGCTCCGATTTGTCTATAGAGCGAAATGATTTCTCC
GGTAGATATCTGATCGTTGTCAACTCGGCGATCAACGAAACGTTCGTGCAAAAAGTGTTC
ATAGATCTGTGGAAGTTGCAAATCGCCAACGTTGTGTTGATCGGAATCGAGACAAGTCAG
CCAAAACTGTGGACTTATTTTCCGTTTTCGGACGGAATCTGCGGGCAGGCTCGATCCACG
ACCTTGACCCTGGAAGACGACCTGTACCCGGACAAAATCTCGAACTTCCACGGCTGCCAA
TTGAAGGTTGGATCATTTGAAACAAGACCATTCACGATCATGGATCGTTCAGATGAAGAG
AAATTGAGAATGAGTGGTTTTGAAGGAGAACTACTGGATTTGTTGAAAACTAGACTTAAT
TTCACAACCAAAATCTACGAACCGGAGAATGGGGAACAGTGGGGCTACGCACTGCAGCAG
AATAGCACCGGATTGGTTCGCATGATCCAGGAAGAAGAAGTTGACTTCGGAATTTCCTGC
ATGGGTATTTCTGTGGCCAGGAATGAGGTTCTGAAGCCTGGAATCGCTCACTACACAACG
GCTTTGGTCCTAGCCGTGCCGAAAGGTCGTCCTTACACAGCTATAGAAAAATTATTCCAT
CCTTTCCAGATCGAAGTTTGGTGGTGTATCACCACCGTTTTGCTGGGATCCACGATCGTC
ATAGCCAGCGTCGAACGTGCCAATGAAAACGTTCGTAACTTCGTCTACGGAAACAGAGTT
CAAGCGCCGTACCTGAACTTAATCCGGATATTCTTCGCCATCAGCATGGAGAGGCTACCG
ACCAGGAACTTCGCCCGCACGCTTCTATTCTACTGGATCTTCTTCTGTTTTGTGATCCAG
TCCTTGTATCAGGGAGCGCTCTACCGTTATCTACAGAAAGACTCCACGCTTCCACCATCC
AAGACTATGGCAGAAATCGATCGCACCGATGCCCTGTACTTCGTAGTGGAGAGCGCTGAA
CGTTACTACAGCTCATTCCCCCATCGCTACAAAAGAGTTCACCACCTGCCTCAAGAGAAG
AACAACATCATCAATCGGCTGAAATGGATGATGCACCATCCGGAGACGTCGAATGTCGTG
ATGGGCGCCCTGGATCACATGGCTCACCATAACCATCTGTACCGTAGGAAGGGCGGCTTC
ATCGACGTCTGCCGAGAGTTCGTGTCGACCTACACGGTGGCCATCTACTACCCGAAAAGG
TCAATGCTGACCAACAGGTTTGACTGGGAGATCATGCGGATTCAGGCATCGGGCTTGATG
AGCTACTGGATCAACCGGTACGGAGATTACGATTTCTTCCGCAAGGTGAACGATGCTTCG
CATCCGAAAAAGTTGAGCTGGGAACACTTGTCGGCGGTGTTCGAGATCTGTGGAGTATTG
TTAGGCTTGTGTGGAGTGGTTTTTCTACTGGAGATCGTTTCGCACAGATATATCTCCATG
GGAAGGGTATACTTGAAGCTGTATTGCAGACGTAGAAATTTAAGAAATTGA
>AaegIr7l
ATGATTCTTGTATTGATTGCGCTGTGTGCTATCCTGAAAGGTGCTGTATCATCCGTTTCA
ACCAATAGTGCCGCTCCAGGAAAAATTTTAGGCCAAATTTTGGACAAATGTTGCACCGAT
CCCAAACAAACAATAATCATTCAAACATCGATAGACACATTTGAAGAAGAATGTAAATTA
TCAGATTTGATTAATGATATGCTGACTTACAGGAAGAATCTCATTCCTGTTATTCAAGGA
CCGAGTATTCCAGCGACTGTAAACTCATTATATTATAATGTGTTCATGGTTGGATCTTAC
AGTTCTTTTCATAAACTGTACGACACCATGGGACCTTCAAAGTATGATTTTGAGGGCCGT
TTCGTTATAGTGTACGGTTACAAATTACCTCAAATGAAGAAGATAACTGAACGAACAATC
AAAAAGATGCGGGACAAAAAGATTTTAAACGTTATCGTCGTAGTCGTGGATGATTCTTCA
GTAGAAGTGTATTCTTACTTTCCATACCACAAAGGAAGATGCAACAATTTTGACCCTGTT
CTGGTCTCCAACATAAGTTTGACCGAGAAACATCTTGATTATGATTATTTCCCTAATCGC
TTGTTGAATATGTATGGATGTACAGTGAAAGTCGGGACGTATTCACTAAAACCATTCACA
ATCATTGAAACAAAAGCAAATAACGAGACAGTCTACAAAGGCACTGAAGTAGATATAGTG
AAAACAGTTGCAAGGTTGCATAATTTTTCAATCGAATTCTATCTGCCGGAAAATGGATCA
AAGTGGGGATTTATCAGATCTATTGATAGCACCGGTTTGATGAAACTGATTCAAGACGAA
TCTGTTGATTTGGGTTTTGGAAGCATTGGGATGTCGGTTGAGCGGAATTTCTTCCTGAAA
GCCGGAATGTCCCATTCAACCAGTACATTTGTGTTCGTTGTTCCTCCTGGCCAATTGTAT
ACGTCTTTTGAGAAGTTATACAAACCATTTACAACGGACTCTTGGGGATACCTTGCTGTG
GCCTTTGCGTTTGGACTTACTTTTTCACAATTATTTTTTGGTGGACATAGAATAACTTTC
TTGGATATGTTCAAAATAGAATCTCTGGAAACCCCATTGATGAACATGTGGACGCAAATT
TTGGGAATACCTTTACCAAAACTTCCGAAGAAAAATATCACCTTGGCCATTGCAATTGGT
TGGATGACTACAGGGCTACTCGTAAGAACGCTATATCAAGGAGCCATGTTCAAGTATCTC
CGCTCTGGTGTGCAGAAAAGCTCCGTACAGACTTTGCAAGACATCAATTCCGCAGGGCTG
CATTACTACATGTATGATGTAACTCGAAGATTTTTTGTGGATTCTCCAGAAATTTTAGAG
AACACAAAGCAGCTACCGGAACTGGCAGACACGGACGAAATGATGCGTCGGCTACATCGT
GGAGATCTGGATGGAGTGTTGGTCCTGCCCGCAGCTATGGTGTCCTATTTCAACCTGAAG
AATGCCGGTCGAGTGCATGTTGATATAGGGACGGATATCGTAGCTACCTACATAGTTTGT
ATTTACTATCCAAGGAATTCACATTTTCCTGAAATATTTGATCCGGTTATTCTCAACTTG
CAAACTTTTGGAATACTTAGCTATTGGCGATCCAAATACGGAGACGTGTTTTATAAGGAG
ATCATTTTGAAAGAGCCCATCCCCATAAAGTTGAGTTCTATTTATGCAATATTTGTCATT
TGGTTTGCACTTTTAATTGTGTGCGGAATTGTGCTCTGCATTGAGATTTACCGAGGTAGA
ATTTTGATAAATCGATTAAAAACTGTTTTGCCACATGCAAAGATCAACATGATGAACACA
AAAAACGACCTGTATTAG
>AaegIr7m
ATGAAGGTCTGGAATGTAGCAGTTGTGATTGCAATGATAGTTCCATATAGTCTCAGTACT
CGATTGGGTTTGGATAACAATGTGCGTAACTTTAGTTTGGTCAGTAGAACAATTAGTGAA
TTACTTTCGGACGCTGCCTACAGGACAATTCATTTCCTTAAATTCAACAACGATGTATCT
GACCTTTTAATGTCTAACATTGTCTTTGACTATAATGGTCCAGTTGAAATTTATACCGGA
AACTATGGTAAAGCAGATGCAGCAGTCATGATAGCAAATTCAAATTCGCTGGAATCGATA
TTAACCGACGTTCTAAAAGAGATAAGTTTTCTTATTTTAACCGTGAACGTATTTAACCAA
ATGGAGATATTGCCAATAATCATAAGCAAATTAAGGACAACCAAGATTGACAGAATAACT
GTTGTTTCGTTTGATAGTGAGGGTGCTGTGGTTAACATTTCAACACTTTTCCGGCACAAG
ACCAATAACTGCGAAAATAGTAACATGCATACCACGACATCTCAAACACTTCAGGATTCT
GAATCGCATGTAAAAAAAGTATCAGCTGAACGATCAAAAACGGATTTTCAAGGCTGTGTA
ATGGATGTAGGAGTAGTATTGATGGCACCATTCACTATAATTGAGCAAAACGGTCATGAT
TTACAGTACTCTGGTATAGAGGTTGAAATGATAAGAGTCCTGGGAGAGCATTTCAATTTT
AAAATACGGTTTGTCCATCCTCCGAACGGAACCAAGTGGGGAAATCTACACAAAAATGGC
AGCACTGGTTTAATGGCGATGTTACAAAGAGGTAGAGTAGATTTTGCAATTGGATCAATA
GCTCGAACACTCACTAGAAACACGCTGCTGAAAGGGGGAGTAGGAAACTTTTATGATCAA
ATCATTTTTGGTGTGCCACCAGGAATTCCATACACTCCATTGAAACAGTTAGCTAGGCCA
GTAACAACCAATGGTTGGATCTTCATCATTGTGACGTGTATTGCAGTATCGATACTTTTT
TCAATCGATATAGATAGATATCTCTGTGTAATAAATCTCGAAAAGTGCAAAACCTCATTC
ACTGACGTATGGTCCATACTTCTGGGAGGAGTAATGAACAATCCACCGACGGAAGTTTTC
GGAAGATATTTACTGACAGGTTGGTTGTGGGCGACCTTGGTTTACAGAACTGCTTACCAA
GCTATACTGTTCGGGCACTTGAGACGTGGAGTTGAATTTAAGCCCATTCTTACATTGGAG
GATACGTTTGAAGCAGGAGTTCAATATTACATGTACAACATTGCTCAAAGATTTTTTGTT
CGAAATCCACGTATCTTGATGAGGTCGGTGATAGTTGAGGACAACGCATCGCTTCAGAAT
ATTTTAGCTGATATTGCAGAAAACAAATTAATGGCAGCGTTTCCGTTGCCGAGGTCTATC
ATAGACTATTTCAATAACCAACGACTATTCAAACCAAAGATCCACATCAGTCGATACGTC
ATTGAAAGTTTCGAGTCTGCAATACATTATCCTATCGATTCATTTCTGGCTGCACTCTTC
GATGATATGGTGTTGAGGATACGTGCTGTGGGACTTCACGAGTACTGGACAAGACAACAT
CGACAAACTATCGTGGATAATTCTGTACAACACAAAGAACTGAAATTGCAGAATCTTCTG
GGAGCATTCATGATCCACGGGGTATTGTGTGGTTTCAGCTGCATTATTTTTCTTATTGAA
TTAAATATATCCAAGGCAGATCATTTTCTCAAAAATAAATAG
>AaegIr7n
ATGAAGGTCTGGATAGCAGCTGTTGTGGTTATAATAATTATACCATTTAGGTTCAGTAAT
AGATTATTTTTGGATGATATTGAGCAGCAATTTGAATCTGTCAGTGAAACCATTTGTCAG
TTACTTCCGGATAACATCTACGGGACGTTGCATTTAGTTAAAAACATCGACGTTGCCATG
TCTGATAATCTGATATCTACAATTGCCTATAAGTATAATCGTCCAGTTGTAATTCATACT
GGACACAATGGTATAGAAGATGCTGCCATCATAATAATCAACTCAGATTCTCTAACATCG
CTATCAATATATGATCTTAAACGAATAAGTTTTCTCTTACTTATTGTGAACATGGTTGAC
CAAATGGAGATAGTGCCAACAATCATAAGCGAATTAAGGAACATCAATATTCATAGAATC
ACAATCGTTTCGTTTGATAGTACGGAGAGTGCTGCGGTTAACATTTCAACACTCTTCCGG
CACAGGACCATAAACTGCGAAAACAGTCACATTTACACCACGTCATCTTTATCAATGAAG
GACTCGGAATCGTTTGCGAAAAACTTGTCTACAGAGCGATCACACACGGATTTTCGAGGA
TGCATAATGGATATAGGAATAGTAACGATGCCACCTTTCACTTTAATTGCACAAAACGGC
CATGAACTTTTGTACTCGGGTGTGGAGGTCGAGATGATAAGAGTTCTAGCTGAACATTTC
AATTTCAAAATACAGTTCATCCATCCTCCAAACGGAACGAAGTGGGGGAATCTTCACGAA
AATGGTAGCACTGGTCTGATGGCGTTGATACAGGAAAGTAAAGTAGATTTTGCAATTGGT
TCATTAGCACGTACACTCGCTAGAAACACGCTGCTGAAAGGCGGAGTAGGAAGCTTCTAT
GATCAAATCGTTTTTGGTGTGCCACCAGGAATTCCATACAGTCCATTGCAACAATTAGCT
AGACCCGTGACTACCGAATGCTGGATGTTTATCATTATGACGTGTATTACAGTATCGATG
TTATTTTCAGTTGATGTAGATGAGCATCTGTGTAAAATAAATTTGAAAAAGTGTAAAATT
TCGTTAACCGACGTTTGGTCCATACTTTTGGGAGGAGTAAAGCTTCATCCACCGAGAAAA
GTTTTCGGAAGATATTTGTTGCTAGGATGGTTAATGGTGACATTGGTTTGCAGAACTGCT
TATCAGGCTATATTATTTGGGCACCTGAGACGTGGAGTAGAATTCAAGCCCATCCTCACC
CTACAGGATATGTTTGAAGCAGGATTGCAATATTATATGTACAACATCTCTCAAAGATTT
TTTACACGAAGCCCACGGATTATGATGAGGTCGGTGATTGTAAGCGACTTCGTTTCGCTT
CAGAATATTCTAGCTGACATTGCTGACAACAAACTGATGGTAGCGTTTCCGTTGCCAAAG
TCTAACATAGACTATTTCAATAAACAACGATTGTTCAAATCGAAGGTCCACATCAATCGA
TATATAATTGAAAAATACGAAGTAGCAATACATTATCCCCTCGAATCACGTTTGCCGGCA
CTGTTCGATTATATGGTGTTGAGGATACGTGCTGCGGGACTTCATGATTGTTGGGTTCGA
AGATATCGAGGAGTTATTGTGGACAATACCGTGGAGCACAAGAAATTACAACTACAGAAT
CTTCTGGGAGCTTTCACCATCCATGGAATACTGTGCGGTCTCAGTTGTATCATTTTTCTT
ATTGAACTGAAAACAGCCAAGGCAACATACTTTCTTAATATGAAAATTTAA
>AaegIr7o
ATGAAGGTTTGGATTTTGGCGATTGGAATCGTTACAGTAGTTAAATTTAGTATTGAGTTA
GGTTTGAATTTGGATGATTCTAACCAACTTTTGGTTTCGGTCGGTAAAATGGTGTGTCAA
TTACTTTCCAATGCTTCATACAGAACAGTACATTTTGTTCGAGACGATAACGATACAGCT
TTTGATGATTTGATTTCTAACATTGCTCAGAAGTATAAAGGTCCAATTGAGCTGGAGTCT
GAAAATTACCAAAAGGACGATGCTGTTGTCATGATGTTTGACTCAAATTCGCTGGAATAT
ATGGGAATCAATGATCTAAGAAGGATTGGTTTGCTCCTTGTGGTCGTCAACATAGTCAGT
GAAACTGAGATATTACAAAAAGTCTTGAGTAGTTTAAGAACTACACAAATTGTCAGATTA
GCTATCATTTCGTATAATAGTTCAGAGAAAGCTGATGAAGTTGTCATCAATATGTCCACT
TTCTCCAGGTACAAGACGAGAAACTGCGAGAACGATCACAGTTTCGTTTCATCATTTTTA
CCAGCTGCGGAGTCTGGATCCATTGCAATAAACACTTCAATTGATCGACCGCAAATCGAT
TTCCAAGGATGTTCCATGGATGTTGGAATAGGAGTGTTAGCACCTTTCACAGTTGTCATA
GAAGACGATGGTGAAATCAAGTATTTGGGCGTGGAAATCGAGATGACAAAAGCCCTGGCA
GAGCACTTCAATTTCAGAATTCGGTATCATCAACCGCCTCATGGGATGCAGTGGGGGATT
TTGAACGAAACCGGAAGCACCGGACTCATGAGAATGATACAAAATGGGGAAGTAGATTTT
GCTGTTGGATCAATTGCTCGCTCACTCATTCGAAACACGCTACTAATAGGAGGGGTTGGA
AACTTTTACGATCAGCTTATTTTTGCAGTGCCACCAGGAATTCCCTACACTCCTCTTGAA
ATGCTGATTATGCCTGTGACAACCAGTTGTTGGATTTTGATCATTGTGGCTTGTGTAGTT
GCTTCGATGTTATTTTCCATCGTAATCGATGAACATCTCTACAGAATAAATTTTGAAAAG
CAGAAAATTTCCTTCATTGATGTGTGGTTCATACTTCTGGGAGGAGCAATGACCAATATT
CCAGAGAAAGTTTTCCGAAGGTATGTTCTTATTGGATGGTTGATGGTGACTCTGGTTTTC
AGAAGTGCTTACCAAGCTATACTATTTGACCACTTGAAAAGTGGAGTCGTATTTAAGCCA
ATCCTGTCGTTAGAGGATATGTTCGAATCTGGTTTGAAGTTCCACATGTTCAATGTTTCT
CAGAGACATTTTGGACGACACCCAGCGATAATGAAGAGGGCAGTGCTCATGAATAATAAC
GCTCCAGTTCACAGTGTTCTAAGTGATATCGCAGACAACATTCTTCTGGCAGCATTTCCA
TTACCGAGATCCAACATCGCATATTTCAACAAGCTGAGATTATACAAACCGAAAGTTCAC
ACCAGCCGATACGTTATTGAGACTTACGAGGTGGCAACGCATTACCCTATCCATTCTCCG
CTGGCTGCTCTCTTCGATGGTGTGGTTTTGAGGATACTTACTGTAGGACTCCATGATTAT
TGGTCGAGACAATTTAGGGGAACTGTGGTGGATAATTATATAGAGGTTAAACAACTGAAT
GTACATAATCTAATAGTGGCATTTATCCTGCATGGCATATTGTGCGGAATTAGCTGTGTT
GTTTTTATCGCTGAAATAATGACTGAAAAATCTGTAAGGTCTATTAGGCAGAAGGTTTTA
GATAAAAAACTGCAATTTAAACAAACTGCTTCAATGCTTATATTCAAAAAAATTGAAAGT
TTGTTCGATCCCTAG
>AaegIr7p
ATGATGAAGACTTGGAATGCAGCCATTGTGATAGTTATTATCACTCCCATCAGTGCTGAT
CTTCCAGTAGATACAAATGAATCAATATCGCTTTTTCGTGCTGTCAGTGAAATAGTTCTT
CGGTTACTTTCGGATACTACAATCAGAACGCTGCATTTTCTCACAAATTCCAGTGACCTA
TCTTTAGATGATTTGCTCTCAAACATTGGTGAAAAGATTGAGCGTCCCGTTGAGATAAAT
AGTGGAAATTATCAAAAAGATGATGCTGCCATCATGTTTGTAGACTCTGATTGGCTGGAA
TACGAGGTTATTGATGATTTCAAGCAGATAAGCTTTCTTCTCTTGATTGTGAATGTGGTG
AACCAAACCGAGTCTGTAACTTCGATTGTAAGCAGTCTAAGGACTACCGACATAGTGAGA
ATTGCTATCGTGTCGTACGATACTATGAAGTCAGCTGAGAACGCTGTAGTCAACATTTCG
GAATACTCCAGATACAAAACAAGGAACTGTGAAAATAATCACATTTTAGTCGAAATATCT
TTAAAAGCAGTGGGTTTTGATTCAATTCCGAGAAATATATCTACAGAAAAATCACACATC
GATTTCCAAGGATGTCTCATGGACATTGGAGTAGGATTATTGGCACCATTTACTATTGTC
ACACCAAATGGATGCGAGCTGATGTATTCAGGGCTAGAAGTGGAAATGATGAAAACACTG
GCAGTGCATTTCAATTTCAAAATGCGATTTGTTCATCCTCCAAATGGAATGCAATGGGGC
ATTCTGCGTGAAAATGGTAGCACTGGTCTCATGGCAATGATACAGGATACTAAAGTGGAT
TTTGCAATAGGATCGATCGCCTGTTCTCTCATGCGAAACAAACTGCTGAAAGGTGGAGTA
GGAAGCTTCTATGATCAGTTGATATTCGGCATGCCTATAGGAATCCCTTACACCCCACTG
CAGAAGCTGGCTATGCCTGTGACTAATAGTGGCTGGATTTTCATCATTTTAGCATGTATT
GTGGTATCGATACTTTTTGCATATGATGTAGACAAACAGTCTTTCGATAAGCGAAAATTT
TCATTGATCGATGTGTGGTTCATACTCCTGGGAGGACTAATGTACAACTCTCCAGATAAA
TTTTTTGGTAAACTTGTATTGATTGGATGGTTGATTGTGACTATGATTTTTAGAAATGCT
TATCAGGCTATATTGTTTGACCACCTAAAAAGTGGGGTAGAATTCGAGCCCATCTTGACC
TTAGATGATATGTTCAGAGCAGGATTAAAATTTTACATGTACAACGTTTCCCAGCGACAT
TTTACAAGAAGCACGCAGATCATGAAGAGGGCAGTGATAGTTAGTGACAATGTGTCACTG
CAGGATGTTCTTGGCGATATTGCTGACAATAAACTGATGGCAGCGTTTCCACTGCCGAGG
TCCAACATAGACTACTTCAACAAGCTACGACTGTTCGGGTCAAAGGTTCACATCAGTCGA
TTCGTTATTGAAAGTTATGAGGTGGCAACACATTACCCTATCGATTCTCCTTTGGTCGCA
CTTTTTGATGACATGGTGCTGAGAATCCGTGCTGCAGGACTCCATTACTACTGGGCTAGA
CAGCTTCAAGGATCCGTTATTGACGATTTGGCGGAGCATAAACAGCTGAATTTGCATAAC
CTACTAGCAGCATTTATCATTCACAGGATACTATGCAGTCTCAGCTGCATTGTTTTTATT
GTGGAAGTATTTGTTGAAAAGATAACTCGATTGATATTCATTGAATAA
>AaegIr7q
ATGAAAGTTTGGAGTGGAGATTTTGTGTTCGTAATTGTTATTACTTTGAGCTTTGGACTG
CTTTTCAATTCGGAAGACGATAAAATTTCGAATATCATGAGTGATTCGCTAATACAACTT
CTGTCAGGAACTGATTATACAACGGTGCATTTGTATATGCATTCATCGATTGGCTTTTGT
AATGGCTTTGCAAAAACCTTTTTATCCATGTATAATGGTTCAGTGAAGATTAACACTACA
AGCTTCACTAAAGGTGATTCTGTTATCATGATCCTGGATTGGAATATGATCAAATCCACG
ACATATGATCACTTAAAAGGAATAAGGATGCTCATATTGATTGCATGTATGACAAATAAA
ACACAGATTCGACCATTGATTCCAGATAGTTTAACGGAATCAATGATTACTAGAATTGCA
TTTGTTACAATCGTTCAATCAGATATTCCAAACGTTGCTGATATAAATATAACATTTTTG
GAAAGGATTAGAACAAGAAATTGTGAAATATTCAACATTTTCACCGTACCATTGAATCAG
ACTTTGAGTCACCGATCAGCCATCATAAATTCCTCAGTTGGACAACTATCTAAGAATTTC
AAAGGATGCTCGATGGATATTGGAATAGTCCTACTAGCGCCATTCACTGTCCTGCCTCAA
AAATATGGTTCTGCAGAGTACTCTGGTCTGGAAGTTGAATTATTGAAAGTTATAGCCAAT
TATTTCAATTTCAAAATACGTTTCACTCCACCACCGAATGGAATGCAGTGGGGTGAACTG
CGAGAAAACGGGAGTACTGGTTTAATGGGAATGATACAGGTTGGTAGTGTAGATTTTGCT
GTCGGTTCAATTGGAAGATCCCTTGTTAGAAATACGCTACTACAAGCTGGGATAGGAAAT
TTTTACGATCATGTTATTTTCGCTGTTCCACCTGGGATACCATATACTCCTATGGAAAAG
TTGACTATGCCTGCAACTTTGAATGCTTGGGTTTTTGTAATGGTCTCGTTCATATTTTGT
TCATTACTTTTTTCAATTGATATAAAAGACCAGTTCCTTCGAATCCAGTTTGATAAGCGT
GACACATTATTCATTTATACGTGGTCGATACTGATGGGTAGCGTTATGCATAAACCTCCT
GTATCATTTTTCAAAAGATATGTATTGATTGGATGGCTGACAGTTACGCTAGTTCTTCGA
AATGCCTATCAAGCATTATTGTTCAACAACTTAAGACGAGGAGTTGAATTTGAACCCATA
TTAAATCTAGCAGATATTGATAGAGCGGAGCTCTATTATTACATGTACAACATCACGCAA
AGATTTTTTGTTCGAAATCCCCACATTCTCGAACGGTCAGTCATAATGAAGGACAATATA
TCGCTCCAAGGAGTTCTGGGAAATATTGCGGATAACAAATTGAAGGCCGCTTTTCCGTTA
CCGAAATCAAATGTGGCGTTCTTCAACAAGCAACGGGTGTTCAGATCGAAGGTTCACGTT
ACTCAATACATCATTGAAACCTACGAGGTAGCAATACACTATTCCAAAGGATCTCCACTG
GCTGAGCTGTTCGATGCAGTGATTTCAAGAGTACGAGCAGGTGGTTTTCATGAATATTGG
ATGCAACGGTATCAAGGTCCGAAACTAGACCCATCAATAGAGCCTAAGCAATTGAGTGTA
CAGAGTCTCATGGGAGTTTTTATGATTCATGCGATATTATGTGTATGTTGTTGCATTAGT
TTTGTCACTGAAATGATTGTTGGAAAAGTACAAACTATGTATTAG
>AaegIr7r
ATGAAACTATGGAGTGTCGTTATTCTGATTGTATTTGTTGGTAGTTTGAGCTTTGGACAG
CTTTTCGATTCAGTGGACGATAAAACTTCAAATTTCATGAGTGAAATGCTTTTACAAATT
TTGTCAGAAATTAATTGTACAACAGTTAATTTGAATATGCGTTCACCGAATGGCCTTTGT
GAAAGCTTTGCATCAACTTTTCTTAGCATGTATAATGGTTCAGTGAAAATCAACTCCAAG
AGTTTCAATAAAAGTGACACTGTCATTATGATCCTTGATTGGCATAGGACCCAATCTATG
ACATATGATCACCTAAAAGGAATAAGGATGCTTGTATTGATTGCATGTATGACAGATACA
CCACATATTCGACTATTGATTCCAGATAGTTTAACGAAATCGATCATTACTAAAATTGCA
TTTATTACAATGGTTCAATCAGATATTCCAAATATTGCTGATATAAATATAACATTTTTG
GAAAGAATCAAAACGAGAAATTGTGAAATATTAAACACTAACATTATACCATTGAATCAG
ACCTTGAGTTACGGATCAACCATCATAAACTCCTCAGTTGGACACTTATCCAAGAATTTT
CAAGGATGCTCCATGGATGTTGGAATAGTCCTACTAGCGCCATTCACTGTCCTCTCTCGA
AAACATGGTTCTGCAAAATACTCTGGTCTGGAAGTTGATTTATTGAAAGTTATAGCCAAT
TATTTCAATTTCAAAATACGTTTCACTCCACCACCGAATGGAATGCAGTGGGGTGAACTG
CGAGAAAACGGGAGTACTGGTTTAATGGGAATGATACAGAATGAAAATGTAGATTTTGCT
GTCGGTTCAATTGGAAGATCTCTCGCTAGAAATACGATGTTACAAGCTGGGGTCGGAAAT
TTTTACGATCAAGGTATCTTCGCTGTTCCACCTGGGATACCATACACACCTATGGAAAAG
TTGACCATGCCTGCAACTACAAATACTTGGGTTTTTGTAATGGTCTCATTCATCATTTTT
TCGTTGCTGTTTTCGATCGATATAAACGAACAATTCCTTCGAATCCAATTCGATAAGCGT
GAAACATTATTCACGTATGCGTGGTCGATACTGATGGGTGGAGTAATGCACAAAACTCCA
GTATCATTTTTCAAAAGATATTTATTGATTGGATGGCTGACAGGCACGCTAATTCTACGA
AATGCCTATCAAGCAATTTTGTTCAACAACTTAAGGCGTGGAATTGAATTTGAACCCTTT
CTAACCCCGGCAGAGATTGACAAAGCAGGACTCTATTATTACATGTACAATATCTCACAG
AGATTTTTTATTCGAAATCCACACATTCTCAAACGATCTGTTATAGTAAAGGACAATATA
TCGCTCCCAGGAGTTCTGGAAAATATCGCGGACAACAAATTGAAGGCCGCTTTTCCGTTA
CCGAAATCAAATGTGGCGTTCTTCAACAAACAACGGGTGTTCAGATCGAAGGTTCACGTC
ACTCAATACGTCATTGAAACCTACGAGGTAGCAATACACTATCCCAAAGGATCTCCACTG
GCTGAACTATTTGGTGCAGTGATTTCACGAGTACGAGCAGGCGGTCTTCATGAATATTGG
ATACGGCAATATCAAGGTCCGAAACAAGAACCGTCAAAAGAGCCTAAGCAATTGAGCGTT
CACAGTCTTATGGGAGTTTTTACGATTTACGCAATATTGTGCGCATGTAGTTGTATTAGT
TTTATAACTGAAATGATAGCTGGTAAAAATAAAAGACTAATCTAG
>AaegIr8a
ATGTGGCGAATAGTGGTTCAGTGGTTAATATTGGAGTTAAGCATTGGATACAGTGGAATT
GCTGCGCAAAATAGTTCTGCAGTTTTCGACGAAAATGGAAATCTGGTGATTGGAATAGTC
GTTGTTCATGAACGTGAACAACCGGAAGTACCTGCACTTACATCGCATGCTATTCGTTCC
TTCTTGGGCGGACAAAATGGCGTATCGGTATTCGACTACTACATTGTCTACAATCGAGAG
CACGTGGTTTTCACTGACAATGCCGAACTATGCTCAGCATTGAATCGAGGAGTCAGCGTT
ATTGTGGACTTCACTTGGACCGACAGCAATCGCATCATGACCGCCGCAAACAACTTCAAT
GTCCCGTACATTCACGCCGACGTGTCGTCGCAGACCTTTCTCAAGGTGATGGAAAACTAT
CTACGAGCACGTGGCGCCAACGACGTGGTCCACATCTTTGACTCCACAGAGGCAGCCGAT
TCGGCAATCTACTTTCTCATCACCGAGTCGCAGTTGCGAACGATAATATTCGACTGTCTC
AGTGATACGTCTATTGCACGGATTAAAGCTGTCCGGCCTTATCCGTCGTTTTACACGATC
ATCGCCAAGACGGCTGATATGAATGCTCTGTTCAAGAGGGCACTCGCCCATGGATTGGTC
ATGAAAACGGAAAAGTGGAATTTGATGTTCTTGGAGCCCAATACTGAAGCGTTTGAATAC
CATGAAATGTATCAGACCATGAGTCGACTTATGTTGGATAACAGTACCTGCTGTATGCTG
ATGAACTTGGAAGGAGATTGCGCTTGTCCTAGTGGATTCAAACCGTGGGAAGCTCATCTG
GGAAATGTGGTAACCAGTGTGCTGCAGAAAATCCAATTGGGTCAGCTTCCATTGGTAACC
CAACAGGATTGCAGCGGGATTGAATCAACGAATGGTTCCAACAATGGATACGACATAATG
ATGGATCTCCGGTCGGATTCTCGGTTCTGGATGCCTGACGGCAGTCGAATGTTACGATAC
AATTTGAACGTTTCGATTTGGACATCTGTCGACGATAACGGGTCTGCTGCAATACACCTT
GGGACGATCGAGAAGGGTGATGTGGTACCGTTCGTGGGTCAGAAGATCAAACCGACCAAG
CGGTACTTTCGCGTTGGAACTACCGAGTCAATCCCTTGGGCCTACAGGAAACGCGACCCA
CTTACCAATGAGATAATGCTCAACTATGTCGGGGAACCAATTTGGGAGGGATACTGCATA
GATTTCCTGCATCAGTTGTCCACGGTGATGAACTTCGACTACGATCTGGTGTCGCCCCAG
AAGGGTACCTTCGGTATGAGGGATCGTTCAGGAAATTGGAATGGCTTGATCGGCGATTTG
GTGGTTGGTGAAATAGATTTTGCGATGGCCGCTATAAAGATGACCGCTGAAAGGGAAGAA
GTGGTAGACTTTGTGGCTCCGTATTTCGAGCAGACAGGTATCTTGATTGTGATGAGGAAG
CCTATACGGGAAACGTCTTTATTCAAGTTCATGACCGTTCTGCGATTGGAAGTTTGGCTG
AGCATATTGCTGGCGATCGTGGCAACGGCCGTAATGCTGTGGCTATTGGATAAATTTTCA
CCATATAGCGCTAAGAACAACAAACAAGCTTATCCCTATGATTGCAGAGACTTCACTCTC
AAGGAAAGCTTCTGGTTTGCCTTAACTTCATTCACTCCACAAGGCGGTGGAGAAGCCCCA
AAGGCACTTTCCGGACGTACCCTGGTGGCGGCATACTGGTTGTTCGTCGTACTAATGTTG
GCTACATTTACCGCGAACCTGGCTGCGTTTCTTACCGTTGAACGTATGCAGACTCCGGTA
CAATCCTTGGAGCAGCTGTCCCGTCAAAGTCGCATCAAATACACAGTTGTGAAGGACTCC
GACACGCATGATTACTTCAAGAACATGAAGAACGCCGAAGACGTACTGTACCGAATGTGG
CGTAATCTGACGCTTTCGAGTGGAAACGACCAGACGCAGTATCGCGTTTGGGATTACCCG
ATCAAGGAACAGTATACCAATATCTTGGCTGCCATAGAGTCAGCGAATCCAGTCCAGTCG
GCTGAAGTTGGATTCCAACGAGTCAACGAGGGTCTAGAAGCGGATTTTGCATTCGTTCAC
GATTCAGCGGAGATCAAGTACGAAATATCACGCAACTGTAATCTCACGGAAGTTGGGGAA
GTTTTCGGTGAACAGCCGTATGCGATCGCAGTTCAACAGGGAAGTCATCTGCAAGACGAG
TTGAGTTATTACATTCTGGAACTGCAAAAGGAACGCTACTTCGAATCGCTGACGGCAAAG
TTTTGGAACAATTCGGTACGCGGAATTTGTCCCAATACGGACGACAGCGAAGGAATAACA
CTGGAAAGCTTGGGTGGAGTGTTCATAGCGACTCTTGTGGGACTAGCCCTGGCAATGGTA
ACTTTGGCTGGGGAAGTGTTGTATTACCGCCGTAAGGATCAGAAGGGCAAGCTGGTGCAG
GTTGAGCCGATGGATGTAGGAAAAAAGAAAGTAGTAAAGGATAAGCATTCGCTTACGTTC
AAAAATTTGCTGAACACTGTAGAAATGAAGAACAATTTGAACAAGGTCGTGGAGAAAAAG
ATCCCAAAGGAGATCACCATTGGAAATAAGTTTGTGCCAGCATCGGAGAAGCAACAGAAG
ATCAGCTACATATCGGTATTTCCTAAGAATCCGATGAATTAA
>AaegIr21a
ATGAAAAGTGTTATCCTGATTAGTCTGTTGTGCTTCTTGTGGTTGGAATTGCTGTTGGCC
TTGCAAGGCATTCGCTTGGATGAGAACCCTGTTCATGGGGCCTTGATTGCGTACAAGTCG
TACGATGTTGAGGCACGTCGGAATCGGTACTACGAATTGAGTAGTGAACAGTACGTTTCC
GGGAGCTTTGTGTCGACGAATGATACTTGTGATGCTCGAGATGACCAGACGAGAGTCAAA
CGCTACAACGATCCCACATTCCGAGGGAATCCCAAAACTCGGGAACAGGTTTGGGCTAAG
AATTTTGCCCATGTAATGATGGCCGATCAACAGTCCATGTCCTTAGTGAAGCTTTTAATC
CGTATCGTTAACAAATATTTGAGTTCATGTATCCCAATCATTTTGTTCGACATGTATGTC
GAACAGAAGGAAACTTATGTAATGGAAGCTCTGTTCAAGGAGTTCCCGACAACTTACGTA
TGTGGCAAGATAAGTGCAAACTATACTCTTCAAAATCCAGAACTATTGACACCATCAACT
TCAAAATGTCGAAGCTATATTCTGTTCATTTCGGACGTAATGATGACCCGGAAGGTACTT
GGACCTCAGTTGACTAATCGCGTAGTCGTCGTTCCGCGGTCTAGCCAGTGGAAGCTTCAA
GACTTTCTGTCCTCCAAGGAATCCAGAGACATCTTGAATCTTCTAGTTATTGGTGAATCA
TATTCAACCGAGAAATCAATCAATAGTGAATCTGCTTACGTTCTGTACACGCACGAATTG
TACATCGATGGATTGGGTTCGAATCGACCTATAGTGCTAACTTCCTGGATAAACGGGAAG
TTTTCTCGCCCAAATTTGGATCTATTCCCACCAAAAATCCGAAAAGGTTTCTCCGGGCAT
CGCTTCACGGTATCCGCAGCTCATCAACCGCCATTCGTGTTCAAGATCATGTCTACGGAT
GGGGTAGGAAATATTGCCATTCGCTGGGATGGACTTGAAATGCGAGTCCTGAGGACGCTG
GGAAATTATCTGAACTTCACGTTCGATATCAAGGAACCTTCTAAGCCGTATCTTGGCTCG
GGAGACGCCGTGACGGATGAAGTAGAGCGAAAGCAAGCCGATATTGGGTTGGCCGGAGCC
TTTGTGACGAGCGAACGAAATGTCAAAGCCGAGATGTCGGTGTCTCATTCGACGGATTGT
GCGGCTTTTGTGACCCTCATGTCTTCGTCACTGCCGAGATACCGAGCTATTCTCGGTCCG
TTTCAGTGGCCCGTATGGTTGGCCCTGACGCTCGTCTACCTAATGGCCATCTTCCCGCTG
GCTTTCTCGGACAAATTGAGTTTGCGTCACTTGATTGGAAACTGGACCGAAATCGAGAAC
ATGTTCTGGTACGTGTTTGGAACGTTCACCAACAGTTTGACATTCACCGGCGAGAACTCC
TGGAGTAATACCAAGAAAACCTCAACCAGGATGCTGATCGGCATTTACTGGGTATTCACG
ATTATCATCACATCGTGCTACACGGGATCGATCATTGCGTTTGTAACGATGCCCGTGGTC
CCGGACACAATCGACTCGGTGGAACAATTGAAAAGTGGCTTCTTTCGGTTCGTTACGCTT
GATCGTGGAGGTTGGGAACGGTGGTTCTTGAATTCCAGCGATGAGACGACGGAGAAGTTG
ATCCAGAGGTTGAAGTTCGTTTCTAATCTTGACGAAGGCATTAGAAATGTGACGGAAGCT
TTCCTCATTTCGTATGCGTTTATTGGATCGAAAGCTGAACTGAACTACTTGGTGCAGTCG
AATTTCTCTGATGAATCTGCCAACAAACGATACACGTTGCATGTGAGCAAGCAATGTTTC
TCTTTATTTGGTGTTTCTTACATTTTCCAGTTGAACTCAGTGTATCGGGACAAGTTTAAC
AATGCTATATTGTATATGCAGGAAGCTGGGATCCTTACCAAACTATCTAAAGACGTTTCT
TGGGACATGCAGAAAACTAAAAATGGACGTTTTCGTCAGGCTTCGGTTGGTAAAGTTTTA
AAAGTACCTACCGCTGGTGAAAAGGGTCTAACGTTAGGTGACACGGAAGGTATGTTCTTG
TTGATGGGTGTCGGCTATTTGATAGGGTTAGCTGTGCTTATATCCGAATGGGTCGGGGGT
TGTACCAACAAATGCAGAGAAATCATCAAAGCTAGAAAGGACCGTTTCCTTAGCCCTGGT
AGTACCGTACCGCAGTCAAACATTTCTTCTGCCAACCAAAATTCACCACGGAAAAGACGA
AGACCCTCAGGGAAGGAATACAGCTTGTTGGATACGGCTGAAAGCGCATCGACAAATCCA
CTGACTCCACGAGAAGCTGAATTTGGTAGCATTGGTTCAGATGGTAGCGATGGAGGTCTT
CACAAAAGAAGTTTGTCTGAAAGCATTCACAATGTCAGTCCGAGTACGTTGAAGGAATTG
TATGACGGACCTAATCGCAGGCATTCCACTATCGTTTACATGGATGGCAAGATGATGTCG
GAAGATGAAGCGCGTATCTACGCTGCAACTAATAAAAACAAACAGAAGCATCATTCCAGT
TTGAGCTCGGTTGTTGAGCATGAAGTAACACGACTCTTCAAATACCTGGACGATCATAAA
ACAACGCAAGAGGATTTGAGAGACCAAACGGAAAAACGGCATCATCATCATCACCATCAG
CATCATCGCCGACAGCAATCGATGAAGAAATCCATCGAAGTGGAAGCTGAAGTGAATCAT
CCTGGGCTGTCGGAGTTGGGTTCGATGCCGAAACCTATTCGTGTTCCCAGTTTGGAGGCT
CCATTCGGAGAGAAGTTGCTTCATTGA
>AaegIr25a
ATGTTCAGATTGCCAAAATTTATTTGTTTTTCATTTTGTGGTATACATTGGCATACTTTT
TCTGTGATATTATTTTATCTAACTTCTCTGAACAGTCCTATTAGAGGCCAGACAACACAA
AACATCAATGTTCTGTTTGTGAACGAAGTGGGTAATGATTTGGCGCAAGTTGCTGTAGAT
GTTGCGCTGAACTATATAAGAAAGAACCCAAGCCTCGGACTTTCAGTTGAGCTACTAACC
GTCGAAGGAAACCGTACTGACAGCAAAGGGCTGTTGGAGTCGTTGTGCTCAAAGTACACT
GAAGCGATCAACACCAATCGGCCACCCCACGTAATATTTGACACTACTCTTACGGGCGTT
TCTTCGGAAACGGTGAAATCCATTAGTGCTGCGCTAGGAATTCCTACGGTTTCCGCATCA
ACCGGCCAAGAAGGCGACTTGAGGCAATGGCGATCTCTATCAAACGTAAAAAGCAACTAT
CTGTTGCAGGTTATGCCTCCAACGGATATCATTCCAGAGGTCATACGAGCCATCGTTACT
TACATGAATATCACAAACGCCGCAATACTTTACGACGAATCGTTTGTCATGGATCATAAG
TACAAGGCATTGCTTCAGAATTTCCCAACTCGACATGTGATAACGGCGATCGGAAATGAT
CGCGACAGAGCCGAGCAAATTGAAAAGCTTCGAAATCTAGACATTAACAACTTTTTCATA
TTGGGATCGTTCGCTTCGATAAAGAAAGTTCTGGAATCTGCCAAGAGAGAATTTTTCGAA
AGAAACTTTGCGTGGCATGCCATAACCCAATACCAAGGGGAGTTGTCCAGTAATATTGAG
AATGCAACTATAATGTTGCTGCGGCCCGTATCGGACAGTAAAAGCAAAGATCGCTTAGGA
GTTATTAGAACAACTTACAACATGAAACAGGAACCGCAAATAACAACGGTGTTTTATTTT
GATTTGGCGCTTCGTACTTTTCTTGCCATCAAGAACATTCTACAAGTTGGTGCCTGGCCT
CCAAACATGAAATATCTGACTTGCGACGAGTACGACGGTACCAATTCGCCAAATCACACC
ATCGATTTGAAGTCCGCTTTCATAGAGGTCACCGAACCCACAACGTATGGGCCGTTTGAA
TTTCCGAAAGGTAAAACCCCCTTTAACGGGCACAGTTTCATGAAGTTCGATATGGATATT
AGCGCTGTCACGATAAGAGGCGGAGCTTCCGTCAGCACTAAGAATCTGGGCAAATGGGAA
GCCAGTTTGGACAATGCTCTATACGTGACAAGTGAGGATGATATGAAAAATTTGACGGCC
GACATTGTGTATCGAGTTTATACTGTGGTGCAAGAACCATTCATTATACGAGATCCAACT
GCTCCCAAAGGTTTCAAAGGTTATTGTATCGACTTGTTGGATGAAATTGCAAAAATTGTT
AAGTTCGATTATGAAATCAAGGAAGTTGAAGATGGCAAGTTTGGAAACATGAACGAAAAA
GGTGAATGGAACGGTATCGTACGCAAATTGATCGACAAGCAAGCCGATATCGGTTTAGGA
TCGATGTCCGTGATGGCCGAGCGGGAAACTGTAATTGATTTCACGGTGCCATATTACGAT
TTGGTTGGAATATCAATCATGATGCTGCTGCCCAGTACACCGAGTTCGCTGTTCAAATTT
TTGACCGTGTTGGAGACGAATGTGTGGCTTTGTATTCTCGCAGCGTATTTCTTCACTAGT
TTTCTCATGTGGATTTTTGATCGGTACAGTCCTTACAGTTACCAGAACAATCGTGAAAAG
TACAAGAATGATGATGAAAAACGAGAGTTCAACATTAAGGAATGCCTATGGTTTTGTATG
ACTTCGTTAACGCCGCAAGGAGGTGGTGAAGCTCCGAAAAATTTATCCGGACGGCTGGTG
GCGGCAACGTGGTGGTTGTTTGGATTCATCATCATTGCATCGTACACTGCTAACTTGGCT
GCTTTCCTGACCGTATCGCGATTGGACACTCCCGTGGAATCGTTGGACGATCTTTCGAAG
CAGTATAAAATTTTGTACGCCCCTTTGAACGGATCTTCGGCTATGACTTATTTCCAGCGA
ATGGCGGATATCGAAGCCCGTTTCTATGAAATTTGGAAAGAGATGTCGCTGAATGATTCT
CTCACACCCGTGGAGCGCTCGAAGCTGGCGGTTTGGGACTATCCCGTCAGTGATAAGTAT
ACGAAAATGTGGCAAGCAATGCAGGAAGCTGGACTCCCAAATAGTTTGGATGAAGCGGTC
GAGCGTATTAGGAACTCCACATCGGCCACTGGTTTCGCTTTTCTGGGCGATGCTACTGAT
ATACGATACAAAGTACTTACAAACTGTGATCTACAGATGGTCGGCGAAGAATTTTCTCGC
AAACCGTATGCCATTGCAGTACAGCAAGGATCGCCGTTGAAAGATCAATTCAACAATGCC
ATCTTGATGCTTCTCAACAAACGACAACTTGAAAAACTCAAGGAACAATGGTGGAAAAAT
GATGACATTCAAAGCAAATGTGAAAAACCGGACGACCAATCCGATGGTATTTCGATTCAG
AACATTGGAGGTGTCTTCATAGTGATCTTCGTCGGCATTGGAATGGCGTGCATTACGCTG
GTCTTTGAATTCTGGTACTACAAATACCGCAAAAACGTAAAGATCATTGATGTCGCCGAG
GCTACGGAAGATAAACTGGCTCAGAAGACGTCCAATTTGAGGTTGCCAAATTTGAAGAAC
GAATTTGGCGCTATGGGCCAAATAAAGGATGACAGTCAGAAAACGCAATCCATACGGACA
CGCACACAAACGATAGACGCCAACAACTTTAAATCTCGTTTTTAA
>AaegIr31a1
ATGAATCCATTGTTGCTCGTGTTGATAACTGCTACGGCAGTTTGCTGCATCAACATACAA
TTGGTGAAGGATTTTCTAAAATTCAAACAGTCGAAAAGTGTGGTGCTTTTCTTGTGCGAT
CCGTTTGAGTCGCGCACCATTTTCACCACCCTGAACGATGACCGGATGTTTGTGAAAATT
ACTAACATGAAAAGTCAGTCATTCCATTTACCGACAATACTAACGCCCAATGCTTACGCT
CGAACGTCGTTTATATTCGACTACGGTTGTGAGCCGTACCTTGAGATACTGGAAAAATTT
TCAGATCAACAGTACTTCAATTTGACATATAGTTGGCTGTTTACCACAGCAGAAAAAAGC
TCACCGATCCAGTTGATGAATTCTTTCTCGCATTTGAATGGAGTTCAAATGAACTCGGAT
ATCACTGTGGCCTTGCCCAAAAATGCTTCCGATGAAAGTTTCGATCTTTTGGCAGTCTAT
TCCCCGGGAAGGCATTTGTGCAAGGACACTTATCAGTATAAGTATGGCGAGTGGAATATG
AAGAACGGAGTGATCGTCGTTCCGGGATTTAGTATTTATAACGAGAGAGCTGACTTCAAA
GGGCTGCGCTTACGTGGCGTCACAGTGATTGATCGAAATAATGTGACATCCGAAGATGTG
GATAGGATTCTGTCTGCTGCCGGTCGACAACAAGGAGTGGTTCTATTTATCAAGTACCAT
TATGCGATATTGGCAATTTTACGAGACTATCATAACTTTACAATTCACTACCGCATCGCT
CGAGGTTGGGCCGGGCGGCTCAAGTCGGGATTCCGACTGGGTCTGTTGGGAATTATGGCA
CGAAATGAAGCTGATGTCGCCACTACCGGCATTTTGCATCGAACTAACAGACACGCCGAG
TTTGATTTCATACATTTCAGCTGGGAATTCACTACCGGTTTCCTCTACCGGATGACGCCG
CAACTGCGAGATTCTTCCGGATCCGGCAGTTTTTGGACCCCTTTCGATGGCATGGTTTGG
CTGGCATCGGCTGTTACAGTGATCACAGTGCTTTTCGTTCTCAAACTAGTTTTGCTGATA
ATTTCCAAGATAAAGCTATATGAGCCAACAAGGAATGGTCCGTTCATGTCTTACATTGTC
GATGTGATTGCGACCATTGCCCAGCAGGGTAGCTCCAATCAAGTGTCGGGTCGAATCTCC
ATAAGAATCATCATATTCTCATTACTGTTTCTTACACTTCTACTGTACAACTATTATACA
TCATCGGTGGTCGGAGGATTGCTCAGTTCACCTGGAAAAGGTCCCTATACGATCAAAGAG
TTTACAGACAGCCCATTAACACTTTCATTCCATGATATTGGATATAATAAAGTGCTGTTT
GCCGAATCCAAGGACCCAACTATTCGTGAGATGTACAGAAAAAAGGCGGAACCTTCTCGA
GAGGGCAAAAACACCATACCGGTCTATGCGGATGTTTCGACGGCCGTTCCTTACCTGAAG
CAAGGTGGATATGCTTTCCATTGCGAGTTTACCGAGGTGTTCGAAGAAATTGCCAACCAG
TTTGATGCGTACGAAATCTGCGAGTTGCGCACGGGAGCCAGCCTATTTTCGGACCTGAAT
ATAATCGGCATGATTCTACCGAAAAGGAGCATGTACTCGGAAATTTTCAAGACTACACTG
ATACGAGCACAGGAAATTGGATTGATAAAGCGAAACCTTAGAAGGTATAGACCGGAAAAA
CCAACCTGTCAGGCTGGAAGTCGAATACATCCCGTAGAGTTCCACAGCGTTCGAACAGCT
TTCGCCATTTTGGGTGTTGGATTTGCAGCTTCATTGGTATTTTTTAGTTTCGAGCGTTTA
TGGTTCAATTCCATTCTTAAGCGTGAGTCAATGAATTTTATCCAATGA
>AaegIr31a2
ATGTGGTCCCATCAACTTTTCTTGGGGATTTTCTTCTGTTTACACACGTATGCTTTCAAC
ACGGATTTCGTTGTCGATTTTCTCAACATGAAACAATCAAAAAGTGTGGTGATTTTCCAT
TGCAATGAAAGGGAATCATATGAGCTCTACCAAGCGATGAGATACACTAATATTTCATCG
AGATTCATCAATATAGCAAAAAGCAAGAACTTGTTAGCGACGGAAGTGCTTCCCCAAGGA
TATTATGGTAGAACAGCGTGCATTTTCGATTACAGCTGCAACGAATCTTTGGTTGTTTTG
CAGAAGTTTTCAGTAAATAGGTACTTCAACATTACCTACAGTTGGTTGTTTCTGAGCATT
GATAATTCGATAATTGATGAAAAAGAAATTCTTCATAAGCTAGATGCCATACAAATGAAT
TCTGATGTTACCGTTGGGAAACCGATTATCATGACAAATGAAACGAACTACGAACTGGAA
GATGTTCATACTATAGGCAAACATTTGTGCAAAGATGTATTCCATATCATATATGGCAAA
TGGAATCCCAGTGATGGATTAGTAATTGATCGTAGTTATAACCGTTACTATGCGAGAGGT
AACTTTGGAGGAATACAGTTACGTGGTGCGACTATAATTGATCGTGATAACGTCACGGGA
GATGACGTGGACAATATTCTATCAGTTCCTGGAAGCGAGCCAGGAATTGTAGTTTTTGTA
AAGTACCATTACGCATTACTAAATTTTTTACGGAACTACCATAACTTCACCATAAAATAT
CGAGTGGCGCGAGGATGGTCTGGGCGTCTTAAAAGTGGATATCGACTTGGAGTGGTGGGA
ATTCTTGCTCGTAACGAAGCGGACGTAGCAGCCACCGGGATATTTCAAAGGATAAATCGG
CATGCGGAGTTTGATATCATCCATCAGAGTTGGGAATTCAAATCTGGGTTTATCTATCGT
ATAACACCGGAATTGACCAATGCTGCTGGTGGTGGAGATTTCTTCAAACCGTTCGGCAGC
TCCGTTTGGATTGCATTATTATTGACCCTTCTGTTGATAGTGATCGTACTGAAGTTGTCC
GGAACATTGCTTTTCAAAACATTTCAAAATGAGCTAAATCTTTCCTGGGCAGCATATATT
GCGATCGTCGTTGGGACCTTATCTCAACAGGGTATTCCGGGTATAATTTCGCCGAGATTT
TCCCTGAAGGTTGCTTATTCCTCATTGCTCCTATTGGTGTTGGTGGTCTACAACTATTAT
ACGTCGGTAGTAGTGGGAGGATTGCTCAGTTCTCCTGGCAGTGGACCGGAAACCGTAAGG
GAGATCATCGATAGTCCTTTGATTGTCTCGTTTCGCGATATCGGCTATCATAAAATATTG
TTCAGGGAAACAAAAGTTCCTATCATACGGGAATTATATGATATAAAGGTTAGACCATCA
CGCGAAGGTAAGGATCTTCCCCCGGTATACACGGATGTTGTCACGATTGTTCCCTTCCTC
AAACGTGGCGGATACGCTTTTCACTGTGAAATGACGGAAGCATTTCAAGAAATTGCATAC
GAATTTGATGCCAATGACATTTGTGAGCTGCGCACGGCAAAGGGATTGTTCAACGATCTG
CGATTGATGAGTTTTGTGCTACCGAAGAGGAGTATGTACACGGAGATGTTTCGAATTACC
ATGATGCGTATTCAGGAGATCGGATTGGTCAAGAGAACCCTCACGATTCACAAAATTGAG
AAACCGATTTGTCAATCAGGTGGAAGAGTTCATCCGGTGGAATTTTTCGGAGTTTCCACT
GCCTTTTTTGTTTTGTGCGGTGGAATGGTGCTGGCAACTGTATTGCTATTTGCAGAAAGG
ATGAGTATTCGAAATACGAAAAAGGCCAAACACGGCAGTCCAATGTTCAAAAAACGAAAA
TGA
>AaegIr40a
ATGTGGCTAATCGGGTGCATTTGTGTAGTGCTCCTAGGCGGAAAACTAATCTCAGTCAAA
GCTTACCATGCTCACCTGGCACCCCTTCCGGATCTCTCCAACCACTCCGGGATGGTCCTG
GGCCTTTCGGAAATGATCAACCTGCTGGCGCCGAAAACCCTCGCAATCCTAGTGCTCAAG
GAAACCAAAATCGACAAGATCGATCGCCTCACGGTGATGATTCACCACCACAACATTCCC
ACCTGTATCTTCAACAATCAGGACGAGTACTTCCAGTACATCGGGAACAATCTGAAGAAA
TCGCTGGAAACCACGAGCCTCCTCTTCTGCCATCCGGAAGAGATGCTCGGGGAACTGATC
GATCGACGGCTAGCGCATCGGCTAAGTTTGTACATCTTCTACTGGGGTGCACGCAAGGCT
CCGACCAATCTGGACCGATCGCTAATGCGGGAACCTCTGCGCGTTGCTGTCATTACCAAT
CCCCGAAAGAACATCTTCCGGATATTCTACAACCAGGCGAAGCCGAACAACCGAGGCGAG
CTGCTCAGTGCGAACTGGTTCGATGGGAACGACATGACCTTTCAGAAGGTTCCCTTGCTG
CCGACTCCCACCACGGTGTACAAGAACTTTGAGGGACGGGTCTTTACGATTCCGGTTATC
CACAAACCGCCGTGGCATTTCGTGACCTACCGCAAGGTGAACGAATCGTCGCTGAACGAG
ACGGACGTGGATCAGCTGGAGCTCAGTGCCAACGGTACGGACAACGAGCAACTCGAGGTG
TTTGAGGTTACCGGCGGAAGGGATCACAACCTGATACAGCTGATCGCCCATCGGATGAAC
TTCAGCTTCAAGTACGTCGACCAGGAAGATCGGATACAGGGAACGGCGGTCGGTCCACCG
GAGAATGCGATTTTCACGGGAGCTTTGGGTATGCTTCAGAGGCGCGAAGTGGATCTGTTC
CTTGGGGATGTGGCCGTCACTTGGGAACGGATGCAGGCGGTGGAGTTTTCGTTTTTCACC
CTGGCGGATTCGGCTGCGTTTGTTACGCATGCTCCGCGGAAGTTGAGCGAAGCGTTGGCG
CTGGTAAGGCCTTTTCAGGTAGCGGTGTGGCCGCTGGTGCTGTTGACCATCATGATGTCC
GGTCCGATTCTGTACATGATCATTGCGATGCCGTACCGGCTGGAGGACTGGGCCCGCGGT
ACGATGGCCAGAAGGAGGCGGTTCAAGGTTCAGCGAGGTTCGGCATTCTACCACATGCAG
TACATTCAGGAAATGAACTACGGAACGCTGCCAGGGGGCGCGGAGATCGCTGGGACACCT
CGCCATCCTAGTCTGGACCGGTGCATTTGGTACACGATCAACGTCTATCTCCGGCAATCG
GCGACCATTCCGTACAACGGTCACGTCTCCCGATTCTTCTCAATTCTTTTGTGGCTATGT
GCGACTTACGTACTTGGGGACGTGTACTCGGCTCAGCTTACGTCTCAATTGGCAAGACCG
GCCAGGGAAGGACCCATAGATACCCTAGGAAAACTGGAGGTCTTCATGGAACGCGACGGC
TATCAGCTGTTGGTCGAGCGACAGAGCGCATTTCAGGCGGCCTTGGTCAATAGTACCGGT
ATTCTACAGCGGCTGTATCGCATAACCCAGCGCCAATCGCACAACGAGTCGTATCTGGTG
TCGTCCGTGGAGGAAGGAATTCGCATCCTGGTGGACAACTCCAAGCGAGCGGTGTTCGGA
GGCCGTGAAACGCTGTACTTCAACACCAAACGCTACGGGGCTCATCGATTCCAGTTGAGC
GAGAAACTCTACACCCGGTATTCGGCCGTGGCCGTGCAGTTCGGGTCGCCGTTTCTGGAC
AGTTTGAACGAAGTAATCATGCGTCTTTTCGAGGCGGGAATCATCGAGAAGATAACGATA
GCGGAGTACGAACGGATGTTCGGCAGTCAGCTCGGACAGTTTGGGGACGAGTCGGCCAAA
ACGACCAAACCGGAGAGTTTCGAAACAGAAGGTGGAAAGTCGAAGAAAAGCACCGAGAGT
AACGAGAAGCTACAGCCGATGAATTTGCGAATGTTACAGGGAGCGTTCCTGGCCCTTGCT
TGTGGCCATTCGCTTGGCGTGCTCACTCTGGTGCTGGAGAACAAAACCAAATGCATCCAG
ATTTCTTTCGGATGGATCAAGGCATGGCTCCATCGGATTGGTCTGATTTTCTGCAAACTC
GGGAAGGTCGTTTGGCGCTCGTGGAGGCGCCTGCATAATGATGATTGA
>AaegIr41a
ATGTCCAACTTAAGTCTTAGCTCTTTGTACCCCACAGAAAATCCGATTGATGATGGGATG
TTGACGCTAATCAACATTATTGCTTTACGGTATTTAATGAATGTTTATTGCACTTGTATA
ATTAGCAGAGCGCCAGAAAATGACTATTTATCCGGATACAAGCCACCACACTCAACAATC
TTGATAGACCAAGCAACAGTTGGTGAGCAAACAATGATGGATAGCATTGAAAATGGTTGC
CAATCCTTCATTATAACCCAACAAGCATCCCAGACGTTCCTAGATGATTTCAATTTCCTT
CATGACAGAACAATCACACAACATTCCAACAAAAAGATCATAATTCTTATCGACAGCCAA
ACCAGTGAAATGGCAACTGATCAGATTTTCCAACACGATGCCATTCATGATATTCCTCAG
CTATTGCTTTTGATTCCCAAAGGCCAAGATCGAATAGATCTGATGACTAACAGATTCGTC
ACTCAAGACCATCACCATGAACTGATCCTGCTGGATAGATTCGTTCCTTCCCTTGGCACA
TTCAAGTACGGGAATAATCTGTTCCCAAACAAGTTACACGATTTGGAAGGTCGTTTCCTT
CGCTTAGCATTGTTCAAATATCATCCTTACACCATTTGGAACGAAGTCAGCTCAATCGAC
GAATCCAATGCCAATTATGAGCAAAAACCAACGCTAAGCATCGATGGAACCGAGAGCCGA
ATATTTTTGGAATTCTGCTCTACGTTCAACTGCTCTTTGGACATCTCGCTTGATGAAGCC
GGGGAATGGGGCGAAATTTTCGACAACCGCACAGGAAATGGCATTATCGGGGCTGTCGTG
GAACGTCGGGCGGACATTGGGGTCGGTGCCCTGTACTCATGGCATCACGAATCCATCTAT
CTGTCTCTGTCGAAGCCGATCTCGAGAACCGGAGTTACGTGTATCACTCCCAAACCGAGG
CTGCTCAGCGGTTGGCTCATACCGATTCTGCCGTTTTCGCAGAACTTGTGGATTGCCGTG
TTGAGTACGTTTCTATGCATGAGCTGCTTCTCGCTTTTTGTTAACTATATGGTGGATAAT
GTGCTGAATAAGGAGAATCGACGCGTAGACCTGTGCGAATCGTTCATGATCATAGGCAGT
ATATTCATCTTGCAATCCGTTCTGCTGAGGATAAACCGCAGCAAACTCGTGTCGCAGTTG
ATAGTCATGGGATCGCTTCTGTTCGTGGGACTTATGATCGGCAACCTTTACAGTGGAGGC
CTTTCCAGTATCATGACTATTCCTCGTTACGAGCCCCCAGTCGACACTCTGGAAGATCTG
GCTAACAGCAACCTGCCGTGGGCGTCAACTCACGATGCATGGATCTTCTCCATCCTGATG
GCGACTCAACCGACTATCATCAGAATCCTACACAACTTTCAAACTCACCCGAAAGAAGTA
CTTCACAAACACACCAAACAGCTAGACATGGCCTACAGCGTGGAAAGATTACCGTACGGC
CACTTTGCAATCGGCGAGTACATCGACGAAGAGGCGTCCCACAAGTTCCATCTTATGAAA
GAAGATATCTACTGGGAGAACTGCGTAGCCATGTCCACCAAAACGTGGCCCATGATGGAC
CAGTTGGACCAACTGATTTTGATCATATTCCAAAGTGGCATACAACGCTACTGGGAATTG
CAGGTCGTGTCGAAATACGAGAACGATGAAGTTCAGTTGGCCATCGCCACGTCACGCCAT
CCGGAAAATGATGGGCCAATAGTGTTGCAACTTTCTCATCTGCTGGGTGCGTTCCTGATG
CTAGGCTTCGGATTGGCTGCCGGACTGGCAACGTTTATGGTGGAAGTGATGCTGGGAAAG
TTTATGTGA
>AaegIr41b
ATGAATGGAACACTTCAGCCAATATCATCCTTGGATACAAGTGTTTTGTCTGAGCTATTT
GGAGTTATCGCCATCAAATATTTGTACTTTTCGTACAGCTTCTGTTTCGTGACAAATGGC
AAAAATGACGATAGATTCATAGGAGTGCAATTCGATAAACCTTTTATCAGCATCAATTTG
GAAGATGTGACCGAAACCGTTCAAACGGCTAATTTGGAACTGGGATGCCAAGTGTACATA
CTATCCGAGCGGGCTGCCGTTGATTTTCTGGACAAGTACCGACACCTACAGGATCACACA
AACCAACGGTTCCCCAACAAGGCTTTCGTTGTAGTAATGGAACAAAACGCAGAGCTCGAT
AAGCTGCAGACCATTCTCGATCGCCCAATCGTGTGTGACATACCGAAGCTTTTGATCTTG
AACCCTTCTGACGAGAACGGAACGGTAGATTTGTGGACAAATAAGTTTTCCAGCCTAGGA
GGTCACAGGAATCTGATGTATTTGGATACGTATTCAATGATAGTAGGGGGATTTCAGCAC
AACATTGATCTGTTCCCAGATAAAATAAAAGACCTTGAAGGTCGATTCATAAGGCTCGCT
CTTATGAATTACGAACCCTATACAACTTGGACTGAAGTGGACGACAAATCGAAAGCCAAT
GCTTACGTGGGAGAAAAGAAGAAGCTCCGAGTTGATGGCACGGAAACACGAGTATTCTTG
GAGTTCTGTGGCATTCACAACTGCAGCTTGGATATTTCAACTCAAGAAGAAGCCGAGTGG
GGTGAAGTTTACGAGAACTTTACAGGAATCGGAATCATGGGTGCCATTGCGGAACATCGT
GTTGATGCTGGAATTGGCGCTATGCTGGCGTGGTATTACGATTCCAACTCTCCGACGCAG
CCTTTGTCCCGCACTGGTGTAACCTGCATAACTCCGAAACAGAAACTTCTACCTTCATGG
ATGACACCAATTCTTCCCTTTTCAAGCTTGATTTGGATATACCTGATTATGACTGTGATT
ACTTGTTCAATAGTGTTGTGTATTATCAACTATGTGGTTACAAACTTGTTGAAATCCAAT
GACCCCGTTGACATATGTGAGGTGTTCATGTCCGTTTGCTCAGCGCTGGTTATATGCTCC
TCAATCTTACGGGTTGATCAATACAAACTGGCTTCACAGCTAACGATCATCATCATACTG
CTCTTCTCCGGTCTTATAATAGGAAACACGTACTGTGGTGGACTTTCCAGCATTATGACC
GTTCCTCAATACGAGAAACCGATTGATACGCCGGCTCAATTGGTTGCTCGGGGCATGATT
TGGGGAGCTTCGCATGACGCTTGGGTTTATGCACTAGAAGACTCCGATGAGCCTCTCATC
ATAAAACTGGCGTCCAACTTCCGGACAATGACCAAACCCATGCTTCAAGACCACGCCAAA
AGGGCTGACATGGCGTACGCCATCGAGCGATTAACCTACGGCCACTACGGCATATCGGAC
TACATCGCGCTGGATGTGGCACAAAACTTTCAAGTTATGGTGGAAGATCTTTACTGGGGA
CATTGCGTTATCCAGGTGCAGAAGACGTGGCCCATGGTGGAGCACTTGAACGAGCTGATC
ATGCGCATCTACCAGAGCGGAGTGCAACACTATTGGGAGGAGCGCGTGATGGCGCAGTAT
CCTGCAGCGTACACCGTCCAAAAGATCATTGCACTGGCCAGGATCCATGATAACCCGGGG
GCTATTGCGCTGCAGGTACACCATTTGGCGGGACCGTTCTTTATGCTGTTGTTCGGGCTT
GCGGGTGCTGTTTTTATTTTTTCGGTTGAGATTACGTGGCATTTCCTTGCTACTTCATCA
AAGAAAAAGTGTAAATAG
>AaegIr41c
ATGGATTTATTTGATCAGGCAACATCCACTGACCATAGTGCAGGGTCGCCCTTGATTTCT
CTGGTTAATATTTTGGCCGTATCATATCTTTCGGAGTATTACAGCGTTTGTGTTGTCAAA
CCAAAGGAAGAGTTTGTGATAATCGATGTGGAAATTTCAACGATGATTATAATCGTTGAT
GAGCGATTTAATCAAACATTGTTGCAAGGAATCGAGCATGGATGTCAGGCGTTCATTGTC
TTTCAACAGGTAGCACTGTGGCCATTTTTGGACTCGTTCCTGGACGTTCACGACGACTCC
GATCAAAGATCCTCGAGGAAAAAGTTGATTGTTGTGATAGATTCGACAAGCCCGGAGATC
TTCGAAAGATTTTGCAATCATCCTGCTGTGAAAGACCTTCCGGATGTCCTGATTGTTGTA
GCATCTACAGAAAATGAAACAATGCAGTTTTACACGACTGAAATTTCTGGAGATGGGACT
AGGGGCAATGTATTGGTCCGAATGTTACCCGTTACTCCACCGGATTATTTTTCCAATAAA
AGTAAGAATATGAAAGGTGTGCCGATAAGATTTCAAACGTTGATGTACCCACCGTTTACG
TATTATGCTGAGACTACGCCTGAAAATGCAAACGCCAGAAAGGATCCCCGATACTACGAG
GATGATACACCCATATTTATTGATGGAACCGAGCCTCGTTTGCTGGTTGAGTTCTGTCAA
CGAAAGAATTGTACTATTGATGCATATTTTGATGAAGTCGGTTTATGGGGAGGTGTTTCT
GAAAACCGTACTGGGACGGGGATTCTCGGCGCAGTTGCTACACGTCGGGCTGACTTTGCG
GTAGCTGCTAACTATTACTGGCTTGGTCCATACCGCTTCGCCACCTACTCCGAGGTCATC
AGCCGCTCTGGACTGATTGTGTTGGTCCCGAAACCAAACATAGTGGCCCCTTGGCGTACC
CCGTTTCTGTCGTTTTCCAAAAGTCTCTGGATGGCAGTGGCTGTTGCATTTTCGGTCGGC
GTTTGTGCAGTATGGTTGATCGAGAAGGGTCGCTCGCACATCGTGGGATCATCCAGGGGA
CACCCAAAAAGCCTCAGCGATTCTTTTCTCACTATGATCGGGTTCTACATGGAACAGAAT
GCCTTCATGAGGAACGATCTGATGGCTTGTGTTTTCCTGTTTAGTGCTTTGCTGTTTGCT
GGCTTTATGGTAGGAAACCTTTACGGAGCTGGTTTGGCGGGCATCATGACGATTCCACAG
TTTGAAAGAGCCATCGAAACGCGACATGATTTGGCTGATAGGGGTCTGATATTTGTTGGA
AACGATCTGGCATGGATGTTTGCCCTAATGCCTTCTCCTCAGGCCTACATACAAAAAATC
GTGAGACACTTTAAAGTGGTAGACGACGAGTATATGATACAGCACAGGAACATCCATGAC
GTGGGATACATCGGAGAGAGAACACAGTTTGGACACTTTGGACCCGTAGATTACTTGGAC
GTGGAGTCGTCCAAGCACTTCCAACTCCTCAAGGAGGATTTGTCCTACCAGTACTGTGTG
GTGATCCTTACCAAAACATGCCCTTTCAAGCAGAGCTTCAACGACCTTATGATAACCATT
CGCCAATCTGGTATCCAATACTTTTGGGAAACTTTGGTCGCCAACCGTTACCTCAGTGTA
ACAATTCAACAAAATCTACTGGGCAGTGGTCCCTCGGACAACGATGCGGTGGTTCTTGGC
GTGTCGCACTTTTTGGGTGCATTTCTGATTCTAAGTATTGGATGTTCGTTCGCTTCGATA
GTTTTCTGCTTGGAGTGTGTGTATGTAAAGCTGAAGAAATCTGGAATCAAAATAAATTGG
ATGATGGGATGGAAAAACGTGCTATCATTTCCGTTGTTTGGCAGTAAATACATCGAAAAG
AATAACGTTGTTAGTAACGGAAGATCATAA
>AaegIr41d
ATGGAAATCCCAAACGTAAAGCCATCCAGTTCACCGTTAATGCGTTTGATCAACTATCTT
GCAGTAACATATCTGTCGAATTTCCATTCCGTCTGTGTAATAAAAACCAGAACGGATTTC
ATATTAATCGATGTTGACATTCCTACCATGGTCATGACTGTTGACGCAAATTTCAACGAA
ACATTTCGTAAAGGCGTCGAAGGTGGATGCCAAGCGTTTATTGTTCAGCAGTACGCTTTG
TGGTCATTTCTGGATTCGTTTCTGGACGCCCATGACTATTCGGATCAGCGATCTGCTGCA
AAAAAGTTGGTTCTATTGTTGAATGAACTGAATCCTGTGATCTCCGACCGCCTTTGCGGT
CATCTGACTATTCGAGATTTGCCGAATACTTTGGTAGTGGTGTCATCTGAAGAAAGTAAT
ATTTTCAAATTCTACACAACTGATATTGCGGGAGATGGAACCAGAGGAAAAGTGATTGTT
CGTTTAAGTCCAATAACATTGCCAGATTACTTCCCAGAGAAGCATCAAAACATGAACTGA
ACGCCTATACGGTTTCAAACTATAATGTATCCACCGTTCGTATACTACACAGAAACGACA
GCTGAGAAAGCGAACGCTAGGAAAGATCCTCGGTATTACAGCGATGATAGCCCTGTATTT
ATTGATGGAACGGAACCGTTACTTCTAGTGGAGTTCTGCCAGCGAAGAAACTGCACAATT
GAAGCTTATTTCGATGAGATCAATCTTTGGGGCGATGTAACTGAAAATAGAACTGGTACA
GGAGTTCTAGGAGCAGTAGCTACCCGCCAAGCTGACTTTGCCGTATGTGCTATTTATCAT
TGGTCACACCCCTACCGGTTTGCTACGTATACTGGTGAGATCAGTCGATCCGGGGTTACT
GTATTAGTGACGAAACCAGTTGCAGTTGCTCCATGGCGGACGCCATTCATGCCATTCTCC
GATGATCTTTGGAAAGTAGTTGGAATGGCATTTTTCGCTGGAGTCGTTGCCGTATTGTTG
ATCGAAAGAGGTCGGGCGTACATTAAGGGTGCTATAGGAGGTCAACGCATGAATATCAGT
GACTCGCTGCTATCCATGATCGGGTTATACGTGGCACAGAACGTCTTCATTAGACGAGAT
CTGATAGCATGTACTATTCTGTTCATTTCATTGCTCTTTGCCGGATTTATGGTGGGTAAT
CTCTATGGCGCCAGGTTGGATGAGATCATGACGATTCCGCAGTTTGAGCATGCTATTGAA
ACGGGACAAGATCTTGCAGACAGCGGCCTAACGTTTGTGGGCAATGATTTGGCATGGATG
TTTACCCTGAGATCATCTCCACAGGCACATGTTCAAAAACTAGTTCGGCATTATAAAGTG
GTCGATGACAATTACATGGTGCAGCACCGAGATATGCGTGATGTAGGATACATTGCGGAG
AAGACAGAGTTTGGTCATGTTAGTCCTGTTGATTTTTTGGACGTCCAATCCGCGGATAAC
TATCAACTTCTGAAAGAAGATCTTGCCTGGCAATATTGCACAGCAATCGTTTCCAAAACA
TGCCCGTTCAAGCACAGCTTCAATGAGCTGTTAATGGAGATTCGTCAATCTGGTATACAG
TATTATTGGGAATCGTTGGTTGTAAACCGTTATCTCGGTATGGCAATACAGCAGAAAATA
CTTAAAGTAGATCCCCTGGAAACGTGTGAAGATGCTGTAATACTCCAAGTATCACAATTT
GTGGGTGCGTTTCTTATCCTTGGATTTGGATACTTTGGTGCAGTAGTAATTTTTGTTTTG
GAATACGTTTTTGTTCTAACGAAAAAACAGATATCGTTGTGTTTAAAATCGTGCACATGA
>AaegIr41e
ATGGAACTCCTTGCGGAGGAAAATTCCGCTAGTGTTTTCAACGCCACGTTGATAGCATAC
GTAAACTACCTTGTACTGCGCCACTTCGCGGAATACTTTGCAGTATGTACCGTCATGACT
TCATCCGACCAGATCCCGATAAGCGTTCAGGTTCCTGTAATGACCATTGCGGTGGATTCC
AGCTTCAACGATACTTTCCGGATGGCCGTAGACGGTGGATGTCAAGCTTTTGTGATAACT
GAACGGGCGCTAAAGCCATTCTTGGATGCGTTTCCTGCCGCCCATGATCACTCCGATCAA
CGATCTTCTGACAAGCGACTGTTGGTCATATTGGAATCTTACGAACGATGGATTTCTAAT
GATTTTGTATCACACTCGAGTTTGCTGGAGTTGAAAAATGTACTTATAGTGACCCAAAAC
GATTCCAATGGTTCTACACATCTGTACAGCACCAGGATTTTCAACAATGGAACAAGAAGT
GCAGTAAACTTGAATATTGAAAGAATGGAGGAATCTGATGTCGTGGCCGATAGAATTCGT
GACATGAACGGGGTTCCCATACATTTATGCCTAATTATGTATCCCCCGTATTCGTATTAT
GAAGAAACTATTCCAGAAAAGGCCAATGCTCGTTATCATGCATCCTTCAAAAACGACGAC
GTCCCACTTTTTCTTGACGGTACCGAGGTGAACTTGATAATGGAGTTCTGTTACAAGTAC
AACTGCTCCATAGAAGTATCATTCGATGAAGAACACCTCTGGGGTGAAGTATTTGACAAC
CAGACCGGAACAGGCATTATGGGTTTGATAGTGGAACGTCGGGCAGACATTGCAATATCT
GCAATTTATTTTTTGCCCCAAACGAACAAGTTCGCTACATACACACATTCGATAAGTCGT
TCCGGAGTTACAGTTCTTGTTCCAAAGCCGCTTATACAGCCACCTTGGCGTACGCCGTTT
CTTAGTTTCACGGTTTCGCTATGGATAGCAGTCATCGTAGCTTTCTGCGTTGGCGTTTTG
GCTGTATGGTTGATAGAAAAGGTACGCTTCCGGATATTGGAGCTCGATGAACCACCGATA
ACGTTCAGTGACTCGACGATGACGATGATCGGTTTGTATGTGGAGCAAAGCTCTACCATT
CGAACCGACCTTCTCTCCTGCACCGTGCTCTTCATCTCGTTGATATTTGCCGGGTTCATG
ATAGGCAATGCCTACAATGGTGGCCTGGCTGGGGTCATGACCATACCACAGCACAAGAAA
TCAATCGATACGGTACGAGATCTGTCCGACAGCGGAATGCAATGGGGAGCTACTGCAGAA
GCGTGGATAATTCCTATTTTCACTGCACCACAGCCCTACATGAAACGACTGGTGTCTACG
TATCGAGTGGTGGATAACGAATTCATCGAAAAACATGTCAAACTGCTCGATATGGGTTTC
ATTGGTGAACGTACCGAGTATAACCATTTCGTTCCGGAGAATTTCGTCGACAATGAAGCA
TCGACCACGCTGCAGTTACTGAAGGATGACCTCTATTGGGCAAGTGCTGCGGCTGTCGTC
ACCAAGACATGCCCCTTTAAGCAAAAGCTCAACGATTTTATAATGCAAGTCAAGCAGTCT
GGTATCCAATATTACTGGGAACTGCAGGCATCTCACAACTATTTGAATGGGTCAATTCAA
ACAACCATTTTGAATGCTCGTTCGACTGGTTCAAAATCGAAAGGACACATGATGAAACTC
TCCGTTTTGCACTTTCTAGGAGCATACATGATTCTGGCGATTGGCCTCGCATTGGCCTCA
ATTGTATTTCTTTGGGAGATTTCTGAAAGTAATTTGGCCTGCCTGCTGGTAAAGAAATGG
AAGCAGAAAAATCAACGAAACCATCGTTTAGCCTCGGGAAACAAATGA
>AaegIr41f
ATGAACTTCCTAACGACACACAGTTCCAATGATACTGCGGGCATTTCGATGATGTCCGCT
GTGAACGTTATCGCACTAAGTTTCTTTACCGAATATTATACTGTATGTGTAATTAAAATT
GTATTTGATTACATCCTGATCAGCGTACCAGTTCCTACCGTGGTTATCAATGTAGATTCC
ATGTTTAACAAAACATTCCAAACTGCGGTAGATTCGGGATGCCAAGCTTTCATAGTCTCC
GAACGGGCGTTGATAACTTTCTTGGACGTCTTCGTCGAGATCCACGATAGCTCAGATCAG
CGGTCTTCTAACAAGAGGCTTTTGGTTCTGCTGGATTCGAACGAATCGGAAGTTTTGAAC
ACCATCACCAAACATTCGAATACGCTGGAGCTGCCAAGCATGGCGTTGATGGCTCCAAAT
TATTCTAATGATTCGATAGAGATGTACAGCACAAAACTTTACAACGATGGATCGAGAAGT
ACTGTCACTGTGGAAATTGAATACGTTGAAGGACCCGACTATTTTCCCGATAAACTGAAC
AATATGAACGGTATTCCAATTCATCTATGCACCCTCATGTATCCTCCTTATACATATTAC
GAGGAAACGAGTCCCGAAAAAGCTAACGCCCGTTATCATGCGTCCGTCAAAGGAGAAGAT
GTTCCTTTGTTTTTGGATGGAACCGAGGTAGTTTTGCTTATAGAATTCTGTCGCAAGTAC
AACTGCACTATAGAGGCTTCGTTCGATGAGGTTTATCTGTGGGGAGAGGTGTTCGATAAC
CACACCGGGAATGGGCTGTTGGGTTCAGTCGTCGAGCGCCGAGCTGATATTGCAGTGGCA
GCCATCTACTACTGGCATCAACCGTACAAATTTGCGACGTACACACAACCGATAAGTCGT
TCAGGAATAACAGTTCTGGTTCCAAAACCACGCATTTTGCCACCTTGGAGAACACCGTTC
CTTTCTTTCTCACCTTCTCTATGGGCAGCAGTACTCGCAGCGTTATGTGTAGGAGTTATA
GCCGTATGGTGCATAGAAAAAATACGCTACATAATTCTGAAGCCCAACGAACTAGCGGTA
ACGCTCAGTGACGCCGTGTTAACGATGATTGGTTTTTATATGGAACAAAATGCTCGGATG
AGAACAGATTTGATGTCATGTGTCCTTCTCTTCACTTCTCTGCTGTTCGCTGGGTTCATG
GTCGGCAATACTTATGGTGGGGGTTTAGCTGGCATTATGACCATTCCGCAGTACGAAAAA
TCGATTGATACTACCGTGGACTTGGCCGAGACCGGAATTATGTGGGGCGCCACTGCCCTT
TCTTGGATATTTTCTATCATGGCAGCACCACAGCCGTATATGAAAAAGCTGGTGAACACA
TACCGTGTTGTGAATGACGAATTCATGACACAGCATTCCAAAACTCATGATATGGGCTTT
GCTGGCGAACGCACCGAGTTTCGGCATTTCGTGCCGGCAGATTTCGTCGACAACGAAGCA
TCGACTATGCTACAACTGCTAAAAGATGACCTCTACTGGGAAAGCGTAGTTGCGATCATC
ACCAAAACGTGCCCTTTCAAGCAAAAGTTCAACGATCTCATTATGCAGATTAAACAATCC
GGTATACAGAACTACTGGGAACTACAGGCCTCGAATAACTATTTGCATGGATCGGTTCAG
CTGAATATTCTAAATGCTCGCTCTGGTGGATCAGATGACATAGTTGTGAAGCTAACGATT
TCGCATTTTTTGGGGGCGTACATGATACTCGCCGCTGGACTTGGTATGGCAACGATGTCG
TTCCTGTTGGAGACATCTCGTATTTGGTTTAGACAATCGATGTACAGAAAGAAAGCCAAT
TATGCTGAAAAACTGACATAA
>AaegIr41g
ATGCTTCTGCTACAGCATTTAAACTCAGTGCTTTATGAGTTTTCACAAGCCAGGCTTATT
TATAGGATAGCTATTACATACTTCTTGGGAGCTTACAGTATTTGCTACTTAGGCCATCAA
GCTGCTCAATCTATTAATATGCCATTTGAGAATCTTCCTATTGTCATCGTACAGCCACTA
AGCCAATTGTCTCAAGCTATCAATTTAGGATGTTCAGTATTCATAATTGAAGAAAACGTC
ATGTTACACTTTCTGGATCAATACATCCTGGCGCATAATGAGGCCGAGTATCGAAGTTCG
TCGAAGTATTTCCTAATTGTGATACATTCTACTGGTGGGAGTCAGGCAGAAATCCTCAGA
AGCATTCAAAATCATCCCGTTACTGACGAAGTCCCAAACATGCTGGTCGTAGTTCAGAAG
AATGCCAGTTTTGAACTTCTTACTCTCAAATTCGTGGGAAACGGTCCGACTTCATCGGAA
TACCAGCTTTTGGACAGGTACGATGCAGCAAATCATTCGTTTATTTACGGGAACGAACTT
TTTCCGGACAAACTCGACAATCTAGAGGGTAAAACATCAAGAGTCGCTTCATTCGATGTA
GTTCCCTGGGTTATGCTGCTGCAAGAAGACGAAGGAAATGTACGGTACAACAATCAATCA
TACACATTAGATGGCATGGATGGATATTTGCTAACTCAGTTTTGTTTACGTTATAATTGC
ACCTGGGAGCTTCAAGTAGATCAAAAGAATCTATACGGAAAAGTGTTTAACGATGGCACT
GGAAATGGTATATTTGGAGCTTTGTTGGATCGCAAAGTGGACTTTGCTATTGGAGCCGTC
GGTGCTTACTACAGCACTTTCAAATACTTCAGCATAACCCAGCCGTTACAGTGGGTCGGC
GTGACTTGTCTTGTCCCGAGACCCAGATTGGTGCCGTACTGGAAATTAGTATTTTTAATT
TTCACCAAATCAGTTTGGCTTATCCTTGGAGTCACTTTCATGACACTGTCGGTTTGCATA
TACATCTTCAACAAGCCGACAGCAGATGCTCAATTGAATGGATTCATGTGGATATTCTTC
AAGGTTCTCAAAAGTTTTGTGTTGACGTCCTCGGATCTTCCTAGAAATAACACGCCGTTA
GCAATTACGGTTGCATCGCTTCTCATGTTCACCATCATTGTTGGAAATACTTACATCGGA
AAAATTCACAGCACCTTGGCGTTTCCGCCATACCAAAATCCGATTTCCACAGTATGGGAT
CTCGCTCGAAGCGGAATCAAGTTGAATGGGGAACATGCATCTTGGATGTACTCATTGGAC
TTATCTGAGAATCAACGAGATAAAATCATTTTGTCAAATTTCCACGTGCCACCGGCAGGC
CAGCTGGCCGCATTGATCAACAAAGGACAAGAAGCTACCATGATAGCAGTGCTTCAAAAC
GGTCACTCCATGGTTGGCAGTTGGATCAACGCATGGAACGTGGAACTTTACCGTATCATG
AGTGAACCATTGTATTTCGAGTTTGAAGCAGGCTATGCAACCAAAACGTGGCCCTTGCTG
GACCGGTTCAGCTATTTTTCCTCGTGGATCAGGGACGCCTGCCTGTTCAAGTATATCGAG
TTGATCGAGGTCGATCGTTACATGGACCATTCGGTGCAGGTATCGATAGAGCATTCCCGA
GACAGGCCGCATAGTCAGCTGAAGAATATGAAGGTGGAAGAAATTTCCGGTGCTCTGCTG
ATTCTTGGGATAGGAGCTGTGGTTTCAGCGATGGTTTTCTGTTTGGAAGTCAACATGCAC
AGTTTTTGA
>AaegIr41h fixed
ATGGTTTTGCGGCGGCATTTGAATACGATTGCCAACACTATTTCTCAGGCAAGACTAGTT
CATAGAATAGCTATCTCATACTTTCTGGGGGTGCACAGTATTTGCCGTGTAATAAACCGA
ACAGATTTGTCTGTTAATATTCCACTAAATGATCTTCCTTTAGTCATCATTCATCCGCAA
GTTGGAATGTTTCAAGCTATAAATTTGGGATGTTCTGCATTCATAATTGACGAGAACATT
GTTCTTTGGTTCTTGAATGAATTTATCCCGGCGCATGATATGGCTGACTACCGTATAGCC
ACGAAGTATTTTATAGTGATGATTCACTCATCAAATGATGATCAGAAGACCACTTTAGAA
AACATACAGAGCCATCCCGTTCTTGAGGAAATTTCGAATTTGCTTCTTGTTGTCCAGAAG
AACGCCACTTTCGAACTTCTTACCCATAGATATGTGGGGAGCAGACCGACATCCTTGGAG
TACCAGCTGCTGGATAGATACGACGGAGATAATGAATCGTTCATCTACGGAAGAGATCTT
TTTCTGGACAAGGGTACAAATTTACTAGGTAAAACTTTTCGGGTGGCCTGCTTCCATTTA
GTTCCATGGATTATAATGCGTCAAGGAAATAATGGAGTTTTCAAATATCTAAATCAAGCA
TACACTGTTGATGGCTTGGATGGGTATCTGTTGACTCAGTTTTGTCTGCGATACAACTGT
ACCTGGGAACTGCATGTAGATCAAAAGAATCAGTACGGCAATGTGTTCGACAACGGCACA
GGCAATGGAATGTTTGGAGCTTTGTTGGATCGTAAGGTAGACTTCGCAATGGGAGCCGTG
GGTGGCTATTATGGTACTTTTAAATACTTCAGCTTGAGTGATGTAATTCAGTGGATTGGC
GTTACTTGTCTTGTGCCAAAACCTGGGCTGGTGCCAAACTGGCAGTTAATTTACATCATT
TTCTCCACATCAGTATGGATTACGCTCGGAGCTATCTTTATTACTGTATCAATTTGCTTA
CATATCTTCAAGTCGACTACAATCCCTCGGACGAATCAAGGATTCTCATGGATATTACTC
AAAGTGCTCAGAACATTCGTTCTGACTTCGGCAGACATTCCCACAAATACTGCTGCGGAA
GTAACTACGGTCACAGCGCTTCTCATGTTCACCATCATCATTGGAAACGTCTACATCGGT
AAAATTCATAGCATTTTGGCGATACCACCGTATGAAGCTCCGATAGCAACAGTGCTAGAT
CTTGCCAAAGCTGGGATCCAAGTGAATGCTCCTCATGCAGCTTGGATGTACGCGTTGGAT
TTATCAGAAAACGAAAAAGATAAGACCATTCTGAAAAATTTTCACGTACCGACTATCGAA
AGGTTTACCGATATTACCGACGGAGGTCAGGAAGCAACGATGGTTGGGTTGCTCGAAAAT
GGTCATATAATGGTCGGCAATTGGATCAACGCACGCAATGTGGAGCTGTATCGTATCATG
AGCGAACCGTTGTACTTCGAATACGAGGCAGGTTACGCCACGAAAACGTGGCCTCTTTTG
GATCATTTCAACTACTTGGCCGCACAGATCAGAGATGCATGCTTGCTGCGTTACATCGAG
TTGTTGGAGGTCGATCGTTACATGGATCATTTCGTACAGGTATCGATTGAACACTCCTGG
GATAGGCCGCATAGTGCGTTGAAAGATATGAATGTAGAGGAAATCTCCGGAGCGCTGATG
CTTCTTGGAATGGGATGTGCGGTTTCATTAGTGATTTTCATATTGGAGTTGGTGTACCAC
AGGTATAGCTACTGTTTGCAACAATCTAGACTTCGTAAGTAG
>AaegIr41i fixed
ATGATTCCATCTAGTGAAACAAACCCTGAGTCTTTGACCATATCACAAGTAAAACTTATC
AATCACATCGTGCTGACATACTTTCTTGGAGCATATACCATGTGTAGAGTGATGAATAGA
ACTGAAAAGGCGATCAACGTTCCAATAAGTGAAATACCGATAGCAATTGTTCAGATACAA
CATGGGATGGTTGAGACAATCGATCTTGGATGTTCCGTTTTTTGGATCGAAGAAGATGCC
TTGTTTCGATTTTTGGAAGACTTCTTTAAAATCCACGATGCGGCACGGTTTCGATGTTCG
ACGAAATACTTCATGGTTATGGTTCAATCGAACGATGTAGATCACATGGAAGTAATCGGA
AGTATCCTTAAGTATCCTGCTCTGAATGATATGCCTAATTTTTTGATGATTACTCCAAGC
AATGAAACATTCAAACTTGGTACACATCGCTTTGTTGGTAACTTCCCAGAGTCTTCCGAA
TACATATTGCTGGACGAATACAGTATCGAACGAAACACATTCGTTCACAGGAACAACCTT
TTCCCTGACAAATTGAGTGACCTCATGGGTAAAACATTAAAAGCAGCTTCATTTTACCTT
GTACCATGGTTTATGATGCGCCAAGAGGACGATGGAATTATCACCTTTCGAAATCAGTCC
TATACTGCCGATGGATCGGACGGATTTTTCATGATTCAATTTTGCTTGCGGTACAACTGC
ACATGGGAATTGCACATAGATGACAGGTATCTATACGGACAAGTATTTGAAAACGGTACT
GGCAACGGAATGTTCGGAGCCTTGTTGGACCGCAAAGTGGATTTTGCAATTGGAGGAGTC
GGTGCATATTTCAGTATGTTCAAATATTTTAGCCTATCAAAACCAATTCGATGGGCTGCC
GTGTCTTGTTTAACAGCTAAACCTAGATTGGTACCGTATTGGAAGTTCATATTTATAGTC
TTCTCACCATCAATCTGGAAAATCTTAATGATGATTTTCATACTATTAACGACTTGTCTT
TACCTAGCGGAGAGAAGAACTGAAAACTTCAAAAACAAGGGTTATATCTGGGTCTTTCTG
AAAGTTCTTAAAACCTTCATTCTGGCTTCAGGCGATCTATACAGAACCAATGCTTCTAGT
ATAATACTGATAACCTCCCTTCTCATATTCACTGTCATTATTGGAAACGTTTATATCGGA
CAAATTCACAGCATACTGACTCTTCCTCCTTATCAACCTTCGATAAGCACTGTGGAGGAT
CTGATCAGAAGCGGACTTCGATTGATAGAACGTCATCCGATATGGATGTATGCCATCGAT
GGATCCAATAACCCCAAGGATCTGAAGCTGATGGCCCAGTTCCAGGTTGTCTCTCCAGAG
CGGATGTCGGAAATAGCGGACAACGGAAGGGAGGCTATTATGATAGCATTACTCGAGGAT
GGCCACTCCATGGTGAACAATGCAATCAATGCGCAGAACATCAAACACTACCGAATCATG
AGCGAACAGTTATACTTCGAGTACGAAATAGCCTACACCACCAAGACATGGCCCCTGTTG
GATAGAATCGATTCCATGAGTTTGCGAGCTCGTGATGCCTGCCTGTTTCGGCACATGGAA
CAAGTCATGGTCGATCGGTACATGGACTACTGGGTCCAGGTATCGATCGAGCATTCCCGA
GAAAGACCTCATGTTCAGCTGCAAAAAATGGTGCTCGAAGAGATTTCCGGTGCTTTGATG
ATCCTTGGTGTAGGACAGACGGCTGCAGCTGTGGCATTTATTTTGGAGAATGTTTTATAT
TATGGTATGCGTTCTGGAAAGAAGCTATTTAAGCATATCACAAATTCCGTGCGTCCAATG
CATCCAACAAAAACCTAA
>AaegIr41j
ATGGTGCTCGACCTAGACAGGAAAACTCTCTGGAACGATAACAACTCGATGTTGGCCGCC
ATCAATCTCGGTAGTACTGTATTCATTGTTGATGAGAATGCTGCTTTGCCGTTTCTTGAC
AATTTTATACGAATGCATGATGAAGCCATGTTTCGCAAACCAGAAAAGTTTGTCGTTGTT
ACTGTGCAATCCACCAGCAAACCTAGAATCACTGAGATTCTTGAGGTGATACAAAACCAC
CCAGCGATTCAAGAAATCGCAAACTTACTGCTGATTGTCCCAAGTGGCGAACGATATGAA
CTTCTGACTCATAGATACGTTGGAAATCCGCCAGAGGCGCTGGATCTTCTACTTTTGGAT
ACGTACTTCCCGGGTAATAACTCCTTTGCGGAGGGAAACATGCTGTTCCCGAACAAACTT
AAAGACTTGATGGGGAAGACATATCGATTGGCGTCATTCTATCTGCTTCCATGGGTAATG
CCTCGTCAGACCGACGATGGAATCATTAACTATTTGAATCAGTCATATACCATCGATGGA
TTGGATGGATATCTGCTGGTGTTATTTTGCAAGCGATTGAACTGTACTTGGGACCTGCTT
ATCGATCAATACTGGCAGTACGGACAGGTGTTCGAGAATCACACCGGAAATGGAATGGTT
GGGGCTTTGGTGGAACGAAAGGCGGATTTTGCATTGGCGGCTGTTGGAGCATGGCATCAG
CTTTTTCGATACTTCAGCTTCTCGATTCCTATTCAATGGATCGGGATAACTTGCTTGCAA
CCGAGGCCAACATTGATCGAATATTGGAAGATTATATTCATGATGTTCTCGACAACAGTT
TGGGCTGTTTTACTAGTGACATTTGTTCTAATAGCGATTCTAGATAACTATATGCCAACC
ATGATCGAAAGGTGGTCCCCGAATCGAAGAGGCATTTCATGGAGCTTTATCAATGTGCTT
TGCTCCTTTCTTCTGTTGCCATCTGTAATGCGACGAAGCCGAGCGTCGGAAGTTATGCTC
TCCGTCGGATTATCGGCCTTCACTCTGATTGTTGCCTCCGTCTACATTGGCAAAATTCAC
AGTATTTTAGCTATCCCAGTTTACGATCCTCCCATCGATACCATTATTGACTTCGCCGAA
AGCAAACTCCGGTGGAATGCTCCACATGAAGTGTGGATGTACCTTATCGCGGAAAGCGAG
AATCCGCATATCAAGCAAATCTTGACCAAGTTCCACGTGGCCCCGATTCCTGATTTGGAA
ACCATAGCAAATCGCGGTCTGGAACCGATCGTGATGGCCAAGCTACACTTTGGTCATTCT
ATGGTTGGCGAATGGTTCACCGCGGAAAACATTGAAAATTATCGGCTCATGACGGATTTC
CTGTACTACGAGTACGACACCGGATATGCGACCAAAACTTGGCCTCTTCTGGGGCAGTTT
GATCATTTGTCAATGTGGTACCGTGATGGATGCTTGTCGCGATTTGTCGAACAGTTGGAC
GTATTCCGGTACATGAATCAACGGGTGCAGATATCGATCGAACACTCACGAGATCGTCCG
CCCAATAAGTTGAAAGTGATGGAAGTGGACGAAATCGAGGGAGGACTGTTGATGTTGGGG
ATTGGTTATGCGGCGGCAATCTTGGCTTTTGTGGGGGAGCTTGTTCTGGACGCTGCCAAA
CGGAAGAAGGTTGCGAAACGACTTGCTACGAAGTGGATGATCAGATCCGTGGGAAGATTT
CGTTTGAACTCAATCGATCAATTGAATTGA
>AaegIr41k
ATGGAGGCACTTGTGAAATCAGTGAGTGAAGTTGACGCCCTACTAGGGTACGAGCAACTG
CTGGCGGAAATATTGATCACTTACTTCCTAGAAGTATACACCATTTGCCGAATAGTTAAT
CAAACGAAATCAACCAACAAACCATTCCTGAACATCCAATCTGATCTACCGATAGCAGTC
GTTTACCCACAAGAAACCGCCGATCTCCTTCACAGTCCAATGGTGCAAGCAATAGAACTG
GGCTGCACCCACTTCCTAGTAGATGAAGATGCCCTCCCGTACTTCCTCGATCATTACATA
TCAATCCACGACGAAACCTTGTTTCGAAGGCCGGAAAAGTACGTTCTCATTGCAGTACAG
TCCATCGGAACAGCACAAGCTTCGCTGATGAAAGCTGTTCAATTGCACCCATCGCTTCAA
GATATTGCCAATTTGCTTCTGGTGGTTCCCAACGCGGCAAAATTTGAACTGATTACCCAT
CGCTACGTTGGAAATGCTCCCAATTCGTTGGATTGGATCCATCTGGATACGTACGATCCG
GAAACAGGATTGTTCATGGCAGATGCTAACCTGTTTCCTGACAAATTGAGCAATCTCATG
GGTAAAACATTGAAGGTGGCAACGTTCTATCTACTTCCGTGGTCCATGATGCGCCAAACA
GACGATGGAATCGTTCGATATCTGGATCAGCAGTACACGATCGATGGGCTCGATGGGTAC
ATATTGATCCAATTCTGTCTGTGGTATAACTGTACCTGGGAGCTGTATTGTGATCAGGCG
AACCAATACGGGCAAGTATTCCCCAATCGAACGGGGAATGGAATGATCGGAGCGTTGATA
GAACGGAAAGTTGACTTCGCGATCGGCGCCGTCGGAGGCTGGTATCAGCTATTTCAGTAC
TTCAGTTTCTCCAATCCAGTGCAATGGATCGGGATCACGTGCCTCGCACCAAGACCAGGG
CTCATTGAGTACTGGCGCATCGTTTTCATGATGTTTGCTGAAAGCGTATGGGGGATACTG
ATCCTCACGTTCATAATGGTTTCCATGCTCCAGTATCTGCTACCTCCTCCGGACCTACCG
GAATCGCACTCACAACGAAGTTTCTCGTGGATAGTGATCAACTTGCTGTGTGCCTTCCTG
CTACTACCTTCTAACCTGCGACGAGATCCACTTTCGGACGTGATTCTATCTTCAACGCTA
TCCGTTTTCACCCTGACCGTGGCCTATGTCTACATCGGTAAGATTCATAGCATTTTGGCG
TTCCCAGTGTACGAACCTCCTATAGATACCATACTGGATCTGGCGGTTAGCGGAATTCCG
TGGAATGCACCACACGAAGCGTGGATGTACGCACTAGTAGGAACAGAAAACCCCAACGTT
CAGAAAGTGCTCACGACCTTCCGGGTACCTCCAATTGAAGACATACCGATTATTGCAGAT
GAGGGTAAAGAGGCCATCATTATGGCGCTGCTCAACTATGGTCATTCGATGGTAGGCACC
TGGTTTGATGCGAAAAATATCGAAAACTACCGGCTTATGACGGAGCTGTTGTATTTCGAG
TACGACACGGGATACGCGACCAAAACGTGGCCCCTGCTGGATCGATTTGACCGATTGGCC
ATGTGGATCCGGGATGCTTGTCTCTTTCAGTACGTGGAGCTGGTGGATGTATACCGGTAC
ATGAACTACTGGGTGCAGACTTCGATCGCTCACTCCAAGGATCGACCGCAAAATTTGCTG
AGGATCATGAATGTCGAGGAGATCTCCGGTGGATTGATGATCCTCGGAATCGGACTCGTG
CTGGCGATTGCTGTGTTTGCCCTGGAGCTGGGTATAGTGGGTTTCAGGAAAACGTCGGTG
TACAGAGTGATATGTTTGAAGTGGAAATCGATAAAACACAGCTGCTGGAATGTGAATAAC
TTAATGAGGAACTCGCTGGATTCAGTAAATTAA
>AaegIr41l
ATGGAACATACCGAACGTGAAATGAAGTCAGTACAGCACTGGAACAGCTATGGTGATATA
CTGAGCAATATTTTGATTCCTGACATAGCCGGTATCTACACAGTTTGTGTGGTGTTTAGG
AAGTTAGTAACAAACTTTTCATATGTGAAAACCTTCTTAAATGTACCGTACGTAATAATA
GAGTTAGAAGACATTGGTCAACACAACTCAACAGCTAGCTCGATGCTGGCGGGAATCGAA
TCCGGATGCAACAGTTTTTTGGTACAACAACACGCGGTACTGGATTTCCTAGACATCTAC
ACGAAAATTCACGACGAAGCTGGATATAGGAATCCCAATAAATATTTGATGTTTCTCATG
GAAGACGCCTCTTCGGCAAATTTACTGGAGTCCATACGAGGCCATTCAAGCATGCAAGAA
ATAATGAATCTGCTTATATTCCAGCCATCTAATGATCCATCATCGATAGATCTGATCACG
CATCGTTATATTGCTACCGAGAAAGGCATTGAATGGTACTTGGTGGATCGATTTCATATT
GGAACAAGCTCCTTCGAAATGGGAAACCAACTATTTCCGGATAAAACGTTTAATTTGATG
GGAAAGCCAATTCGCGTAGCAACTTTCAACATCAATCCACATATATTTCTAATAGAATCT
GAAATAGGAACTCCGGTAGTTATAAGTGGAAATGAGAGTTATTCGTTGAATGGACCTAAT
GGTATTTTACTGATGGAATTTTGTCGAAGACGTAATTGCACAATTGACTTGGTTGTAGAT
TCAGTTAATATGTGGGGTGTTATAAATCCGAATAGAACAGGTAACGGAATACTGGGCAAT
GTTGTAGAGAGGCGTGCTGACCTTGGAATCGGAGCGTTGAGCAGCTGGTATCATTGCTAT
CAGTATTTGGCCTTCTCATTTGCTTATGAAAGAGGTGGTGTTACTTGTGTTGTTCCTAAG
CCGAAGCAACTCCCGCGTTGGAAAGAAGTTGCAATGGGTTTCACGACTTCAGTCTACATG
ACCATATTTGTAACCTTTTGCTGTACAGTGGTCGTTTACATGTTAATAGTACGTCTTACG
ATACAAGAGCCGTTAGAGAGAACTTTTGCTTGGAATGTTCTAAACGTGTTGGCCATCTAC
CTTCTTCAAGCCACCAACATCGTGCGTAGTCGTTCTGTATCCGAAACTTTGCTATCCGTA
GCCGTGTTAATCTTCAGTATGAACTTAGCTACTATCTACTTGGGAAAGTATGCAAGTCTG
CGAACGATTCCGATGTATGAACCAGCTATCGATACCAAAGAGGAGTTGGCTAAAAGCGGA
ATCACATGGATGCAAGCACATGAAGCATGGTCATACTCTTTGCGTTTATCGGACAATCCT
ACAGAAGTGAGTCTTTGTTCCAACTTTAAAGTTGACGTGCCTCCAATGCTCGCCCAGATA
GCCGACCAAGGAAATTCGGCATTTGCCTTGGCTCGGTTACACAACGGACACCTAATGCTG
GGAGATTGGATCAATGCTGGCAACATTCACAAGTATCAGCTGATGCAAAATGATCTGTAT
TACGAGCATGAGGTAGCAATGGCTACCAAAACATGGCCGTTGATGGAACGATTCAATGAG
TTACTAGGACAGGCATCCGATGCGTCACTACTGTTGCTTCAGGAATATCAGAACATTTTC
CAGTACAATGACTACTACGTACAAATGGTTGCGTTGAACTCGCATGTACGCCAGCCAAAT
GAACCAAAACCGCTGGCAATGGAGGACGTGATGGGAGGTTTCATCATCCTAGGCTCTGGG
TTGCTCTGTGCTAGTGTGAATTTTATGATAGAAGTCTGGATATTGTGTCCAAGAAAAACT
AAACAAGTCAATGATGTTGAATAA
>AaegIr41m
ATGGTAGATTTCATCAGTATGAATCAAGTTATGAAGTACAATGAACAGGAAGTTATATCT
GTTGCGTTGTGGGCTACTTACGACAAAATTTTCAACGATATCTTGCTTCGCAGCATAGTT
GACACTTACACAGTTTGTGTGATACTTGGAACATTTTCCCACAATTTAACACGTATTAGA
GCCTTTTCTAATGTACCGTATATGCTAATTCAGCTGAGTGGCATCGACCGTTTGAATGCA
ACCACCAGCTCGAGATTGTTGTCGGGCATCGAATCCGGTTGTTCTAGTTTTTTGGTGCAT
CATCATGCGGTTTTGGATTTCTTGGATATTTTCATGGAAGCTCATGACAGGGCTGCTTAC
AGGAATCCTAACAAATATGTCCTATTGTTGATGGAAGATCCTGTTCCGGATAACTTGCTT
GAGTCCATACGAGGACATGTCAGCATGCGAGAAATAATAAATTTGATCCTATTTGAGCCT
ACTCATGACCGATCTTCAGTAGAACTGTTGACACATCGTTTTGTAAATGCGGAACAAGAC
TTCGAATGGTACCGGGTCGATCGATATGACATTCAAAACCATTCGTTCGAATCTGAAAAT
CAGCTGTTTCCTGACAAGACGGACGATTTGCGTGGGAAGCCCATTCGCGTGGCGACCTTC
AACGTAAATCCACATATATTCTTGATAGAAGCTGAAAATGCAAGTCCGATTATTAGATCA
GGTAATCAGACTTATTCATTAAATGGGCCGAACGGATTTTTGTTGGTGGAATTTTGCAAA
AGACGCAACTGTTCGATCGAGTTGGTTGTAGATTCGGTAAATATGTGGGGTGAAATTTAT
CCAAATAGAACCGGAAACGGAATAGTAGGAAGTGTGGCGGAACGACGTGCTGATGTCGGC
ATCGGAGCAATCAGTAGCTGGTATCATTGTTACGAGTATTTGTCATTCTCCTTTGCTTTT
GAGCGAGGAGGCGTTACTTGTCTTGTTCCAAAACCAAGTGAACTTCCGCGTTGGAAACAA
ATAGCCATGACATTCACCACTTCTTCATATGGAGCCATGTTCGTGACCTTCTGCTTCGTA
GTGGCTATGTACATGTTGATAGCAAGATTTTCTGTGAAAAGCTCGTTTGAAAGGACTATC
GCGTGGAATGCCCTAAATGTATTGGCCATACAACTTCTGCAGAATAGTAGCATCGTTCGA
AATCGCTCTGTATCGGAAGTGTTGATATCCGTGGCAATTTTATCGTTAAGTTTGAATTTG
GCTTCAATTTATTCTGGAAAGTATGCAAGTCTGCGAACAATCCCTATGCATAAGCCAGCA
ATTGACTCCAAGGAAGACTTGGCTAAGAGTGGAATGCATTGGCTGCAAGTACACGAAGCT
TGGTCTTATGATTTTCGTCTATCTGAGAACCCAACGGAGGTAAATCTTCGTTCCACTTTT
CAAGTATACCCGGTTCAAAAACTTCACCAAATGGCCAACGAAGGAAACTCAGCGTTTGCC
TTGGCACGACTTCACAACGGTCACCTGATGCTGGGCGATTGGATCAACGCGGATAACATT
CACAATTACCCCGTTTTACGGTACCAGCTTATGAGGAACGATCTGTACTTCGTGCTTGAG
GTGGCGATGGCTACAAAAACCTGGCCACTAATGGAACGCTTCAATGAGATATTGAGTCGC
ACGGCTGAGGGATTACTTCTATTGGTTCAGGAACGCCGGAGTGTTTACCGGTATAATGAC
TATTACGTACAATCTGCCGCATTGAACTCCCATTTGCGGGAGCGAAATGAACCGAAAGCT
CTGGCGCTAGAGGACGTGCTGGGAGCCCTGATCGTTTTAGCTTGTGGTTTATTTTGCGCG
ACGGTGAGATTTTTTCACGAGGTTTGGCTCCAAGGTGCAAATAAGGATTATCACTCACGC
AAAACAAAGCCTTAG
>AaegIr41n
ATGGAGCAGCTAGAGCGTGAAACCGTAAAGTTTTGGAATTATTATGGCGATATTTTAAAT
GACGCCTCTTTCACGAATATAACGGGTATCTATACAGTTTGCTTGCTAATTGGGAATCTA
ATTCACCACCTCCCGATTTCGGAAATTTTATCCGGTATACCGTACATAGTGATAAGGCTA
GAAGACATTGGTCAATCCAATTCGACGCACAATACTCTGCTAACCAGCATTGAATCTGGA
TGTAACACTTTTATCGTGCAGCATTACGTGGTATTGGACTTTTTGAACATCTTTCTGGAG
ATACATGACCAAGCTAACTACAGAAACCCCAACAAATATGTGATACTATTGATGGAAGAC
CGTGGTTCGGAGGGATTACTGGACTCCATGCGAAAGCATCCTAGCATATGGGAAATCATG
AATCTACTAATTTTACTGCCATCTGATGAACGACCGTTGGTTGAACTACTAAGCCATCGC
TTTGTTGACACCAAAAAAGGTTTTGAATGGAATTTGGTGGATCGTTACCACACTCAAAGG
CGTTCGTTTGAATTTGAGTCTGAGCTATTTCCTGATAAAACGCTCAATTTGCGGGGAAGG
CCGATACGCTTGGCAACTTTCAATATTAATCCCCATATTTTCCTATCTAGCGATGACGCT
AGGAATACGGAAATTCGACTGGGGAATCAATCCTACTCAATGGATGGACTGCATGGTATT
CTACTGGTGGATTTTTGCCGAAGACGCAATTGTACGGTTGATCTAGTTGTCGATTCAAAA
AACATGTGGGGTGTAATCCATCCGAATCGGACGGGAAACGGAATTATTGGAAACTTGGTC
GAACGTCGTGCAGATATCGGACTAGGAGCTATTAGTAGTTGGTACCACTGCTACTCGTTT
CTGACCTTCTCATCCCCTGTTCAACGAGGTGGTGTAACCTGTCTCACTCCAAAACCAAAT
CTTCTCCCACGATGGAAAATCGTCGCAATGGTGTTTTTGACATCGGTCTATCTGATCATT
TTTGGGACATTCATGTGCAGTGTAATCATTTATACCATTATTTTCCAGTGTTCTAGGAAA
AAACCTTTGGAGAATAGCGTCGTATGGAATGCGTTCAACGTATTCGCCGTATTTCTTCTC
CAATCTACCAACAACATCCGTAACCGTTCAGTTTCCGAAACCGTTCTATCCGTGGCATTA
CTCTTATTTAGCTTAAACATAGCTGCCATTTACTCTGGGAAATATGCGAGTCTACGAACT
ATTCCTTTGTATGAAAAGGAAGTTAATTCATTGGAAGATTTGGCTGAAAGCGGTATACCG
TGGTTACAAGCCCATGAAGCGTGGACTTACTCATTGCTGTTATCGAAAAATCCAGCGGTG
ATGAAGTTGGTTTCCCACTTTAAAGTCTACCCAGCTCCCAAGTTGCACCAGATAGCGGAT
CAGGGAGGTTCGGCGTTCGCAATGGGACGGCTTCACAACGGGCACCTGATGCTAGGCGAT
TGGATCAATTCGGGTAATATTCACAACTATCAGCTCATGAGAGGCGATCTGTACTACGAA
CACGAAGTGGCGATGGCAACCAAAACGTGGCCACTGATCGAGAAGTTTAATGAATTGCTG
CACCTGACCGCTAGTGGATTGCTGTTGCGTGTTCAAGAGCTCCGGATAATGTATCAGCAT
AATGACTATTACGTGCAAACGGGTGCTTTGAGTTCACATGAACGTGAACCTTATCAACCG
AAGGCCCTGGCAGTGGAGGACGTTTTTGGGGGATTGATTGTTCTAGGCTGTGGGTCACTT
TGTGCTGGAGTGACGTTCGTGATAGAAGTTTGGTTATATAATTCTCAAAAACAAGTGTCA
ACTACAAATTAA
>AaegIr41o
ATGGATTCGCTACTACCCGACTATCAATTCGAGGAGGGATTTTCTTCCTTGATTGATTAT
CTATTTTTAACGTACGTGGTGGCAACCCGAGCAGCATGCATTCTTTTTAGCAGTCATTCC
ACAAACATGCTAATCAAAAGCATACAAATTTCCTCGTATCAGCCCGCAGTTTCAATGGTT
TTGAATACCGAGGGTCGATACGACCCAAGGCTAACCAGGAACATCGACTTGGGCTGTCAT
GCTTTCATCATGGATCAATCGAATGCGCTCTTCTTCTTGGACTCATACTACGTTTCTCAC
GACTATGCTGAAGTAAGGCATCCCAACAAAACGGTGATCATAGTGCAGGATCCCAGTGGA
GAACTAAACACCGAATTCATGGACAGTTTGAGAAAACATCCAGCAATTCAGGAAATCCCT
CGCCTCCTCCTAGTGGATCCTCGAGACGATGAAATTGATCTGTGGACTCATTGGTACAAG
GGAAATCCTGAAGAGGCCGAACAATTAATTCTCCTGGATACGTATTTAACGCAGAACGGA
ACTTTCCTTTGGGGAAACGACATCTTTCCGGATAAGACACTGAACATGGAGCGACGAATG
TTCCGGTTGGCTAGTTTTAAACTCATTCCTCATTTTATGTTCAAACCGATCTACGATGAA
CCCTGGATAGCCAAGTACCAGAACCAGACGGTGAAAATTGATGGAATGGGAGGACTTATT
ATGGTTGAGTTTTGTAACAAGTACAACTGCACGTGGGATTTACACATTGACCAGCCTGGT
GAATGGGGAACGGTGTACAAAAACTGGACCGGGAATGGAATTGTTGGAACAATTACGGAA
CGCCGAGCGGATGTTGGTGTGGGTTCGTTACTGACCTGGCACACAAGTCATCAATTTATG
GGTTTCACCGCAACTATTCGCAAGGTCAGCGTATGTGGAATCGCTCCACGTCCTCGTTTG
ATTCCTCCATGGCAAACCGTTATCCTGGCATTCAAACCTGAGGTCTGGCTCTGCATTGCT
ATCAGTATAGTGTGCTGCATCGGTGCCTACGCTCTAATGGCAGGATTTGAAAACCAGGTC
CAGACGAAGGGCCTCGGTTGGAACACAATGAATGTGATTGCTGTGTTCTTATTCCAAGGC
GCCGATATCCTCTATCGAACCATGCCGGAATGTATCCTGTCGATTGCCTTGATCGCCTTT
ACAATCAATCTGGGTAACATCTTCGTTGGGAAGAACGCTAGCCTTAAAACTTTTCCCCTG
TTTGAACCTCCCATTGATACTTACGAGGACATTGCAAGCAGAGACGTTATTTGGACCCAG
ACCCACGAGGCGTGGATTCAATCCCTACTCTTTAGTCAGAATCCCGTCGTTCAGAAAGTG
GTTTCCAACTTCCGTGTCCACACCGGACCGGAACTGCTTTCTTTGGCTAATCAGGGCCAA
GTCGTCTTTGGCGTAGGCAAGCTCAATTACGGCCACTACATGATAGGATCGTTCATCACG
GCCCAAAACGTACATCTCTATCGGCTCATGACAGGAGACCTTTACTTCGAGTACGAAATA
TCGATGACCACCAAAACGTGGCCCTTGAAGGACCGGCTCTCGGATTTGATTCTTTGGATT
GTAGCGTCAGGGATGCGGGCCTATCAGGAACCGGTGGTGGCCAAGCGGTACATGGACTAT
GAGGTGCAGATTAAAATTTTCCATTCTCAGGACAAGGAAAAGGTTCCTCCGCGGGCAATG
GTGATTGAGGATTTACTGCTGGCCTATATGGTTTTGGGTGCTGGACTTTCTTTGGGGATG
GTGGCATTCGTAGTTGAATGCTTATTGCATCGATACATGAAAACAAGGTGGACCTTGAGT
TTGAAGTAA
>AaegIr41p
ATGTTAGCCTCGGTTCAGTCTAACACTGCATTGGTGACCTTTTTGCGACACATAATTTCA
TTGTATTTCCTGAATAGAAATTATTGCACCGTTGTCTACTATGACCGAAATATGGTCAAT
TCTCAGCAAGATTGTAACAACTATTGCAAGTTTCTCTTAGATATTGAGCTGGCGTTAGTA
CACCTCGATGAAAAGCATGCGGTTATGTGGATCACGTCTGCCCAAGCTGCCGATGGTATC
CTGGAAAGTGCAATCGAACAGGGATGTCAATCCTACATAGTTGCAACCACTGATGTGATG
ATGTTTTTTGAAACAAAATTAATGTTGAAAGAAACGACGCTTCAGCGCATTCGAGATAAA
AATTTCCTATTGTTCGTCGATGGTGATTTTGTTAATGATGATGGATTGACTATAAAAGAA
GCAATGAAATATTATCCCAACTTGTGGTTTCTAATGCAGTCAGGATACGAAAATTTGGAT
TTCTACACACACGACTATTCAATTACGAATACGACGAAATTGCAGCTGGTACAAAGTTAC
AACCTTACTGATCCATATGATGAGGTCACGAACGGTGCTATATTCTACGACAAGTTGGTT
GATTTGCGTGGTAGATCGATTCCAATGGCAGTTGTAGAGTACCTACCATATTGCATAACG
ACCAACGTGGGCGCCAATAATGGCAATGCGGATGCATACAACACCACTGCACCCAAGGAG
TTATTCCTGGAAGGACTCGAAGGCAGTTTAGCAGTGGAATTTTGTAGGATTCACAACTGT
AACATTCTCCTGTGGCCACATGGGCCAAGCGATTGGGGAGACATTTTCTCGAATGGGTCT
GGTTATGGTGAACTTTATACAATATACACCAAAGAAACTGACCTAGCATTTTGTTGCTTG
TATTACAATTGGTACCATCATCTACTCGACGGAAGCCATTATATGGCCAAATCAACGATG
TTCATCTTGGTACCAGGTGCTAAGCTATTGCCAACATCGCTAACGGTTATATATCCCTTT
TCAAGCACTGTTTGGCTTTCAATTTTTATAATGATGGTACTGATGACTGGAGTTCACCAT
TTTATTACCACCATTAATTTGACGCACCTCGGTCGCGATGAGCAGCCGCCACCCGCATTG
AAATCAATATTCGACATGATATCTATTTATTTGGATCAAGGAATTTTCCTTAACACTTTT
CACTCATCGTATCGCGTTCTGATCTGCTTCATCCTTCTTTCGGGAGTTGTTATCAGCAAT
TCGTATGCAAGTGGCTTAGCTAGCGTACTCACGATTCCTAGGTATGGGAAATCGCTGGAG
ACGATACATGATTTCACACAAACGCCTTATCGATGGGCAGCTCCTGCCGATGCTTGGATT
TTTGCACTGCTTGGCGCTGAAAATCGAGACATCCAAATTGTCGTTGACAGATTTGACGCC
GTTCCGGATGAGGACGAACTCCATCGGCGATCGCTGGCTGGTGACTATGGGATTGGGATT
GAACTACTGAACGGTGGCAGTTATACTTTTGGATCTTATGTCAGCGAAGACAACGTTCGA
TCGTTTGATATTTTGAAGGAGGTTCTGTACTTCGCATACACCACTGTATATGCCCAACGA
GGATGGCCAATGATGGAGTATTTCAACAAGTTTCTGCTGGAAGCGATACAGTTCGGATTT
ATCATCTACTGGGAAAAGCGAACGATTCGGAAATATCTGAGTCACCGAGTTCAGGAAGCT
CTGGTGGAAATATCTGTCGGACACAATGAGGATGAGGAATTGTCTCCTCTCACAACCCAG
CACATCCTGGGACCGATGATTATTTTGGGGATAGGGCTTTTCTGTTCGTTGATTATGTTC
TTATGTGAACTTGTCATGTTTTCGCTTAGTCGCTTTTATCAAAAAGTGGTTGGGAAAAAG
TTAAAAACGACATTAACGGACATTCAAAAGTGA
>AaegIr60a
ATGCACCTGGCGTGTCTTATATTCTTCCTGCTATGCAAATCTTTCTCATCCGGCATCGTA
TACGTCCGGATGAAAAACGAGCGCGGCCCAATGGCTGTCCAGGCGGGCATAAACTGTCTC
GAGCTGCTGACGGATAGTTACTTCCACAACAGGGATTCTTCGCAGATTCAAAACCTGGTG
ATCTTTCACCTGGATAATCTGAGCTCACCTTCGCGGGAAATCGAGCTGGGTTATCTGCAG
AACCACCATACCGGCTACGAAGAAATGGCTTACGGTGGAACACAAATTTTCCAGCTGAAG
GTGATGTCCGATGTGCTTCCGGTGGAAAGTTTGAGAAATGTACATTTCGTGGATTACAAG
TTGATCGATTTCTATGTGATTGTGGCTGACGAGATGGAAAAGCTGGAGCGAGCCATGCGA
TATGTCAGTTCCGCGTACGCATTCAACCCACGTGGGAAGTTTCTAATTCTATACAACAAT
CCTAACAATCGCGACCACGAAGAATTATTTGCGTTAGAAGTATTGAAATTGCTTTTCTTT
GGACATCACTCGGTTAACGTGTTGGTGGCTTACGCTGTAGATCTAATGACGTACAATGTC
TATACGGGTGATCCTTATCATGGAACGCAGAACGACTGCGGTAAAATGAAAGCGCTAAAA
ATAGCCACAATTGTGAATGGAACTTTCAGGAATAAAGCTTCAGCGATAACATCGATTCGG
ATGCCAAAAGTGCCACCAGAGATGAAGTCTTGCACGTTCAACTTGTGCGCCAGAGTTGCT
TCGCCGTTCGTCAACGAAGGATGCAAGACAGGATTAGAGCTGGAAATCATGCGATTGTTA
CAAGAATCTATGAAATTCAACGTAAATATATCGTGCAGCACCATGGAACGTGGTGAATTG
ATGGAAGACAACATAACCTGGTCCGACCTTCTGGGAAAACTTCGTGCTGATGAATGCGAC
ATTATTGTTGGATCCTTCTATCCAGACTTCGATGTACACATAGACTTTGCGGGAACTTCA
CTTTACTTACAGGACTATTACACATGGTTTGTGAAATTGGCAGGATTGGAAAGCCGCTGG
AAAGTTTTGTTGATGATATTTGAAGTACCCACTTGGCAGCTAATAGCTCTGTCTCTTTTA
ATATCATCAATATCATGGTACTTTATTGGCTCGGCACTCCCGGAATCGAACGCTCACAAA
TTATTGTCGACATGCTTTCTTAACACCTGGTGCGTTTTTCTATGCGTTTCGACAAACAAC
CGACCCATGTGCAGCTCGCTGAGAATTTTCTTCATTGCTTCCGCCTTATATGCGATGAAC
CTCACCACGATCTACACTTCATTGCTGATAATTTTCTTCACCTCACCACCGAGAATGCAC
CAAATCGACTCAATCGACGAAATACTGGCAGCAAATTTCCAAATCGGAGGTCGAATGGAG
TACGAAGATTGGTTCGACAACGGAGACGAACGTGACCTGCGAGTATCCAGATTGTACGAC
AACTCGGATGACTTCCAGCCTTCTCACACAAATCTGAAAGCGGTTTCCCTCGGAAAACGT
GTCATGCTCACCAGTCGGATGTACGTTAAGAGCAGTCACTTTCGAGATGCCGTGCATGGT
CTAACTTTGGATTCCTTCGCCAATCAACTGGAGCTGATTGTGGAAAAAGGATTTCCTCTT
CTGCCGAAGTTTAACCGTATCATATCTAACCTGAACGACATGGGAATAGTGGAAAAGCTG
TTCAATGATTTTCTGTACAATGTGACGATTTTGGAACAGATTGAGGAAATCGTGAACCCA
AATGAAGATGATGATCACAGTTTGGGTTCTGGTAGAGATGAAATAGTGTTGACTACGGAC
CATTTGCAAAGTGCATTTTTCTTCTACTTCGTTGGTGTGGTGATCAGTACGGTTGTGTTT
TTCGGAGAAGTGTTTTTCAATATTCCGAAGGTGACAAGGATGGTGAATAAAGTAGATGTA
CGAATGGATCATATTTTGGTTAGGTTGAAGTTGCGAGAACCCAGATTGAAACCTGTGAAG
TTGAGAAAAAGATCCCAAAGAATGGAAAGATTAAAAAGAAGAAAGATGTTTTACTGA
>AaegIr64a
ATGACCAGCGACAAAACAAGCCCTATGACGAAAGTACCCCGGCAAATAGTGCTGTACATC
TCTCTGGTAGTGATTATGACGGGTTGTGTCGATAGCGCCGCCGAGACCAATAACGATTAC
GAGCGAAATGTGATGAAATTGATATTCGACTTTATCGTCGACTATAAACGATTGAAGTTT
GGCATAGTTTTTACGTGCACTGAGAGGCCATTCGCGTTTTACGATGTGACAAAACGATTA
ATGGAGGGAAACATTAGCCTCCGAGCGATTAACATCGACGGTTATGCTGCCACAGGAGAT
GAATTTGCCAATGCTGGAAATGATCTGGATGGGTTGAAGTACGCAACGCTCATGCGAAAT
ATGATATCGTACCATCAATTTGTTCTTTTGGATTTGGAGTGTGCTAACTCGAACGTGGTT
CTACATCAGGCTTCCCGGTATGAGCTTTTAAATGGTTCGTTTCACTGGTTAATAATTGAT
AAAAAACCAAACGTCGACAGCTCCATCGGCACCGCCAACGCATTTGCCAGAACGATAGCA
GTGGCCGCATCAGACCCGGAAAGATGGACCAACGAGTACCGATATCGCAGCGCAGAACAC
GGCCCAGGCTGCCACCCATTGGCAAATTTTACAAAACCTTCCAATCCGCCCGGTGAACAT
TATGGCTTGACTGCAGCAGCCAATCGGGACCAAGAGCGGCCTGGCGATGACGATGATGCT
GTTGGTGATTATTACGATACTGGTCCGGTTGATGGCGATGTAGTTGATGAAATTTTTGGT
CGGTTCGAAACAATGAACATCAGTATCAACGCGGAAATTACGTTGGTAAAAGCATTGGCA
GGAGATGCATCCCATCGGGACTTTGCGCTGTTCGATATATGGAATCCGGGCTTCATCAGT
GGAGGCCGTCTGAACGTAACCGCCATGGGAAATTATACCGCGGATCAGCACCGTGACGGA
AACGGGTTGCTTTACGTGCGTTTCCGGGAGAGCACCGTCGTACGCCGCAGGGACATGAAT
GGGCTTAGGCTGAAGATAATGACCGTTGTGACGCAGAAGCCACGCGAGCCGTTTGAAGTT
TACCTGTCGACGCCGAAAAACACCCACCTGGACTCGGTGCACCGGTACAACTTTGGGCTG
ATGAGCTACTTGAAGGATTATTTCAATTTTAGGTTCATTATGAGACGGACCAAAAGCTGG
GGCTATCTGCGGAATGGCACTTTCGATGGGATGATTGGTGCATTGGCCAGACGGGAAGTC
GATCTCGGAGGGTCACCAATGTTCTTCCGACAGGAGCGGCACCGGGTGGTCAGTTACACG
ACTCGTTCGTTCATCGAAAGGCCATGCTTCATTTTTCGACATCCAAGACGGCAGCAAACG
ATGCGAAACCCGTTCCTGCTACCTTTCGAAACCACGATCTGGTACATGATGGTGGCTTGT
GGCGCAATTCTAGTCGTGGTCCTGTTCACCAGTTTCTACTTTGAGGATTCAGGCTTTGTT
CGCAGAGGAAAAAGTTCGATACACGCTGCTAACAAGTTCGGCTCTTTGAAAATTGAAGAT
GACGAAAGTTATTACGGAGATAGTTTCCATCTCAATGGCCCCAGTATCGGAAGGCGGCTT
CCCGAGTCACAAGAACTGCAGCACCATCGGCGACAGCAATGGAGTGATAACACAAAGGAA
AATGTACTTTTTAATGACACAAATAAAAATAACGACGATGATCCTCGCCATCATCATCAT
CATCGTCACCTCCATCGACTTCTTGAGCACAGAAATCGTCAACGGTGGAAAACATTGAGC
CGGAGGCATCTTTTCAGTGAACGTCAACTACAGCGGAAAGCTTCGGCAGCAGCGTGCGCA
AATAACAGTAGCGAAAACATCAACATCAAACCGGTAAAGGCGGAAACTGGTGCTGGCATT
AGACGAGGCTTCCAGTTGCAACAAAGAATACAGCTTTTTCAGCGGCATCCATTCAACAAC
AGCAATAACAACGATAAAGACAGCGACAATCGCGTGGATGTCGTCGGTGTCAAACAGGAT
GCACGCAAAAGCAATTCCGCGAACAGCAATTATAAAGCGGAAAAATTTTCGAAAAGCATT
TTGCTTTTCCTCGGAGGTGTCTGTCAGCAAGGACTCTCGGAGATACCCCATCTGCCGTCT
GGAAAATGTACATCAATGTTCATCTTGATCTTCGGCTATCTGATGTTCCAATACTACTCG
GCAACTATCGTCGGATCGCTTCTCATGGTACCCCCTAAAAACATCCGAACAATACGAAAC
CTTATCGACAGCAAACTCACCCTGGGTATCGAAGATATTCCGTACAGTCGGGATTACTTC
GTGCGAACCACCGACGAGGATTCTCTTGAACTGTATCGCACCCGGGTGAGCTTCTACAAC
CCGAAAACCGGCCAGAACGAATCGCATTTCCTAAATGCAGCTGATGGATTAGCTTTGGTG
AAGGCCGGGGGGTACGCGTTTCACGTGGCCGTTTCGGCCGGCTACAAAATCATACGGGAA
ACGTTTAGTGAACGGGAAGTTTGCGAATTGGCCGAAATCGACATGTTTCCCAAGTCGGCC
CAGTGGATGGTGGCAATCGTGCAGAAAAATTCACCCTACCGAGATGTCATAACGTACGGA
TTACGACGCCTGAACGAAGCCGGCATAATGGACCACCAGAGACACGTTTGGCAGGAACCG
AAGCCAAAATGTGTGCGCAAAATGGCACCGACGGATCTGATTGTTGGCCTGGATAGTGTT
TATTCGGCGTTTATCTTGCTGCTGGCCGGGGCGCTCGTGTCCATTGGCTTACTGCTGATT
GAGATACTGCATCATCAGTTGCGACTGGCGAAAAACGGCTGGCCATCGAGACACCAGCAG
CATCATCATCATCGTCAATTCAATGTCGGGAATTTTCCGCAGCAGCAAAAGCCACCACTA
CAGGGACAGCAGCTCTGGGATCATGACTTGGTTTATCCCTATGTTGATTGA
>AaegIr68a
ATGGTCAGGTTTTTCCTGATAAGCAGTTTCTTGTCAACGCTGGTTGAATCCAAACCAGCG
ACTAATCGTTCCAATTTTGACGACGATAATGACCTCGCCGATTTCGGGCACCTTTTGATC
GATCTGGTTGCCAAGATGAAGGCTGGCCATTGCTATGCCTTCATCACGGATAATATCTAC
CAGGTTGTGTTAACGGGTCGTCTCTTCCGCGAGATTGAAACCTTTCCACGTTACGTAGTT
CAAATTCCGGACTATGAAGACACGCTAGATCCCGGAACACGTGTCCGGTGCATGCTCGAG
GAAGTTCGGAAAATCGGTTGCGGGGCCTATGTTATATTGCTGACCAATGGGATCCAGATG
GAGCGGTTGTTACGCTTTGGGGATAGGACAAGGATAATCAATACTCGCGCAAAGTTCATC
ATTCTCCACGACTATCGCCTGTTCGTGCCTGACCTGCATTTTCTGTGGAAACGGATAGTA
AATGTTGTTTTCGTCAGACAGCTGGTGATTGACAAAGCCAAGAAAAGGCATGAAAGCCAC
CACTACGAACTAAGCACCGTTCCGTTTCCGTTCCCCTTGAGAGGAGTGTTTATTTCGCGA
AGGCTCGATTTTTGGTTCAACGGAAAATTTCGAAAAGGCCGAAAACTGTTCTCGGATAAG
ACCACTAACTTGGACGGACAATCGATGAAGGTCGTAGTGCTGGAGCATACACCGGCGATA
TTCAGAACCACCCACAATGAGACGGACGAGCATTTGAAGTACTACGGGTTGGAAGTGGAG
CTGCTCAAAGCGATTTCCGAAGCAATGAAATTTGAAATGGATTTCTACGAAAGCGATGAT
GCAGCCGTTGCCATGTGGGGTACCGTAACAGACGGCGAAAATGCTACAGGATTACTCGGA
GAAATGAATGAAGGCCACGCTGACTTTGCGTTGGCTGATCTCCACCACACGCAATACCAC
TTGGAAATCATGGACCTGAGCATCCCGTACAACACCGAGTGTCTGACGTTCCTGACTCCG
GAAGCGCTGACCGACAATTCTTGGACGACGCTAATACTGCCTTTCACCGGAGGAATGTGG
GCTGGCGTCCTGGCATCGCTGTTTTCGATCGGAACCGTATTCTATGCCCTGTCGAGGCTT
CTCATGTTCGTACGCCACGAACAATCCTATCGCAGCGACTTGGATATGATTGCAAAAAGA
AGTAGAAAACGCAATCGGAAAGTTCATTTCAAGATAGTTTGTGGTATGGTGAATAGCTAT
AAGAGAGCACTGGGTAACCGGAAATGGTTGAAGTTCAAGAAGAAATCGACGGATACCTCA
AATATGAACAAACTGAAAATGCTCAAAATGATTCCATTCAAAAGACAAGCTCTTCCTTGG
AAAGATCCCCTGCCTCCCCGGGACATATTTGATACTTTCTCTGGATGTATCATCTATACG
TATAGTATGCTTTTGCTAGTTTCTCTGCCACGACTCCCAAAAGGTTGGCCTTTGCGCCTC
CTGACTGGATGGTATTGGATCTATTGCATACTTCTGGTGGTTGCCTATCGGGCTTCATTA
ACCGCAATTTTGGCCAATCCTGTGGCTAGGGTTACCATCGACAAGCTGAAAGATCTCGCC
GATAGCCCCATCCGCTGTGGAGCTTGGGGAGAACAGAACAAATTATTCTTTCAAAGTGCT
TCGGATCAAGTGTCCATGCAGATAGGGCAGAAGCTCGAGCATACCCCCAAAGCGGAAGCC
GCGGTCGAACGAGTCGTTGAAGGACATTTTGCGTATTATGACAACGTGTACATGTTGAAA
CATCTTCGGGCAACGCGAAAGTCTGCTAAAGCTCGCGAAACGTTACACATCATGGAAGAA
TGTGCCGTCCACATGCCGATATCGATTGGACTGGAGAAAAACTCACCGCTGAAACCAAAG
GTGGACAAGTATGTTCGGGCCCTGGTGGAAGCTGGGCTCACGAAGAAATGGCTTGCCGAC
GCCATTGAAGAGTTCCAGTCCAACGTCGAAATTCCCCCACAAGAAGCTACGATGGACTTG
CAAAAGCTAACGGCTGCCTTCATAGCACTGGCCATTGGTTACGGCGTTTCACTGCTAGCC
TTCAGCGCAGAGAAGCTGTACTGGCGGTTTGTGGTTGAGAAGCATCCTGCCTATGATAAG
TATATCGTTGGATCGTACCGCGGAAAGGTTGTGAGATTTTGA
>AaegIr75a
ATGTCATTACTCTTCGAACCGAGTTTCGTTATCAACTTCCTAGTGAGCTACTTCTCAGTT
GTCGCGCGGCTCAATTATGTCACCGTCTTGAACTGCTGGGACTTGAAAGATAATAGAGAT
TTGATTGCTAATCTGTCCAGTGTCGTGAAGTTCGTTCATTTAGTCGATCTTAACGATGCA
ACGTTGGATTTGGAACAGCAAGCTGAACGGATAGTTTCGAGAAATCAAATTAACTTGGGG
GTGTTCATAGAGTATGGATGTCCTATGAGTAGACAAATGATTGTTGAGTGTGCCAGCAGA
AGATGTTTCACTTCAACTACTCACTGGGTGATGCTGGACAGGTATGTTAATAGTTCAGTA
TTTACGGCAATGGAAGACATTGATCTGTACGTGGATGCTGAAGTGAAGATACTCGGAAGG
CAGAATGAGACGGAACTTAATCTGTACGACGTGTACAACAATGGATTATCACTAGGAGGA
AAAGTCAAAGTTTCGTTCGACCGTGAAGTTCATGAAGATCTAAACGGAAAAGTTGTGATT
GGGGAGAGTGCACTTGCATCTAAATTGAAATACCAAAATCGAGATGATTTGTCCGATATA
ACATTTAAAATTGCAATGGTATCGCAGTCGTTTCCCCATACAAATGGTGGTTTCGGCCAC
ATTTTGGAGTTTTTCGAATCGTACAAACAACCAGAAGCGGATGTTGCCGCTCGTATTGGA
TACATGTTGCTGAAAGCAATCCAAGAAACATTAAATTTCCGAATCGACTTCGAACACTAC
AGGCAAACACCACAAAATGAGTCAGAGAAAAGCTTTTATGAGGCTGTTCAGGATCGAAAG
GTAGATTTATCTATTTTTGGAGTGGCGAGTAATCATATGGCGGATCTAACTTGCTTGCAG
AGCTTTATGGCCTATCGATCAAGTTTCATTTTCCGCACACCTATAACTAACAGCCTAACG
AACAATATTTTTACTCAGCCATTTGCAAAGGAAACATGGTTAACAGTAGCGCTGACAGTT
ATGCTTGGAGCCGTGGCAGTAAAGATCAACTTTTTCGCGGAAGAACACCTGGAGCAGGAT
AACGAGTATCATGAACATTACTCGCTGTATACCATGTTTATGGAAACGTTGGCCAGCTTC
TGCCAGGAGGGATGTGAGTTCATCAACCGAAGTTCACCCGGACGGTTATCTCAGATGATG
CTGTTCGTCTGCTCGTTAGTGGTGTTTAACTATTACAGCTCGGGAATCTTCTCCATTTTG
ATGCAAGGACCACAAAAGTCCAACATTAAGACCTTGACTCAATTGGCCGATAGTCGACTC
CAGGTTGGAATTGATGGCACTGTCGATGTAGAGGAATTCTTCATGAGATCAACACATTCT
GACATTCAGCAATTGGTGGAGAAGAAAGATTTGAGAGAAAATTTCAATTTGGACCCAGCT
TATGGAATATATCAAGTACGAAGTGGAACCCTCGCATATCACTGTGACAGAATGGTTGCG
TACAACGTTATTCGCGATTCGTACGACTTCAGCGAGATGTGTGACCTCAACGAAATCGAA
GTAATGCCTCCTCAGGGGGTAGGTCTTCTCATTCGAAAAGATTCCCCTTTCCGCGAACTG
CTAAACATCAGACTAGCACGGCTTCGCGAAACGGGAGCATTCAGTCGATTTTCTAATCTG
TGGATTACCAAGAAACCGGAATGTCTGGTTACAAGTGTGGTTTCCAGTGTCAGCATGGAG
GGAGCTTTTCCCATATTTTTGCTGTTGATTGCTGGCACGATCGCTGCATTCATGGCATTT
GCTCTGGAGAATGGGCTTTTCCGCGCTAGCGGACGTCACTTTGGGTCGAGTGCTTCTCTT
GAATGA
>AaegIr75b
ATGGCCGATTTAGCTGTTGTTACTGAATTACTACTAAGCTACTTTTCTGCAACAAATCTC
AATTATATAACTTTCTTTCATTGCTGGAATTTTGAAGAAAGTCATGATTTTGTACAGAGA
TTCTCTAGTTCAGCTAAATTTGTCGATATGGTTAACATGAATGAAGATGCGTTCAATTCT
TTGCATCAAGCCAAACGCATTTCCAGTAGATTTCGAATGAAGGTTGGCATGGCTTTGGAT
TACGAGTGTGCCGGAAGTGACGAAGTCATATTAAAGTGCATTGACCACAATTGTTTTTCG
ACTTCGACATTTTGGATTATGATAGATCGAAAACGAAATCAAACCGTTTTCGATTTCTTG
GCAACTGTAGATCTATACGTCGATGCCGAAGTTAAAGTACTTACACGAAACGGATTGTAC
GACGTTTACAACAATGGACGGCCACTTGGCGGTCAGTTGAATGTAACGCTGGACAGGGAC
ATTATTCCGGACACGAACCGCCTAGGACCCAGTAGATTTGCTGGCAAACCAAAATACGAA
CATCGACGTACTCTTTCGGATTTGACGCTTCGGGTAGGAACCGTATCGCAAAGATTTCCG
CGGTTGAACAGTTCGATAGAGCTGGTTGTTACCCATCTGGAGTCGGACAATGACCGCCAT
ATGGACCATGCGGTACGATTCGGCCATCGTTTGATCAAAGCTTTACAAGCTACTTTGGGA
TACAACGTCCATTACATTCATTACGATCGCTGGACATTCAATGATTCTACTGGCGGTATT
CTGGGGGCACTCGTCAACAAGGAAATAGATCTTTCATCGGCAGGTTTGATGACAAAAATC
AAAAGGATGGAACATCTGGCTAGTGTTCTGAGCTACATGACGTTCGAACTCATGTTCATC
TTTAAAACTCCAGAAAGCACTCAGCTAACGGACAACGCATTTATCAGACCATTTTCATCC
TCGGTTTGGCTGATGATCTTGTTAACCATCATGCTAGGAAGCATTGCATTCAAACTCAAC
TTCACCGCAGAAACTGTTCTTCAAGAGAACTTCAAACCCTCAGAGAATCCGTCATTCTTC
AGTTTAATTGTTGAATTTCTGGGGAACTACTGCCAGCAGGGTTCGCAATATATGCCGGAA
AGTTTGTCCGGCAGAGCAATGCAACTGTTCATGCTGTTGTGCACCCTCATGGTCTACAAT
TACTATACTTCGAAAATTGTATCGGACTTAATCGGAAGCCACAAGGAGTCGGATATCAAA
ACGCTGATTCAACTTGCTGACAGCCACATCGAATTGGGCATCGAAAATGTGACCTACGAG
AAGGCTTTTTTCTATCAATCACATCTTCCAGACGTAGATTACCTTACTAAGAAGAAAGTG
ACCGAAAAGACCTTCATCAATTCGTCGGTTGGGCTTCAACGGGTTCGTCGAGGAAACTTC
GCATACAACTGTGAACGCAACGTGGCCTACAATCTGATAAGGGCTATGTTTGATTCGACG
GAAGTATGCGATCTGAATGAGTTGGAAAGTATGCCCTCGCAATTTTTAGATCATTTGGTA
CGTAAGGATTCACACTTCCGGGAAATTTTCAAAGTCAAATACACGCGAATGTTGGAGGTT
GGCATCAAAAAAAAGTTCGCCGATTATTGGGTAGCCAAGAAGCCGGAATGCTTTTCGGGA
AGCATTATTTCCAGTGTAACTATTACTGGTGCGTTGCCGATATTTGTGCTGCTTGGTTTT
GGATTGGTGCTGTCTTTTGTGGCTTTTGGAGCGGAAATTGTGGCACAATTTGTTACGAAA
GATATGGCGAAGAAAATTTTGAAGAAAACATTCGGCCATGTTTCGGATGACAGAGTAGTC
AAGAGGAAATTCTTATAA
>AaegIr75c
ATGGCCGATTTAGCTGTTGTTACTGAATTACTACTAAGCTACTTTTCTGCAATAAATCTC
AATTATATAACTTTCTTTCATTGCTGGAATTTTGAAGAAAGTCATGATTTTGTAAAGAGA
TTCTCTAGTTCAGCTAAATTTGTCGATATGGTTAACATGAATGAAGATGCGTTCAACTCT
ATGCATCAAGCCAAACGCATTTCCAGTAGATTTCGAACGAAGGTTGGCATGGCTTTGGAT
TACGAGTGTGCCGGAAGTGACGAAGTCATATTAAAGTGCATTGACCACAATTGTTTTTCG
ACTTCGACATTTTGGATTATGATAGATCGAAAACGAAATCAAACCGTTTTCGATTTCTTG
TCAGCTGTAGATCTATACGTCGATGCCGAAGTTAAAGTACTTACACGAAACGGAATGTAC
GACGTTTACAACAATGGACGGCCACTTGGCGGTCAGTTGAATGTAACGCTGGACAGGGAC
ATTATTTCGGACACGAACCGCCTAGGACCCAGTAGATTTGCTGGCAAACCAAAATACGAA
CATCGACGTACTCTTTCGGATTTGACGCTTCGGGTAGGAACCGTATCGCAAAGATTTCCG
CGGTTGAACAATTCGATAGAGCTGGTTGTTACCCATCTGGAGTCGGACAAAGACCGCCAT
ATGGACCATGCGGTACGATTCGGCCATCGTTTGATCAAAGCTTTACAAGCTACTTTGGGA
TACAACGTTCATTACATTCACTACGACCGCTGGACGTTCAATGATTCTACTGGCGGTATT
CTGGGGGCACTGGTCAACAAGGATATCGATCTCTCATCGACAGGTTTGATGACAAAAATC
AAAAGGATGGAACATCTGGCTAGTGTTTTGAGCTACATGACTTTCGAACTCATGTTCATC
TTTAAAACTCCAGAAAGCACTCAGCTAACGGACAACGCATTTATCAGGCCATTTTCAACC
TCGGTTTGGTTGATGATCTTGCTAACCATCGTTTTAGGAAGCATTGCATTCAAGCTCAAC
TTCACCGCGGAAACTATTCTCCAACAGAACTTCAAACCCACAGAGAATCCGCCATTCTTC
AATTTAATTGTTGAATTTCTGGGGAACTACTGCCAGCAGGGTTCGCAATATATGCCGGAT
AGTTTGTCCGGCAGAGCAATGCAACTGTTCATGTTGTTGTGCACCCTCATGGTCTACAAT
TACTATACTTCGGAAATTGTATCGGACTTAATCGGAAGTCACAAGGAGTCGGATATCAAA
ACGCTGGTTCATCTTGCTGACAGCCACATCGATTTGGGCATCGAAAATGTAACCTACGAG
AAGGCTTTTTTCTATCAATCACATCTTCCAGACGTAGATTACCTTACTAAGAAGAAAGTG
ACCGAAAAGACCTTCATCAATTCGTCGGTTGGGCTTCAACGCGTTCGTCGAGGAAACTTC
GCATACAACTGTGAACGCAACGTGGCTTACAATCTGATAAGGGCTATGTTTGATTCGACG
GAAGTATGCGATCTGAATGAGTTGGAAAGTATGCCCTCGCAATTCGTAGATCATGTGGTA
CGTAAGGATTCACACTTCCGGGAACTTTTCAAAGTCAAATACACGCGAATGTTGGAGGTT
GGCATCAAACAGAAGTTCGCCGATTATTGGGTAGCCAAGAAGCCAGAATGCTTCTCGGGA
AGCATTATTTCCAGTGTGACTATTACTGGTGCGTTGCCGATATTTGTGCTGCTTGGGTTT
GGATTGGTGCTGTCTTTTGTGGCTCTTGGAGCGGAAATTATGGCACAATTTGTTACGAAA
GATATGGCGAAGAAAATTTTAAAGAAAACATTCGGCCATGTTTCGGATAATAGAGTAGTC
AAGAGGAAATTTTTGTAA
>AaegIr75d
ATGCAAGCAATGGAAGTCACGAAGCTGTACTATCTTTGCATTATCTTTCAGTTACATTTG
ATCGTTAAAGGAATTGAATGGAATAATTTCTTCGAGGTATCGAATACTTACTTCAAAGCA
AGACATGTTAAGTTACTGACAGTGGTCAATTGCTTCAACACCGTAGATAATTTCCAATTG
ACAAAAAACTATCTGGAAGCTGGCTTCTTCGTGCGAATAATCGAAAGGTTCGACCATTTC
AACGTATCAGGAAATGGAAACAGTGGTGTTGTAGTAGATGGTTCATGTGAAACTAAAATG
CGCCAACTGTTGACAATCAGCAGTCTCAATGAGTTCATGCAGACTAACATTTTCTGGTTG
TTTTTGGAGGAGGTGCATGAATCCGACAAGTTGGAAGTTCCAGACACAATCAGAACACGA
TATAATGATGACTTCAGACATGTTGAAGCTCTTCCTGGAAGCAGCGTTGCGGTTGGCGTA
TTCCAGTCGTCGTGGAGACTATTCGATGTGCACAAGAAGCATTCTAAAGGTAGTTTGATA
TTCAAAGATATATGCTACCACGGTCGGAATCTGATGGAATCCACCAACATGCAGCGAGCA
CTACTTCGTTTCAATAAAAATTTGAAGGAACGCAGAAACTTGCGAGGGTACAGAATGCCT
ACGGCAATTGCGATAACGTCTCCCGAGAAACATACAGGGATCAACGATATGTCGGACACT
TTTCACGATTTGTACGCCAAATCTACGTTTCCGCTTATCAAGGAACTGATGTATGATGTT
AACTTCACCATAAATATGATACAAGTCGATTTAGGTGGTTGGAAAATTAACGGTACATTC
AATGGACTTATGGGACTGTTGGCAAACCGTACCGTCGAGCTTGTAGCTATGGGTGTCCTA
ATGCGGTCCGAAAGAATGGAAGTGTCAGATTATATCACCGTTGCTTTTCTGTTGAAGACT
TGCTTTATCTTCAAACAACCTCCACTATCGTTGGTTTCCAACATCTTTGAGCTGCCGTTC
AGTGGTCAGGTTTGGCTCAGCTGCTTAGGATTCATAATCGTTTGTTGGATTACCATGATG
AGCGTCAGGTTTTTTGCTAGACGAGAGAATCTTACTCCAGGGGATTCTTTGACCTTCATC
ATTGGAACAATGTGCCAGCAGGATATCAATCTGAGTGCACACTTCAATTCGACAAAATTT
CTTTTCTTCGTGGCAAAACTGGCCAGTTTCTTCATATTCGCTGCCTATTCGGCAACGATC
GTAGCGCTGCTTCAAAGTCCAAGTCGAGCTATTAGGTCGGTGGACGACTTGACGGCATCT
CCCCTGAAGGTCGGAGCCATGGATACAGTCTACACGTGGGTTTACCTCAATGAAGCCAAG
GATGCACAGGTCCAGAACCTATTTCAGAAAAAAATCAAGCGTTACGGAAAGAACTCCCTC
ATCGAAGCTGACGTCGGAATGAGACGAGTTAAGGACGAGCTGTACGCTTTTCAGGTGGAA
TCCAACGCGGCATATCTATTCATCAAGCAGACATTCACTCCGCAGGACACCTGTAAGATA
CACGAGTTGGAAGCGATCAAGGTGGCTCCCTTTGCCATTCCGGTTCGGAAGGGTAGCAAG
TATCGGGAACTGTTCCGTCAGCGATTAATATGGCAGATGGAGGTCGGCATCAAGCATCGC
GCGAATAGAATTTGGATTGCCCATAAGCCCAAGTGTGAGTCGGGAGTTGTTGCGTTCAAC
TCGGTTGGCCTTAAGGAATTGAGGTTCCTGTACATTCTTCTACCCGTCGGGGTAGCTCTG
GCTTGGTTCATTTTAGGTGCCGAGCTGTACCGGAAGAAGAAATTGCAAAAGGTTGAAGAG
GGCTCGAAGACTTCTCCGAGTGATGGGGAAGAAGTGATGAATGAAATTAAACTGAAACTG
GTTTACGATGGTTATTTGAACTGA
>AaegIr75e
ATGAGATCTCCAGCGGCAATAATAGTCTTTCTTGCGTTTTCAATGTCAGTTGAAGCTTCA
ACTTCTGATCTTATTACAGTCGCTACGGATTTGATTCAATGTCTCAAACTTCCCGTTCAG
ATCTCGGTAATATCCTGTTGGAGCGAAAGTGACAAATTGCGTTTTTGGAAAGAAATTAAC
TCATTCACAGCTGTTAGATTTTCCTCCGAGAATCAAGTCAATCTTCCCTGGAGCGATCGT
GATCAACACCAGAGCTTATTGGTAATCGACGCCGATTGTTCAAAATCAAAAGACTTGCTG
CGATCCGCTGGTCAATTGTTGTACAATCGAGTCAAGTGGATTATAATAAATAGTAAAAAC
TTGAACTGTAGGAAATTCTTGAAGTTTTTTGACGATCTTAAACTTTTGATCAGCAATGAA
GTTTATTACATCTGTGAAGCAGACGGTGTTCAGGGCTTCGCAATAAAACAAGTATACCGA
CTGTCCCTTGCAACTGAAGTGATCGAGGAGACGTTCGGCTACTGGAACAAAGGTATGATC
GTTAATCTTCAGCATATCAAGCATTCCTCCGTTCGTCGTCAGAATCTGAAACACTTTAAA
TTGCGTGCATCAGTTGTAATCACTCACAATGAGACTCTGAATCACCTGGAAGACTACCGT
GAGAAACATGTGGACACTATCACCAAGAAGAACTATTTTCTCACCAAATACTTGGCCGAA
GACTTGAACGCCACCCTTAAGTTCAGCTACGTCAACTCGTGGGGTTATCGTAACCCCAAA
TCGGGTAAATTTAGCGGCATGATTGGCGAACTACAGAACGATCTTGCGGATCTTGGTGGT
ACGGCATTGTTCCTGACGGCGGATCGTATCAAGGAGATCGATTACCTCTCGATGACCACT
CCAACGCGGGCCAAATTTATATTTCGTTCGCCGAAGTTATCGTTCACGGACAACGTATTC
CTACTTCCGTTCAGCGCACCGGTTTGGGTTTGCATAATCAGCTTCATTGTGCTCTCCGGA
GTGCTTCTTTTGATCATTATGAAGGTCGAGCTGCGATGCACCAATGTTCGTTACGGGAAT
GTCATCCGGCCGAATTTGATGGACACGGTCATGAACATGTTTGGAACCTCGTGTCAGCAG
GGATCGTATCTGGAGCCGAAATCGCTTCCGGCCAAATGTTTGATTCTGTTGAGCTTGATC
ATCCTGATGTTTTTGTATGCCAGCTATTCGGCCAACATTGTTGCGCTGATTCAGTCGCCG
TCGAACAAGATCAGGACGTTGGAGGATTTATTGAACTCGCGCCTGGAAACCGGGGCTGAA
GATACCGTCTACAATCGATACTATTTCATGCATGAAACAGAACCAGTGAGGAAAGCGATC
TACGATCGGAAAATGAAAACTCGCGATGGAGTTGGTTCCAGTTTTATACCGTTGGATAAA
GGCGTTGAAAGGGTACGCCAAGGACTGTACGCCTTCCACGTTGAATTGGGAGTTTGCTAT
AAGGTCATCAGCGAAACCTTCCAGGAGGACGAAAAGTGCGGTTTGCAAGAGATCGAATAC
CTGAACATCATCGATCCGTACTATGCCGTGCAGAAGAACTCCTCCTTTCGGGAGCTGGTC
CGGCTTAGTCTGTTCAGGTTGCGTGAGTTCGGCATTCAGGATCGGGAGCACTCGATGCTC
TACACGCGTAAACCGGCCTGTAGTGGCGGAAGCAGCTTCATTCCGGTATCGATTGTGGAC
GTTTGGCCTGCACTGACCCTGCTGACGTGGGCATCGGGCTTTGCCGGGGGCTTGCTGGCA
GGGGAAAATATCTGGGCACGAATCAGAGCGAAGCGTAATCTGGCAAAGGTCGCTAATGGG
GATTTCTGTGGATGA
>AaegIr75f
ATGAGGTCTCCAGCTGCAATATTGGTCTTACTTGCGTTTTCAAAGTCAGTTGTAGCTTCA
ACCTCTGATTTGATTACAGCCACATCGGACTTGATTCAATGCCTCAAACTTCCGACTCAG
GTCTCGGTTTTATCCTGTTGGAACGAAAGTGACAAATTGCGTTTTTGGAGGGAAATTAAC
TCATACAAAACTGTACGATTTTTCTCCGAAAACCAAGGCAATCTTCCCTGGAATGATCCT
CATCAACATCAGAATCTATTGATGATCGACGCTGGTTGTCCAAAATCAAAAGAATTGTTA
CAATCAGCTGGTCAATTGTTGTACAATAGAGTCAAATGGATTGTAATAAATAGAATAAAC
TTGAACTGTACAAAATTCTTGAAGTTTTTTGACGATCTTCAAGTTATGATCAGCAATGAA
GTTTACTATATCTGTGAGGCAGACGGTTTTCAAGGCTTCGCAATAAAACAAGTATATCGA
CTATCCCTTACAACTGAAGTGATCGATGAGACGTTTGGCTTCTGGAACAAAGGTATGATC
GTCAATCTTCAAAATATCAAGCAATCCTCCGTTCGCCGTCGCAACCTGAATGGCTTAAAA
TTGCGTGGATCGGTCGTAGTCACTCACAATGAGACTCTGAAACACCTGGAAGACTATCGT
GAGAAACATGTGGACACGATCACCAAGATGAATTATATTCTCACCAAACACTTGGCCCAA
GACTTGAACGCCACCCTTAAGTTTAGCTATGTCAACTCGTGGGGCTATCGTCACCCCGAA
ACGGGTAAATTCAACGGAATGATTGACGAACTAAAGAACGACCTTGCGGACCTTGGCGCC
ACTGCTTTGTTCATGACAGCGGATCGTATCAAGGAGATCGATTACCTCTCGATGACTACC
CAATCGCGGGTCAAATTTATCTTCCGTTCGCCGAAGCTATCGTTCACGGATAACGTATTT
CTGCTTCCGTTTAGCGCATCGGTTTGGATTTGCATAATCAGTTTCATTGTGATCTCAGGA
GTTCTTCTGTTGATCATCATGAAGGTCGAGCTGCGATGCACTAATGTTCGTTACGGGAAT
GTCATCCGGCCGAATGTGATGGACACGGTCATGAACATGTTTGGGACCTCGTGTCAACAG
GGATCGTACCTGGAGCCGAAATCGCTTCCGGCCAAATGTTTGATCCTGTTGAGCTTGATC
ATCCTGATGTTCTTGTATGCCAGCTATTCAGCCAATATTGTTGCGTTGATCCAGTCGCCG
TCGAACAAGATCAGGACGTTGGAGGATTTATTGAACTCGCGACTGGGGACTGGAGCTGAA
GATACCGTCTACAATCGGTACTATTTCATGCATGAAACGGAACCGATACGGAAAGCGATT
TATGATCGGAAAATGAGAACTCGCGATGGAGCTGATTCCAGTTTTATACCGTTGGAAAAA
GGCATTGAAAGGGTACGTCAAGGACTGTACGCCTTCCACGTTGAGTTGGGAGTTTGCTAT
AAGGTCATCAGCGAAACCTTCCAGGAGGACGAAAAGTGTGGTTTGCAAGAGATCGAATAT
CTGAACATCATCGAGCCGTACTACGCCGTGCAGAAAAACTCTTCCATTCGGGAACTGGTC
CGGCTTAGTCTGTTCAGGTTGCGCGAGTTCGGCATTCAGGATCGGGAGCACTCGATGCTA
TACTCGCGGAAACCGACTTGCAGTGGTGGCAGTAGCTTCATTCCGGTATCGATTGTGGAC
GTTTGGCCTGCGCTAACCCTGTTGACGTGGGCATCTGGCTTCGCCGGGGGCTTGCTGGCA
GGGGAAACCATTTGGGCACGAATCAGAGCGAGGCGTGATCTGGCAGAGGTCGCGAATGGA
GATTTCTGTGGATGA
>AaegIr75g
ATGAAGTTCCCAACGGTGATTTTAGTCCTTCTTGTGTTATCGAAGTCGGTCGTTACTACA
AACTATGATCTCATTACGGCCACATCGAATTTGATTGAACACCTCCAACTGCCGGTTCAG
GTTACGGTTCTATCATGTTGGAGCGAAAGTGAAAAACTGCAATTTTGGTCGGGACTAAAT
TCATTCACTAGTGTTCGATTTTTCACCGAAAACCAAGTGAATCTTCCCTGGAACGATCGC
AATCAACATCAGAACTTATTGGTGATTGACGCAGGTTGTTCCAAATCGAAAAACTTGCTG
CGATCAGCTGGTCAGCTGTTGTACTACCGAGTTAAGTGGATTATAATAAATAACAAAACT
TCGAAGTGCGAACAATTCCTGAAGTTTTTTGATAATCTTCAAGTGTTGATTAGCAGTGAA
GTTTACTATATCTGTGAAGAAAATGGCGTACAAGGCTTCGCAATCAAACAAGTTTATCGT
CTATCACTTACAACTGAACTGATCGAGGAAACGTTTGGTTTCTGGAATAAAGGTGTGATT
GTAAACTCACAGTTCTCCAAGTATTCCTCCGTTCGCCGGCATAACTTGAATCACTACAAG
TTGCGTGCATCGATAGTGATCACCCACAACGAAACTGTTAACCACCTGGAAGACTACAGT
GAGAAACATGTGGACGCAGTCACCAAATCGAACTACTTTCTGACGAAACACGTGGCCCAA
GACTTGAACGCCACCCTCAAGTTCAGCTACGTCAACCAGTGTAAATTCAGCGGAATGATA
GGTGAACTGCAGAGTGATCTGGCGGATCTGGGCGGCACGGCACTGTTCCTAACAGCGGAT
CGTATCAAAGAGATCGATTACCTCTCGATGACCACTCCCACCTCGGTCAAATTCATATTT
CGTTCTCCGAAGTTATCATTCACGGACAACGTGTTTCTGCTTCCGTTCAGCGCAACGGTT
TGGGTTTGCATCATCAGCTTCATTGTGCTCTCCGGAGTTCTTCTGTTGATCATTATGAAG
GTCGAGCTGCGATGCACCAGAGTTCGCTACCAGAACATTGTCCGACCAAATTTGATAGAT
ACGGTGATGAACATGTTCGGGGCCTTGTGCCAGCAAGGATCTTATGTGGAACCAAAATCG
CTTCCTTCTAAATGTTTGATTCTGTTGAGCTTGATCATCCTGATGTTTTTGTATGCCAGC
TATTCGGCCAACATTGTTGCGTTGATTCAGTCGCCGTCGAACAAGATCAAGACGTTGGAG
GATCTATTGAACTCGCGACTGGAGGCCGGAGCTGAAGACACCGTCTACAATCGGTACTAT
TTCATGCATGAAACGGAACCGGTACGTAAAGCAATCTACGATCGGAAGATGAAACATCGC
GATGGAAGTGACTCCACTTTTATAACGTTGCAAAAGGGCGTTGAAAAGGTTCGTCAAGGA
CAGTACGCGTTTCACGTCGAATTGGGAGTTTGCTATAAGGTCATTAGCGAAACCTTCCAG
GAGGACGAAAAGTGCGGTTTGCAGGAAATCGAATACCTGAACATCGTGGATACGTATTAC
GCCGTGCAGAAGAACTCCTCCTTCCGGGAGCTGGTCCGGCTTAGTCTGTTCAAGTTGCGG
GAGTTTGGCATTCAGCATCGTGAATACTGGATGCTGTACACGCGAAAACCGACCTGCAGT
GGCGGCAGCAGCTTCATTCCGGTATCGATTGTGGACGTTTGGCCTGCACTGACTTTGCTG
ATGTCGGGTTTTGGCATCGCCGGGGGCCTGCTGGTAGGGGAGATCATCTGGGCACGAGTA
AGAACGAAACGAAATCAGGCGAAGGTGGGTGATTATTTCGGATAA
>AaegIr75h
ATGGCCGAAAAAAGTCGTTGGTTTTTGCTCGTTAGCTGCTGTTTCATTAGTGTGCAAAGT
GAAGCAGAAGTTGTGCCGGATATTTTGAGTACAATTAAATGTCCTCTGAAAGTGACACTA
ATGACCTGTTGGGATTATTCGGAAAAAGTTAAATATTTCAATGCCCTGAACGATCGATAT
TTGACTTCATTCTTCGACGATCACATCAGCCAGTTTGTGGAGGACATTAACGACCATCAA
ACTTTCTTAATTGTGGATATCAACTGTCCTAATACGAGGCATCTGTTGGCAGCTGCTGGC
AAACTTCTGTATATCAAATATCGATGGCTTATATTGAACACGGGATTGTCAGAGATGAAC
CATCTGAGTCCAGAAGAGCAGAAGCAATTATTTCTGGATAAACTAGTAGATTTACCATTA
CTGATAAGCAGTGAGATATTTTTGTTGATCAAAGAACAGGATGGCCTCTATCGAATTGGG
CAGATTTTCAAGCAATCGACGGACGCTCCATTAGATGTTGAACCGCTCGGAACGTGGAGC
AATGGCAGTATGGTCGATAACCGGAGGACTCAAGTTACTTCGATTCGTAGGCTAAACCTC
AATGGTCATACACTGAAGGCATCGCTGGTGATAACCAACCCGGACACGTTGCATCATTTG
ACGGATTACAAAGACAAACACATCGACACCATAACCAAGGTGAACTACATCCTCACCAAC
TGTCTGGTGCAGTACTACCTGAACGCTAGGGTCAACTACTCGATCGTGTCGACCTGGGGC
TATTTCAACACCACCACCAAACGCTGGGATGGCATGATTGGTGAACTGTCCCAAAATGTT
GCCGACTTGGGGGCATCGCCGCTCTTCTTCACCACCGACCGAATCGCCGTGATCGAGTAC
GTAGCAATGACTTCAGCTACCCGGTCCAAGTTCATCTTCCGCTCGCCGAAGCTGTCCTAC
ACGGAAAATGTCTTTCTTCTGCCGTTTGATGACCTTGTCTGGATCTGTACCGCCATGGTG
ATCTTTCTAGCATCATGCCTGCTAGTGATCACCGCTCGAGCTGAATGGAGAGTCCCACTC
ACGGTAGACGATCCGAGCGATGGCAGTATTCTGCGAGCCAGTTTACGCGATACATTGCTG
ATGATCTACGGTGCCACGTGTCAACAGGGATCCTCCACGTTGCCACGCAGTTTCTCGGCC
CGAACGATCACCATGATCACCTTCACCGTGCTGATGTTCCTCTACGTTTGCTACTCGGCC
AACATTGTGGCCCTTCTGCAAAGCCCGTCGACCAAGATACGCACCTTGGAAGATCTTTTG
GCGTCCCGGTTGAAGTTCGGAGCTCACGATACAGTGTTCAATCGGTACTATTTTACCCAT
GCTACGGAACCGACGCGACAGGCCATCTACGAGCGGAAGATCAAGCAGCAGGATGGCTCA
GCCAACTTCATTAATCTGGAACAAGGAATTGATCGGATTCGGAGAGGGCTGTACGCATTC
CACGTGGAACAAGGCGTCGGATACAAGGTCATTAGTGAAACCTATCAGGAAGATGAGAAA
TGTGGCCTTCAAGAGATACAGTATCTGCAAGTCATCGATCCGTATTACGCCATCCAGAAG
AACTCCTCGTTCAAAGAGCATATCAAAATAGGTCTGTTCCGGCTCAATGAACACGGCATC
CAACATCGTGAAAACTCCAATCTATACACCAAAAAGCCAAAGTGCACCGGCGGTGGGGGA
AAGTTCGTCCCGGTCAGCTTGGTGGACACGGAACCGGCAATACTGGTTATCGTTTGGGGA
ACCGGATTAGCTGCAGCGATTTTCGTCAGCGAACTGGCTTGGGTGAAAGGCATGCGGAAG
TATCGCGACTGGAAAGGGTCGCACGTTGTGAAAATGGTGTACACCGACTACATAGATTGA
>AaegIr75i
ATGAATACCTATAAAACGTATAGAAGAGTTGAAACCGTAGCCACTTTTAACGAAACGATG
AAGCTTTACATGGTTCCATTGATGTTGTACGTTTGCAGTTGTACTCAGGCAAGCAATTAC
CAAATGCAAGTGATAAGAGATTTGCTATACCAATTCCGTCGATCGAAAGTGTTATTGAAA
ACCTGTGGTGATTCTGAAGAACAAGTTGTTTTTCATAAATTGATGAATTTAAGGAATGAG
GAAATCGAATTTAAATATTTTGGAGTCCTACACAAGAATGTTAGCCATCGTACAGTTACC
ATTATGGATTTGTCTTGTCATAACTTTAGTGAGGAATATAACGAGACTATGCAGAAATTC
AAATGGATTCTGTTTGACAGCCATGCTGTGAATCAGAATGCTACGGATGTAGCGATACCT
CAATTGATACATAGTGAAGTGTTCCTGATCACAGAAAATGCAAACCATTATAACATTTGG
CAGTTTTCCAAATTATTTCCTACATATCCCACAACCAGACAGCTGTACGCGTCCTGGCGA
TTGGATAGTGTACCACATCTCCAATTGAACAGTGAAGTCTTCGCCGACCGCTGGAATCTC
CAAGGCGCGCGCCTCAAAGCGTCGGTTGTCTGCTCCAGTTCCGAAATCAACACCTCAGCA
AAAGCCGACAAGGCCGTAACGACCGCCTTAGCAAACATTCTCAACGCCTCAGTCACCTTT
CACTGTACCCCGAACTGGAAACAAGGTTTGATCCATGATCTACGCACTGGATCAACAGAT
CTTGGTGCAACACCGAGCTACATGACCCCCGATCGCTTGAAATCCGTCCAATTCCTTGCG
ATGACCGGACCACTCAACTACAAATTCATCTACAGATCGCCCAAGCTATCCTACACGGAT
AACGTATTCCTACTATCCTTTCACGATCGCGTTTGGATGTCCATCGGAGCAGTAATTCTG
CTAGCAACGGCCCTACAGCTGATCATAACGCACTTCGAGCCAGATCACCCCGGACAGCTC
GGAGTCAGCGACGCCTTGTTGAACATGATCGGTATCGCCAGTCAACAGGAGGCGTTGATC
AATCCGCAATCGGTTTCATCCCGCACGTTGAACATCGTTATGTTGATCAGCTTGATGTTC
CTGTACATTTGTTTTTCGGCTAACATCGTGGCGTTGATTCAGTCGCCGACGGCACGAGTT
CGAACGCTGGGTGATTTATTACGGTGGGGATTCCAACTGTCGGCCCAGGATAGTGATATT
AATCGGATTTTTATGGCGAACGAGTCCAATTCCCTACGAAACACCATCTACACCACCATC
CGAAATTCCAACGGTTTTCTCCCGGTGGCCAACGGAACCGAACGGATACGCCAAGGTCTG
GCCGCATTCCACGGCGACACGAACCAAATCTACCGCTACATGATCGACCAGTTCGACGAG
AACGAAAAGTGCAATCTGAACGAGATCAATTTTCTACCCCCGCTACAAGGATACTACACC
GTTGCGAAGGATTCTCCTTTGGCGGAACATGTTAAATATGGACTATTGAAACTGCGCGAA
CTGGGATTCTTGCAGAGGGAAATCGCAATGCATTACCAACGCAAACCAGCCTGCATAGGA
GAGAACCTTTTCGTTCCGATTTCGATGATCGATGCCATTTTCAGCATTCAATTGATGGGA
TGGGCTTTGGTACTTACGATCGTTATTTTTGCGCTGGAAGTTACCTGGAAACGGTACAAT
GCGAACCTGTTTGTTGTAAGGTGGATCCAACGGAAAATCGCAAAACATAGAAACAAATGA
>AaegIr75j
ATGAATACCTATAAAACGTATAGAAGAGTTGAAACCGTAGCCACTTTTAACGAAACGATG
AAGCTTTACATGGTTCCATTGATGTTGTACGTTTGCAGTTGTACTCAGGCAAGCAATTAC
CAAATGCAAGTGATAAGAGATTTGCTATACCAATTCCGTCGATCGAAAGTGTTATTGAAA
ACCTGTGGTGATTCTGAAGAACAAGTTGTTTTTCATAAATTGATGAATTTAAGGAATGAG
GAAATCGAATTTAAATATTTTGGAGTCCTACACAAGAATGTTAGCCATCGTACAGTTACC
ATTATGGATTTGTCTTGTCATAACTTTAGTGAGGAATATAACGAGACTATGCAGAAATTC
AAATGGATTCTGTTTGACAGCCATGCTGTGAATCAGAATGCTACGGATGTAGCGATACCT
CAATTGATACATAGTGAAGTGTTCCTGATCACAGAAAATGCAAACCATTATAACATTTGG
CAGTTTTCCAAATTATTTCCTACATATCCCACAACCAGACAGCTGTACGCGTCCTGGCGA
TTGGATAGTGTACCACATCTCCAATTGAACAGTGAAGTCTTCGCCGACCGCTGGAATCTC
CAAGGCGCGCGCCTCAAAGCGTCGGTTGTCTGCTCCAGTTCCGAATCAACACCTCAGCAA
AAGCCGACAAGGCCGTAACGACCGCCTTAGCAAACATTCTCAACGCCTCAGTCACCTTTC
ACTGTACCCCGAACTGGAAACAAGGTTTGATCCATGATCTACGCACTGGATCAACAGATC
TTGGTGCAACACCGAGCTACATGACCCCCGATCGCTTGAAATCCGTCCAATTCCTTGCGA
TGACCGGACCACTCAACTACAAATTCATCTACAGATCGCCCAAGCTATCCTACACGGATA
ACGTATTCCTACTATCCTTTCACGATCGCGTTTGGATGTCCATCGGAGCAGTAATTCTGC
TAGCAACGGCCCTACAGCTGATCATAACGCACTTCGAGCCAGATCACCCCGGACAGCTCG
GAGTCAGCGACGCCTTGTTGAACATGATCGGTATCGCCAGTCAACAGGAGGCGTTGATCA
ATCCGCAATCGGTTTCATCCCGCACGTTGAACATCGTTATGTTGATCAGCTTGATGTTCC
TGTACATTTGTTTTTCGGCTAACATCGTGGCGTTGATTCAGTCGCCGACGGCACGAGTTC
GAACGCTGGGTGATTTATTACGGTGGGGATTCCAACTGTCGGCCCAGGATAGTGATATTA
ATCGGATTTTTATGGCGAACGAGTCCAATTCCCTACGAAACACCATCTACACCACCATTC
CGAAATTCAACGGTTTTCTCCCGGTGGCCAACGGAAACCGAACGGATACGCAAGGTCTGG
CCGCATTCCACGGCGACACGAACCAAATCTACTACCGCTACATGATCGACCAGTTCGACG
AGAACGAAAAGTGCAAATCTGAACGAAGATCAATTTTTCTACCCCCGCTACAAGGATACT
ACACCGTTGCGAAGGATTCTCCTTTGGCGGAACATGTTAAATATGGACTATTGAAACTGC
GCGAACTGGATTTCTTGCAGAGGGAAATCGCAATGCATTACCAACGCAAACCAGCCTGCA
TAGGAGAGAAACCTTTTCGTTCCGATTTCGATGATCGATTGCCATTTTCAGCATTCAATT
GATGGGATGGGCTTTGGTACTTACGATCGTTATTTTTTGCGCTGGAAGTTACTGGAAACG
GTACAATGCGAACCTGTTTGTTGTAAGGTGGATCCAACGGAAAATCGCAAAACATAGAAA
CAAATGA
>AaegIr75k
ATGAAGGCTTTTTTGAAGACACTATGTCTCTTCAGTTATATGTTTGCTGCTTCTAGTTTT
GTAGAGCACAGTCTTATAAGTGGATTTACTAGTCACAAGACCATAAACGCGATTATTATG
TTTCACTGCGGTCCTTCCGAATCGATTGCAAGCCTTTATGCCTATTCTAAATCTTTTCTG
AGCATTTACGTTCCGTCTACCACATTCTACACTAACCATTATAGATTTATGTCAACGGGA
GACCACCGATTTGGTTTAATCGCGGATTTAAGCTGCCCATCGACCAAAGATTTGCTGCAA
TTTTGCTCCGATAGATCGTACTTCAATGAATCGTATCGATGGCTTTTGGTGAACGGTGTT
GATTCCAATTATACGTTTTCCTATCTGGAAAGTTTGAATTTGAACATTGATACGCACCTC
ACATTGGCCATTCGGAATCTTGACCAGGTTGAAGGTAGTTACGAGTTGTTCGAAGTTTAC
GGTACTATTCGTAGACGAGGAGGAAAGAATCATGTGGTAAAAGTCGGTTTTGAGAACTCT
GGGACAGGGATTTCGTTGGATCGTACCCATAATAACTTGGCTAAAAGTCGAACATGTTTG
GACGGATTGCCTCTTCGGGCTGTTGTTACAACACCTCAGCGCAAGAATTACATGAAAAGT
TCTTTCATAGAAGATTATCTGCTCAATTTGGATCCCCCGAGAAGCTTCTCCTCTGATAGA
CTGGGATATCAGATGAGTGTATTGTTGAGCGAGTTCCTTAAATTCAGGATACAGCTTATA
ATCGCCGACGATTGGCACTTTAACGAAATCGATACAAATTCATCGAAAGGAGTTATTGGG
CAGTTGCAGAACAATTTAGTTGACTTTTCCATTGCACCGTTGTCGTTGAGAACAGAAAGT
GTAGCTGCTTTCGATGTGATAATGCCTATTACTGCAACAAGAGTAATGATTGTTTTTCGA
CATCCCAAGAACAGCTTTACCAGAAACATTTTCTTACTGCCCTTTCGGAACACCGTTTGG
GCTGCAGTTTCGACCATTATGATCGTAGCCTGCACATTTCTGTTGGTCGACTTGTACATT
AAAACTCGAACGAATTTTTATGAAACATGTGAAATTCTGTTGACAGTTTTGGGATTTCTC
GGTCGACAGCCAATGACCAGTGGAATCGATCTCGCCTCTGCCCGGATTGTGATCATCGCC
TCTATATTTTTCTGTTTTATCGTCCATCAGTTCTACTCGACATTTATTATCAGCTATCTT
TTGGTGTCGCCTCCGAAAAGTATTCAAACTGTAGAGGATTTGCTGTCGAGTAATCTCAAA
TGCGGAATCGAAGATTTTGCTTACAATCTCGATTTTTTCAATACAACCAAAGACGACATT
GCGCTTAAGCTGTACAAAAATAAGATCCTCACAAACAAGCATGGCCTCACAGACATCAAT
ACTGGAATCAAGTTGGTAAAACGTGGTGGTTATGCATTCCTTATGGATTGTTCCTACGGA
TATCCATTGGTGTTCGAATCCTTCAACGAAAAACAGATATGTGATCTACACGAGATCAGT
CTGCTTCCTTTGCAGCCATTATACTTAGCAGTTCCCAAAGGAAGTCCATTGAAGGAAGCT
TTTAGGATTATGCTGAGACGAGCCGTAGAAACTGGATCTACCGATCGCTACAACAGGATA
TTCAATTCCCGGAAGCCTCGCTGTACGATGAAAGATGCCACTTTTGACCAGGTTCAACTA
GTCGATATCGCGAGTTTGTATCGGTTTCTGGCATTGGGTGGAGCTCTTGGAATGGGAATT
CTACTGGTGGAAATCATTGAATCTCGGATTAGAACCTACTTCGAGATGAAAAATTTTCTA
CAAAAATATCCGGTTTGGCTTGATTAA
>AaegIr75l
ATGAGAAGTTCTATTGGTTTGCTGCTGATTTGCGGTTTGTCTAAGGCTGCTATCAACTTT
GATTTGTTCAAGGATTTTTTACGCTGGCAACATTTGAAATTTGTTACGGTGTTTCACTGC
TTGGACCAAAGTGATGATGTACTCAACCTGTATCACAAGATCGGCCGTTCATATTCTGAG
AAAGTCCACTTTGAAGACATCTCTTACTTTACTGAAGCAACTTGGAACCATAAGCATGTG
ATGAGATATGACTATAACAATTTGGGAGTTTCCGTTGACCTGGACTGTCCAGCAACTGAG
AAGCTCTTTGAGGTTGTATCAAACAACGAATACTTCAATGCATCCTACTATTGGCTAATG
TTCGCAAATGGTTCACTGGAAGAATCTGCTTGTCTGTTAGGCAAGCAGAATTTGAACATA
GATGCGAAGGTTACCTTGGTGGTTGATCAAAGAGTTCAGCATAATGTCTTCGATGTGTAC
GACGTGTTTAGTCCAGCGATAAAACGAGGTGCTGCTTTGAATACAACGCTTATGGGGAAT
TGGAGTCACGAGGGTGGATTCACCATCACGGTGAACCAGACGGAATACGAACGTCGAATT
GACTTTGCAGGAATTTCTTTAAAAACTGCTGTGTTGACTTTGGACCAATTACATCACGCT
ACTCTTATGCAGCTTTTGACAAAACAAGGAACCATACGTTCATACTCCCTCCACAGACTT
GGATATCGTTTTCTGGAGTTCCTACTTGAAAAGCACAACTTTTCAGTGCAATTCATCCGA
ATCAACGATTGGGGCTTTACCAGTACGGATGGATACTCCAGTTTTGGCCTGGTTGGTCAG
ATGGGTGCGAAAAAGGTTGACTTTCTGATCAACAGCCTTGCATATCAACCGGAAAGGGTC
GGCGTTATGGATTACACCATAACGATCGGAGTGTCTAAAATGCTTATAGTGTTCCGCCAT
CCGCAGAAAAACGAAGGCCGCTACTTTTTTCTCAAACCTTTTCGTGCTGAATTGTGGATC
GCAATTATTGGTTTAAATGTGGTGGCAACTCTAGTTGTCTGTATGACCTACCGTTCCAAG
TCTATCAAAGAGTATGATGATCCACGATCCAATGATGACCGCAGGTTAGCGTGGCTTACA
GTTTTTGGCATTCTATTTCAGCAAGGAACATCATCGACAGTATCTTTCAGTTCTACCCGA
ATCACTCTGATCAGTACTCTTGTGTTCTCGATTCTGATTTCGCAGTTTTATTCCGCTTAC
ATTGTAGGCTACCTTCTGATCGTCCCTCCAAAAACTATGAACACGGTGCAGCATCTCATC
GATAGCGATTTCAGAGTTCTTGTCGAAAATCTGGGCTATAATATCGATTTTCTTAATAGA
ACGACAGATCCCGTTGTCCTCGAACTCTACCACAGGAAGATCCTCAACGGAGAAGACAAC
TTCGTGAACATTACCCAAGGATTGGAACTGGTAAAACGAGGTGGCTTCGCGTTTCAGTGT
GACACGGCCTATGCATATCCTCTCATGAAGGAGTCCTTCACGGATAAAGAAGTGTGCGAC
ATACAGGAAATTATGTACAATCGATTGCGACCTTTGAACCTTCCGCTTCGGAAGGGTAGC
CAGTTCAAGCAATTGTTTCGCATTACGCTGAGAAAGGTGATGGAAACGGGCAATGGGGCC
TACCAGAACAAATATTTCTTCTCGAAAAAACTCATATGCGACAAAAACTACATCAAAACG
GTATCTGTAGACTTGGATCACTTGTTAGTGTTGTTCGGCAGCTTGCTAGGGGGAATGGCG
GGAAGCTTTGTCATTATGCTATTGGAAATTGGTTATGTCAAAGTCAGGAAAAGAAAAATA
CAGGTTTTAAATGGAAGTCGCAGTGAAGATTCATTGAAGCGCGATTAA
>AaegIr76b
ATGAGTGCCAGTGAATCGAAATCGAAGGGCAAAGTTGTTAGTGTAAAGAAATCTATCTGT
TTCCGGTGGCCCTTTCGGCTGCTTTTTGCCTTACTATGTTTCAATCTGCTGGCAACGGTT
GTGGAAGCGGACGTGCCGGTCGTCCAGCCGGAACGGTTCAACCGACCACGATCGAAAGAT
CCCATCAGTGCCGGATTCTACCAGAGCGAAGAAAAGAACAGCCAGGATGTCAAGGACGCC
TTCATGGAACAGTTGGCTAACGAGCTGAAGGGACGGATGCTCAAGGTGACCACACTGGAG
GACTGGCCGCTGAGTTACACCGAACGTCAGAATGGTACTCTGGTCGGACGCGGTGTGGCC
TTTGAACTACTAGAGTTCCTGATGGAAAAGTTCAAATTCAACTACACACTGGTCATGCCG
GAGCACAACATCGTCGGATCAACCAAGGATATGGAAGGAAGCATCATCGAACTGCTGGCC
ACCGAGAAGGCGGATATTGCTGTGGCTTTCCTGCCAATCCTTGCTGATGCCCGACAGTAC
ATTCTCTACTCGGCCGGTCTAGACGAAGGCGAATGGATGATGATTATGGTGCGCCCAATG
GAATCCGCTAGTGGCTCTGGCTTGTTGGCTCCTTTCAATCGGGACGTGTGGATTTTGATC
CTGGTATCGCTGCTGGCCGTTGGTCCAATCATCTACGGAATGCTGATTGTGCGGTACAAA
ATGACCAAAGACAAGGAACAGGTGCTGTACACATTGCCTCACTGCGTTTGGTTCGTCTAC
GGTGCGCTGATGAAACAAGGAAGCACCCTATCGCCAACGGGAGATTCAACGCGCATCCTT
TTCGCCAGTTGGTGGATTTTCATAACCATACTCACCTCGTTCTACACGGCCAATTTGACT
GCTTTCCTGACGCTGTCCAAGTTCACGCTGCCCATCAACAATGCCGAAGATGTCCGCAAA
AAGGAAAAACAATTTGTCACCATCCGGGGCAACGCCATCGAGTATGCCATCAAGAACAGC
GACGAGACCCTGAACTCGTTGAGTTTTTTGGTGGACAAACACTTGGTGGAGTTCACAACC
AACCTGAACGATAGCGACATCCTGATGACAACGGTGTCCAAGAAAAACTACGTCTACGTA
CGGGATCGACCGGCCATCGAACATCTGGTTTACAAAGACTACCTCGTTCGGCGCAAGGTG
AACCCCATCAACGAACGTAGCCATTGTCCGTTTGCAACGGCTACAACACCTTTCCTGAAA
CGGGTTCGCGCCTTTGCCTATCCCAATACCACACGCTGGAACACGCTATTTGATCCACAA
CTACTCAACATGGTCGAAGGAGGCTTGGTGAAATTCAAGCTTCTGGAGAATCTACCCAAG
GCCGAGATCTGTCCGCAGAACTTAGGAGGCACTGAGCGTCAGCTGAAGAATCGGGACTTG
GTCATGACATACTTGGTGATGTTGACCGGCTTTGCCACGGCAATTGCTGTATTCGTTTCG
GAGATGTTCTTCCGCATCCTGAACGAGCGCAAACTGAACAAAGAACAGTCGGAAGCTGCC
CGGAACCGTGGCACCGATGGAGTTACCTATGTGAATGCAAAGGCCATGGGTTATGGCGAT
TCACCGCCGCCGCCGTATGCGGAGATTTTCAGCCGCCATGCTAGCGGTGGAAGCATGTTT
GGAAGCAGTATTGACAGTGGTAGCGGTGCATCACGGAGGATGATCAACGGCAGGGATTAC
ATGGTCGTCAAGGAGCGAAATGGGATCGGTTCGCAGCTCATACCAATTCGGGCGCCGTCA
GCTGCAATTTTTCAGTACACTTATACGAATTAA
>AaegIr87a1
ATGCGGCACTATTTCATTTGGATCGCGGCTGTCCAACTGGTAACCGCGGAAGTCTTCTTC
GAGCAGAACGTCGAAGAGAATCTCCTGACGGTGGTTCCCTGCGTGAAGCGTCTCTGTGAG
AAATACTTCAAATCGGAACGGGCCATGAAGGGTTCGCTGGCCATCATCAACATCAAACCG
GACACGTCGCAGTTCCAGTTGAGCATTTTGAAATCGTTCAACGAAGATCCGCGGCACGAG
ATGGGCGTCATGGTTAAGGACGGCCGGAAGAAGCACCAGAACGCCTCGCACGTGACCGAG
AAGGCCAAGAACTACCTGCTGATGGTGAGCGACTCTTCGGAGCTGGATCCTCCGATCAAC
CAGCTGCGGCGGTTGCCCACGTGGAATCCGTTGGCCCAGGTGGTGGTTTTGTTCACCTCG
GAGATGACTCCGTTGATTTTCGAGATCGAAGTTCGGAACGCGCTGCAGAAGCTGTTCGAG
AACTCGGTGTTGAACACTAATGTGATGGTTCAGCGGTACGGGACTAGCGTCCTGGAAGTG
TGGACTTGGTTTCCGTATGAGAACGGGGGTTGTGCGGATGACATTGTGAATATACGGTTG
ATCGATGAGTGCGAATATACGGAAATATCTGTCGAGGACGTGGAACAAGCGGAAAGTAAC
GGATTCGTAGACCCGGATCTTGAATATTTGAATGAAACGTACGCCAACAGTTCTTATGCG
ATACAAAGAGACTTGGAGGTTGGAGATGACGATGCATCATCAACCTCCCAGGAAACCGTA
TGGATGTTCCGCGAGAAGCACTTCTTCGCGGACTTTGGACCGAAGATACCGAAAGACTAC
AACGACTGTCCGCTGAAGGTGTCCACGCCCATATGGGAGCCGTTCGTAGTGGGCAACGAA
ACGTTCATCGAGAAGGGCCTGGAGGTGCTGATGATCGAAGCGATCACCGCCAGAATGAGG
CTCACGCCGGTTTACCGGATCATCGAACCGGAAAGGACCACGGCGCGGATCACGGCCGAC
AACATCACCGGGTTCTACGCGGATTTGATCAAGAGGCGAACGGACGTCATGATTGGCGGT
CTGTACGAGAACCCCATCAGCCGGAAGCTCCTATCGTCGACCATTCCGTACTACCAGGAC
GATTTGACGTGGTGCGTTCCGACGGCTCGGCACGCTCCCAAGTGGCTCAACGTGTTCATC
ATCTTCAACGTGTGGACCTGGCTGATTGCGATCGTGATCGTGTTCTTCGCTGCGGGCATC
ATCTACTGCTTCAACCACGTGGAGAAGGGCTACCCGGAGAACTACACCTGGATGGCGTTG
CAGTCCCTGGCGTTATCCTTGAGTGTCTACGCCCATTACTGGCCGAAACGATTCTCCGTT
CGGCTGTTCCTGGTTGGATACATGTTCTACGGAATACACTGGAGCGCCGCCTATCACAGT
TTCCTCATATCGGTTCTCACGCGGCCTCGTTTCGAGACTCAGGTCGCTACGGTGGAAACT
GCGATCGAGCAAAACTTCCACTTCGCTGGAGCGGAGAATACTCTGGTGTTCTTCGACAGG
CCGGATTCCTTCTCGAAGCACATCGCTCGCATCTATGAGACTTGTCCCAATATGGACGAC
TGCTTGGCGCGCTTGCATTCGGAACGGACGATCGCGGTGGCCATTTCCCGGGCGCATTCG
CATAATAGCAAGAGCATTGGCGAGGCGGAGATCTTCTGCTTCCCCAGAACGGACAACATC
CAGACCTATTCGGTGGGAATGATGGTGAAGAAGGATTTCCATCTGTTGCCGAAGATCAAC
GATTTGATTAGGAGGATCAGCGAATCTGGGTTGCTGGGCAAGTGGCAAGTGGAGAGCGAC
AAAATTCGTATTGATGAGGATTTGGACGAAGGAGGCGGGGGAGGTGATGGCCATGGTGAT
GGGCAGATCGTCCTGAAGGTGGAGCATATCGAAGGCGCATTTATCCTGGGAGCCGTGGGA
CTTGGCCTGGCAACGATCTCCTTCATAGTGGAAGTGGTTTATTTCAAGTTGAAGCAAAAG
TACAAGTGGGATGATTCCACTTTCAGCAATTTGATCTGTTAG
>AaegIr87a2
ATGTGGTGGTTCCTTATTCTATTGACCACTTTGTGGTCAGTTCCTGTAGAAGCCCTTCCG
GAGGACCTACTTCTCGAAGCTCCGGAGAATCTCGTAACGATAGTCCCCTGTGTGAAGCAT
TTGTGCGACAAGTACTACAAATCGGAACGGGCCATCAAGGGATCGCTGGGACTGATATAC
CTCAAACCGGACTCGTCCCTGTTCCAGATCAACCTTCTGAAATCGTTCCACGAGGATCCA
CGTCACGAGATGGGCATCATGCCCAAGAACAGCCGACGACTTCATCCGGATGCTTCGCAT
GTGACCGACAGGGCCAAGAACTACTTCTTGATGGTACGGGAGGCGTCGGAGCTGGCTTCA
CACATCAGCATGTTCCGGCGACTGCCCACGTTGAATCCGCTGGCCCAGGTGGTCATTCTG
TTCACCTCGGAGATGACTCCGGACGTTTTCGCGGTTGAAGTTCGAAAGGCGCTGCAGAAG
CTGTTCGACTACTGGTTTCTGAACGTGAACGTTATGGTTCAGCGGTACAATACGAGCGTT
CTGGAGGTGTGGTCTTGGTTCCCCTATGAGAATGGACGTTGCGCTGAGGAGATTATAGAC
ATCCGAATGATCGACGAATGTGAGTACGCTGAGGTGGACGAAGAGCCGGAACAAGAGGAA
TTGTTCATAGTAATTGATCAAGTTGTCGAGTATCCAAATGAAACATTCGTGAATAGCTCT
GAAAGTGAGGATAACAGCTCGCTAGCTCCCAAGAAAACTGTATGGAAGTTTCTAGAACAG
CATTTCTGCGCCGAATACGAGCCGAAACTGCCCAAATACTTCAACAACTGTCCGCTGAAA
GTATCCACCCCTATCTGGGAACCATTCGTGGTGGGAAACGAGACGACCGTCGAAAAGGGA
TTCGAAGTGCTGATGATCGAAGTGATCACCGCCCGACTGAAGCTCACGCCGGTCTACAAG
GTCATCGAAACGGAACGGGCAACGGCGCGGATTACGGTCGACAAGGACACCGGCTTCTAC
GCGGATCTGATCAGGAGACAATCGGACATCATGATCGGTGGCCTGTACGAGAACCCCGTC
AGTCGAAAGCTTCTGTCGTCGACCATCCCGTACTACCAGGACGATGTGACGTGGTGCGTT
CCGCCAGCTCGGCTCGCCCCCAAGTGGCCCAACGTGTTCATCATCTTCAACATCTGGATC
TGGATGCTGGCCATCGGAATCATATTCGTATCCGCAGGCGTCATCGCCGGTCTCAACACC
TTCGAGCAGGGCTACGAAGAGAACTACACCTGGATGTTGGTGCAGTCGTTGGCCCTTTCG
CTGGGTCTCTCCGCAACCTATTGGCCGCAGCGATTGTCCATACGGCTGTTCCTGCTGGTG
TACATGTTCTACGGGATGCACTGGGATGTGGCCCATCACAGTTTCCTCATTACGGTTATG
ACGCGGCCCCGATTCGAGAAGCAGATCAGCACAGCGGAAGCGGCGATCGAGAAGTCCTTC
AAATTTGTTGGACCGGAAAACAGTCTGGTGTTCTTCGATAAACCGGATTCCGTCTCGAAA
CATATTGCTTCGGTTTACCAGACGTGCAAGAATGTAGACGACTGCCTGGCCCGGATAAAC
TCAGATCAAACGGTAGCAGTGGCCGTTTCACGAGCGCATTCACAAAACAGCAAAAGCATC
GGTGAAGCGGAGATGTTCTGCTTTCCAAGAACGGCCAACATCCAGACATACCCGGTGGAG
ATGATGGTGAAGAAGGACTTTCACATACTAGCGAAGATCAACGATCTGATCAGGAGGATC
AGCGAGTCGGGGTTGCTGGGCAAGTGGCAAGTGGAAAGCAACAAGATCCGCATCGATACG
GACTCGGGCGGAGGAGGCGGTGGTGGTCATGGTGATGCGCAAATTGTGCTGACGGTCGCG
CATATTGAGGGAGCATTTTTCTTAGTAGGCATTGGATTGGGGATTTCTGCGGTTGCTTTT
GTGGGAGAGTTGGTCTACTTTGGATTGAAGCAGAAATATAACTGGGAGGATACGACGTTT
AGTAGAATGATCTGCTAG
>AaegIr93a
ATGCTGCCCAGACTTAAATGGCTGGTGCTGGTTTTGGTGGTGTGCAAATTAGGTCCCAGT
CGAGGGGATGACTTTCCTTCTTTGATATCTGCCAATGCTTCGATTGCGGTCATTTTGGAT
CGAGAATATCTGGATGCCCAATACGACGATATTTTGGAAGGAACCAAACGATTGTTCGAA
CGGATTTTGCGTGATAACTTTAGGAATGGTGGATTGATAGTAAAGTATTTTTCCTGGACC
AGCATTAATTTGAGAAGAGATTTTACAGCAGTGCTATCAATTTCAAATTGTGAGAATACC
TGGGATGTGTATAGGAATGCAGCCAAAGAAAATTTGGTCATAATGAGTATTACGGACTCG
GATTGTCTTCGCCTACCACTGAATAACGCAATTATGATTCCAAAAACGATTCCTACTGCC
GGAACATTTGAAGAACTACCGCAGGTTATTATGGATATGAAAGCCATGAAAGCAATTGAT
TGGACTTCGGCAGTATTGCTTTATGATGAAAGTTTTGATCGGGACATTATCGCCAGAAGT
ATCGTCGCCCTCTCCAAGGAATCCGAAGACGTCAGACCATTGTCGTTGTCACTGTTCCGA
ATTGAATCACATACACACATGTGGGAAAAGCGGAAAGCTATTCGAAAGGTGCTAGTAAAT
CTTCCAACGAGATACATAGGAAGAAACTTCATTGCAATCATTACTACGCAAACCATGGAA
TTGGTCATGGAAATTGCCAAAGAGCTCCGAATGGTAACCCCACTGGCACAGTGGCTTTAT
GTAGTATCGGACACTTCGGCCGATAGGAATAACATTTCCGCCGTCCATCCAATCATCAGC
GAAGGCGACAATATCGCATTTGTATACAATCTCCGGCGAAACGCCCAATCTTGCGAATCG
CACATGCTGTGCTACGTAGAAAATCTGATTACATCGTTGGTCCATGGACTGTCCAAGTTG
ATTCGCGAAGAGAAAGCTGTCTACGGACAGATCGCCGACGAAGAATGGGAAGTCATCCGA
ATGACGAAGGCTGAACGGAAAGATGAGATACTTAAAATCATGAGAAGTGACCTGATTGGA
AAGGACAGCTGTAACGAGTGCTCAATGTGGAAAGTGGAAGCCGGTGAAACCTGGGGCTAC
ACTTATCAATCGGCGGCGGATGAGCTCCTCACTGGAGTAATGAGCACCCACAGGAAACAG
ATCTCATTGCTGGACGTGGGATATTGGACGCCTCAGGATGGATTCATCATGCGAGATAAT
ATGTTTCCTCACGTGGCGGATGGTTTTAGAGGCGTTCATCTGAATTTCTACAGCTACCAT
AATCCACCGTGGCAGTTTGTGACATACAACGAGAGTGGGCATCTTTCGCTATCACGTGGT
GTTGTTATGGACATTCTTACGGAGCTGTCAAGGAAGCTGAATTTCACGTTCAACATATTG
ATCTCCCAGACAAACTTGGAGTACATTGGCAATATGACCGATGATGCAAATAATACGATC
AATAGAGATGCTCACAGTATAACAACGGACATTCCAAATGAAATATTGCGCTCACTGATG
GACAATAAGATTCTTTTGGCAGCGGTCGGAGCTACAGTAAGTCCAAAGCAGAAGAAATAC
GTCAACTTTACGACGCCTATCAGCATTCAAACGTACAGTTTTATCGTGTCTAGACCAAAA
GAATTAAGCCGAGTCTTTTTGTTCCTGTCGCCGTTTACGATTGATACGTGGTTATGTCTG
TCAGCAACCGTGCTTCTCATGGGACCGTTTCTGTACGTCGTTAACCGCTTGAGCCCATTC
TATGAGCACCACGGAAGATCCAATACGATTGGCTTGGGAAAGTTGTACAACTGCTTTTGG
TATATCTACGGTGCTCTACTGCAACAAGGTGGTTTGTATCTACCTTATGCTGATAGTGGG
CGTATCATTATCGGAACCTGGTGGTTGGTCGTGCTCGTTATTGTCACCACATACTGCGGC
AATTTGGTCGCGTTTCTAACCTTCCCCAAGATTGCCATCCCGATAACTACTGTCAATCAA
CTGATCCGTAACGAGCAGGGAGTTTCGTGGAGCATCCGTCGGGGAACGTTCCTAGAACAG
TTCCTGCTGGAAACAGACGATCCCAAATACATCAAGCTACACAACCATGCCGGCTATGTT
TCGGAGGAATCGGAACAAATGGTGGAGAGAATTAGGACTGGTCGTCATGTGCACATCGAT
TGGAGAACCAACCTGAAGTATCTGATGAAGAAGGAATTTTTGAAGAATGACCGATGTGAC
TTTGCGTTGAGTGTGGACGAGTTCTTGGACGAGCAGATTGCGTTGGCCATGCCGAAGAAT
AGTCCCTATCTGGAGTTGATCAATGCGGAGCTCACAAAGATGCACCAGTTCGGGTTCATT
CAGCGATGGTTGGGGAGCTATATGCCGAGTGAGGATAAGTGCTCGAATGCCAGGAAGAGT
ACCGAGGTGGAGAATCATACGGTGAACAACGACGATATGGCCGGGTCTTATTACGTGCTG
GTGATTGGATTTTCTATGGGGCTTTTCATGTTCGTGTTGGAATACGGTTGGCGTTGGTAT
AAGAGATCTAAAGAAGAGACATTACAACCTTTCACTGAATGA
>AaegIr100a
ATGATTACTTTCTCAATCCGCCTGACCGTTTGTCTGAGTTTGTTTCTTGGCCTGAAATAC
ACGAGATCCGACGAAGACCTGCCATCATGGCTAACCAACGAAACCGTTCAATCGCACATC
TCCGCCATCTTCAGTGGAATTGATCACGTCGACATAGTATTGGGCGATCTCGCCCCGAAT
CAAAGTTACCCACCGATCCTGGAGTGGTTGATTCATCGCAGAAGTCCACCAGCTATCCTT
CAAGGCAAAACGATTCGCATCTACCAGAACGTGATTCCCGGCCTCAAGGACACCGGTTGC
AAAGCGGGTCGACCAATACTGTCCGCCATTGTGGACACGGACGATGCCAACGAAGACGAA
CTGGGCATGATCGATCGGGACTATGGGGATGAGTCGAGGTTCATCGCGTTGGATCGATCC
TTCGAATCGTTTGCGAGAGTTTGGGACCAGAACCACCAATACGGATATCTGGCGTTTGCA
AGCTGGACCACTTTTCAGCTGTCGATGACCTGTCTTCTGGATCCGTATGCAACATATCTG
ATGATTCTCAGTGACCGTCTGGACTTGGAGGAGTTGACCAAATTCTCGAAAGCTACTTGG
ATTACCCAGGGCGTCTTCAGGGTGTTCTTCATGCTTGGAGAACGAATCTTCACCTTTGAT
CCGTTTTTGGCTAACGGGCCTAGGGAATACGGAGTCCTTAAAGAGTTAAGAAACTTTTCG
GATATTCCGAGGATTCCCCAAGGTGACTTCAAGGGTTACCCTATCCGAATCGATAGGTTT
CGAACAACGTTCTCTCACACACTTCTGAACAAAGAGGGCAAGGTCATCGACTTCATCGGA
GCGGATGCTGAAGCGAGTCGCGTTGTCACTCGAGCGCTAAATCTTACGCCTAATTTTCTA
CCCCCGGACAAGGACCAGTTCGGGTTCAAACTTCCTAACGGGAGCTTCAACGGAGTCCTC
GGACGACTGTCTCGCAGGGAGAGCGACATCGTTTTCGTCGGGTACTTCATCAAGGACTAC
TTCACCCGGGACACGGAGTTCACAGCCGGGATCTACGTCGACGAGCTGTGCTGTCTGGTT
CGGAAGGCCAGTCGAATACCGGAGTATCTGCTGCCGATCACCATCTTCCCGGCCGATCTG
TGGGGTCTGCTGTTTCTGATGGGCATCATTTGCGCTACCACGTGGATCATCATTCGGACG
GGGATCAAGATGAAGGCCACGAAGAGCGAACGGAGAGCTCCGAAGACACCGTTGGCGTAC
CTATTCAACTTGTCTAATACCATCCGAGATGCCCCATTGTATCGCAAATTGATCCAAATT
GTCGTCGATACCTACATCCTGCTGGTGAGCGCTCCCTACCGGAGATTCACCCGTTCGGGT
ATTGAACGTCTTATGCTTTTCGGACTAATGCTGGTCAGCTTGATCTTCGTGTCCATGTTT
CAGTCCAGCTTGTCTTCAGTATTCCTACACCCAATGTTCTACAAGGACATCGACAGCCTT
CAGCGGTTGGACGAATCCGGCATCAAGATTCCCGTCAAGTACAAGGGCTTCATGGACGAT
GTCTTTCCGGCCAACTACAGTTCGATGATGGATTCGCTGCGCAACAAGATGATCTACGAA
CCGGAACAAGACGAGGCCGCTATGCTGGATCGGGTGGCGCAGTCGCCGAAGATTGCCTTC
GTGACCCGCAAGTCCTTGGTACCGCTGGACGATGCGATCTACATAGCGAAGAAGCAGGTG
ATCGTAGTTCCCGAGTGTCCCCGGTTGTACAATCTGGCGTACGTGGTTCCCCGTCATTCG
GTGCTGCTTGAGGCGATCAATGTGGTCATTTTGCGGTTGCTGAACGGAGGTTTAATCGAG
CAGTGGATCAATGTGATGAACTTCAACGCCACAATGCGTGACCTGGCACTGTATCGGAAC
GTGGATGATGAAAAGTTCAAAATCTTGACCATGAACGATTTGCAGTTTCCGTTCTACCTG
TGGGCGATTGGGCTGATTTTGAGCAGTATTATCTTCATAGCTGAACGAATGCACTACAGG
TTGGTGATATCCAACCGGATAGAAATGTTTTAA
>AaegIr100b
ATGCTTTTCTGTTCACTCATTCTACCAGTTTGGCTGAACCTGATCGTCAACCCGAAACAC
GTTGGATCTGACGAAGACGTACCGAGCTGGCTGACCAATCAGGTCGTCCAATCGCACATC
AAAGCCATCTTCGATGGAATCGAACGGGTCGACGTAGTACTGGGCGATCCCGGCTCGAAT
GAAGCCAATCCGCAGGAGCTTCTCGATGTTCTGATCCATCGCGGATCCGTCGACTCACCT
CCGATCCTCGGAGGCAAATCGATTCGCCTGTATCGAGAAGTGATCCCCAGAGATGAACAG
GAGGGTTGCGACAGCGATCGATCGCTGCTGTCCGCCATTATCGAAATGGAGGAAGGCGAT
GACGAAGCAGCCGAGCTGGAAGCCGAACTGCTGGACGTGATCGATCGAGAGTATGAGGAC
GAGTGGAGGTTCATCGAGTGGGATCGATCGTACGAATCGTTTGCGCGGATATGGGATCAG
AATCACGATTTCGGTTATATGGTGTTTGTAAGGTGGATAGCCTTCGAGCTTTCGATGAGG
TGCCTACTGGATCCCTACGCGACGTATTTGTTCGTTTTAAGCGAGGGTAGTGCCTTCGAA
ATGGAGAAGTTGAAGGAATTCATGAGTTCGGTTTGGACACGGGAAGGAGTGTTCAAAATT
TTCTTCCTATTAGATGAGAAGATTTTCACTTACGATCCCTTCATGACAAATGGAATAAGG
AAATACGGAGTGATGAAGGAGCTGATCAGCCCTGCAGATATCCCAAGGATTCCTCAGGGT
GACTTCAATGGGTATCCTATCAAAATCGACGTGTTCCGATCAACGTACTCGGACACCATC
CTGGATAAACAGGGCAAGGTCGTGGAATTCATCGGGGCGGACATCGAGGCGGGTCGAGCA
TTCACTGAGGCGATGAACTTCACACCCAGTTACCTACCGCCGGACAAGGACGGCTTCGGG
TTCAAACTGCCGAACGGAAGCTTCAACGGTGTCATCGGACGACTGGCCCGACGGGAAAGC
GATACCACCTTCGTCGGTTTCTTCATCAAGGACTACTTCAGTCGGGACGTCGAGTTCACC
ACCGGAATCTATACCGACGAGCTTTGCTGTTTGGTGAAGAAGGCCAGCCGTGTGCCGGAG
TACCTACTCCCGATCACCATCTTCCCGGCGGATTTGTGGACATTACTCTTCCTGACGGGG
ATCTTTTTCTCGATCACGTGGGTCATCATTCGGGCCGGTATCCAGGCAAAGTCCAGAACC
GGCGTGCGGTGGAATCAAAAAAGTCGGTTGGCCTACCTGTTCAACCTGTCCAATGACATA
CGGGATGCTCCGTTGTACCGCAAAATGGTTCAGATATGCGTCGATACGTACATTCTGCTG
GTGAGTGGTCCCTATCAGCGATTCACTCGATCCGGCACCGAACGCCTAATGCTTTTCGGA
ATTATCATGGTGAGCTTGATTTTCGTGTCCATGTTCCAGTCCAGTTTGTCGTCGGTGTTC
TTGAATCCAGTTTACTACAAGGACATCGACAGCCTTCAACGGTTGGACGAATCCGGTGTG
CAAATCCCCGTCAAGTACAAAGGCTTCACGGATGACGTCTTCCCGGCCAACTACAGCCCG
ATGATGGATTCGCTGCGAAGTAAGATGGTCTACAATCCGATAAAGACATCTATGATGGAA
TTGGTGTCCCATTCGACGAAGATTGCCACCGTCACTCGTAGAACCACTCTCTCCCTTGAC
AATGCCGTATTCATATCCACCAAGCAGCTGTTCATGGTTCCGGAGTGTCCACGGTTGTAC
AACCTGGCGTACGTCGTTCCGCGTCATTCGGTACTGCTGGAGGGCATCAACGTGCTCATT
CTTCAGATGTTGAACGGCGGCCTGATCAACCACTGGATCGATGTGATGAACTTCAACGTG
ACGATCCGGGACTGGGAGCAGATTCGGAGCTCCCATGAGGAGAGTTTTAAGATTTTGACC
CTGATTGATATGCAGTTTCCGTTCTATCTCCTGGCAATCGGGTTGATTCTGAGTGGGGTT
ATCTTCCTGATTGAACTAGTGTATTACAGAATATCGACGATGTCGGCCTTGAAGCGTAGA
CGCCGAAGGGTCAAGCAGGGAACTCCACGATTGTTGGGGGTTTTGAATGGCAGAATTTAG
>AaegIr100c
ATGCCATTCTTATCGGCCTTTACCATCGCTATCCTGCTGCTGGTTCCCACCCCAACTCCA
TTAGCCCAAAATGCCGAAATGGACATCGACTGGCTTAACAATGGAACTATTCAATCGCTA
ATCGGCACCATCTTCGATCAAATCCATCACATAGATATCGTAATTGGTGAGCAATTCTCG
GTCACCCGGTTGGGAGATCGAATCGACGGTCTCATTCATCGACGGGAAGGCCCATTGTTT
GGCAAGTCCGTCCGAATCTACGGCGGAGAAGTGCTTCGATCCGACGACTACCAGGAAGGC
TGTTCCGGCGATAGGTCCATCCTTTCCGCGGTCATTGTGAATCCGGCGGAATCCGGAGAC
TTGGACGCACTTGGAGTAATCGATCGGGACTACGCCGAGGAGTCCAGTTTTATAGGATGG
GATGGCTCGTACGAGTCGTTTGCGAAGATCTGGGACCAGAACCATCGCAATGGGTATATA
GTATTTGCAAACAGGGACTCGTTCGATTCAATGATGAAGTGTCTGCTGGATCCGAGAGGT
ACCTACTTGGTGGTTCTCGGAAGTGGGGAAGAATTTCCAATGGACGAAATGCGTGGAATG
TTGAATTCACTGTGGATGCACAACGGATTGTATCGTCTGTTCTTTTTGAATAGCGATCAA
ATCTACACCTTTGATCCGTTCGCGATTGATGGACGCAGATATGGGACGCTAGTTAGTTTG
CGAGGACCCGACGATATCCCAAGGATACCCGCGAGCGATTTCAAAGGTTATCCTTTGAGA
GTCGATATCTTTCGATCTACATATTCCGAACCGGTGTTGAACGCCAGTGGCGCAATAATT
GACTTCGAAGGAGCGGACATGGAAGTCAGTCGCGTGTTCACCGAAGTCATGAACTTCACA
GCCGACTATCTGCCTCCGGACAAAGACAACTTCGGTGTCCAACTTCCGAATGGAAGCTTC
AACGGAGTTATCGGACGCCTGTCGCGTCACGAGAGCGACGTCGCCTACGTTGGATTCTTC
ATCAAGGACTACTTTAGCCGGGACATCGAGTTTACCAACGGGATCTACACCGACGAGTTG
TGTTGCGTTGTGAAGAAGGCCAGTCGCGTGCCGGAGTATCTGCTTCCGATCACTATCTTC
CCGGCAGATCTTTGGATACTGCTGTTCATGATGGGTATCGCTTGCTCCATAGCGTGGATG
GTGCTGCGAGCTGGTATCCAGGCAAAAGGAACCTCTCGCATTCGGTGGGTTCAGAAACGT
CGTTTCGCCTACCTGTTCAACCTATCCAACGAGATCCGAGATGCGCCGCTGTATCGCAAA
CTGATTCAAATCTGTATAGACACGTATGTGTTGCTGTTGAGTGCTCCATACCAGCGATTC
ACCCGGTCCGGTATCGAACGCCTAATGCTCTTCGGAATCATGATGGTTAGCTTGATCTTC
GTCTCCATGTTCCAATCGAGTCTGTCATCGGTGTATTTGAACCCGGTCTACTATAAGGAC
ATCGACAGTCTGCAAGGGTTGGACGAGGCCGGCATAAAGATCCCCGTGAAGTACAAAGGC
TACATGGACGACGTCTTCCCGGCCAACTACAGCCCGACTATGGATTCGCTGCGGAACAAG
ATGGTACTGGAAAGTGGAAAAGAATCGATGTTGGCCAAGGTGGCTCGAGTAGGAACGATT
TCAACCGTTACGCGTAAGACGACCTTCTCTCTGGACAATGCGGTGTACATCACCACCAAG
CAGCTGTTCATGATTCCCGAGTGTCCTCGATCGTACAACCTGGCCTATGTAGTGCCGAGG
CATTCCGTATTTCTGGAAAAGATCAACATTGTACTATCGTGGATGCTGAACGGTGGACTG
ATCGACCACTGGATCAACGTGATGAACTTCAACGTGTCGATCAAGGACTGGGACAAGATC
AGGAACGCTGAGGCGGCCAACTTCAAGATTCTTACGCTGATTGACATGCAATTTCCGTTC
TATCTTCTGGTGATTGGATTGATTATGAGTACGGTGGTTTTCTTCGGCGAACTGGTGTAT
TTCAAATATTTGAAGTAG
>AaegIr100d
ATGCTGCCTTCGCCATGGTCCAGTATGTTGGTCGTAGCAGTTCTGGTGGGAGTTCGCCTA
GCTCAAATGAGTACCATGGTCGAGGACGAACCGGATTTGTATCTGCCGAGCTGGCTCACC
AACGATCTTATCCTTGCCCAGATCGCCACGATCTTCGGCCGAATGACCCATATCGATTTC
GTACTGGACGATCGATCACCGGATCGCGTACGGCAGCTGGATTACATTGTGAGACATCTC
CGCGACGATAGCGGATTCCTGCGGGGGAAATCCATCCGGATCTACCAGGAACAAGATGGG
ATGGACGGAGTGGACAGCTGCGCCACGGTACTCGATCACGACTACGGCGATGAGTTCGAC
CTGATCCACTGGGACCGGACGTACGACTCGTTCGCGAAGATTTGGGGACAGAATCAGTTC
AACGGTTATCTGGTGTTCGCGAATGTATTCACCTTCGATCGACTGGTCGGATGTTTGCTG
GATCCGATCGGGACGTACCTGATCGTGATGGATGATGAAATGGAGCCGGATGAGGTCGGC
CGATTGCTGGCAGCGATCTGGGAGAAGGATGGGTCGTTTCAGGTGTTCACGCTGGCCGGG
GAACGGTTGTTCGGATATGATCCTTTTGTGCGGGTGGGGTCTCGATACGGGATGTTGAAG
GAGTTGAACGTTTCGGACGATCTCCCGAGGCTGCCGAACGTTAACTTCGATGGGTATCCG
CTGAGGATCGAAATATTCTGGTCAACGTACACGATACCGATGAATACGAGTCGACCGAAC
AGGGACTTTATCGGTCCGGATGCGGAAGTTGGACGAACGGTTACAAAGTTCTTGAACTTC
ACAGCCGTTTTCATTCCACCGGACAATGACAATTTCGGAACCCAACTGCCGAACGGGAGT
TTCAACGGAGTCATAGGACGGTTGGCGCGGCGCGAAAGCGACGTGGCCTTCGTAGGATTT
TTTGTCAAAGATTACTTCAGTCGGGATATTGAGTTCACCTCCGGAGTGTACGGCGATGAG
CTCTGCTGTTTGGTGAAGAAGGCTAGCCGCATACCGGAATATTTGCTTCCGATCACGATT
TTCCCTTCGGACCTGTGGGGTGTTCTGTTCTTAGCAGGGATCATCTTCTCTGTCATTTGG
GTGATAATTCGAGGAGCGATACGAATTACCGCTAGGGTTCGCAATCAACGGAATCAACGA
CAAAGACTAGCCGAACTGTTCAACCTATCCAACGAAACCCGCGACGCCCCGAGGTATCGC
AAAGTGATCCAGATATGCGTGGATACCTACATCATTTGGGTGAGCGCCCCCTATCGAAGG
TTTACCCATTCGGGCGTCGAACGTCTGATGCTCGTCGGCACCATGCTGGTCAGCGTGATC
TTCGTATCCATGTTCCAATCAAGTTTGTCTTCCGTATTCTTGAATCCAGTGTACTACAAA
GATATCGACACTCTCCAGCAGTTGGACAAATCCGGCATGAAGATTGTAGTCAAGTATCGG
GGGTTCATGGACGACGTATTTCCAGCTAACAATACCCCCACCATGGATGCCTTGCGGAAT
AAGATGGCGTTCGAGCAGTACGCGGGATCCATGCCGGGTCGGGTCGCCCGCATTGGAACA
ATCTCAACCGTAACCCGAAAGTCGACCTTATCCCTCGACAACGCCATCTACCTGTCAACC
AACCAACTGCACATGGTCCGGGAGTGTCCCCGGATGTACAACCTGGCCTATGTCGTTTCG
CGCCATTCGGTGTTTCTCGAGCGGATCAACACGATGGTTATGCGAATGTTCGACGGTGGA
CTCGTCGACCGCTGGATCTCGGATATGAACTACAACTTTACCATTAGAGATTGGGAGCAG
ATTAGGGCTACGCTGGGGTCGAATTTCAAGATCTTGACGCTGGTGGATATGCAATTTCCG
TTCTACCTGTTGGCGATCGGGCTATGTGTGAGTACGGTGGTGTTCGGAGCGGAACTTGTA
CATCACAGGATCGGACGAGCACGCGGCAAGTCCGATGGAGGGATTTCTTTTAGTTCCAGT
GAAGGAAAGCTTGCGAAAAATGCTTCTTCAAATAATTACAGTTATAGTCAGTATTAG
>AaegIr101
ATGTACTGGATATTGGCTTTCCTAGCAGTGAGTCACAACACTGTTTCGGCTCAGAGTAAT
GAGTCTGCAATACCTGTTGCGGTAGATTATTGTCTGCAAAAGTCCAATCAAATCTACGTG
GAGATCACCAGACGATTCATACAGAACCAGCATTTCTTAACTGCGGTTGAAACGCTCCAT
AACCAGGATGGAAAGCTCATCACATTGCATTGCACCATCAATGGAATCACCAATCCACTG
ATTCTTTACACATTGAATGAATTCCTTGCGCGAGCTGAAAAGCATCGTAGAAATCCAACA
AACAGGAAAAACATCAATCCCTACTCCCAGCTGGAAGGTTTCCTCAGCTTGGGATCGTAT
GAAGTGTTCTCGCAAAACTTGCTTCCAGCTTTCGCCACATTCAACCCTCTGGCGAAGATT
ATCCTCATCGGAAGATACCTTGAGCGTCAGCAAATCATAAATCTTTTTCATTTGGCGTGG
ATTGACTACGACATTTTCAACCTTATGATTCTGAATCGAGTGGATAGTGAAACTTCCGAG
TCGTGCCTTTTTAATCCCTACACACAGTCAACGGAGATAATCGATGAGTGGAATTTGGAT
TGTCATGTAATAGGGTCACTGGAAGAAATTGGACCATATATGGAACATGCTAAGCAGTTT
CTACATAAGCGAGTTAGCAACCTAAACAAATTCCCACTGAAAATTGCCATCGCAGATATT
GATCTGATGTCTCTGGCAGTTCGCAAAAATGGTAAAATCGTCCGATTCACCTACCTGGAA
GGAGAGATTGTCGAAATTATGAAACGAAAGATGAACTTTACCACGGATTTCGTAATACTT
CCAAGTCAACTTTCAACGGGATTCGTGTATCCAAATGGATCGTTGGGAGGTTCCCTGGAC
TTGATCGAGCGTGACCAAATAGATTTGGCTGCAAACTCCAGGATAATCTACAGCTATAAC
ATTAGCAATCTACAATACCTACGTCAGCTGACCACCACAAAATTGATTTTCATTGTTCCT
CGAAACTACTACCAATCTCGCAGCAGAAACCGTGTATTCTTCAACACTTTCACGTGGGCT
TTTTACTCGGTGAATATTCTAATTGCCTTGTCGTTTCCAATATTCATGAAACTTCTGAAC
AGGGTATCATCTGAAACACTCGAAGATTCGTACGCGGCTGCTGCAATGTACACTCTCTCC
GTAACGCTAGCCATTTCCACTAAACTGCCGAATCGTACCCCTGCTCGGATGGTACTCTGC
GGGATAATGCTCTACGGCTTAGTGTCCTACTCTATATGGCAGGCCATAACGATCAAACGT
CTGAACACAAATAACGATCACCTGGATGATATTCAAAGCATCAGTGAACTTCTAGATTCC
TCCTTGGTTCCAATGATACCGGTGGCGTACAGCCAGTTTGTCAAACCCTACACTGGAAAT
GAAACTTCCGTCGGGGGTCTACAGGAGAAACTCTATCATTTAGCGAAAATCGCCAACAAC
AATCTCACCGGAGCCTTGCTGATCGCCGAAATGCTCAAGACTGGAACATCAGCCGTACTG
ATCCACGATTTGAGAGCTGGTGCCGTTTTGGCTAGATTTTACGATGACGAGCGGATGCAA
AGTTTGGTTCACGTCATCACAGAGCATGTGTTGGAGTTCTACCAGGCAATGGCCTTACCG
AAGGATTCTCCGTTTTTGGACCAGTTTAATGAAATTACAACCCAGTGTGTGGAGAACGGG
GTAGTGGCCTACCAGATGGCGCGTATCGAATTCAAGGGTGTGCTGTACATGATTGCCAAG
GGCAGAGACAACCATTTGCTGGGAATTTGTGCCGGGATGCAACGCTTTGATCTGGGAGTC
TGGAAGAATGTATTCTTTTTCTACATGGGATTGAACACGTTGGCGTTGGTTGTGTTCATT
GGAGAACTTTTGGTACATAAACATTTTTCTAGAAGAAATAAACAGTCTAGAAAATATGAG
ATTAAAACCAACACAAGAGCACATGGAGCTGCTGTGGAGAGGGAATTCAATGCTTTAACA
GTGAAACGCAAGCCTCTGAGGAAACAATGCGCTGCAACAATTCAGCCAAGTCGTACTTAG
>AaegIr102
ATGCTGCTGGTGTTGATTATAGTTGTTTTTCGTGCAGTTGTCTCAGAGAAATTGATCCCT
TTGGAAGATGGCAACTGCGGTGAGGACGGCAACTATCATTTGGGAGCGCATATAATAGAT
CATTATTTCGTGGATCGACATTACGTGAATGTAATTGTAACTGAATTCGATAAAGATAAT
TTGGCTGAAGAATTTATTTGCGAAGTTCAAAACCATCCGATTAATGTTATATCCGTCAAC
AGGTTTGATAGGAAATTTTCCCAAAATCATCGTCCTTTGTCCAGTCGGCTTCCGAGTATA
AACGAATTTCCAACCTTGGAGGCGTTCTTCAGCTGGGGTTCCGTTGCAACGTTGATCAAT
GATATTCTTCCGCACATCGCCTACCGAAATCCTCAAGCAAAGATTATTCTGAAGTCCCAT
AAAGTAAACCGTGATGACTTGATTCGAATCTTCAATGTAGCTTGGGTTGATCATATGGTT
TTGAATATCTTAATAATGAATTACTGGGAGGATAACCACATTGAGAATTGTTTGTTCAAC
CCTTTTAGTAGAAATAAACCGGATATGAATTGCACTCTGCTCACAGATAAAGTACAAATC
GACACCTATTTCACAATGGTTGATCAATACACAAACAGTCGCATCACAAAGCTGAATGGG
TATACTTTGTCTATCGCGATGCACGAAAGTGGAGGATCAACGTCAGCCTTTGACTGTATT
TTAGATGATTTTGAAATGATCGATACTGACATGAACATTCTGAAGATAATGCAAGAGAAG
ATGAATTTTACTACCAATTATATTTTTTCGGAGCTGGAACTATCGGTTGGATACGTGAGT
GCAAATGGATCGTTGGCTGGGACCTTGGGATTGATCGAGAACAATAAGATAGATCTAGCT
GCCAATTCCAGAATAATTCACTATTACGAAACAGGAAACTTGTTATACTTGGATTACATC
ACAACGGAAAAACTGAAGTTTCTGGTGCCGATCGATTTCTTCAAGAATCGAGACAAAGAG
GTGATCTTCATTAATCCATTCAGCTTGTCCTACTTGACCATCAATACGTTGCTGTCAATT
CTGATACCACTTTTGATGCATTCAATGGACAAATTGTTGACTAATCAAAGAACACTTGTT
GATCATAGCACATTCGGAGAATCGGTCATGCGAACAATGGGCATTCTTTACAACGAATCC
GTACGTCATCCTCGTAATTCCCGAAAACGCTGGATACTATTTGGCATCCTTGTGTACAAT
GTCGTTTCATATCCGGTGTGGCAGGCTGTCACTATCCGTTACTTGAACTCAAACAATCAG
CACATAAACAACATCAACAGTCTTCAGGAATTAATAGATACAAACTTGAAACTAAAAGTA
TCCAAGTACCATCATCACGTGGTGATTCACGAGGGCATTCAGTTCCAGAACAAACTGTAT
CGCGAACTTGCGAACCGGCTTTCCACCAAAGGAACCAGATCAATCCGTACTGCTATTGAG
AACATCATCACAAAACGAGACTCGGCGTTCCTCACTTCCGACATGTACGCCCCTTTGGTG
TTGGCTGGGTCTTACAAGTGGGTACCTAACGCTGCTCACACTTCCGGAGTGTACGTCATT
TCCGAGCCAATCTACGAGTTCTACAAATCGATGGTTGTTCCGAAGACCTCCCCCTTTATC
CAGACGTTCAACGGTATCATTTCCTGGTGCGTTGAAAGCGGAGTGGTGGAACAACAGAAC
AGGCAACTGCAAGGGATAGTCAATCTGCTGAACATACGTCGAACAATGGAGCTCGGGAAG
GATAAGGAGAGGTTGTTCGACATGGAAGTGTTGTGGTTTTTGTTCGCATTTTATTTGATC
ATGATGGTACTGTCAATGGTGGTGTTCTTGTTGGAAATTGTATATTATCATTGCAAACAG
CGGAAGAAAATGGAGAAAGCTTGGAATTTTAAACAAGTTGCGCATATGAAGCAGGAAGAG
AAAAACATTCAGTTGTTTGAATACATTCCATGA
>AaegIr103
ATGTTCACCGACTGGTCACAGTGCACTGCACGAGCAGCCATATTTGCTGAATCACTGAGT
TACACCACGTACGAGACACTGGAAAACTACACTAAAACTCAGCATCTCACCATCGACGGC
GTGCTGTTGGTAGGCAGCCAGGAAACAAAGTTTTCACTTACTGATCACTTCGTCGATAAG
TATAGCTTTGAAAAACTGGCAATGCTTATTGTGAAAGGGGATATCAATCGCAATTCAGGA
GCACTTCGGCAGGCTTCCCGATTATTTCATCGATCGATTGTGTTAAACGTGGGTCACGAG
CTGACAAGTTGTCAGTTGAATATGGATTTGAGAGTCGAATGCAAAAGTGGAAGTGACCTT
CCTACCATTGGTCGGAATGTGGAGATATCACCATACTTCGTGAAAAGAGAAAACAAACTG
TTCAGGGTGACACAGTTTTACCTGGAAACCGATGATCGACCAAACACTAGTTATGTGTAT
GATAATGCATTGGCACGCTTGGTTGATCGGCCGATTCTCAAGTCTATGGCTAGTATGCTT
AATCTGACGCCGATCAGCGTTGGTGATCGCTCAAATTTTGGATACAGGCTGCCAAACGGA
ACATTCTCAGGTGCCCTCGGTGATGTAGAGTACGGTAGAACTGACTTGGCAAACGCAAGA
ATCATTTTACCGCTAGAAGGTGCATCCAACGTGCAGTTTCTGCATCCAAATTTGGTTACC
CCTTTCAGATATGTAGTACCCAAAAACTACTACCTTCATCCACAAAGGGAAGTTCGCTTA
GTGGCACTTGCACCAGAGTTTCTAGTTGTATATTTCTCCATTCTGCTTTGGTTTCCGGTG
GGATTTCAGATTTTTGAACATTGCAGTTTAAAGATACATCCAAAGGAAAGCAAATCAGAA
ACTACGTGGATATCATCCGTCTTCATGACTTACGCAGTTATGACCAACATAACCATCGCG
ATACGTGAAATCTCATCTCAACGAATCTATTGGATGACTTTGATTTGGTTTCAGCTGATC
ACGTATAGTGTGTTTCAGGGAAACATGATTAAAGAGGTCAACATGGCTGACAGCAGCCGA
GATATTCAAACGATACAGGAACTTATGGATTCATCGCTCAACATATCGCTGCAACCATCT
GTAACGGCATTTTTCAAGTACGACGAACAGACAGTCACCAAATATAACCTGAAGAATCGG
ATAATGCTGGAAGAAGAGGAACCAGATCAACTCATGTTCAAACTTGCTTCGACCAGGTCA
TTTGCAATTTTTCTTCCGCAGGATTTGATCGAAGACCTCGTTCCTCGCTTCTACGACAAG
CAAACGGGCGAGGATCTGCTTCACGTCATTCCTGAAGCAGCGTACGAGTTCTATTCGGCA
ATGTATGTTCCGGTTACTTCAGTGTTTATAGAACCATTCAACCGTATTCTGGAGCAGTTT
GTCGAAAATGGGCTTGTGGTGTACGGAACGGACCACATGAGATTCGAAGCACGACTGTCG
TATATTAGTCGTCGTAAGGGAGGAGGTTTCGTTGCAAGTGACAATCAAACTACTACAGTC
GACATGAGGGCATTGAAAGAGGTTATGTTTTTGGTGGTTGGAGTGTTGGCACTTGCAGTT
ATTGTGTTCTGCGTTGAGTTATCGCTCAAAATAATTTTGTCGAAAAAAATGCAGTGGATG
TTTTGGAAATAA
>AaegIr104
ATGTTTCAGCTGTTAAAAGCTGTACGACATTCGTCTCGTAATTTATATTTCATTACTCAC
TCAAATTATATATTATTTACTTCAGATAACAACCATCTGCATTTGAACATCGATGGGATC
CTGTTGACAGCTATCCAAAACACTAAATTTTCCGTCACAGATCACATTGTTGATAGGCGC
GACTTTGAAACGTTGGCTGTTATCATCATGAAGGGAAACGTTGATAACAATTTGAGCACG
CTTAGAAGATGCTCGAAATTGTTTCATCGATCGATCGTCTTAAACATTGATAACCGGAAC
GAGCTGGCAGGGTGTGTATTAGACGGTAGAGCGAATACCAAATGTTTCAGGGATGAGAAA
CTTTTCAATATTGATCAGCATGTACGCATTCCAAGACATTTTCTGAAGCGTGAGAAAGGA
ATATTAAAGGTAACACTATTTTTACTAGAGAACGAAGAGCCAACCAACAAGAACTTATTT
CACCGGAATCCATTGGTTCGGCTGATAGATCGACCAGTCCTGTACGCTTTGACCAGTATG
CTGAACTTGACTCCGGTTAGCGTTGGTGACAACACAAATTTTGGCTATCGGCTGCCGAAC
GGAACTTTTGTTGGTGACTATGGAGATATTGAATACGGAAGGGCCGATCTCGCCAATACT
CGAATGGTGACACTTGTGCAAGGGGCTACGAATATCCGTTTCCTGTATCCAATAATGGTG
ACCCCATTTAAATTCATAGTGCCAAAGAACTTCTATCAGCATCCAAGGAGAGAAGTTCAA
GTTATTGGGCTTTCACCACAGTTCGTTATTGCCTACTACAGCATTCTGTTATGGTTTCCA
TTAGGATTGCAGCTGTTTGAATACTACGATAGTAAGATCAGTCCATCAAGGTATACTTCG
AAGAATAGAAACGGGTCATCAATTTTTACCACATTCGCAGTCATGATCAACATATCTATA
GCGATCAGAGACGTGTCATCGCAACGAATCTACTGGATGAGTTTGATTTGGTTTCAGCTG
ATCGCCTATAGCGTATTTCAGGGTAATATGATCAAAGAGGTGAATCGAGCGGATGGTAGC
CGAGATATACAAACCGTCCAGGAACTCATGGAATCAAATCTCGACATTAAGATGCACTTC
GCAATGGAAGACTTTATTCATTTCGATGAGAAAACAAGGGCCACATACAACATTACCGAC
CGCATTGTACTGAACAATGAAGAGCCTGTTGTACTAATATCGGAACTCGTTTCAAAAAGA
TCATATGCCATTCTGCTTCCAACACACATAGTTGACGATCTTGTTCCACGCTTCTACGAC
GAAAGAACTGGTGAAGATTTAGTGCACGTAATTCCCGAAGTAGCTTACGAGTTTTATTGT
GCCATGTATGTTCCAATTACTTCCCCCTATACAGAGCCCTTTGATCGTATTTCAATGCTA
TTTGTCGAGAGTGGTTTGATTGATTACGGACTACAGCATAGAATGTTCGAGGCAGGTCTA
GAGTACATTAGTCGATACAAGAGCAAGAATTTTGTTCAGCCCGAAAAATACGTGGCAACC
GTTGATTTGGTTGCTCTGAGGAGGAATATATTGGTGTTTATTGGAATGCTTATGGTGTCG
ATCGTGGTGTTTTGTGTGGAAACATTTGCAAACCGAGTGAGCGTAAATGTTGAGCAGTTG
AAATGGACGAACGTCATCAATGTTGTCAAACTGAAGTTGATTAAATCAAAAACAAAACAA
GTTAAGTTTTTTCAAAATAAACTTCGCTGA
>AaegIr105 fixed
ATGATTCTTCATGCATTTGTTCTATTACTACTGAATTTGTCCATCTGTTTTGCTGGTGGT
ACTAGGTTTACAAATTACATTCAATGGGAACTGCACAAGGAAACTTTCATCGATGGAACG
AGTTATTTTATAGCGTCCATTCTGACGCCAATTTGTAACTCCTTCAGTGTGTACCAACTT
AATTTTATTCGACTTTTTTCCGATCCCGACAGTGATGTGGTTATGGATAGAGTTCTAAAG
TATGTCTCTACGGCTTCGTGCAGTAACAAGATAGTTTCCGATTACACTAGCGACAAGATG
GGATCCACTAGTGGGGCTCAATATTACGTCATTTTCTGCGATATTTTTCCAATGAACTCA
GGAAAACTCATGGATTTCATCATAAGCCGACTCTTACTGCACGGAGAAGCTCGGTACATT
TTCGTGACCTTCCTGAACAACAACGAATGGTACGACTCTAGATATTTCGTTCGTGACAAT
GACCGATTCCGATTCCATTATCTCTTCATGATAAAGTACGACGCGTATGGAATGTACGAA
GCCGCCTTCATTGATCCATTCTTACGGTTAGAACGGCCGTACGATCCAGGACAAAATATA
GAGCGAACCTTCAAAACTCAACTGAGAAACATCCACGGATATCGGTTTGAACTGCGTTTT
TCGCGTTTAACATACACAAGCCGACAAGGCTTCAGTCAGTATTGGTATTTTCTCGAAACT
GTGGCTAAAGCTCGCGGCGGTAACGTTAGTTTGCTACCACCGCCCAACGGGGATAATGAC
ATAATGATCGTTGAAGACATTTACTTTGATCCCACACAGCTGGGAATGTATAAGTTACTC
CCTATGAACCGGTTCCGGTACTTGTGTGCAGTGACTCCAGCGTTGGCTGAGGAGATCCCT
TGGCTTTGGATTTTCATCGATCCATTTCAATGGACAGTTTGGATGGCATTTCTGCTGGTA
GTTGAACTACTGGTTCTATTCGTCTACAGGTTTGGCTACCAAGGCAGAAGCCGGAGAAGC
TTTTTGACCATTCACTTTGAAATTTATCAGACATTTATGGATGGGCCATCGAACAGAAAA
CGAACGCAGCTGGAAAACTACCTAAACTGTATGTTTCTTCTGATGAGTATGATTCTGATT
GCAGTATACGAATCGGCTCTGGTTTCATCAATGTCTTTGAGGCGATTCTATCCGGAAATC
GATACAATAGATGAGGTGAATAACTCCAAGTTTCCTGTGGTGATTGTTAAACGTGTAACT
GATCAGTTCAATCTTCACTTCAAAAATGTGAAGTTTATATGGGAGGAGGAGCGTCCAGAG
AATAATAGTTTGTACGAAATAACTGATTTCCAGCATGTAATACCATGCGAATCGGTACCG
TTCTATGTGGAAGGAGTCACTCACGGGCGATTTCACAAGGTTTCGGAGTATTTCGGTAGC
AAGACGGATAATTTTGTCATCGGTAGGTTTTCACCGTATGGAGAAATTCTGTTCGATTAT
TGGAATTCATTTATGGAGGGCGATTTGTTCACCTATTGGCTGCTAAGGGAGTTTGTTCCG
AAGTACTTCGATGGAACGAGTGGTCATTTGGTCAGACCACTTGGTATGAGTGATATGAAC
ATTGCATGGTTTGTTATTTTTGCAGGATCCATAGTAAGCTGCGCAACATTCACAGCGGAG
AGGGGTCACGTGTTTTTCATAGAACATTTTAATGTTTAA
>AaegIr106
ATGCCAATATGCGAATCGAACAATATTTATCAGTTAAATATTATGCAGCTGTTTTTCGAT
CCCTACAGCAACGTAGTCATGAATCGAGTTTTGAAGTATATTGCCGGAGCTTCGTGTGGT
AATAAAATAGTTTTTGGACATACCAGCGATAAGATGGGATCAACGAAGGGTACACAGTAC
TACGTGGTTTTCTGCCACGTTTTGAGTGAGAACGTCGTAAAGCTTATGGATTTCGTTTCC
GAGCGACAATTAAGACACGGCGATGGTCGGTATGTTTTTGTGACTTTTTTAAACAACGGA
TCGGTTTACAATAGTAGATTTTTCATACGGCAAAACGACAGATATCGTTTGCATTACCTG
TTTATGATAAAGTTTGACGCATATGGATGGCACCAAGCAGGCTTCATTCATCCGTTCTCT
CTAAAAGAACGCCCATATATAATGGGGCAGAATATAGAAGAGACCTTCAAAAATCAGCTG
AAGGATGTGGACGGATACCACTTTACAATGCAATATTCAAGACCCATATATGCGAGTCCT
AAAGAGACCACTCAATACGGATATCTAGTCAAAACAATGGCGTCAAAACGAGGCGGCAAA
GGCAGCTTACTATCGCTAAACCATGAAAGTAAATATTTCCCCGACTTTATGCTGATTGAA
GACATTCTATTTGATGCCTCGAGATTCAAATTTGTCAAATTGCTTTCTATGAACCAGTTC
CGGTACTTGTGCGTAGTGACACCTGCCTTGGACGAAGAGGTTCCTTGGCTTCAAGTATTC
ATCGAACCTTTCCATTGGACAGTCTGGGCTACGTTTCTGGTCGTAATTGAAATGCTCGCT
ATTTTTGTATATCGCTTCGGCTACCGAGGAAACATTCGAAGAAGTTTTTGGACCATACAC
TTTGAAATTTATCAAACTTTCATGAATGGTCTCTTGAATAGAAGGCGCAACCAGTTCGAA
GAGTATGTTATCGGAATGTTTGTTCTGCTGTGCATGATCCTGATGGCAGTTTACGAGTCG
GCATTGGTCTCCTCCATGTCAATGAAGCGGTTCTACCCGGAAATCGATACCATCGAAGAA
GTGAACAACTCCAAGTATCCGGTGGTGATTGTGAAGCGTGTTACCGAACTGTTCAATCTT
TATTTCAAGAACATGACATGGATAGCAGACGAAACGAGCACCAACAGAACCGCTGTGCCC
AACATCATGACCGATTATCAGCACGTAGTGCCTTGCGAATCCGTTTATTATTATATAAAA
TGGAATGTAAAGAGGCGATTGCATGTGGTAGCGGAATACGCTGGTTCCAAAACAAACAAT
TTTGCCATTGCCACGTTTTCACCATATGGAGAAGTTTTGTACTACTATTGGACTGCATTC
TTGGAAGGGGATTTGTTTAAATATTGGCAACTTACAAGGTTTGTGCCGAAATATTTCGAG
AAGACCGGTGGCTACACGGTCAATCCGTTAAATTTGAGGGATACGAACATTGCATGGTTT
ACAATTTTGGTCGGATCCTTGTCCAGTATTTTGGCCTTTTCGATAGAACTTATATGCAGT
GTTGTGAATAGATTTGTTTTTGTTCAAAGAGGCAGAAAAACTGTTAAGTGA
>AaegIr107
ATGAGCGTGTCATCATTATACCAAATAATGCGTGGACAATATTTCCCCTTACTAGTGTCA
TTTGTGGTGGCTTTGAACGGATATTGCTGTTTCATGTTTAATGACGATAATTTTCCTCCA
AGTTTAATACACTTTATCAGAGAAATCAAAGCAAATTTCTGCGGAAGCTCCACTAATTTG
CTATCGTTTCCAAATCATTCGCCAGTGTATTACAATCTCCAGAGGACCCTCGAAAGGCAA
TGGGACGTGTCCCAGTTGGTGGCGGATGACATTGTAATGATTAATACCCATTTTCATGGG
ATTGACTGTGCACTGGTTTTTGGAGATGTTTATACAACGGTTCCAGAGGTATCATACATT
CGAATGAATGTTATTTACGTCATTGAATATGTGGAGGCAATGAATTCCTCAAGCTTTACC
AGCCCAGCACTCATGGATTCAGATGTCGTTTTTGTGTTGTACAATCAGACCGAATATACC
TTAAAGCATTTTGGATTTCCAGACCTTGCAATCCAAACGAATAAATCCATCGCCAAAGAT
GGACCGAATCTGAAAAATCTCCACTTGCTGAGCCTGTACTTCAAATATTTTCCGTACGAG
ACGTCTTCTTCAGCACCAGAGATACTCTGGTCAGCTATTACTGAGCGGCACAATCTAACG
CACACCTATCCTAGTACGTATCCCAAACTTGAACTGAGTGGTAGAACGTTTTTTGAAATG
TCCAGTTTGCATCGCATAACTTACAGCGATTGCTTCGTAGTGCCACTTCCACGACGCCGA
CCAATCCAGTACATCCTCATAGATCCGTTTGACTTTCCCACGTGGATGAGCATAATCTTC
ATGGTTTTCATCGTTCTACTCATCATCCGGCTCGTAAATCATGACCCATCGTTTTGCCAA
CTAATCTTAGAACTGTTAAGGACCATCATCAATAGCCCCTACTGGAGGCCACAATCCCCC
GGTGGGCATCAGATCTTCACTATTTTCATCATTGGGAGTTTCGTCCTCAACACTACGTAC
CAGTCGCTCATCACCGCAATGATATTGAAACCGAGCTTCTACCCACCGCTCAACACGCTA
GACCGAATCAACAAAACCTGCAGCCCAATGATTAGCCTCCATTACGAAGAAATGAGTTAC
GATTTTCAAGATATTCAAAAGGAGCAAAACGCATGGAGTGAAGCTTACGAATGGCAGTGC
TTCTACGGATCATGCACCGTGTTGGCCGACTTTAAGCAGATTTGCAGCGCGTTCGAGAAA
GTCACCAGAAACCTGAACTGTTCCTTTTACGGCAAGGCTGGATTCGAAGGCCGGGCACAT
CCAGTGTTGGCCAATATACAGATACAGCGCAAATCGATCACGAAACTGCTGCAGTTCTAT
GCTGGAGCATTTGTGCAAGGGGCGTTGTACCATTTCGTGGATTCTGAGGACACGGATGCA
GCGATGAGGATGAAATTCGCCAGGAAAAGGGATCAGGATAGTTTGAAGGTGTTGAGTATT
GAGGATCTTCGATTGGTGTGGATGATATTGCTGCAGGGATTATGCATCAGTGGAGTGACC
GTAGTGGCTGAGATTTTGTATTATCGCCTCAAGAGTAAATTTTGA
>AaegIr108
ATGTCAAGGAAGTCCTATTTTGTGATTGGCATAAGCTCCCTAGCGATTTTGCTCTGTATT
GGCGGAGCAAACTCTTTGCTAAATATTCCACCACTGCTAATGGAATTCATCATTAAAACT
CACTACTGGTTCTGCCCAAATACTACCAAAACAGCGTTGGTCCTGAACAGCTATAAACCC
ACTGCCTTTTTGCAAGAACAAATACTGCAAAATTTGAACACGTCTATGATGGTGTACTAT
AATTCACGATTGCCGAAAACTCTGTTGCTGAGTCTGAACTGCGTGATATTTTTCTCCTTT
CAATCATACTTAATCGTTTACTTCCTCCTTAGTGATGCAAAATTGATCCTCTTAATGGAA
GAGATGGAATTCGATCAAGAGTACCCCAGCGAGGCATCTCGCAAACAGTTAAGCTTCAAC
ACAGTTTTTATACTTTACAACAGCACTCGATACCGAACCTTGCGAGTCGAATTTCCATCT
CGCAAGCTCATAATTAATGGAACTTCTGTTGCCACTCGTGGAAAGCTTGAGGATTTGTCT
CAAGTTGATCCCCGTATATCGTTCAACCCAACGAGCGAAGCGAGGCGAATGCAGGAGTTC
TGGAGAACGATTGCAGTTCGACACAATTTCACGTATGTTCAGCCTACCGAAATCTTTTCC
GTCTTGTTCGGGTTAATACAAGCGATACAAAAAACAAGCTTCTCGATGCATCGAAGTATC
TCCACGTATTATATACTCGTGCCAACCAACCGCCAACGACCAATAGGGTATCTTCTCATA
GACCCATTCGACCTACCGACCTGGATCTGGGTCTTTCTAACCATTTCCACAGTCCTCTTG
CTTCTTTGGATAGTTGACCGACCTCAGTTCAACCTGTCCCGAACAATCTTGGAATTGGTA
CAAATCATAATCAACAACCCACACGAAAGGTCTCGATCCACAGCGCATCGTTTCATTATC
AGCGTATTCATCACCGGAAGTTTCATACTAACCTCTTCATACGAGTCACTGCTCACGGCA
ACCATTTCCCGACCAAGCCTCTATCCACCGCTGGACAACCTCGATCTCATCAACAGTTCC
TGCAATCCCATGTCGAGGTTGGACAGCTTTGGTACCGGTTTCAAATTTATGCACGAAACC
TCAACTGTTGGAGAGGTGGACCTGAAGCCGGCATGCTTTATCGGATCGAATGAAATGGTG
AAAGTTATGCTGGAAATTTGCCGGAAAGATCCAGACTACAGCCCACTTTCGTATGCCATA
TCACCGGCAAAATTGATTCCATTTCCAGCGATGGGATACTTGGTAAGCGCATACCATCAA
ACGCTGATGGAACTGTTCAAATTCTACGCCACAGCATTTGCGCAAGCAGGTTTGCCCTAT
TTGATAGATGACGGACACCACCCCGATAAGTTGAAACCTCTACGCAATCTCAAGACCTTG
TCTTACGGGGAGCTGCTATTGGTGTGGAAACTTGCGGCATTTGGATGGATTCTGAGCTTA
GTGGTTTTCTGTGTGGAGCTGTTATGGTTCCAAAGTCAATCTTCTCGTGGGAAATTGAGA
AAATGCTTTTCCTAG
>AaegIr109
ATGTCAACAAAGATCGTTCTTGTAATCTGCACATCTTTCCTTGTAGTTTTTACAGAAACG
GGTTTAACAAACTCACCGCAAGCTGGTCCACCGCTGTTGATGGAATTCATCATTCAAACT
CACTCCTGGTTCTGTCCAAATGTCACCGAAACAGTGCTGGTCATGGACAGTTTCGAACGC
TCAGCTTTTTTGCAAGAACAAATTTTGCCAAAGTTTAACACACCTCTGGTGGTGCTGAAT
GATACAAAATTGATAGATGACACGTTACTACGCCTTACTTGTGTGATATTTTTCTCAGTA
CAGTCTCACAAATACACAAGTGTTGAGAAACTAATCATCTTGATGGAAGAGATGGAATTC
GATGCAGACTACGAGGAAATGATAAATTACAATACCGTTATTATACTTTATAACGATTCT
AGTTATCGATCTTTACATGTCGATTTCCCAACTAGAGAGCTGATAATTAACGCAACATCT
GTTACTTCCAAAGACACACTTATGGACTTACATCGCGTTGAACCATACATTGCATTCTGT
CCGTCGAACGAGTTAAAAAGATTCCAAGAGTATTGGAGAACGATTGCAAGTCGGCATAAT
TTCACTTATATGGAACCTATTGACGCTTACTTCATGCTATTCGGAAATATAGTAGCGTTT
CAGAAACTAGCGTTCTCCATGCATCGAAGCATGTCTACCTATTTTATAATTGTGCCAACA
AATCGACCACGACCACTGGGATATCTTCTGGTAGACCCATTCGATGCTCTGACTTGGATC
TGCGTTTTGCTAGCCATTTTAACCGTCCTGATGCTGCTTTGGATAGTCGACCGAACTCGG
TTCATCCTTTCGCGAACAGTCTTGGAGCTAGTGCAAATCTTAATCAATAATCCTCATGAA
AGATCCAGACCCGCAGTACATCGCTTCGTCGTAACCATGTTCATTACAGGAAGCTTCATT
CTAAGAAACTCCTACGAATCTCTGATCACGGCGACCATTACCAGACCAAGTTTCTATCCA
CCGCTCGACAATCTCGATATCATCAACCGAACCTGCAATCCTATGTTGAAATTGGTTACC
TCTGCAATTGGTTTTGAATTCATGTATGAAACACGGAACTACGAAAAAGATGGAATCTCT
ACGGAATGTTTCGTTGGACCTCATAAGACGGTTGAATATGCAATGGAACTGTGGCGAAAT
AATCCGAAATATGAGGCGAAATCGTTCAAAAAATCTCCAGTACAGTTGGTTCCGTTCCCG
GTTCTAGGATTCCTGGCGAGTGAACACCATCAGTCAATGAAGACACTGTTGAGCTTTTAC
GCTGCAACTTTTGCACAGGCTGGGCTGTTTCATTTTGTGGAGGATGAACGATCCGACCTC
AAACCGGATGACGAGGCAAATAAGCGTGAGGCATTGTTATTTGGAGAGCTGATATTGGTG
TGGCGATTGGCAATTTATGGATGGAGTCTCAGCTCTGTGGTGTTCTTTGTGGAGCTAGCC
TTGTTCAACTATAGATCATTTTTGAAATATTTGGGTACTTGCTGTTCACTAAAGTGGTTC
AAAATTTA
>AaegIr110
ATGCCATCAAAGTCGCATTTTGTAAACGATTTAAGCTACCTTGTTGTTTGGCTGACTATT
TGCCAAACTAATTCGCTGCAAGCTGTTCCACCGCGATTGGTGGAATTCATCATTCAAACT
CACTCTTGGTTCTGCCCAAATGTTACCGAGACAGTGCTGGTTATGGACAACTTCGAACGC
ACAACTCCTTTGCAAGAACAAATTGTATGAAAGTTGGACACATCTCTTGTAGTGCTGAAC
GACACTGAATTGTTGGATGACTTGTTGCTGGGTCTTACCTGCGTGATATTTTTCTCGTTC
CGAAATCACACATTCATTAGTACTGCAAAATTGATCGTTCTGATGGAAGAGGAGGAATTC
CTTCAACGGTATCCCAATACATCATCTCGCGAACGAATTGAGTACAAGTTGCTTTATATA
ATTTATAACGATAGTAGTTATCAATCTTTACGAGTCGATTTTCCAACGAAACAACTGATA
ATCAATGGAACATCTGTAACAGCCCAAGAAGAAGTTAAGGATTTACATCACGTTCAACCA
CGTCTTTTGTTCAGTCCTTCAATTGAATTGAGTCCAATGCAGGAGTTTTGGAGAACGATT
GCAAGTCGGCATAATTTTACTTATGAGAGACCTGTCGATATCAATATCATGTTGTTTGGA
TTGATACAAACGATTCAAGATATAAGCTTCTACATGCATCGAAGTGTTTCCACTTATTAC
ATTCTGGTGCCAACAAATCGAAAGCGACCACTGGGATATCTCCTTATAGACCCATTCGAT
CTGCCGACCTGGATCTGCATTTTGGTAACCATCTCAATCGTTCTACTGCTTCTCTGGATA
GTTGATAGCCCCCGGTTCAACTTTTCACGAACAGTCATGGAACTAGTGCAGATTCTGATA
AACATCCCGCATGAAAGATCTCGACCAACAAAGCAACGACTCATAATCACCATATTCATC
ATAGGTAGCTTCACATTGACCTCCTCCTACCAGTCCTTACTCACGGCGACCATTTCCAGA
CCAAGTTTCTATCCACCACTCGACAACCTGGATATTATTAACAGAACATGTAATCCCATG
AAGAAAATAGATTACATTGGAATAGAGTTCAAATTCATGTACGAAACTGAAAACACCCAG
AAATCAGAAATCTCAACCGTATGTTTCGTCGGACCTTACGAAATAATGAATATGATGAAA
GAAAAGTGGAAAGACAGTCCAGAATACAAACATCTACTGTATGCGAAATCTCCAGTAGAG
CTGGTTGCTTTTCCGGTGCTGGGTTATCTGGAAAGTGCACATCATCGGTCCTTGTTGGCA
TTGTTGAGGTTTTACGCCTCTGCGTTTGCACAGGCTGGATTGTTCCATTTTGTGGACAGT
GAACGTTCCGACCTTAACCGGAAACCCAAGGAACCTGAACGGAAGGCACTATCTTTCAGA
GAGCTGAGATTGTTGTGGCAACTAACGGTGTATGGGTGGGTTTTGAGCTTTGCGGCGTTC
TGCGCGGAAACACTTCTTAAATGTGTTATTAAGTGGTTTGCAAGTGTGCTCAGGCGAATT
AATACACCGTCGTTGTGTTTGAAAGTATGTCACGCGGACGGAAAAAAAACGGGAGAAAGC
ACTAAATAG
>AaegIr111
ATGATACCGTTCATTGCCGTCAGTACTATGATTGAACTCTTGCTGTTGGTCGCATCAGCC
CACCTCAGCTCATCCCAACCGAATAACCTTCTAATTACCATCATTTTACAATTGAAAAGC
GCTGTCTGTCCACAGGGTTCCCCTCTAGTGTTGTACCGCCATGAAAACCTCGACCACTCA
GACGCCGTACTGTTGAACGAAATCCTAACCAACCAATCGGAATCCAAGATAATCACCAAT
GAACTCAACCAATTCATGCTGCTTGCTACCGAAGACTCATGCGGTGTGTTCTTCTTCGGT
AACCTCATCAAAGATGTGCTTTTCATTGCCCGGTTGTTCCCAGCCAGGAAGTTGATCATC
GCTCAGAAGAACTCGTTCCATGTTATCCAGGAAGCACTCCAATCGAAACCCCTCGCCAAT
TCAGTGATTTTCGTTCATGACGAGCAGCAGTATGCCATTTATCACTACAATCAATTTCGG
AAGGAATTGCGCACCTTATCGGAAATTAGCGCGGATCCTATCGCTGATTCAGTACGTCAG
TTCAGACTATCGGTGTTCAACGAGTTACCATTGGAAGTTCCGTTTGTTGATCTTCTATTG
TCCCGAACGAACAGCAGCCGTGTAACGTACGAAAGTAATTTTCATTTTTTCTTCATGTAC
GAATTTGGAGACGTCAGACTCGATCATGTGTACATGCATCGAACGGAAGGGCTGCGCATT
TTGGTTCCCAGACTGAACATGCCCAAACCGATGATCTACGTTCTGATCGATCCTTACGAC
GCAGCCACTTGGGTGACCTACGCCGCGATGGTGTTTCTCGCGTCGATCCTGCGATCTTAC
TTCAGTAATCGTCTCACCACGTCCGAATTGCTGAGCAACATCCGACTGATCTTTGGATTC
ATTTTGATCGATTCTTCGATCACTTTCTACCACGAGTTGGACCGCGCACTGCTCGGGCTC
TTCAAGGTCATGAACATTGTGCTGATGACGGCGTACGAGTCGTTGGTGATATCGTTTCTT
ATGAGCCCTCGATTCTATCCGGAGTGGGACACCATCGACCAGATCAACGAATCTTGCATT
TGGGACGAGTCGATGACCGTAGAACCGTTTCGCTTTCGTCACATACGGAAACTGCCGCTT
GAAAATGGCGACATCTACAGTTCGATTGAGGTTGGTCGCAATCTTTCGTACTGTTTCGTG
TTCAGTCCTCGTTTTAATCTGCTTTTGAGGGAGAGGAAAGGTCAGCCCCTGTTCACGAGC
GGTTACCGATGGTCCAGAGCAACGCTGCAAACGAGTCCGGTGATGGCAGCGGCCTATGGC
GATCCGGCGGTGCGCGAAGTAATCGTATTCTACGCTGCGGCATTCTTCGCTGAAGCGGGA
CTGTATCAGCATTTTTTGAGTGAAACGAGGCGGGAGGTCGTGGAGTTCACAATTCAAGAG
AATCCGGTTGGCGTTGGTGATCTTTCGCTTGTGTGGTTAGTGTATTTGGTGGGGGTAGGA
TGTAGCTTTCTGACATTTGCGATCGAGTTTGTAGTGAGCGTTTACGGCAGGAAAAAGCTG
GATGTTTTTTTTAGTAGAGTTATTTGCACAACAAATGAATTAAACTGA
>AaegIr112
ATGGAAGTGAATTCATCCTTTCTGTTCCTGTCAACAACAGCCATCTATTTCAATTTCACT
GATATTTTACGAGAGCTGCGGAAAGCAATTCCCATCATCTGCAAACCTTATCACCCGGTT
TACGTGTTTATAGATCAGAATCAAACCCTAGCACAAGAACCACTTCTGGATCATTTTTTC
GCAGAGAATAATCACCCATTGTCAATAGTTACACAAACCGAAATCTACAAAACGATTCCC
CCTGAATCATGCGTGCTGCTATTTCTCGGAAATTTCACCCAAGTGAAAAAACTGAGGAGA
TGGGCACATTATGAATCGGAACATCCCCGGCTGATCGTGACTCACGTTTCATATTTCATC
GATCTACTTATTCGTTTTGAAAATTCTACACTCGTCAACTGCGTTTACTTCGTCCACAAC
GAATCGCGGTACGGAATTTTCCACTACGATGGTATCCGCGACAATCTCAACAGGTGGACA
ACGATTCAGTCCAATCCAAACGTCGACGTTGTCCAAGACTTGAACGGGGAAAAAATATTA
GTTCATCCAAACCTTCCGCTGGAACCGATCGAAATGCACTTGGTGAGACTTTTTGTTACG
AGGCATAATGGAACATTAAGCTTCACCAAACCAGCGCGAGCCTGGATTATTTTCAACTCA
GTGGAACACGTTTGCAACGACCAGAAGCGTTTCCACGTCTACACAATTCGTACAACCAAT
TATCGAGCCCTGGTTCCACGTCTTGGAGAACCTCAATCGATGCTGGATATTCTCCTAGAT
CCATTTGATGCTGCCACGTGGCTGGCTTACGTTGCAATGATCGTATCCGTGGCAATTCTA
CGTATCTGGTTTTCACAGCTGTGCACTTGGAAGCATTTGGCGAAGAGTATCCAAGACATT
TTCTTCTGCATACTTCTCAGTTCACCGAGGATGTTTACCGGCCCATGGAGCAACTAGCCG
TAGGACTCTTCATGCTGCTGAATGTCGTCATGCTGTCTGCGTATGAATCGCTGGTAATCT
CATTTCTGCTGAATCCTCGCTTCACTCCCGAAATAGACACCGTTAAGCAGTTCAACGAAG
AATGTTGCTGGTTCATATCGGCCAGCGTTGCGGTGGCAGCAAGGGGACCTTGCTGGTTCA
ACACAAATCAAGTCAGAGCCAATGAAACTCTCCCGTTGAAGTACAACGATCGGTACACCT
GTCTCATGCTCCAGCCAAGGCTTCGCGAGTATTGGAATGAAACGCTTTCGATTCCGCTGG
TGGCACAGCGCTATCGATGGGCCAAAGCCGTGGATAGCCCGCAATATGTGTTTGGACTTG
TCTTTTGGGACATCGGAGTAACGGAAGTTCTCCAGAAATATGTTGATGTGTTCTTTGCGG
AAGGAGCGCTGTACAAATATTTCGATCGCGCTGAGGAGGATGGTGTCGTGACTGATAAAA
ACAAAAAAGCTGTTCATTTGAATGATCTAGTGCTGTTGTGGGTGTGCTATTTTTGTGGAT
TAGCAATATGCACTTTGGTGCTTGTTGTAGAAGTGGTTTTAAATTATGCGATAAAGTGGA
GATTCTGCGCGCTCATTCGGTCGGCGATAGAGCGGTGCTGGTTTTGTAAAACTGCAAAAG
ATACTCTATGA
>AaegIr113 fixed
ATGGTGGAGAACGTCATTCAGGATGAATTCACAACCCAAGTAACCTTCTTGAATTGCAGA
ATGGCTCAAAAGTTTGCTTTCCTCCTCTTTCTTCCAACCATCCACAGCCTACTACACACC
ACAACCCTCCAACAGTTGCAGCATTCGAAGTCCCACATTTGCGAACCGGGCCAACCGGAA
CTGGTCTACATCGGAAACAATCTCACCGAACCATTGGACAATCTCCTAAAGCTCTACCTG
CTGACCATGACGGAGCCTAAAACCATCGTCACCAATGTCAACGACTATCTGTGGATGATT
TCCTACGCCCTGTGTCCGTTGATGTTCGTAGAAAATGAATATCTTGCGACGGAGTTCCAA
TATATCAGCGAACACATGAAACTGATCGTGACTTCCGCGGAGGCCTTCGACAGCCTCAAC
GCGCATTTCATCGAGTACCAAATCTACGATACGGTGTTCCTGGTGCTCGATGAATCCCAG
CTAATCGTTTATCATTACAACCATTTCTTGCGGAAACAGAACCAATGGATGACACTTGAT
TCGAATCCCATGATCGAAGCAGCCCGGGACTTGAATGGCTTTGAATTCGTTGCTGACAGT
AACAACGCCATGGAGGAAACGTTTGCTGAGTTTATCACGACGAACATCAATGCAACGCCT
GTGCAACATGCAAGAAGCATAGGCTTGCTGTACTCACATCAGATGTTCGTCTTCGGGAGA
CTGTTCAACCACATCTATATGCACCGGACGGCAGGTCTTCGAGTCGTAGTGCCCAGACTG
CTACAGGCCAAACCAATGATTTTCGTTCTGGTGGATCCGTATGACATCGAAACTTGGATG
ACCTACGGAGTGATGATCTTGGCGTCTGCTTTTCTACGAATGTTCTGTTCTCAGCGATAC
GGTTTCCAGCAGTATGTTACGAGCCTGCAAGACATCATTGCTTGTGTAGTCTTGAGCTCA
CCGATCACGTTCTATCGATTGCTGGAACAGCTGATCTTGGGAGTTTTCAAACTGCTCAGC
ATGGTTCTGATGACGGCGTACGAATCGTTGGTGATCTCGTTTCTACTAAACCCTCGATTC
TACCCGGAACTGAACACCATCCAGCAGATCAACGACTCCTGCTGCTGGGCATTGTCCGAC
GATGTCATGATGTTGAACTTTCAGCACTTCGATGACTGTCGATCGGTTTTCTACGAGGAA
CACTATGTTCCGTCGGTGCAGGATCAAGGGCGATTCAGTTGCTACCTGGTCAATCCCACC
TTCGAGAAGGAATTGAAGGACTTAATGGCGCACGACGTTATCGCCAAGCAGTATCGGTGG
TCCAAGGTGCAGGTTCAGCCCTATCCGGTGATGGCTGTTGCTTTTGGGAGTGTTGGGTTG
GTCAGGAGAACGTGCTTCTATGCCGGTGTGTACTTTGCCGAGGGCGCACTGTTCAGGGTT
TATGAGTTTGATGAGAAGAGATCCGGGATGGAACGTCATCGGAGTGATCGACCTGTGACG
ATCGAGGATCTATCGTTGCTGTGGGTAGTTCATTTGGTAGGAATTGGGTTGAGTATGATA
GCGTTTGCAGGAGAGATGGCGGTTCGTAAGATGAAGGTAGTTCGATGTACATGGATGAAC
ATAATTCGAATGTTTGGAAGATCAAGGTTGATCTAG
>AaegIr114
ATGCTTACCAATCTGCTCAGTCCTGAGAACACCCACCTCCTGCACCATTGGAAAAGCGTA
ATTTGCGAGCCTGGACATCCAAACTACGTATTCTATGAAAGCAATCTCTCCGAACACATG
AGAGCCATTCTAGATCACTACCTTGTGCAGCAATCCGAACCTCAAACGGTCATTACCAAC
ATCCATCGATACCTCTGGACAGTTCCCTTCGACTCCTGTCCTATGCTGTTTCTGGAGTTC
GGTTCCAATCTAAACTTGCTTCGCTATGCCTTGAGGCAGAGGAAAATAATCATCAGCTCC
GCTGAGTTCTACCAACCGATCAGCTTCCAGCTAATCAGCAACAAAATTCAAGACGTCGTG
TTCTTCATTTTCAATCAATCGCAGTGGACCGTTTATTACTATGACAACCTCCATGAAACG
CATAACCATTGGACGACCCTGGATACGAATCCGCTGAACGAAGCAGTCCATGATCTAGCA
GGCGCCATTTTCTTGGCCGGAATGCAGAATGAAATGGAGCAGATGTTTGTGGAGTTCGTC
GTTTCGGAAATGAATGCCACCCATCGGGAGGGAAGGGCCTCTACTAGATATGGGCTGATC
TACACTTACCTAATGTTCACCTACGGGATGCAGAATCAACTGATCTTCATGCATCGAACA
TCCTGCTATCGTGTTCTGGTGCCTAGATTGGATGAACCGAAAGCGATCATCTCCGTTCTG
GTGGATCCATTCGATATTGAGACATGGATGACTTATGGAACTATGATATTAGTGGTAACG
CTTTTCCGCACGGTCTGTACTCGGCGATGGCACTGTCGTCAATATCTGAGAAGCTTGCAG
GACGTCATAGCTTGTGTAATATTAGGATCGCCGATAGATTTCCACCAAGACTTGGAACAA
TTGATTGTTGGGCTCTTCCAACTACTGAGCATAGTTCTGATGGCGGCGTACGAATCGCTG
GTGATCTCGTTTCTGCTCAATCCCCGCTTCAATCCGGAGCTGGACACGATCGACCTGCTG
AACGAATCTTGTTGCTTTGCATGGACACTGGACACTCAAAACCAAAACTTCCAGCACATC
GACGACTGCTTGTCGGTGTTATGGATCGATTCCTACATTCCGACGCCCCGCGATCGCGGT
CGATTCAGCTGTTATTTGATTGATCCCAGCGTTGGACGCGAGATGAACCATACTCTGTCG
CATCCCGCGATCGCTAAGTACTACCGATGGTCGAAGGTTAGTATCTATACGTATCCGGTG
CTGGCGATTGCTAGTGGTGGCATCGGCATGACCAAATGGATCCGATATTACGCCAGCGTG
TTCTTCGCGGAGGGTGCTTTGTACCGGTTCTTTGCGTCCAAGTCGAGACTGTTTGCTAGG
GGAGATCATAAGCCGGAGAAGGTCATCAAGCTGAAGGATCTTATGCTGCTGTGGATAGCG
TATTTCTTCGGGTTCGGCGTGAGCGTTGTGGTTTTTCTGTTTGAGAATCGTCGGAAAATG
GGAAATGGAAGCAGGAAGTGGGCGTTTCAAGGTGTACAATCTGGTAAAATTGAATTTCTT
GAGTAA
>AaegIr115
ATGAACACAACCAATCTCCACGCGATACTGTTTCCATTCGTCGTAAACCTCCTAGATGCC
TACTTCGATCACCAATTGCACTCTACGATAAACGCCATATGCGAAACACACAGCCCTAAG
TACGTTTTCCACGAGGACCCCCACAGCCCATGGGTAGAACGTCTCTTGGATCGCTATCTG
ATGAACTCGTCAGAACTTCACACCATCATCACCGATATGGACCGCAATGAGTTGCAGATT
CCGTTCGATTCCTGCCTGTTACTGTTCGGAGACGCGACATTCTCAGAGGAACTGCTCAAA
ACCTTCTCGGCACACAGGAAACTGATTATCAATTCTATCATTCCTTCTGATCGAATCCTC
CGCTTGATCAGCGAAAACGGAGTTTTCGACGCTTTTTTCACCAACTTCAACCAATCGCAC
TGGACCGTTCTCTATCACAACCATTTCGAGAAAGGTCAACTTCGATGGTCGGAGTTGGAG
GTGAACCACAGGATCGATTTCGGAGGCTCAACATTCCAATCCACGTTGAACACCAAAACG
GAATGACTGTTTGCGAACTTAATCGCCTCGGAAATGAATGCCACTCTCGACGAAAGTCCG
GAAAGCGTTGCAAAAGCCGCCTTGTTCTACACCCAGTTTCGAACGGAGTTCCTGAGGAAT
TATCAATTTGTCTACATGCACCAAACGTTACAGCTTCGTATTCTGGTGCCGAGGCTGAAC
GAATTGCTCTCCATGATCGCCGTTATGGTGGATCCCTTCGACGTCGAAACTTGGACGCTG
TACGGAGCCATGATTTTGACAGCGGCCGTCTTTCGCTTCTGTTGTGCTCGACGATTCACG
CTTCGACAGTTTATCCAAAGTATTCAGGACGTCGTTGCATGCACCATTCTGAATCGTTCG
ATACGCTTACACCGGCAGTTGGAGCAACTCGTTGTAGCCTGTCTCAAACTGGTCAACGTG
GTTTTGACAGCGGCCTACGGGTCGCTGGTGATCTCGTTTCTTCTGAACCCTCGATTCCAT
CCAGAGTTGGACACGCTGGATCAGATCAACGAGTCGTGCTGTTGGTGGTGGACGCTCGAA
TTCAACTTCTTGAAGTTCCGCCATTTTGAGGACTGCCTGTCTGTGATTCTGGACAAGGTG
TACATTCCAAGGGTAAGTGATCGTGGAAGGTTCCAATGTTACTTGGTCGATTCCACGATG
GAAACCTTGAGTGGGGATATGCTGTCGGATCCTGCCATAGCAACGCACTATCGGTGGTCA
AAGCTGGCGATTCAACAGTATCCTGTGATAGCGATCGCAATCGGAGGTGTAGGGATGGTC
AAGCGGATAAGCTTCTATGCTGAAGTGTTCTTCGCTGAGGGCGGATTGTACAAGTTCTTC
GGGGAAGAGGCGCAACGGTGCTGGGACGGAGGAAGCAATCAGGATACTCCGATTGGACTC
GAGGATTTGTCCCTGCTGTGGACAGTCTATTGTTTTGGGATCGCTTCCAGCTTCGCAGTG
TTTGTAGCAGAATTGGCTAAATGCAATTCTAGGATCAAGTGTTCCAAATGA
>AaegIr116
ATGAACGCCACGCATATTTTCTCATGGCTTCTTCCAGTTACAATTGGCCTACTTGATGCC
GAAGTTGAAATCTTGCGTCACTCCAAAACTCTCATCTGTGAATCGATTAGTACAGAATTC
GTCTACTACGAGACCAATCTATCCCATGCGTTGGACTCCGTTCTGAACCGTTACCTATCG
AGCTCATCGAAGTCACGAACCGTCATCACCGACATTATTCGTTACCATGCAACGGTATCA
TACGAATCATGTTCTCTACTATTTTTGGATCACATTCCCGAGATGGATGTCTTCATTCTA
CGTTCGACTAACAGAAAGCTGATCGTGACTTCTACGGCCTCCTATGACCATATTAGCGAA
CTATTCATCCAGCACAAGCTCTACGATGCGGTGTTCTTCGTTTTCGACCAATCGCAGCTG
GCCATTCGGTATTACAATCGCTTTCGGAAACTACACTACGAATGGGAAACGCTGGAATAC
AATCCCTTGATCGAAGCAACCCGTGATCTAGTAGGATCGCCTATAGACGTCAAAGGGTAC
ACCAGAATGGACCTGGTGTTCATCGATTTTCTTGTGGTTAACATGAATGCTACCAGTAAC
GCTTCAAGGGTTACAAACATCGGGATGGCCTTTACGCATTCCATCTACGAGTACGGAGGA
TTTTTCCATCAAATCTACATGCATCAGACAACGGGTCTTCAAATTCTAGTTCCGAAGTTG
GACGAACCTAAGCCGATGATTTCCGTACTGGTTGATCCGTTCGACTTCGATACTTGGCTG
ATGTGCGGAGCTGTGATCTTGGCCACCGCTTTCCTTCGCATGTGTTACTCTCGAAGATGT
ACGGTTTGGCAATATCTGAGGAGTGTTCAGGACATTGTTGCGTGTTCGATCGTGAGCACT
CCACTGTCTTACCATCGGTTACTAGAACGGTTCAACATAGGTCTCCTGAACCTGTTGAAC
GTAGTTGTCATAACGGCTTACAAGTCGTTGGTAATTTCGTTCCTGCTGAATACTCGGTAT
TACCCGGAGCTGGACACATTCCAGCAAGTGAACGAATCCTGTTGTTGGGATTCGTCAGCT
ATTGCTAGGACTTTGGAGCTACACGTTTCCAACAGCTGTCTGTCAAGGTATTCGAATTAT
TCGTTCAATCCCACCAGACGCCACAACGGTAGATTCCTTTGTTATTTCATCGATCGTTAC
ATTGAGCTATCGTACAAGGAAGATTTGAGTCAACGAATAGCTGAAAACTATCGGAGATCG
AGGCTTGTTATACAGCCGTATCCTGTGATGGCAGTTTCTTACGGAGATGTTGGAGTGATC
GAGTGGATTCACTTCTACGCCGGAGTATTCTTCGCGGAAGGTGCCCTGTTCAAGTTTTTC
GATATTCGAGATGAGAAGTTTAGCGCTCATCGAAGCAACCAGGAGAAACCAATCGCAGTG
AGAGATCTTTCATTGATGTGGATCGCCTACTGCTGTGGAGTGTGTTTGAGTTGGATTGTG
TTCATCGGTGAGTTTGGTTTCTACTATTTCGAGAAACGAGTACTAGGATTCCCGACGAAT
AGAAAGAGAATCCTATTTAGACTGATGCGTAAGTCGACCTCGTAA
>AaegIr117 fixed
ATGATTGCCTCGCATATTTTCCGTTGGCTTTTCCCAGTGGCACTTGGCCTATTGGATACC
GAAGTTGCACAAATTTTACTCCACTCAAAACCCTTAATCTGCGAATCGGATTATGCCGAA
TACGTCTACTATCACGCGAATCTGTCGCAACCATTGAGCTCTATTTTGAATCAGTACCTT
TGGAGGTCGTCCACATCTGTAACGGTTTTCTCCGAAGTCAGCTATTACCAAGAAATAGTT
CGTCCGTACGAATCGTGCTCATTGCTATTTGTGGAACACTTTCCTATAGCAAATGCTTCC
GGGTTTCGTGCGATTAACCGAAAACGGGTTGTGACGTCTTCAGCCGCTTATGATCACGTC
CATGAAGTATTCATCAAGCACAACATCTACGATGCAGTGTTCTTCGTTGTTGGCCAATCG
CAGTTGGTCATTCGGCATTACAATCGCTATCGGAAACAATATAGCCAATGGACGACGCTG
AAACACAATCCCTTTATCGAAGCAACCCGTGATCTAGCAGGCTCGCTTATGGCCGTCAAA
GGATATACCAGTTCAGATTTGATGTTCATCGATTTCCTAGTGGCCAATATGAATGCAACC
ATTGGCGAAGTAAGAGGGTACAAAATCGGGTTTGCTATTTTATATCGTATCTTCGACTAC
GGCTCAATGTACCATCAAATGTATATGCATCAAACTAAAGGTATTCAAGCTCTGGTGCCA
GTTTTGCACGAACCCAAACCGATGATCTCCATCCTAGTGGATCCATTCGATGTCGAGACC
TGGATCGTGATTGGGGTCACGATCTTAGCCACTGCTTCCCTTCGCTTATTTTATTCCCGA
AGATATAATGTATGGGAGTATCTTACAAGTGTTCGGGAAATTGTTGCAAATTCAATTGAG
AGCTCACCATTGCTCTTCTACCGGCAGCTAGAGCGGTTCAACATAGGTGTTCTCAATCTG
TTGAACGTAGTTGTGATGACAGCTTACAATTCGCTGGTAATTTCGTTTCTGCTCAACACC
CGCTACTTTCCGGAGTTGGACACGTTCGATCAGGTGAATAAAACTTGTTGCTGGGAATCG
TCACATGCTGCCAATGTCTTGAAGTTTCACGTATCGAACAACTGTCTATCAAGTTCGAAC
GAATCGTACAATTCCCCTAGAAGCCACAAAGATAGATATCTTTGTTATTTCATCGATACC
ATCGCTGAATTGACGGTGGGCGAGTTCATGGCAGTTAATAGCTATCGGCGGTCAGAACTG
GTGATACAAACGGAACCTGTAATGGCAATCTCCAACGAAGACGTTGGACTGATCGAGTGG
ATACGCGTCTACGCTAATGTATTCTACGCGGAGAATGCTCTGTACAAGTCTATGGAACCA
TTCGAGGGCTTCGCCACTCATCCAAGCAATCAGGATAAACCGATCGCCGTCGGGGATCTT
ACGTTGATGTGGCTCGCTTATTTTTGCGGATTGAGCTTAAGTTTGGTTGCGCTGATTGGC
GAGTTAGTATTCTACTACTTCAAACAGCAAATGCTAGGTAGGATTTATGTAGAATAG
>AaegIr118
ATGGTATTTATTTTCTTGACTTCAATCATTGCTATTAGATTAATTTTTCTCTCCAGCAAT
TCAGCAGCTCAGGTGTTGAAATTTTTATTGGAGGCTGATGGTAGTAAATCAATTGTTGTC
AGCAAGATAATTTCTATTTCTGTTCAGCCAAACATGATTCTTATATTTTGGGCTCTGATA
TGGCTGCATACACTTTATATTGATGGTTACTCGTTTTCCACAGAAGAACTCGTTCTACAG
AGTATGAACATAATCAACCAGCTAAGGATACAAAGCCCGGGAAAGTTCATTTGTTGGATA
TATGACCATTCGCGGGACCTCAGTGACAAGAATCTCATTCAAATGATACTGCAACATCCG
AAAATGAATGGCGTTCTAAGGATCTTAACAAAATCAGATACAATCACAGAAATGTACGTC
CAACCAAGCATCGTACTGATTATCTGTGGAACAAACACGAGAAGACTGAATGAAAAATTT
CTCGTACAGCTTGATATTCGAACAAAAGTGTTGGTTTTCGTTGCAACTACCTCTAAAATG
CAGGTCAATGTGATTGTGGATAGTTTATATGACGTCAATCTCTACAACGTTCTATTTCTA
TCTACAACTCATGACTATGTTTTCCATAAACTCATCATGAGCGACAGTTTTCAAGCGTAT
CGGTCCGAATTACCATTCCATATGACGTTTCTTGACCAAATGCGTAATGTTGAAGGCTAC
AAAGTTCGTTCGAGTATGCTGCACAGCTCCAGCACGGCTTATTACCATCAGCGAAAAATG
TCTGGACCAGCTATCAATTGGTTGCAGGAAACAACGGTTTATTTGAATGCCACCTATCAG
CTGACCGTTGTTAACTGTGTGGATATAGATGAGCTTCAAGAGTGTAAAAAGAGACGATAT
TGGGTCGATAATAGAGCAACCGATATTTGCTTGGATTTTGTGACTCTATTGGATTATGAC
CCGTACTACTTGGATTTCGTTCAACCATTTGTCAAAAAAATCATTATACCACGTGGAAAG
TCTTTGGATGTATTGGAGCTGTTCATGGAACCTTTCCAAGGTAGCGTTTGGATAACTATT
GTGATGCTAATGATACTGTGCAACTTTGTGATGTTTCTAATGCCAAACTTAATCAGAGAA
AATCCCTTTCTGTTTGCGGTTTGTGGCATATCTACATATAATGGCAAGTACAACCGGTAT
GAACTAATTCTTATAACTAGCATAAGTGTTCTATTCTTCTTCCTATTGAGTGCATACGAA
ACAAAATTCATTTCGTTTCTTATCAACGCACCTCACAAAGGAACTCCACACCAACTGGAG
CAGCTAATGAAAATCGGAATGAAAGTTAATACGAATACTAAAGATCTCGATAAGCTCACT
GATAGTCGATTCAACTCAATTTTCCAATACCACGTGACAACAACGGAGAACAAAACTCTC
GACAGAATCAACGGATACCTGTATGAAGAAAGTGACGCGTACATTGCTATGAGCGAACAA
GAAAATTGGGACAAACGTACGGGAAGCTCTTATTACGTCCTAATGAAGGACAGCTTAAAG
CTAATGGTCGGATTTAATTTCTTTTCCTATCGGAATCCACTGCTGCCAAAGTTTCGTTTC
ACTCAAAGAGCTTTCATTGAGTCCGGATTGTGGAAACGGTGGCTCGAGGAAATTATTGTC
GTACACCAGCAAGGATTCCTGACGGGACAGACACTGAAAGCTGACTACGGAACAGGACGG
TCAACTCTGAACATGGAAGATTTGTTTCCGGCTTGGGTCGCGCTATTCATGGGACTTGGA
GTGACGATTATTGTGTTTAGCCTAGAGATTTTGTGTTCCCGTGTTCGACTGCGACTGATG
CAAGTACTGACGAGGAGACGGTAG
>AaegIr119
ATGACGCCACTGGTTTTTGTTTTAACATTGTTCATCACAAATCGCAGTGCCATTGCATTG
AATGCATTGCAATACACTGCTTCCGTCGTAAGACATTTATCTGATCGACAAATCGGAACT
TTCACCAGCTGGATCTACAGAATGGGACCAAGTTCGGAAAGTATTCTGGATGTACTTCTT
CAGTACAGAGTATTGCGTACAACTCCAAAGCTTACAATGACTTCGATGAATGCGGAAATC
GTTGATCCCTTCCGATGGCAGCCCTCGCTAATTATCGTCGAATGGCTCCAAACGGACATA
GACCTCTTGTCGGACACTGAGTGGGACCATTTGAAGCTTAATGTGATAAACGGTGAAGTA
AAGGTTCTAGTACTGCACTGGTTTCAAATTCAGAAGGAAATCTGGAACGTATTACAACTT
TTCTACGGATATCAGATGCACTACACAAGGTTCGTAAGCCTAATCGACGGTACAGTTTGC
CATTTTAATATCTTCAGCAGGAAAACTATTTGTGAGAAAGCGCCGCCCGTCAGCGAGTTG
TTCTTCGATCAAACTAACGATTTGCTTGGCTACACGGTGAGAGCCTCCTTCCAGGGGATA
GTTGTCGGAACGACGATGTTTCCCAAACGGGATGTCTATGGGGCTGATATACTCTGGATT
TCGTCTACGGCTTTCCATCTCAACGGATCCGTTGAGGTTACAAGGCTGGAATGCGACAAA
ACTCAAATTCCTGTCTATGACTGCATGAAGCGGAGAGTTGAAAGGGATGGAGTCATATAT
GATATCAATCTGGATAACTATCATACTACGCAAATCTACACGTCCAATATAATCACTGCT
CAGCCGGATAAGATCGTGATCATGGCTCCCCGAGGAAGAAGACTCACCGCTCTGGAGATG
TTCTCAGTCCCTTTCACCGTGATAGTTTGGTGTCTTATGACACTTCTTGTTGCAGTTTGC
TGGATCACAACCTGGACGTTCCCCAATCTCACCGTCAACGATCCGGTGTTTGTGTCGATC
TTTGGAATTGAGAAAATATCCATCCACGATACGAGCCGGCACGAAAAGTTGATCCTGCTA
TCGCTCATCTGGCTGTTCTTCTTCCTGACGAATGCTTTCGAATCTAAGCTGATTGCTCTC
ATGACAAGCTATCCACATGTGGAAAGTCCACGAACCTTGGAGGATCTGCATAGTATGAAC
CTCAAGTTCCGTATAGCCGAGAACCACTCTCTGTTTTTCTTTACGGATCCCGTCCTGCGA
AGTCTTCTGGAAGTCGTTCCGGCGGGAAATGTCACGAGAGATGAATACTTTGCGCAGATC
GGAGACGAGGACCAGGCCGATATTCTGATGAACGATGTCGATCACTACGATTTCGAAGCT
AAGCGATCGCGTTTCGTTAAGCTGGAAGAGTTTCAAATGGGCATGGTGCATCGGCAGCAC
AGAATCCGAGACAGAAGTCCTTTGGCTCATCAGTTCGTACGGACCGATAGGATATTTTTC
GAGGCTGGCATACGACAGCACTGGACCGATCTGGTCAAGCACAACTACCACTTGAGTAGT
CACTTCGAGTTCGAATCGGTTTCGATGGACAACAGCAATGATCTGGATATGAACGGTTTG
GAGCCGGCTTGGTACGTGATCGCGATTGGTTTGACGAGCAGTATCATAGTTTATTTGATG
GAGTGGTTGATATTCAAA
>AaegIr120
ATGTCTGCCAGCCTATACTCGTCAGTTTTGCTTTTATTTCTTTCGACGCCCAACTGTGTT
GAGCCTTTCGAAAATCGATTTCAAGTGGCGGCTGATTATGCGGTGGAAATCATCAGAAAC
TTTTCCACCATCAAACCGGGTGTGTTCGATGTTTGGTTTCAAACTTTGGAGCGGTCACCC
TCGAAGGGAACACTGATTGATTATATCCTTCCTCGGTTGGATGGGATTGCTCGGGTTGTC
ACCAGTCTGAAGAGTCCGAACCACATCGTGAAGCCCTCACTTTGGATCGTTTACGTTCAC
GATCTCCGATTCGACGTTATGAAGGTTTTCAAAGAATTCGTGGCCTCCAAAATACAGTCC
TTCACGAATATTATAGTGTTTTATGATCCAATGCCCACTAAACCCTCGAGAGTATTCATT
CAGTTGTTCATTAACGTTGGCTTTCTTAATGTTGTTTTTATAAAGATTCGACCTTATCGG
ACGTTATTCTTCTTCAGCATTACTGCAGAGATGCACGCTAAGCCAGGTCTGTACCCATTG
GATGAATTGTTTTACGACCAGTCGAAAAATCTGTTTGGGCACGAATTCTTGGTTTCGTAT
CGCGTTGGTTCGGGTACCAAAAACGAGATGAGCATCCCTGCGAGTGCCACGTGGGAATGG
GTTCAGACCATGTTGAAAAACGCAAACGGAACCTATCGGCTGGACAAAATCGATTGTGAT
TATACCCGGGATGGATACGATGAGTGCTTTGATAGGCTAAGATGGTCCGACCGAAGTGAG
GACTACGACATCAGTTTGGAGCCGATCTATCTGAAACAATTGCGAAATACGCCTGGATAT
CACACATCTTCAATACCGCATCGAATGATGGTCGTAACTCCACGAGGACGAAAACTGGAG
GTGCTGGAAGTCTTCAGTGCCCCGTTCAGTATCGGAGCTTGGATTGCATTCGTTGCACTT
CTCCTTGGATCGCTCATGATCATGTGGGTTTTCCCCAAAGTGTTCAAAAACGATCTCATA
CTTTTGCCTCTGTGCGGTTTTGAAGAAAAATCAATGAACCAAACCAGCAGTGTAGAGAAG
CTGGTCGTGAGTGGACTTGTGGTTTTTTACTTCTTCCTGTTGAGCGCTTACGAAACCAAA
ATCGTTGCATTGATGACCACTTATCCGCATGTTGACGATGCACGCAGTGTAAATGACATG
ATCGAGAGAGGAATACGAATTCGGCTGGACCTGAACGTCACCTATCCGCCCATAACCGAG
GACAACGAACTGCTGCCAGTGATTGATCATGTTTCTGGATATTCCTATCGGAAAAACATC
ACCTTCGATGGAGTCCACGGTTACTTCGGCAACGAGGTAGATCTACGAATAATGATGGCC
TATCCAACCAATTACGACTTCGAAGCGAACCAGGCTAGATACGTTGAGCTGAAGAATTAC
CAGTTTGGCAATGCGATCATTTTCATCCTTACCAAGCGGAGGAGTATCGTTGAGAAGCGG
TTCATATCCACGGAACGAGCCTGTGCCGAAACGGGACTGCTGCAGTACTGGGAGAGGCAG
GCCTTCAGGAGAACTCTCGGGATAAACTACGGAATTCGGGTTTCGATGGTCCAGGAAGAG
AACAGTAAGAATCTGAACTTTGCTGAGCTGGCACCGGCGTGGCTCATATTGGCTGCAGGG
TGGTGCATAAGTGTGACGGTTTTCGTTGGGGAAGTAATGAAATCCCTGGATAGACAGCAA
GTGAAACAATTTTTTCGACGGAAGTTCGGATTTTTTTTTTTTTTTTTTTTTTTTTTTTTT
TTTTTTTTTTTTTTTTTTTCTTAA
>AaegIr121
ATGAAAGCACATGCTTGGATCCTGCTGTGCCTTTTCACCGTGGTGGTGGGCGTACGAAGA
ATTTACGACGCACGATTCAGATATGGAGCAAACCACGTGGTCGAACTAATCCGAAACATG
ACTGAGCAAACGTACGGATCTTTCGACGTCTGGTTCCAAAATCTCGGAGGCAAGTCATCC
GACAGCAAATCGCTCATTGAATACATTATACCGCAACTCAATGGAACCGCTGTCATGCTG
ACCACCAATCTAACCCTTCTTCGCTACACGGTCAAACCGCAGCTATTGGTGTTCACCATC
CAGGATATGAGTTTTGACGTTCTTGCCTTCGGGTGGACCTTGATTTGGCTGAAGAGCTTC
TTCTATCAGCCTAAAATGTTGATTGTTTCCGATGGGAACAAAGTATCGCCCCAGTTTGAA
ATGATGATGATTGAAATATTCTCCACAGCCGAGCACTACAACAACGTCTACATGTCGTTC
TTACCGGACAGGACACTTTATAAGCCGAAATATTATGAGTATATACGCCATCATAAGAGC
CTGTTACCGTTGAGTTATCTGTACATGGATCAAAGTGCTGACCTCAACGGGTTCACATTG
CTGATTTCCTTCAAAACCGGATCGGAATCCAAGTATCAAATCAACAGTGCCATGTATCAA
TGGATAACCGCCATGTTGAGGCACATGAATGCTACTTACGAATTTATCGGAGTAGATTGT
GATTCGTTTAGGGATGAAGAAGACGAGTGCAACGATAAAATGCAATTCACTAAAAGTGGA
TATGAGTACGATCTATGCTTGGAGCCGGTTCATCATCTTCATAAAAGAAACACGTTCGAT
CATCGACCTTCGGCTGTTCTGTACCGGATGATGGTTGTCGTTCCGAGGGGACGTAATCTA
CAGGCTATTGAAATGTTTGCCGTTCCTTTCACCATGAGTATGTGGATTGCGTTTCTTTTG
CTGTTGGTCGTCTCTATGGCTGTTACCCGAATCTTTCCTGATTGGATAAAAAACGATCTG
GTATTGATGCCGCTCTGTGGGTACGAAGACTACGATATAAATAAAACAAGTCGCTTGGAA
AAAGGCGTTGTCCTGGCATTGGTAGTGTTCTACTTCTTCCTGCTCAACGCCTACGAAACC
AAAATTGTCGCTCTGATGACCAGCTACCCCAGAATTCGTGATGCTCGCACCGTGGATGAT
ATGATCCGCATGGGTATTAGCATCAATCTGGATATGAATGTCACGTATCCGATGATCACC
GAAGACAATGAGCTGCATCGAGTGGTAAATCACGTGCCAGGCTTCTCGACTCGCAAGAAC
CACATACTCGACGGTATTCACGGATATTTCGGAGGAGAAACCGATTTGAAGATCATGCTG
AACGACCCGGCGAACTATGACTTCGAGCTGGATCAACCGCGATACGTTCCGCTGAGGGAT
TATCAATTTGGCAACGCAATCATGCTGACGCGGATGAAAGTACGGTCCCTCATCACTCAG
AGAGTTTCCCGGACGGAGATGTACTTCATCGAAACGGGACTAATGCAGTACTGGCAGGAG
ATTGCATTTCAGGAATCGATGGGTGTCAACTACGGGATAAGGTTGGGGCGCAAGGAGGAC
GATGTGAGCCGAAATTTGCTGATAGGGGAATTGTCCCCAGCATGGTTGGTGTTGGCCATT
GGCTGGGGTTTGAGTTTTTTGATCTTCTTCTGGGAACTTATGCAGACCGACAAGGGGCAC
TTTTTCCGAATGAAGTTGCGGCGGATGCTCAAGTTGCCTGATAAGAAAATTGTTGGAACT
GGACCGGTAACCAAAGAGTTTTTGAGTTGTGAGTGA
>AaegIr122
ATGCTCCCTATACTAACAATGGAACGACTGCTGCTGACGTTGTTGCTCGTATTTTCAAAA
AGTCAGTGTGATAAAACTATCGATGACTTCAACACAGAGGTTCTTGCCTACACGACAGCT
GTTATCAACTATTTCGCCAGTGATTATGTTGGTGCATTTGAATGTTGGTTTTATAACATC
GTAAAAGACGATACACAAAAAACGATCATCGATGCGATTCTATCTTCGCCACAACTTTCT
ACGTTTCCTAAACAAACTTACTCCATAGCAGTTACCGGTCCCACTACACAACGTCCCACA
ATGGTCGTGATATATTGTGACGATTTCAGAACGGCTTCTTCCTGGTTATTGAACTTATTG
GTGGGTAATCAGTTTCAATTGTCTACCAAAATTGTGGTTCTGTTAAAAGAAGGGTTTGAG
TTCGACATCAGAAATATAATCAACCAATTCAACTCAGCAAAACTTTACAACCAAAGTGTA
CTCAAAACAACTGGATTTGTGCCGTTGGACCAGTTATTTCCAGACCAAACGCGTGACATT
AGTGGTTATACAATGCAAGTTTCAGTCTTCAACCCTGATGAAGAAACGGATAGCAGTGTA
CGACAGCGAAAAGGACGTCTCATTGAATGGGTACAAAATACTGTTTCTAATATCAATGGT
AGCTGTCAATTCCACTACCTTCGATGTAACCTAAATCAGTCGCAACAGATTTGCTTCAAT
AAAGCAATTTTCATAAATGACACCAGAACTATGTACGACATGAACTTAAATTCACTACGT
TTAAGCACTTTCGAACAGTATTTTATGTATTCAACCATTCCAAAATCACTTCATATTGCA
GTACCCAGTGGAAAACGATTGACGATTATACAACTGCTAATCACTCCGTTCAGTAATGAA
GTCTGGTTTACATTGATGTTGATTGTGTTATGCTGTGGGTTAATAATGGTAATATTTCCG
AATTATTTTAAGAACCATTTGATTCTGTACCCGATATGTGGATTTGAGCAACACATATTT
TACCAAACGTCTACGTTGGAGAAAATGATGATATTTTCGCTCACAGTTTTTTTCTTCACA
TTATCGTGTGCTTATGAAGCAAAAATTGTGGCTTTACTATCAAAATATCCATATGAACCC
AACCCTAGAACATTTGACGACCTTATTCGAAATAACATCACTGTATATGTTCACTCGGAA
TCCTTTTTTGACATCTCTAAAGACCCTCAATTGCGACAGGTTATAAAAGTTGATCCTCAA
AAGGTGGTTGACATTGGGAACGGAAATATTCGAGCAGGTTTCATCACAAGCGACATCCAA
ATCCGAAATTTGCTCCATCCTATTAATTTCGAATCGGGGAGTACTCGTAGTCGGTATGTC
ATACTGGAAAAGTTCGCACTGGGTGTCCAAATATTCTTCTACTTCATTACAGTTCGGAAT
GCTCTAATTCCGAAATTGCAAGCTTCCGAAATGATATTTTCTGAGGCTGGATTAATGTCA
TACTGGGTGGAAGATTATATGCATCTCAAATATGGAATTGCGTACCGCAAAGCGTCATTT
AAGCAGGATAACTCTATGGATATTCAATTCGATCTGGCAGATTTAGAACTTGCTTGGTTA
ACACTGATGATTGGATGGAGTTTTGCGGGATTTTTCTTTCTGTCGGAATTGGTGTATTCT
CGGAGGATGGTTTCTCAGGAATGA
>AaegIr123
ATGAGACATTCAGTGCTGTTGGTCACATTCTTTAGTCTTTCATATGCATCTAGCACTTCA
AATCATCAACAATCCATTGTTTATACCTCTGCCGTCATAAGAAATCTGTCCGACAAATTC
CCTGGAACATTTGATTGCTGGTTTTATAACATCATCACAAAGTCATCCAGAGAATCGATT
ATGGATTCCCTAGTAGCTGATTCGGAATTGTCGTCGATTCCCAAATTGGTTATGACGATT
TCCAAGCCTAGGGAAATCACTCGACACCCTGAGCTGATTGTTGTTTACTGTGACGATTAC
AAGACTGGCTTGTCTCAAATATGGAGTATATTGATTGAACATGGATTTCACGCTTCGGTC
AAGATTATAGCTATCTACCAGATGGAACACGTGCACGAAGTCAGAGTCATCAACAAAATG
TTTACTGCAGCTAGACTTTACAACGTAATCTTCTTAAGAACTCCCAACCTGACAGTGAGT
TATGAGTTTAAGTATACCAAAAAGTTTTCAAACTTTATCGGAGCCATGTCGTTTGATCAA
CTGTTCGTTGATCAAACGCGTGACCTGGATGGATACACAATGCATATTTCTGTGCTCAAC
AAGATTCCAGCCACGGATTATACCACTAACCGCCGGAAAGGCCATCGCATCGAATGGTTA
AAAGGCACGGCTGTTGCACTGAATGCATCTTGTCAGTTTTACAAAATTAATTGCGATCGC
ATGGATTCGACTTGCGAGCAGAAGTCTTTCCTGATAAACCAAACAAAACAGTACGATATC
AACGTGGATGCAAGCGTTTTTGGTGAGCTGGTCCCTCATTTCATGCCTTCAATAATTCCA
AATTCACTATTGATAGTTGTACCACGAGGTGAAAGACTATCTGTTCTTCAGTTGTTCATT
ATGCCCTTTAGCCGCGAGGTATGGATCACATTGTTACTGGTAGTAATAATTTGTATTCTT
CTGATGATACTTTTTCCCAATAGGTTCGTAAATAACTTGATTCTCCTGCCTGTTTGTGGA
TTCGAACGTTGTGCTTTACATAATGCATCAAAAGTTGAAAAACTTGTCATACTGTCATTG
ACCGTATTTTTCTTTTTGATGACTTGTGCATATGAAGCAAAAATCATGGCCCTACTTTCG
GAAATGCCTCACGATCACGATCTGAGAACATTCGAAGATTTACTACGAAAAAAGATCACT
ATCTACTTACATACGAATAACTCTTATATTTTTCAATCAAAATTTCAACAAGTATTCAAA
TTCAAACCAGAAGTGTCCAAACAAATAGGTGAAGGAGGCGATGGAGTGGGATATGTTGTG
TCCTCAGAATATTGGTTACATACGATGAATGATCCCAAATTGTACGATCCGGAAACAGGA
CGCAATCGATATATAGTCTTAGATGAGTTTACATTGGGCACGGCAATATTGCATCACTTC
GTTGGAATTCGCAATCCACTGGCAGTAAAATTTCAAGCCACGGAAAAAACTTTCTTTGAA
GCCGGGTTAATAGCATATTGGATAGAAGATTATGCTCGTGAAGTTTTCGGAACATCCTAT
TCGACGACGAAACTGTACGACCAGGACACAACCAACGAAGATTGCTTAATGCTAGAAGAT
TTTATACCAGCTTGGAGAATATTGATATATGGATGTAGCATAAGTTTGATACTGTTCGTG
ATGGAGTTGGTTTCAAGCAATGGTGTAGCGAACTTTCAAAGAAAATTCAGAAGTAAACGG
GTTTCTATATGGTGA
>AaegIr124
ATGGCATTAGCCCTGAAATTTGTGACTCTTCTGCTGTTCGCCCACATCGAAGGACAACTC
GTGCCTCATATCAACTTCTCCGATTACATCGCTAACATTATCACTCACTTTGCCCGTCTG
GAGTCATCGCTGTTCGATTGCTGGTTCCTCGATGTGAACCATCAATTCGTAGGTGACATC
GTGTCCTCACCCCGAATTGCTCACATTCCTAAAGTTCTAGCCAGTCTCCTAACGTTCAAC
GTGACCAGAACTATTGGAAAACCATCCATGGTTGTGCTGTATGCCAACGCCTATCTATCC
AATCCCGTGGATTTAGTTGTGACATTGTACAATTCTATGATAATAGAGCATGACACCAAG
TTTCTTGTACTAGCTGATTTTTCCAGCATTCCCGACGTTATAGCAATTTATTCGGCAATG
TTCGCAAAAGTCGCGTGGAACGTCGTTTTCGTTCACATCATCTTTCAGCTCGCCTTGGTA
TACAATCCCTTTAAAAATACCGTCGTTTACTCCACCGAAATGAGCCCGGGAATCATGTTC
GTCGATATGACCAGCAACCTATACGGCACCCAGGTCCGATATACCCTGGTCAGTAGCTCC
CCATGGTGTGCCCTTCGAGAATCTCGCGTTGAGAATGGACTGGTCCAGGGATCGGTCGGT
AATTGGGTAACGGAAACGTTGCGACACATCAATGGAACTTGGTACGGCGTACAACTCTAT
TGCAACCCAGCTATGGAAAGTTGCACGAAGCAGTATATATTCGATGAAGATGGGACTCCG
TACGACTTACTTCTAACAACCATCTACTTGAGGAAATTTTTGTTGACCACACTTGATCTC
ACAGAACCGGTACGATTGGTTATTCTGGCACCTCGCGGAAGAATGTTAAAAATGTTTGAA
CTTTTCACGTACCCATTTGAGGAAGAGTTGTGGATACTGATCTTTGTTCTGCTAATAGCG
TGCGCTTTGCTATCAGCAGTTTTTCCGAACCTTTTCCAGAATGACCCGTTTATGTTGTCC
GTTTGTGGCTTCGAACGATACAGTTTACGTCTAGCTAAGCCTCACGAAAAAATGGTCCTC
TTTTCGTTGGTTGTGCTATTCTTCTTCATCAAATGTGCGTACGAAAACAAGTTCATATCG
CTGATGACGAGTTATCCGCGAGTACGTGATCCCCAAACTCTGGATGATCTTCGTCGAGCC
GGAATCAACATCGCCGTTGCCCTTGGCAAGAATACCAATTTGGTGTATCATTATCCTGAC
CCTGAACTACGATCACTTATTGAGTTTGTCGATGACCTAACGATTCGTCCGAAAAAGATG
GCCATAATGGCTGAGGTGCAGATGGCTCGTGTAATACTGCACGGGGATGACTACATCGAT
GAGACGACTGGAGATGTGTTCTTCATGCCATTGAAAGGATATTCAATAAATTTGCGAGTA
AACTCAATTGTAACCGTTCCGAAGTGTCCGTATCGGAGCAAGCTCCGTGATTCGGAGAGA
AGGTTTTTTGACGCCGGGTTGATGCAGTATTGGTTCGAAGAGATGCTGTACGAGAATATG
GAATTCCGGAGGGCTTACGACTTCGCCAAAGTAAGGCGAGATGTTGATAAGGTCATTGCC
GTTTCGGAACTGCAACCGGTTTGGATACTTTTGGCTGGTGGATGGATGATTTCCGTCGTT
GTTATGGTTATCGAAACTATTTGGAGTTATTGGACGTATTCATTTTAA
>AaegIr125
ATGGCATCCGCCCCATACTCAATGGTTGCTCTACTGTTCGTTCTTTGCAACGGACAAATT
GTGCCACACACAAACCTCCCAAGCGCTATCGCTGACATCATCATTCATTTTGCCAGCCTG
CAGTCATCACCTTTCGACTGCTGGTTCCTAGATGTGGAGTTAGAACTGATCGGGGACATA
GTGTCCTCACCTCGAATCGCTCATATTCCCAAGGTTTTCGCTAGAATTCCAAGTTTTCAC
ATGAACAGTACCAGGAAACCATCGATGTTGGTGATGTATGCCAACGCCTATCTGAATCAG
TCGCATGATTTGGTTATGGCATTGTTCTTGTCTTTGTCGATGGAGCACGATACTAAATAC
CTTGTGCTAGCGGAGTTTTCCAGCCCTCAGGATATTGTAGTAATTTACAGTAAGATATTT
GCACAAGTAGCTACAAATGTCGTTTTCATCCATACCCAAGTCAAGCTTGCTCTCGTTTAC
AATCCCTTCAAGAAGGTCGTCATTTACTCCGACAAAATGGACGTGGGAATCATGTTTGCC
GACATGACCAGCAACATCTACGGCGTCCAGGTCCGATTCACGTTGATTGGCAGCTCTCCT
TGGTGCGCCTTGCGAGAGTCTCGCGTTGAGAATGGACTTGTCCAGGGATCGATCGGTAAT
TGGGTAACTGAAACATTGCGACGCATCAATGGAACTTGGTACGGCGTACAACTCTATTGC
GATCCAACCGTTAAGGACTGTACTCCGCACTACATTTACGACGAAGATGGCACTCCGTTC
GATTTGATCCTGATCAACATGTACTTGCGACAATTATTGTTGACCACACTCGATCTCACA
GAACCGGTTCGAACGGTCATCCTGGCACCTCGTGGTCGTATGCTGCAAATGTTCGAACTG
TTCACGTATCCATTCGAACCAGAATTGTGGACTCTGATTATTCTACTGTTGATTGCATGC
GCATTATTATCAACGGCATTTCCGAACCTTTTCCAGAATGACCCGTTTATGCTGGCTGTC
TGTGGCTTCGAGCGATACAGTTTACGTCTAGCTAAACCATACGAAAAGATGATTCTCTTC
TCGTTGATTGTTCTGTTCTTTTTCATCTCGTGTGCATACGAGAACAAGTTCATATCGCTG
ATGACGAGTTATCCGCGAGTGCCCGATCCCCAAACTCTGGGAGATCTTCGTCGAGCCGGA
ATCAAAATTGCCGTTGCCCTTGGTAAGGATACGGATTTGAACCGCCGTTTTCCGGACCCG
GAACTGCAGTCGCTCATTGAGTTCGTCGATGACCTTATGCTGCGTCCGAAAACGATGGCC
ATGATGGCCGAGGAACGAATGGCTCGTGTGATCCTGTATGGCGATGATTACATTGACGAG
GCGACCGGAGATGTTCTCTTCATGCCCTTGAAGGGATATTCCATAAATCTACGGGTGAAC
GCGATTGCAACCGTTCCGAAGTGTCCGTATCGGAGCAAGCTTAGGGATTTTGAGAGGAAG
TTGTTCGACGCCGGGCTGATGCGTTACTGGTTTGAAGAGATGCTTTATGAGAATATGGAA
TTCCGGAGGGCTTACGAATTATCGAAGGTACAACTTCAAGTCGATAAGGACATTTCCGTG
TCAGAGCTTCAACCAGTGTGGGTACTTTTGGCCGTGGGATGGATTGCATCTGTTGTTATA
TTATTTGTTGAAATTTTGTGGAGTAAGTTAACGAATAAAAACTACTCTTTTGCAGCATTT
GAATAA
>AaegIr126
ATGGCATCGTTCTTACCGCTCTTGCTGCTGCTCAACTCGTCCACCTTGAACATAAATCAG
GATCGACTGACCTTTGCCGGCAAATACGTCCAGCAGTTGATGACTAACCTCGGTGGCTAT
TGCCTCTTTGTAACAACGGATCCTATAATGCCGTATGAAAATGCCCTCGGAGAAATACTG
CGACATCCGGATTTGCAAACGTTTCCCCGAATAGTGCTCAATTGGCGCTATTACCAACCG
TCTTGGGACCAAGGACCAACGCTACTGCTAGTAGACGACACTGGAGAGTATACGGCATCC
TACAAGTATATCAATCATCTGTTTCAATGTATTGATGTGAAAACGCGTTCAATGATGTTA
GTAGATTCGAGCAGAGAAGGTGCGTATGGAAGAACAGCGAATTTACTAGGAAGCCAGGGT
TTGTTCAACGTGGTGATGATGTCGATGACGGAAAAACGGGTACTCTACTATGATATGTAC
CATTACAAATATACAGATATGAAATATCCACCGACCGTCGACGACCTGTATAAGTATCAG
TTCAGAGATATGGATGGAGATGAATTTGTCGTAACCATGAAGAACATCCCTCTGGGAATC
TACGGTACATGGAATGATCCAACGGGAGCTGCTGTACGCTGGATTCAGGAAACGGTTCAA
TACATGAACGGATCGTTCTTGTTCTTACGACACAGATGCACTCTGCATGCATCACAGTGG
CGAAAATGCTACGTTAATATTCTCGTCGAAGAAAAGATTGAACTTTCTTTGGATGCTCTG
ATATTGGATGAAACCACTCTGCAGAACCATGGGAGGTATCTGGATCTATCCATTCCGCAC
AGCATGGCTATATTAATACCTCAACCGACCTTGATTGATCGCGAACAGATATTCGAGAAC
GTGTTCCAACTTCAGACCCATATTTTCGCAATCACACTGTTGATGTTAGCAGAAGTAGCT
TTTTACTGTACAACTCAAGGATCTATTTTGGACCTCACATTGTACGTGCTCCATGGTCAA
CCACCATCCAAATTATTAAATATTAAAGCATGGAAAGTTGTGGCATTCCTCACCGTGGCA
CTTATCATTTCAGCTTTAATGAGCTTGTTCGGAGCCAAACTATTCTCCCTGACATACCTT
CGGCCGGTCCATCATGACATCACTTCAATGGAAGATTTACTGTCCTCGAACATGCATTTC
AAAGCTAACCTACTTCAATATCAAGACCTGCTTACCGATCCCCGGTTCGAGTCCCGTATC
CTACATAACGACATTGAAGAGTTTGAAATGGACGGTAAATATGCGTACATCCTGGACATG
GAGTTCGCGGAGCTGCTGATGGCGCTGCGAATTAATTACGATTTCAAGAACGGCAGAACT
CGCTACCGGCGTTTGAACAGTACTCCTTTCAACGTGAATGTCCAGTTCCGGTACGTCAAG
AAACGTTTGGTTCACTTGGATCAGATAAGGCGATGCGAACGGATATTCTTTGAAAGTGGA
ATATGGCACTACTGGAACGATGAACATCATCGGATGGTTAATGGTTTGATAAGGAAGGGG
AAGCTAAGTTGGGAAAGGGTACAACCGGAGCGGTTCGTCGAGAGAAGTTTGGCCAGGGAA
GATTTGAGGCATGGCTGGTTCGTTCTGGGGATCGGATTAACACTGGGGGTGATTCAGTTT
TTGTTCGAAATGCTGTTGTATTACTGGTTGTAA
>AaegIr127
ATGGAAAACAGTTCACCAACCGTCATGCAATTTATAGCTGCAATCGGTCTGCTTCTAAAT
TTCACTACGCCCAGATACAACCCAGACCAACTAAGTTACGCAGCATGGGCTATCCAAGAA
TACGTTCGGGACCAAGGAAGCCACTGTCTGTTCCTGGATTCCGGAAGCGTTTACAGCTAT
GATAACTTCCTGAACGAAATATTACTGCACCCAAGAATGACTTCGGTACCGCGAGTAGTC
TTCAATGGACACTTCCAGGGTCCCGATGCTGGCGGGCGCTTCCCATCACTGTTACTTGTT
GAAGGACGTCCCAGGGCGCTCGATACGTACTCCTGGATCTACAAGTTGTTCTACCATAAA
ATAGATCATAACTCTCGAACGATCCTATTTGCCCCGACAACGTTTAAGCTCGATGTACAA
TTCCAACAAAAATTGCTAGTGGACGGAAGGATTCATAACGTTGCAGTGATATCGACGGAT
CAACAGAGAGTGTTCTACATGAAGTGGAAAGGGAGCCAGCTGGTTGACCTGCCGTATCCA
CCGGCCGTGAAGGAGCTTTTCCGCTATCAGAAGAAGGACAGTGCTCAATACGATTTTGTC
TATTCGCTGAAACGACGAGGATTGGACATCTACAAGAGCGTGGTCGCACCGATTGGGGCT
GCCGTACGATGGGCAGATGAGACGGCTAAGTACCTCAATGGAACGTCTACCTATCAGTAC
CACAAATGTCACAAGTACTCGAAGATTTGGAGTGCCTGTTATCGTAAATTTCTGTCCAGC
AATAAGATTTCGTATTCGTTGGACGGCACAGTATTGGCCGACACTGAGCTCAATTTCACA
TGGAGAATGCTACAGTTGTCGATTCCTCATAGTGTCACACTGTTGATACCCGAACCGGAG
CTGCACCCAAGGAGTTATTTATTTGCGGACGTTATGCAAATCAATCCAGCACTTTTGGTG
TTTGCCATCATTTTGTCTACGGAGTTAATCGTTCTTTTCTTTGAAATTTTCACCTTTGGG
GATCCTTTTCTGTATGTGGTTTGTGCAACTGCACCATACAATTTACCCGTAGCCAGGTTC
TTTGAAAAATATCTCCTGGTTTCAGTGATGTTAGCTGTGCTAGTCATCACTCATGAATAC
AGGGCTCACCTCAAAGCTTTGTTGATTAATCGACCTTTCGCCAAGCACATAACCTCATGG
GACGAATTCCAAGCGTCCGATTTCAATATCATTGCTGATCTTCTGCTGATGCCCGAGCTG
AGAGAAGATCCTCGATTCAGCCAGCGAATTCGTCATGATGACGACACGTACCATCGGTTC
GACGGGAAGCATGGCTACATTCTGGACACCGAACTGGCAGAGATTTTGCTTCCAATGCGA
ATCAACTTCGACCATCGATACGTGCGTAGACGCTATCGGAAGCTAGGGGTTTCGATCAAC
GTTAACGTCCAGTATCGTGTGCTGCTGCCAATGCATCAGTTTCTGCCGGAGTTTGTCTAC
ACGGAGAGAGTATTTTTTGAAAGTGGAATCTGGCAACACTGGACCCAGGAGCACAGATGG
ATGATGGAAGGAACACTTTGGACTAAGTTGGGAGGCGAAGTGGGAAACGACGATCGCTTT
GGGAAGTGGACGGTGTTGGATTTGAAGGTTGCCTGGATGACTTTGGTGATTGGACACGCG
GTCGGAGTGGTAGTTTTGTTGGTTGAATTGTGGTTGCATTGGTTTTAA
>AaegIr128
ATGCAAATCGAACACATACCCCGACTGATTACCCAACCGCAAGTAAATTTGAAAATCCTG
CAGTACGTTACAAGTGCCATTAGTTATTTGGTGACACATCAACACGGTACATTCAACTGT
GTCTTCGTTGAGCTGCTCCCTTCGAATCCATACAATAATTTCATAGAGCAACTGCTGTGG
TCTGCTCCGCTAGAGCAAATTCCTAGGTTTATTTTGACGGATTCGTTTATATACAGCCAC
GAAATACATCCCAATAAGCCATCTCTTCTAGTGATTCACATTGGTAATCGTAACATAGTA
GGAAATCTGTCATTGCAACTCCTCAGGTCTCTCAGCGTGTGGGATCCAAGTAGTAGAGTG
CTGGTGCTGGTGGAGGCCGATGATCGTAATTGGAGGTCAGTGCAGATATTCATGGCCCTG
CTTTATAAATTGAAGTATCACATAGTTACAACTATTAGGATATCCCACCTACGTATGCTT
CGATATGATGCATTGGCATACATGGTCGAATCTTGGGATCATTTTGTTGAACCTGATAAA
CTGTTTTTGGATGCCATGCGAAATATGAAGGGAAAAGAAATCAGATACAATGTACGATTT
ACAGGCCTTAGAGCAATCAACTTTCAAGCAGGGCTCATTGGACCGGACATTCAATGGCTC
AGAAGCACGGCCAAACATTTAAATGCCACACTCAGATATCTTCAGAGTCCTTGCCATTCG
TTGGAAGTAATAGGAGATGGGTGTTATGAAAAATTTTTATTGGACAACCAAGTTTCGATT
GTGTTAGATCATTTTAAATTCAAAAAATTGACACCTGATCATTATCGTACCTTATTCTGT
GTAGAGACAGTCTCGGAAACGATAATGGTTCCCAATGGACGACCCTTAAATATTGTTGAA
CTCTTTCTTCAGCCTTTTACCATTGGAGCTTGGATAATTCTGTTCGTTGTGCTCGGTGTG
ATGGAGATAGTTAAACAGCTTCTACCGAAACAGTTCACAAATGATCCAATTCTTTTGAGC
ATATGCGGTATCGAAAGGTACAACTTGCATGTTGCAGGACAATGGGAGAAAATATCCTAC
ATCAGTTTGATCATCATGTTCTTTCTGATGACCAGCGCCTACGAGGCCAAAATAATTGCC
TTGATGACCGAGCGACCATCTACGCAAGTAATCAGCACTTTCGATGACCTGATCAAATCT
GGTATACCAGTCAAAATTGATCTACACTTACATATGGGATTTGTCAATAACAACTTCATC
GGGAAGCAAGTGGTCAACGGGAGTATGGACTTTGATGGCGTAAGCGCATATTACTCACAA
GTCAGTGTAATCCAGTTGATTCTCACCTGGCCAGTAAACTACGATCTGGCGTTGAAGCGA
AAGCGATACGTGTCACTATCCGAAACGCTGCGAATGATAGTGAGCAACTACATTACGGAA
CTTCGGTCCCCGTTGATGTCCTGGCTGTATTGGACGCAGCGAGTGTTTTTCGAAAGCGGT
CTGACCAGTAAACTTCAAGAAATTACTATCAATGAACTTCACAAACCCGTTCGCTCGTTT
TGGCATCAGAAGGGATACGAGGCGTTCGGCGATTACGATCTGATTAAATTTGCGGATTTT
GCACCGGCGTGGATTGCTCTGGGAGTTGGGCTTTTTGCCTGCGGATGTGTGTTTTTGTGG
GAATTGTTGCGAAAGAAACAAGGTCGAATATCAACCACTTGGTGGATTTAA
>AaegIr129
ATGAAGTTCCAACACTTGTTGCCCCTGGAAGGACAGGTCAAGTCTGAGACCCTGCAGTAC
GTCATCCAAATCATCACTTACTTGGCATCTCAACAAACTGGTACGTTCAACAGCGTATTC
TACGATATGAAAACAACGGAATCCTACAACAATTTGCTCGGCTTGTTGCTCCAATCGCCG
CAGTTGAACCACATCGTCAAAATTCCAGCCAACACAACATTCGCCAAAACCACGTTCTGT
CGCCAATCATCTCTGATGGTGATTCACATCGGAAATTCGGAAGATCTCAATTGGCATGAT
AATTTCATGTCAATTATGCGCACATGGAACTCCAGAATCCGAATTCTACTGCTGGTAGAC
GAAACACAATGGGCTCTTGCCCTAATAGTCAGGTTCTCGTTGTATAACACGAACAAGTTC
TCCAAAATTGTAATCTTGAACATGACATCAAAAACTATTCATCGCACGGAATTCGATGGC
AGTGTCAAAGTCATTAGTCATGTGGAGCCTAGTGAAGTGTTTGTGGATCCAAAACGAGAC
TTGAAAGGCAAACGGTTCTATTACAATCTATTGAGCTTAAGTCAAAGAGCAGCCATCGTT
GACGAAGAGTTGATTGGTCCAGATGTTAGATGGGTTAAGGAAACTGCACGCTTTTTAAAT
GCAACTCCTCGGCTAGCATCGAATCCATGTCCCACAGAGAGAAACTCACTTACTTTCTGC
TATCAGAGTGCTTTCTTGGGTCAAAGTGATATAGTGATTGGATTGGATAGACTGTCAAGA
CACGCAGTGCGACCCCATTTTGATCGGCAGCTTTACTGCATTACTCCAATGTGGTCAGCT
GTATTGGTACCCAATGGTCGTCAACTGAATCTGGCGGAACTTTTCTCAAAACCGTTCACA
TGGGAAGCTTGGACCTGCCTGTTAGTGGTTCTTCTTGCGATGGAGTGCCTCAAGCTGTTA
CTGCGAGGTCTGTTTGAAAACGACCCTATTTTGCTGGCCATCTGTGGAATCGAAAAGTAT
AATCTACATCGAGCTAGTTGGTTTGAGAAACTGATGTTTTTCAGTTTGATCGTCATTTTC
TTCTTGATGACAACGGGATATGAAGCTAAGATTATCGCCCTTATGACCGAACGGCCATCA
ACGCAGATCATACGAACAATCAATGAACTGATAAAATCTGGTTTGAAAGTCAAAGCCGAT
CTACGATCTTTTCTGAGGGTTGTCAACAGTACCACTATTGGTCCGCTGATCGTCAACGCT
TCAAGCAGTGAACAAATGGATGGTGTGAATGCATACTTTACTGGATATGATGCCGCTAAG
CTGACCGAAACCTTATATATCAATTATGACCAAGAACAAAATCGAAAGCGATACGTACTG
CTGCCGGAGCCGGTGAATATGTCAATTGTCTTCTACACGCTTCAATTCCGTACCAAGTTC
TTTGAAATTCTCTACTGGACACAGCGGATATTCTTCGAGAGTGGCCTGACAGCACGGTGG
GCAGAGGAAGTGCTGAAACAGTACCGACACGAATACAGCCCAAAAGATGTTCTGGATCCT
AGCGAAGCCGCAATACTAAGATTCAAGGACATCACACCGGCATGGGTGGCATTGGCGATT
GGTTTAGTGCTTTGCGGTATTGTGCTAGGTTTGGAAATATTGTCTGCACAGAAGAGATTT
CCTGTAAAAATCTTACTGGTACGAGTCATGGCTGCGATTCGCGTTTCTTGTCGTTTTAAA
TTTCGAAAGTACTAG
>AaegIr130
ATGAAACATGAGAATCATGCATTCAAAATGGTGTTAATGACTCGCATTTACACCGACAGT
AGTAACTCAAACACTATGAAGTTCCAACACTTGTTGCCCCTGGCAAAACAGATCAAGCCT
GAGATCCTGCAGTACGTCATCCAGATCATCACATACTTGGCATCTCAACAAACTGGCACG
TTCAACAGCGTTTTCTACGATGTGAAGTCGACGGAACCCTACAACAATCTGCTCGGCCTG
TTGCTCCAATCGCCGCAGTTGAATCACATCGTCAAAATTCCAGCCAACACAACATTCGTC
AAAACCACGTTCTGTCGCCAATCATCTCTGATGGTGATTCACATCGGAAATTCGGAAGAT
CTCAATTGGCACGATAATTTCATGTCAATCATGCGCACATGGGACTCCAGAATAAGAATT
CTGTTGCTGGTGGAAGATACACAATGGGCTCTTGCCCTAATCGTCAGGTTCTGGTTGTAC
AATACGAACAAGTTCTTCAAAATTATAATCTTGAACATGACATCAAAAACTATTCATCGC
ACGGAATTCGATGGTGGTGTCAAAGTCATTAGTCATGTGGAGCCTAGTGAAGTGTTTGTG
GATCCAAAACGAGACTTGAAAGGCAAACGGTTCTATTACAATCTATTGAGCTTAAGTCAA
AGAGCAGCCATCGTTGACGAAGAGTTGATTGGTCCAGATGTTAGATGGGTTAAGGAAACT
GCACGCTTTTTAAATGCAACTCCTCGGCTAGCATCGAATCCATGTCCCACAGAGAGAAAC
TCACTTGGTTTCTGCTATCAGAGTGCTTTCTTGGGTCAAAGTGATATAGTGATTGGATTG
GATAGACTGTCAAGACATGGAACGAGTCCCAACTTTGATCGGCAGCTTTACTGTATTACT
CCAATGTGGTCAGCTGTATTGGTACCCAATGGTCGTCAACTGAATCTGGTGGAACTATTC
TCAAAGCCGTTCACATGGAAAGCTTGGACGTGCCTGTTGGTAGTCCTTCTTGCGATGGAG
CTCCTCAAGCTGTTACTGCGAGGTCTGTTTGAAAACGACCCTATTTTGCTGGCCATCTGT
GGAATCGAAAAGTACAATCTACATCGGGCCAGTTGGTTTGAGAAACTAATGTTTTTCAGT
TTGATCGTCATTTTCTTCTTGATGACAACGGGATATGAAGCTAAGATTATCGCCTTGATG
ACCGAACGTCCATCAACTCAGGTCATACGAACAATTAATGAACTGATAAAATCTGGTTTG
AAAGTCAAAGCCGATCTACGATATTTTCCGAGGGTTGTCAATAGTACCACTATAGGACCG
CTGATCGTCAACGCTTCAATCAGTGAGCAAATGGACGGTGTAAATGCATACTTTACTGGA
TATGATGCCGCTAAGCTGACCGAAACCTTATATATCAATTATGACCAAGAACAAAATCGA
AAGCGATACATACTGCTGCCGGAGCCGGTGAATATGTCAATTGTCTTCTACACGCTTCAA
TTCCGTACCAAGTTCTTTGAAATTCTCTACTGGACGCAGCGGGTATTCTTCGAGAGTGGC
CTGACAGCACGGTGGGCAGAGGAAGTGCTGAAACAATACCGACACGATGTTCTGGATCCT
AGCGAAGCCGCAATACTACGCTTCAAGGACATCACACCGGCATGGGTGGCGTTGGCGACT
GGTTTAGTGCTTTGCGGTATTGTGCTAGGTTTGGAAATATTGTCTGCACAGAAGAGAGTT
TCTATACAAGGTTTACTGCTACAAGTCATGGTTGCGATTCGCGTTTCTAGCCTTTGTAAA
TTTCGCAAACAATAG
>AaegIr131
ATGAAGTTTCCATTAGATAAGTTTATTCACACGGGACCTCATACATCATTCCCAACCATG
ACACGAATAATACTGTGCATCACATTGGTCATAACATTCTGTGCAACTTCTACCACTTCC
GATTGGATCTCACCCGTCCTGCTGGACTATGCCCTCTCCGTAATCGAGCACTTCAACAAT
CAACCGGGTCGCTTCGAGTGCATTCTGTACGACATCGGTGGAGGCATTCCGTTCGACAAC
TGGTTCGTAGAACTGCTTCAGTCGCCACGACTTTTTCACATTCCACATTACGTCATCAAC
ATGACCTATTCGAACACCGCCAGGAGCTACCTTACCCGCAGTCCAACGCTAATGGTGATG
AACCTGCGAAAACCGGACTACTCCATTGACTCCTCGGGGATATCGTCGATGTTCCTGCGA
TTGAACCCGCACACCCGAATCCTGGTGCTGTTCGCAGGGGCCATTCTCAGCTTCATGAAG
GAGATGGCAAAGTTCCTCACGGAGAAAACCCTGTACACTCGAGTCGCATTTGTTGAAATA
CGCATCATGAAGGTCGTCCGGACGGGCTTTGATGGCGGGATTGAAGACTTCACCGATTTG
GTTCATCCCCGGGAGCTGTTCCGGAACCTGCTGCGAAACCTGCAGGGACGTCCGATTCGC
TACACTTCGGAGAGAGCTTTGTCGCTGATGGACGAACAGTGGATGGAGGGGACCGGCAGG
TTTTTGAACGGCACAGCGCAATACGTGAAGAGCCCATGCGACGGTGTAAACGCAGAAGTG
TTCATGGCATGTTATCAACACCATTTGACCGACAGTGGGGCTATCATATCGGTTACGCTT
AAGGAGTTTACCGCGGAGAGAACAGTTTTGACGCGGATGTTTTTCAGGGTTTTCCCTTTG
GCGAACGTTGTGGCTGTTCCGGGTGGAAAGGTCTCATCCGTGAAGAGTATACCGCTCTGT
AACCTTAGCGTGGAAGCATGGATAGTGAGTTTGTCGATTGCTACGGTCCTTTACCTGATA
GACAAATCGTGGCTAATGTTGTGTCAAAAGCATAAATTCATCGGATTTTTTGTAGGTGCT
TCGATCGCTGTATTTCTTCATTCTTACGGGACTAGAATAATGTCCTTTACGATTGACAGG
CCAAGAAGTGCAGCTATCAAATCCATTGAAGATTTAGTACATTCGAGCGTAGTGATGAAA
ATTCGTAAACCGCTTATTCGCTTCACAGTACTTGAAGAGCGGCTCAGTGGCATTCCGATT
GAGGAAGACTCGGGTCAACCGAAGTTAGACGGAGTGAGTGCCTATTTTGGCTTGAATCCT
GAAACGGATCTTTTTGTTCAGAGTTTGACAAACTATGAAGACCAAAAGCAACTGGTTAGA
TACCAGGTGTTGAGGGAATATTTTGACATGCGACTGGGAACCTACATTGTGATGCGTAGT
GATCCGTTGATGGAACTATTGTATTATACTCAAAGAACTTTTTTTGAGGCTGGACTGCTG
GTAAAGTGGACGTGGGATGAATGTGAACGGAGAGTGGAAAATTGGAAGGCGATTGAACGG
AAGTTTGTGGTGGATGTATTACGCTTGGAAGATTTATTACTTGTGTGGGCTGTGCTTGGG
GCCGGAGTTTTCAGCAGTTTTATTATATTTCTGATGGAGAGATTTTTCAGAAAAATGTAG
>AaegIr132
ATGAACCTTCGAAGCTTCACATTGTTTCAACTTCTGCTGACATCAAAAGCAATATTATCC
ACAACTTTACCTTCAGACGTAGTGGACTATTCGCTTTCCGTTATCGAGTATCTCGAAGAG
CATCAATATGGACGCTTCGAGTGCATTTTCCTGGACCTCAGCGATGGGCAGCCGTTCGAT
GACCAATTTGAAAAAATCCTGACATCCCCGCGCATCGATCACGTTACCAAGTACGTTGTC
AATTCATCGTTCATGATGAGCTTTGATTCACCTCTGCCTCAGTGGCCTTCGCTTATTCTC
ATCAGCGTTCGGATTTCAGATGTTTTCAAATACCAACCAACTCTTAAGAGAATGATCGAC
ATTTTCAATCCCAACACTCGTTTGATGATGCTATTTGATCGTCAACATATGAGGTCGACT
GTTGAGTTAATGGCTGTGTTTTCCTTTGGGGTGGAATTCACGAGAAAGCTCATTATTCAG
ACCGATGAAAGAGCAATCTTTCACTCAGGTTTCAAGGCAAAGATAGTCAATTTGACAGAT
TTCATCCATCCACGGCATTTGTTCAAAAATTTCCTTCTCAATATGGAAGGCCGAGATTTC
ACTTACACTACCCCAGATGGTCTTTATGATGTGAGTCGTCGTTGGATGGAGGGTACAGCA
CAATATCTGAATGCCAATGCCAAGTTTATAATGAACCCCTGCTCGAACAATCAATCGATG
GCATGCTACTTCAACTTTTTGATGAACAACGAAATAGATATCTCACTGTTAATATTGCAC
CGAGACGATCTTCCACCATCGCACTACAGAACTTTGTTCGATGTTGTTACGTGGACCAAT
GTCATCATCGTTCCACGCCCTAGAAACGTCAATGTGTGGGAAATGTTCATCAGGCCATTC
ACGATGGAGGCTTGGATTTTTCTGGCAATACTTCTTGTGGCAATTGAGTTGATTCACTTC
AAGTTACCATATATCTTCAAAAATGAGCCAATACTTCTGGTCCTTTGCGGGTTTGAACGC
TACAATCTTCACCATGCCTCAACCAAGGAGAAGGTGATATTTCTCGCAATGATCCTGTAC
TTTTTCCTGATGCTAAATGCATATGAAACGCGGATAATTTCAACCATGACGGATAAACCA
TCGCTAAAAGAACTAAAATCCCTTCAAGAGTTCAGTAAGGCTGGGATGAAACTCATAATT
GGCACAAATGGTCAAGATGCGCTGAAGAACGACAGCCGGTTACGAGGCGTAGAATTCGAC
GAATCAGATATAACGAGTTCGAAATTAGATGGTATCAACGCCATCTATGGGAAGAAGTTC
GATTTAGAGCATACAATGCGAATGCCATACAACTATGATTTTTCCAAACAACGTTCCCGC
TACTACACCATCCCGGAAACGATCATGATGGAGATTGGGATGTACATGACGGGAAGGAGA
AGTGGCCTGTTGGAACTGTTTTATCGTTCCGAGCGAATGTTATTCGAGGCAGGACTTTTG
AAAAAATGGGAGAGCGATCTGTACGAAACATATTTTAGGGCGTTTTTAAAACTGACGAGG
GATGGTAAAAGTATCTTTACAAACATGCAGGACGTGTCTATGGAAGAGAAAAGTGGAATA
CTCGGTATGGATGATTTGCTACCGGCGTGGATTGCTCTGGGAACTGGGTTGACTGCAAGT
GTTAATTTATTTTTAGCGGAAAAAGCGTACGAGATATCGAAAAGACGTGAGTAA
>AaegIr133
ATGGTGAAAGTAACTGCACTTTCTGTTGTGCTGTTTGTTATCACCAAATCTTCAGAAACT
TTTTTAACACCCGAGTTGATTGATTATTCTGTGTCAATAATTGAATATTTATCAACAAAG
CAAGTTGGTACGTTCAAATGCATATTTTACGACTTCAGTGACGAATACGCAATGGATGGA
GACTTCGATAGAATTCTAAAATCTCCACGAATAGATCACATATCCAAATTTGTTATCAAT
GAATCGTTCACGATGGACTACCACTCCGAGCTACCTCAGAATCCCTCCCTTATGGTGATC
AACATGCACAGTCGGAACGTTCCGGGGAATGCCAAGAAAGCCACTCTCCTGTTTACAATC
ATCAATCCGAACACCAAGATGTTGTTCCTAACAGATGAACGATTCTACGAATCATTTGCT
GTTCTCGTTGAACTACTCTATCGACCAAGGCAGTTTACTACCATCGTCTGCATCGAAACT
AAGACTCCGATGGTAGTTCGCATTGGATTCGAACGGCTAATTCTTGAAATTCTCAATCTG
GTCCACCCACAATATCTATTCGGGAGTATTCTTCGAGACATGCAAGGACGACCAATAAGG
TATAGCTTCCCTGATAAAGTTTCATATCGAAATGAAAATTGGATCAGAGCAACTGCACGG
TTTCTCAATGCCACGACACAATACGTGAAGAATACTTGTCCAGCACCGGAAAGTATCTCC
CTCGGAGCATGCTACAACGAGCATCTCACGTCGAACCATGTTTTAGTATCGCTCCACTTC
ATCAGCTTGAAACATCTGCCACCATCACTTTATCGTATGCTTTTTGATGTCATCCCAGAG
ACTTTCCTAATCCTTGTGCCAAAGCCAAGGAGGGTCAACATTTTCGAAATATTCATATGG
CCGTTCACTTGGGGGTCTTGGCTACTGCTAGCCGTCGTTCTGATTCTGACCGAACTTGTC
TACGTCATCAATCCACGGATGTTTCAAAATGACCCGATACTTCTTTTTGTTTGCGGTTTG
GAGCGCTGTAACCTACACCGTGCCAGTGCAAACGAAAAACTCGTATACTTTCCACTTATC
ATATTTTTCTTCCTCATGTTGACGGCTTATGAAACTCGGATCATCTCTTTCATGATCAAC
AAGCCATCGGTTGCAAAACTACACACAATTCAGCAGCTGATCGACTCCGGAATGCTGTTG
AAAGCAAAGAAACACAATAACCCAAAACAGTTTGAGGACACGGCTTTATCCAGCATCGTG
AGAGATAGCTCGGACGAAGGCGACTTGATGTTTGATGGCGTTAATGCGTACTGCCTAAAT
GGTGTATCGGCATACACAGCTTTGCGCATAGCAGCCAGCTACGACTACCGAACAAAGTAC
TACGTCCTAGATGAAACATTCGGACTTGGCGTGGGGACTCATTGGATGCCTCAGCGCGAT
GGGCTGCTGGAAGAGTTGGCGCAAACTCAGCGGTGGCTCTTCGAAACCGGTATTCTGGGA
AAATGGGAGCGCGATGAGGTGGACTTGATGTTGGTGCAGTTTGGAAAAGTGTCCGAAATG
TTGAACGAAATGAGTGGAATGTTTAGGAAGCGTCAGCAGAAAGTCATGTTGGGGATTCGA
GATTTGCTACCAGCGTGGTTAGCCCTAGGGGTTGGGTTGTTGGGAAGCTTTGTCGTTTTT
GTTGGGGAACGAAAATCGAGTAAACACGAAATCAGTGTTGGGTTTTAA
>AaegIr134
CACACACTCACCGCAATCGAATACCTGGCGGAACACGAGGTCGGCCGATTCGAGTGCATT
TTCATTGACATCGGCAACGAATCTTCCTTCGATAACGGTTTGCAAGATATCCTGCAATCT
CCTCGTCTAGCGCACATCTCAAAAATCATGCTCAACGATTCCTTCCAGCTAGGTTATGAC
TCGGGAATTCCACGGTCCCCAGCTCTTGTGGTGGTCAACATCCACGCAGAGGACTTCAAT
TTCCATGCGGATCAATTCGATATCAATCCAAACACGAAGATACTGATACTGTTCGAGAAG
GATTACCCCGCTGCTGTATTTTTCTTTGTGCTACAATTCTTCAAAACCACCCAGTTCACG
CAAATCGTTTGTATCGAATCAACAGCGATGGTTTTCATACGAGTGGGGTTCGACGGTTTC
TTTGTAGATTACCCGGAATACTTAGAACCCCAGGAACTCTTCAGAAACATTCTCCGTGAC
ATGGGAGGACGAACCATCAGCTACAGTGACAGCTCCTCAGTCACATATAGAGACATGAGT
TGGATGAAAGCAACGGGTCAATATCTGAATGCGACCACCAAGTACGTCAGAAGTCCGTGT
TCGGCTATTCATAGCTGGTTGAATAAATGCTACCCCACATTTTTGCTGTCAGAGAAAATC
ATAATTTCGCTGGACGGTACGTTTTGGTCAGAACTCGATGCATCAACATACCGTACGCTA
TTCGATGTTGTTCCAACTACAAATGTGATAGCAGTTCCCATGCCAAGAAGCATCCACGCA
TTGGAGATGTTCTACCTGCCTTATTCTTTGTCCGTGTGGATTGTTCTGGCTTTGATTGTC
ATCTTGCTCGAGGTGCTCAACATGTTCGATCCCAATTTATTCCACAATGATCCGATCTTG
CTCATAGTTTGCGGATTTCAGCGGTACGACTTACGCCAAGCGAATGCCAAAGAACGTCTG
ATATGTGTCCCCATGATCATGTTCTTCTTCGTCATGATTAACGCCTACGAGACACGAATT
ATTTCCTACATGATTCATAAGCCTTCAATTGGACGGATTGAAACCATACAAGAAATGATC
GACTCGGGAATGCGTCTGGCGGCCGAAAAGTCATTAAAGCCTGGAATCTTCAATGACAGT
CGATTTATCGACATACTGATCGATATTTCAAACAGATCTTCGGACGTTCTAGATCGCAAA
TCTGCCTACTATGGCAACGGGAATCTCATGAAGGAACGACTGCGCATGCCGATGAACTAC
GACCAGGAGAAACAGCAGCCGGCGTATTACATACTGGACGAAATCGACGGAATGATCATC
TACTCGTACTGGTTGCCCTTTCAGGATTCTTTGCTGGAAATGTTTTACTTCACGCGGCGG
ATACTATACGAGGCCGGATTGTTGGATAAGTGGACCCGGGACTACCATGATGGAGTGCTG
TCCATATTGCTGGTGGCACATAATTTGCAGAATTCGATTGATGACATTCTGGACATTGCG
GATATGGCACCGACGTGGATGGCCTTGGGGGCGGGATATTGTTTTAGTTTGACGGTGTTT
GTCGCAGAGCTGGCGTTCAAGATTGGAACCAGGAGGATAAAGATGGTGACCTGA
>AaegIr135
ATGTCGCTTCTCCTGCTAAGGTTCGCTCTGCTAGCGATTCAATCCCGATACTAACTTTGT
GCCACTAACCCAGCCGTGGTAAATTACACTCTCACCGCAATCAAGTATCTGGCTGAGCAC
GGAATCGGACGATTCGAGTGCGTTTTTGTGGACAACAGTGACGCATATTCAGACGACAAT
GGTCTCCAAGATATCCTGAAATCTTCACGCCTAGCGCACATCGCCAAATACGTCGTCGAC
GGTTCCTTCTCGCTAAAGGGCAACGCGGGATTTCCACGATCCCCGTCGCTGATGGTGATC
AATTTGAACGCTGCACATTTCACCTTCCGGGTGACTCAACTAGATATCAATCCAAACACG
AGGATGTTCATTCTGTTCGATCAGGAATACTCCAGGGCTACCGTATTGTTCTTGAAGCGT
TTATTCAAAAGCTTGCAGTTTACCCAAATAGTTTGCATTGAAACGGTTTCGATGGTGATC
ATATGCATTGGGTTCGACAATCGATTTGTGGGCTATTACGATCATTTGGAGCCTTGGGAA
TTGTTCCAGAATATCCTTCGTAATATGGGTGGACGAACTATACGTTACAGCGACAGCGCC
TTTGCTTCTTACAGTGACAGAAGTTGGATGAAAGTAACGGGTCGATATCTTAACGCGACC
ACAAAGTACGTTAAAAACCCTTGTCAAACGCGAGGGTGGCTTACTGAATGCTACACCCAA
TTTTTGATATCCGCGAATATCTCCCTCTCCTTGGATGGGATGTTTGTGACAGGCCTCGAG
AATTTCACATACCGTCTATTCTTCGAAGTTTATCCATCCACCAATGTCATTGCAGTTCCA
ATGCCGAGGAGTCTCAACATAGTCGAGATCTTCTACTGGCCATATTCTGTGCCTGTTTGG
ATAATTTTGGGTTTGATCTTAGTATCACTTGAAGTTCTTGATATGCTTGTTCCAAATCTG
CTCAAGAACGATCCAATCCTACTGATCGTCTGCGGTTTTCAGCGGTACGATCTTCATCAA
GCGAATTGATTTGCCTTTCAATGATCATATTTTTCTTTCTCATGGCCAATGCGTATGAAT
CGCGGATCATTTCATACATGATCGAGAAACCGGCAATAAGACAAATCAGAACCATACAGG
AATTCATGGACTCGGGCATGCGTCTGGCGGCCGACAAAATCTGGATTGTTCAGAGACAGT
CAGTACGTGGGAATACTGATCGACATTTCGAGTGAGCTGTCGAACGTTTTCGATCGTGAA
AATGGTTACTATGACAATAGAGAGCAACTGAAGGAGCGGATTCGAATGCCGATGAATTAC
AACCATGAGAAGCAGCGACCAGCGTATGCTGGATGA
>AaegIr136
ATGATTTGGGGTTACATTCGTCCGGAAGAACACCGTACGGTTAGATGGCGTTCGATGCCA
TCCTCGGGACTGGCTCTGGCCAGTTTTTGTCTTCTATATACGTCCATTATAGCTGTCATT
TCACCCAAAGTACAAAACTACACCCTCACCGCCATCGAGTACCTATCGGAGCACCATCCC
GGACGATTTGAGTGCACTTTTCTGGACGTCAGCGGCGGAACTTACTTCGATCACGATTTT
CAAGAACTGATCCACTCACCCCGGCTGGGTCTCATCGCCAAGTATGTGATCAATGATTCC
ACCCTGTTGAGCTATAGGGCGGGGCTTCCGTGGTTTCCGGCGCTGGTGGTGATCAACGTT
CACGCGGATAAGGTCGATTTTCACAGCGACCAGTTCGAAATGAACCCTAACACCAGGATA
TTGATACTGTTCAAGATGGACTACGCGTATTCGGTGGTGATGTCGGCCATGTTTTTCTCT
ATGAGCACTCATTTTACACGAATGGTTTGTCTCGAGTCGGCTGATATGATTTTCATACGG
GTGGGATTCAACGGGTCGTTTCATGGTTATTTGAGCTACATGGAGCCTAGTGAATTGTTC
AAGAATATACTGCATGATATGGGAGGGCGAACCATCGGCTATAGTGGCAGTATTCGGATT
TCGCAAAGGCATCAGAATTGGATGAAAGAAACCGCTCGGTATCTCAACGCAACATCGAGA
TATCTGAGAGCTCCGTGTGATCGGAGATTGGGAGGGATTTCTGACTGTTATCCACGGTTT
TACAAGTCCAATCCAGTCGTCATCGCGTTGGACTGTAATTTTCTCTCATCGATATCAGCC
CAGATGTATCGGTCGTTATTTGAAATTGTGCCCGAGACAAACGTTTTTGCTATTCCAATG
TCTAGAACTATCAACGTTTTGGAGATGTTCTTTTGGCCTTTCTCGCTAGCCGCATGGATT
GTTCTAGCGCTGATTACCGCCTTACTTGAGATACTCAGTATATTCTATCCCAAGCTATTC
AGAAACGATCCAACTCTACTCATCATATGTGGTTTCGAGCGCTACAATTTACACACCGCA
GGTGCTAAAGAGAAGCTGATTTTCCTTTCTATGATCATATTTTTCTTCCTAATGACAAAC
GCCTACGAAACAATGATCATTTCGTTTATGATCGAGAAGCCATCGATAAGCAAAATTAGA
ACCATACAGGAGCTGATCAACTCAGGACTGCAGCTGGCAGCGCAAAAAGTGTCAAAGATT
GCCCTTTACAATGATCCAAGATTCAGTGGAATGCTACTGGACATATCGAACCATTCAGTG
GATGACTTCGATGGCAAAAGTGCATTCTATGGCACACTGTCCTACATGGAGGATCGCATA
CGGATGCCGATTAATTACGATTACAAAAGACGTCGACCGACTTACTACATACTGGATGAA
ACCTACGGGATGGTCGTTTGCCTCTACTGGATGCCCTGGTTCGATTCGTTGATGGAAATG
TTCTACTACACAGAGCGGATCTTCTTTGAAGCTGGACTACTGTCCAAGTGGTATCGGGAC
GATACCGGCAATTTTTCCGCATTCCAAATTCAGTTGCTGCCCAGGAGAGATTTGAATTTT
GCAGATTTTGAAGACAGATTGGGCTTTGGAGATATGCTACCGGCGTGGATTGCGATTGGG
ATTGGATTGGCTGTTAGTTTGTTGGTGTTATCTGGTGAATATGTGCTGTTCCGATGCTTT
AATTGTTGGAAGTCGGTAAAGTGGTCTCCGGATCAGATCAGAGGAGCAGATGAATAA
>AaegIr137
ATGTCACCCTCGGGACTGGCTTTGGCCATTTCAGGCCTTCTGTGCACGCCCATACTGGCT
GTCATCTCACCAAAAGTGCAAAACTACACCCTCACCGCCATCGAGTACCTGTCAGAGCTC
CACATCGATCGATTTGAGTGCATATTCTGCGACGTCAGCGGAGGAACTCATTTCGATTAT
GATTTCCAAGAGTTGATTCAATCACCTAGGCTGGATTCCATCGCCAAGTACGTGATCAAT
GATTCCAGCTTGTTGAGTCATAGGGCGGGGCTTCCGTGGTTCCCGGCACTGGTGGTGTTC
AACGTGCATGCCGAGAAGGTTTATTTTAACACCGACCAGTTTGAAATCAATCCTCATACG
AGGATATTGATACTTTTTGAGCTGGATAGTATGTATTCGGTGGTAGTGACGCTGAGAGCT
TTTTTCTTGGGTACTCATTTCACACGGATGATTTGCCTTGAGTCGACCGATATGGTTTTC
ATACGAGTTGGATTCAACGGCACGTTCGATAGCTTCTTGGGCTATCTGGAACCTAGCGAA
TTGTTCAAGAATATACTGTATGACATGGGTGGCAGAACCATTGGATATAGCGGCAGTGCT
CGGGTTTCGCCTAAGCATATGAATTGGATGAAAGAAACTGCTTGGTATCTCAATGCAACA
CCGATATATTTAAGAGCTCCTTGTGATCAGAGGCTGGGAGTCACCGCTGATTGTTATCCA
AAGTTTTATTCGTCAAAGGCAGTTGTCATTTCATTGGATTGTATTTCGCTATCTTCGATA
TCACCCCAGATGCATCGGTCGTTATTTGATGTTGTACCCGAAACAAATGTATTTGCTATT
CCTTTGTCGAGAGCTATCAATGTTTTGGAGATGTTTTTTTGGCCATTTTCATCAGCCGCA
TGGATTGTACTAGGACTGATTGCCATCTCCCTTGAGTTACTGAATATGCTATATCCCAGT
CTATTCAGCAATGATCCAACTCTACTCGTCATTTGTGGTTTCGAACGCCACAGTTTACAC
ACCGCTGATGTTAAAGAGAAGCTGCTTTTCCTTTCATTGATCATATTTTTCTTCCTCATG
ACAAACGCCTATGAAACAAGAATAATTTCCTTCATGATCGAGAAACCATCAATACATAAA
ATTAGAACACTACAGGAGCTGATCGAGTCGGGGTTGCGGCTGGCAGCGGAAAAAGTCTCG
AAGATTGCACTTTTCAATGACCCACGATTCAGCGGGATGCTGCTGGACATATCGAACCAC
TCTGTGGACAACTTGGATGGCATAAATGCGTTCTACGGACCATCGTCCTACATGGAGGAT
CGCATTCGGATGCCAGTTAATTACGACTACAAAAGACGTCGACCGGCTTACTACATACTG
GATGAAACGAACGGAATGGCCGTTTGCCTCTACTGGCTGCCCTTGTATGATTCGTTGATG
GAAATGTTCTACTACACGGAGCGGATCTTCTTCGAAGCTGGACTGCTGACAAAGTGGACT
AGGGATGATAGTAGAAATTTTTCGTCGTATCAGGTGCGGTTGTTGCGGAGAAGAGATTTG
AATTTTGCGGATTTTCAGGACAGGCTTGGGTTTGATGACATGCTGCCAGCTTGGATTGCG
ATTGGAGTGGGACTAGTTGCAGGTTGGCTGGTGTTTGTTGGCGAGTTGATACTGTTTCGA
TGTTTTTCGATGTATGACAAAACCAAAGATGTAGGGTCTAAAGTATGGGTTTTATGA
>AaegIr138
ATGCAATCGATCGGACTTATCGTACTATCGGTGGCGCTTGAATTTTACTTTATTGATTGC
CTATCAGAACCATTACTGTACACTTTGTCCGTCATGCAGCAGTTGGAGCAGGACGAAGTA
GGAATTTTCAAATGTGTTTTCCTGAACGTTGGCAACGGTTCTCAGCTGGATGATGAATTT
GCCAACCTGGTTCAGTCTGCATCGCTCGTTAATGGAGGCCATTATGTATTCAACGGTGCA
TCTCAGCAGAATTATGCAGATTTGCCGAAAAAACCTTCTCTGCTAATTACTTATGTAACT
ACGCAGCAGCCATCCAGACAAATAATGAATCCATTGCGCGAAACATTTCGAATGTTCGAT
TCGAATACTCGGATAATAGTTCTACTGAGTCTCGCCAATCCTAAAAAGGCACGTTTAATC
AATACCATTCTCACTGGCCTGAGATTCAACTATGTAGTCTACATCGACACAGACGAACCT
TCGAAAGTGATACGTGTTGATTTCAAAGGGCGATACAGCAGCTTTGAGAACCATCTACCA
GATCCTAGAGGATTATTCAGAAGTGCAATTGCAAACATGAAGCTTGAACCGTTTCAATAT
GCCGCCTTTGACGAGATAACGCCTATGGGTAACAGATGGATGATTGAAACGGCTCGACTA
TTGAACGCTACAGCTTCCCAAGTTGGATTGTTCTGTCCTTTTTCGGAAATTCTTACGTGT
ATAGATTATGCTCTAGCTAAAGTGGACATCACAGTTACCAAAATCGGAGTCCAGCAAATA
CCACCGGAATGCTACCGATGGATCTCCGATGTTATGCCAGATTCAGAAGTTATTCTTGTT
CCCAGAGGACGGCCTCTCAATATAGCGGAGATGTTCAAGGAGCCGTTCACTGTTGAAACA
TGGTGCGTGCTTTTATGCGTATTGGTTCTTGTTGAGGTGATCGCCTTCGTGTGTCCAACA
CTGTTCAAAGATGATCCAATATTGCTTCTGCTTTGTGGATACGATCGTTTCAACTTGCAT
AGGGCCAAAGGGCGGCAGAGACTGGTTTATATGCCGTTGATTGTGTTTTTCTTCGTGGTG
ACTAACGCGTACGGGCCCAAGATCATTTCAATCCTCACTGATAAACCATCCGTCCCGGAT
GTGACAACCATCCAGCAGTTGATCGAATCTGGGATTAGAATCAAGGCAAACTTGAACGAA
GAACCAAGCTTGATGCACGATAGCCTGTTTGCTTCGGTATTGGTCAACAGCTCTGATCAT
ATTCTGCACTTGGACGGAATACACGCGTACATAGGTCGGAGCTTTCGCGAGGCAGAGGTC
CTAATGCATCTACCAACTTCCTACGATTTTGTTTTGCAACGGCCAAAGTACACGATACTA
GAAGAGCGTCGGCAACTCAGTGTGTTGTGGTTTATGGTTGGCAATCGATCACCATTGCAG
GAGGTGTTCTACTACACGCAAAAGGTCTTCTTCGAATCTGGCATTCTTGGCCATTGGTAT
CATGTATTGTACACGTCTCTAAGTTTGGAGCAGCGAACAGAGCATCAGCAACGAGGAGAG
GTTATGGTAGATGTTGTTCAAGGATGGCTTCGATTCGACGACCTAATTCCGGCATGGATC
GCCCTCGATATTGGTTTGACGCTTGGAGGAATACTATTCATAGGAGAAGTGTTTAGTAAA
AGAATGGGGCACAAAATAAGATGCTTACTTGCTTATCTTCGAGAGCTTTATGCAAGGATA
ATAAACACTATATGCAGGATGGGACATAGACTCCATCTCTGA
>AaegIr139
ATGTATCTTGCAGTATCAAACAAAGCGGCACTCGCAATGCAGCTTATTGGAATATTAGTC
GTCGTGGGGTTTTCGTTGACATCAGGCATTATTCAACACCAAGTCATAGAAAACCCCTCA
CAATATGCCACTACCGTCATCCAACACCTCTCACAGCACCAGTTCGGACAGTTCAGATGC
CTTATTATCAATCTAGTACCGAACAACAACTCAAGCCAACAATTCGAGCAACTATTGCAA
TCGCTCCCATCTAATGTCATCTCACAATATATAATCCACTATTCCTTCGAAGTGACCTAC
ACCAACCTGCCGCACAAGCCTTCACTGATCATCATCTACTTGGATGATGAAATCCCTCAA
TCCACTAAACAGCTGTTCATGACATTCTACATATTGGATACAAACTCCTACGTCATGGTA
TTAGTCAACCTTACCAAACCAGAACTCATGCAGCCCATCAACAAGATCCTCACGAGGTGG
CGGTTCAACTACGTGGTTTACGTATCCACAGCTCAGACGGGTCCCAAGGTCATCCGCGTA
GACTACTCAGGAAAGGCGGAGGAAAACCTAACCGAATACCCACACCCAGCCCAATTGTTC
TGTAGCAACGTCCGCAACATGCACAGGCGGATCATGGCATACACCGTAACGGGCTCGCGA
CGCTATGAAGACCTACTGTGGATGCGTGAAACGGCACGCTACATCAACGCTACGCCAAGG
CTCATGCCCAGCCCATGCTCCAAAACGGAGCCTACTGAGTGTCGCATGAAACTGTTCTAC
TCCAAAGGTTTGGAAATAAGCATGGATCAGTTTCACTTCTCGAGGCTGCTCCCACAATTC
TATCGGGACATCTTTTACATCTTTCCGGAGGCGGAAGTGTTCCTAGTTCCAAAGGGCAGA
TTGCTGAACATTGCCGAATTGTTCGTCAAACCGTTCGCCTGGGAAGTGTGGGCCACGTTG
GCCGTTGTATTGGTGGTTGTCGAATTAGGTGGGTTAGCTTTCCCCAGGCAGTTCATGAAC
GATCCGGTGATGTATTTGGTATGTGGATTCGAGCGAGGGACTCTTCATGCGGCAAGTGCA
CTAGAGCGGTACACGTTTCTCCCGTTGGTCGTGTTCTTTTTCCTGATGACCAACGTGTAC
GAAACCAAGATCATTTCGTTCCTCACGGAGAAACCTGCGATAGGCGATGTGAAAACCATT
GATCAGATGATAGCGTCGGGGATCAAAATTAAAGTTAACATGCAGATAAATCTGAAGGTT
GTGAGAGATCCTCTGATAGGACCGCATCTGATCAACTCCACGGAAACCGTCGTGCGGATG
GACGGAGTCAGCGCCTATCTTACGGATCGAAGCAGTGCAAAGGACGCAATTCGGCTACTG
TCCAATTACGATTTCCAGCTGAATCGGCCCCGGTATATGCAACTGAAGGAATCAAGGCGG
ATGCAGTTGTTCAGCTTCTGGGTCGATGATCAGAGTCCGCTGCGGGAGGTTCTGTATTAT
ACACAGAAGGTTTTCTTCGAGAGTGGAATCATGTATTATTGGGAGCAAGAAGTGCTAGCA
GCGGATAGAAGTGATTATAGCGCCTCGACGGTGGACATAGAAAGAGGTGTCGAGTTTGAC
GATTTGGTTCCGGCTTGGGTTTCTCTCGGATTGGGGTCTTTGTTGAGTGGTACGGTGCTT
TTCGTTGAAGTTGCAGTGAATGCTTTTCAGCAGAGCAGGATTTCCAGTAGACGGGTGTTC
TGTGAATAG
>AaegIr140
ATGACTTTAAGTTACTTAAGTTACATCTTCATCTTCATTATCACTGTGTGTCACTTATCC
GAACCATTTAACTCCTCCAATTCAATCAACTATACCGCCTTCATAATCAATCAGCGGGAA
AGAATCCATCCTGGTTTATTCCAATGTGTTTTCATGAACATGGCGAATCCTTCCGAAGCC
ACTGCCTTCGACCAGCTTCTTCAATCATCAATGCTAAGCCACATCAACAAGTACGTCATC
GACAAACAGTTTACCGTCACCTATGAAAAGCTCCCACACAAACCCTCACTCATCGTGATC
TACTCTGACGGACCACTCCGTTCCAGTGAAGTCAAGCTATTTCGCTCCAATCTTCACGTA
CTGGATTGCAATGCACACGTGTTAGTTCTGGTCAACACAACCGAACCGAACCAAATGGAA
CCCATCAACGCAGTTCTCACCAAATGGCGCTTCAACTACGTAGTCTATCTGAACACCGAT
GAAACGTTGTCCAAGGTGACCTACGTGGACACAACTGGATCCACAATAGCCCAATTGGAC
AGCTATCCACATCCAGTAGACCTTTTTCGGAATGCAATTCGTGACATGCAAGGTCGTCCC
ATGATCTACGCTTTCGATCGAGCAATGGAACTACATTATGAAAATTGGTTGATTGTTACT
GCCTGGTACCTGAACGCCACACCCGTTCAAATCTCCGGCCCATGCCTGAGAGACATGCCG
GGACTTGATTGTCTGGTTGAGCTGTACGTTTCATGCGATATGGACATATCCTTAAACCAG
TTTGTGCTCGTCCGCATTCTGCCAGATATGTATCGGATGCTGTTCAACATCCAGCCAGAT
GCAGAAGTTATCATAGCACCTAGGGGACGCCGCCTGAACATTGTGGAGATTTTCATCAAA
CCATTCCGTTGGGAGGCGTGGTCCGCACTAGTGTTGACTTTGGTGATTATTGAGATCATC
AGTTATGCGTTTCCATCGCTGTTCAAGAACGACCCAATATTGTTGCTGGTTTGCGGATTT
GAGCGACAGGATCTCCATCATGCCAACACACGGGAACGAATGATATTCTTGCCTTTGGTA
ATGTTCTTCTTTCTAATGACGAATGTCTACGAAACGAAAATAACTTCATACATGATGCAT
CCTCCATCGATCGCCGATATCCATACAATTCCGGAGCTAGTCAAATCGGGAATCAAGGTA
AAAGTTAACACAAACAACAATCGGAAAATTGTGAAGGATGAAATGTTGGGTTCGCTTGTG
ATCAATACGACCAAAAGTATTCTACAGTTGGATGGCGTTCATGCTTACGTTGCTGATCTT
ACCATAGCTGAATACATAGTTCGCTTGATGCACAATTACGACTTTGAACTGGAGCGACCA
ATGTACAACATCTTGACAGAACGCCGAAGAATGGACTTGTACATGTTTTGGGTACCTTTC
TGTACGCCTCTGCTCGAGACGTTCTACTTCACTCAAAAAATGGTATACGAGGCCGGATTG
TGGAACAAGTGGATGCGACAGGCTTGGGAATCACTTGACGCAGAGCTAAGAGGAATGCGG
AGGAACCTGGAAACCACTCAAACTCAACAATTTCTCACTTATGAGGATCTTGTACCGGCT
TGGATTGCCATCTCGGCGGGGTTTCTTGCGAGTGGAGTTCTTTTCTTGATGGAGCTTGCT
CTTGGACGTGTCTGTGCAGTAGGGAGAGGTTGA
>AaegIr141
ATGACGCTGTTAAACTACATATCCATAGTAAACATATTCACTATTGTATGTCACACAGCT
GATTTATTTCAAACATCGAATTCAATTGACTATACTGCTTTCATCATCAATCACCGAGAA
CAAATTCATTCTGGTTTATTCCAATGCGTTTTCATGAACATGGCGAATCCTTCCGAAACC
ACTGCCGCTGCTTTCGACCAGCTTCTTCAATCATCAATGCTAAGCCACATCAACAAATAC
GTCATCGACAAACGATTTGTCGTCACCTATGAAAATTTTCCGCACAAACCCTCGCTGATC
GTAATCTACTTTACTGGAACACTCCGTTCCAGCGATTTCAAGCTATTTCGCGCCAATCTT
CACGTGTTGGATTGTAATGCACATGTGCTAGTGCTGGTCAACAAAACCAAACCGTACCAA
ATGAGATCCATAAATGCAGTCCTCACAAAATTGCGATACAACTACGTAGTCTACCTGAAC
ACCGATGAATCGTTGTCCAAGGTTACCTATGTGGACACCACTGGATCCACAATAGCCCAA
TTGGACAACTATCCACGTCCGGAAAACCTATTTCGGAATGCGATCCGTGACATGCAAGGT
CGTCCCATGATCTACGCTTACGAAAAAGCGGTAGATCTTCACTATGAAAATTGGATGAAA
GCTTCGGCCTGGTTCCTGAACGCCACTCCCGTCCAAATCGCCGGACCATGTCTGAACGTC
ATGTCGGGACTTGATTGTCTGGTTGAACTGTACGACTCATGCGATATGGAGATTTCCTTG
AACCAGTTTGTGTTCGTCCGCATTCTGCCAGGTATGTATCGGATGTTGTTCAACATTCAG
CCAGATGCGGAAGTTATCGTGGCACCAAGAGGTCGCCCGCTGAACATTGTGGAAATATTC
ATTAAACCGTTTCGTTGGGAGGCGTGGTCCGCTCTAGTGTTGACTTTGGTAGTAATTGAG
ATCATCAGTTATGCGTTTCCGTCGCAGTTCAAGAACGACCCGATATTGTTGCTAGTTTGT
GGATTTGAGCGGCAAAATCTTCATCACGCCAGCACACGTGAACGAATGATATTCTTGCCT
TTGGTAATGTTCTTTTTTCTGGTGACGCATGTCTACGAAACGAAAATTACTTCATACATG
ATGCATCCTCCTTCTATCGCCGATATCCATACGATTCAGGAGTTAGTCCAGTCGGGAATT
AAGGTAAAAGTTAACACAAACAAGAACATAAAAATTGTGAACGACGAAATGCTGGGTTCG
CTTGTGGTAAATTCGACCGGTAATCTTCTGGAACTAGATGGCGTTCATGCTTACTTAATC
GATGTTAGCATGGCTGAATACATAGTTCGCTTGATGCACAATTACGACTTTGAACTGGAG
CGACCAAAGTACAACATCTTGACGGAACGCCGAAGAATGGACTTGTACATGTTTTGGATA
CCTTTATGTACGCCGCTGCTCGAGACGTTCTACTTCACTCAAAAAATGGTGTACGAGGCC
GGATTGTGGAACAAGTGGATGGAACAGGACTGGGAATTACTGGATGCAGCGCAAAAAGAA
ATCCGAATGAACTTGGGAACGACTCAAAATCAACAATATCTAACATCGCAGGACTTTGTA
CCGGCTTGGATCGCCATCTCGGCGGGGTTTCTTGCGAGTGGAGTGCTTTTCCTGCTGGAG
CTTCTTCTTGGACGTGTTTGCGCTTTTGGAAGAGGTTAA
>AaegIr142
ATGAACCCATTTGCTCTGTTCGTTCTGCTCTTGCTTATTTTCTGTCGTCTCTACGTGGCT
TCCACCTTACCACCTCAGGACCACCTCAACTACACAGTGGCTCTAATTCAGCACCTCGCT
CGCCAGCAGGTCGGTACCTTCGAGTGCGTATTTATGGACCTGGATCTGACCAAGCCATTT
GATGGGTGGTTAGGAGAGCTGTTGGCCACTCCAGCTCTGGATCACGTCGTCAGATTTGTC
ATCAACGGATCGTTCGAAGTAACTTATGAGAATCTCCCACATAAGCCATCCCTGATTGTA
GTGAATGTTGGCAATCGTATTATTCAGCTGAAGAGCCGTCACTGCACTATAAGGCGTAAT
TTTCTTTTCCTGGACACCAACACTCGAGTGCTTGCATTGGTCAATGTTACCTGTCTGGAT
TGTCTTGATACTTTCACTAGGATGTTGAATATGTGGCAGTTCGACAAGGTGGTTTACATG
GAGTATACCAGAAAGGCGATTTTCCTAATGGACTACGTAGGAACGATCACGACCATTCTG
AAACATTTTCCTCCACCAGAGGACCTATTCAAGAGTTCTAGCCGTTTTTTGCAGGGACGA
GGTATCCGTTTCACTAGCAAAGGTATACCTTACTCACCATACGTCATTTGGGTGCAAGAA
ACGGCAAAATACGTCAATACCACAGCAATATACCTGCCAGGGGTCTGCACTGTATCCATG
ACGGTCTTTCGATGCATCGAAGAATTGATTTCTGCTCGCGAGATTGACATTGCGTTGGAC
AAGTTCGGAGTGATTGGGTTGACGGCGCGAATGTACCGAATGTTGGCTTGCTATGAACCG
ACATCGGAGGTCATCCTGGTACCACAGAGCAGACCGTTCAACGAAATAGAAATGTTCGTC
AAACCGTTCGCTTGGGAGGGATGGGTCGTGGTGATATCAATGCTGCTGTTGATTGAAGCA
ATGAGCATCATATTCCCAGCTCTGTTTAAAAACGATCCAATCTTGATGTTGGTTTGCGGA
TTCGAACGCTATAATCTACACGAAGCCAAGACCCGGGAAAAGATTGTATTCTTACCATTG
ATTGTGTTCTTCTTTTTGATGTTCAACGCATACGAAACCAAGATCATATCGTTCATGACC
AACAAACCAACCATTGGAAAGATCACCACTCTTGATCAACTAGTCCGATCTGGAATTAAA
GTTAAGACTAACTTGCGGCTTAATATCAGAATCATGAACGACAGTGTCCTCGGACCATTA
GTCATTCCGATGAACGCAAATGAGAGTCTGCTGAAGATGGATGGAATCAACGCTTACGAC
TCGGAAACAACATTCGCCTCGGATATGATCCACTCTCTGAGCAACTATGACTTCAAAATG
CATCGGCCGAAGTATACGCTGCTGGATGAGCGGAGAAAAAACACCGTCGCGATGTTCTAC
GTGGGGATCATATCGCCTTTGGCTGAGATTCTTTATTTTACGCAACGAGCTTTTTTCGAA
ACGGGACTGTTCAACGCGTGGAAAGATAACGCAAGCTTTCAGCACAATCTGCAGGATAGG
GCAACACATGTAAATGAGGATTTGGAGGATGTGGGTATGCTTTTGTTTGATGACCTGATA
TGCACTTGGATAGCGCTGGGCGTTGGGTTGATCACTTCTATGGTGTTTTTCGTTTTGGAA
TTAGTGTTCCAATTTCGTGGGAAGTTTTAA
>AaegIr143
ATGAAAGCTTACATATACCTTCCGGTATTAATCGCACCGTTTTTCCATCTGACCTCTGCG
GCGTCCTCACGCTGGATACAAGATCTACCGTACTACACTGCATCGGTGATCGAATACTAT
GCCCAGCGAAAAGTTGGTAGGTTCGAATGCCTGTTCTACGATCTATCCGTTGGAACCGAC
AATGGTGGATTCGAAAAATTGGTCACACAGCCCAAGCTGAACAATATAGTTAAATACATA
ATGAACGAAACTGTCGTGGCCTCTTATGACAATTTTCCTATCAAACCATCCATCGCCGTC
GTCTACACAGGGGATCGGGATTTGCGGCCACCGAGGTGTCCTGTGCTTGTGAGACATTTC
TTTGCACTTCTGGATGGACATACGAAAGTGATTGTTCTCGTGAACATGGAAATTTGGAAT
GCTTATCAAAGTATCGCCTTCATGCTGACGAACCTCCGTTTTGACAAAGTGATCTACATT
GCGACAACGGTAAATTTGTTCATTCAAATGGGTTTCAACGGAAAGCCGGACAATATCTTG
GAAGGAATTCCTCATCCGAGAGATCTGATACGTAGTAATATGCGCAACTCATATGGAAGG
CCAATTGGGTTCACCTATAGGTTTGCGCCGTGGTACGAGGCACAAGTTTGGGTTATGGAA
ACAGCCCGCTATCTGAATACCTCTCTGATGTTCTACCCAGGAATCTGCAAGGAAATTATG
CCGGTTAATGATTGCATGGATCGGTTGTTCAAAGCTAATCACGTCGATATAGCACTTGAT
CAGCAGGCCCCTCAAGAGATCATTGCTTATTTATATCGCATGATCATTGGCTGCCACCTG
AACGGTCAAGTCATATTGGTACCTCAAGGAAGGATTTTTAACGCGATTGAATTTTTTACA
AAGCCGTTCGCATGGACCTCGTGGATTGCACTTTTTCTAATACTAGTCTCGATAGAAGTT
ATTAGTTTAGTAATTCCAACACTGTTCAAAAACGATCCGATTTTGTTATCACTATGCGGT
ATCGAGAAACATGATTTACATCTGGCTAGTACCAGGGAAAAGGCTACATTACTTCCATTG
GTTCTTTTCTTCTTTCTGATGTGCAATGCATACGAGACTAAGATTATTTCTTACATGACC
AACAAACCCTCCGTAGGGAACATCGATACTCTGGAAGAATTGGCAAAATCAGGCCTTAAG
ATCGCAGCTAACATAAATGGTGACGAACGTTTGGTTAACGACAGTCTTCTTGGTCGCCAA
GTAATCCAAACTCCGGACAACGAGGACTACAATCGACTGGACGAGAGATACGCCCATCTT
AGCAATAATCTGGAGGCACCGTGGTTGGTATCGTTGATGCGAAACTACGACTTTGTTTTG
GGACGACCCAAATTTTCAATCATCAACGAACCCAGAAGTACTTCAATTTACACCTACTGG
ATTGGTGTGATAAGTCCTTTCGCTGAAACGCTCTACTACACACAGAAGGTGTTTTTCGAG
GCAGGGCTTTTGGACAAGTGGCGATGGGAAGATAATTACCGAAGGATGGCTTACGATAGG
TTGGAATTCAGATGGATGAATAAGGAGCCGTCTGGCATGTTGAAGTTTGGTGACCTCCTT
CCAACCTGGTTTGTGTTTGCTGCGGGACTGGTTTTCAGCTTTGTGGTGTTTGTAGTCGAG
ACGTTGATGCATTTCTTCGGCATCACCAATAAAATCATTTACCTTTAG
>AaegIr144
ATGCAGTACAATATAAAGCTAATATTGCTTCTCTCAAGCTTTACTCATGTATCTACGGAA
CTTTGGCTGCAGCAACAGCTGCTGCAGTACACCGTATCAGTGATTCAGCACTACGCTCGG
CAAAAACCCGGCTGGTTCGAGTGCATATTCTATGACATATCGGCAGGAACCGATTACGGT
TGGTTCAACGCACTGCTCTCGTCACCTCATCTGGATAATGTCGCCAGATACGTAATTGAT
GAAAATTTCCGCATCGATTATGGAATTATTCCACTCAAACCATCCTTGACGGTTGTTTAC
GTAGGAGATCGCGAACTGCATCCTTCAGCAAGTCCGCTTCTCGTGCAACTTTTCTTTGCT
TTTCTGGACGCTAACTGTCGCCTGATTGTCCTTCTGAATACCGAAAACTTCAAAGTCTAC
CAAGGTATCGGATCTTTGTTGGCCTATGCGCAGTTTGACAAAATCACCTTCGTAGGAACG
AGGATTATGCGAACTATTCAAATGGGACTTTTCGGTATGGCTGGAAGGGTGACGGCGTGG
TTCCCTCACCCAAAGGACCTGATCCGCAGCAGCATTCGCAACGCACATGCTCGGCAAATC
GGATTTACGCACTTTATTCAGCCGTGGTATCCAGCACAGGTATGGCTGCTTCAAACGGCC
GATTACTTGAACAGCAGCTTGAAGTATTATCCAAATGTATGCGCTGGAGTGAAGTCACAA
CCAGAATGTGTGGAGCGACTTTTCAAGGCCGGTCACATTGACATTGCGCTGGAGCATAGA
GATGCATCCGAATATATGGCTTCTCAGTACAGAATGCTCTTCTGTGTAATTCCTATTTCT
CGTATGATATTGGTTCCCCAAGGAAGACCGTACAATGCAATTGAAATGTTCACGAAACCG
TTTACTTGGGAAACATGGACTGTGCTCTTGCTGACACTGTTACTGATCGAAACTCTTAGC
TACATTTTTCCAACGCTGTACAAAAATGATCCCATCTTGCTATTGGTCTGCGGTTTCGAA
AGATACAATTTGCATTACGCCAGTATCAAGGAGAAAGTTACATTACTGCCGATGATGATA
TTCTTTTTCTTAATGTTCAATGCCTATGGGACGAAAATGATTGCATTTATGACGGACAAA
CCTTCCGTTGGAAACATCAAAACCCTCAATGAGCTGGCAAAGTCTGATCTTAAAATTATG
ACCGACCTTGAACTTGATAAGAGATTGAAAAACGATAGTTTGCTTGGTCCACTAATGGTT
CATAAGCCCATCAGTTCGGATAACTTACAACTGGACGGCGAACATGCACACCTAAGTACT
AACCTTGAAGCTGCCTTTTTGGTATCGCTTCGCCGGAACTACGACTTCAAATTGCATCGA
CCCAAATACGTGATAATCAATGAAATAAAATCCACCTCCGTTGTCACCTACTGGATCGGA
ATGAAGACCCCATTCGCAGAGGCATTCTACTACACGCAGAAGGTATTCTTCGAAGCAGGG
CTGTTCCATTGGTGGCAGAACGAATTGATGGACATGATTGCAGCCAGAGATCGAACGGAT
CACACCGCGGTTGATGTTGAAGGTTCCGGGATGCTGACGTTCGACGATCTCACTTCAACC
TGGGCAGTGTTTGCCATTGGGTTGTGCGTGAGTCTGGTGGTGCTTGGTCTGGAGTTTGTG
GTGAAGTATTTCAATAAATAG
>AaegIr145
ATGAAAGGTACTCTTTATTCAGTGTTGCTGATCGCTTCACTTCCGGTGCTCACGGAAGGG
CTTTCGCTGTCACAAGAACTACTCCTGTACACTACATCCGTCATTCAATACTACGCACAG
AAACACCCCGGACAGTTTGAGTGCGTATTTTACGATGTGTCAGCCGGAACCGACAATGGC
TGGTTCGGAACATTACTCGCGTCTCCTGCCTTGGGCAATGTCGCAAAGTACGTCATTGAT
GACAATTTTCGAATAAGCTACTCCAATTTTACTCACAAACCTCCGTTGACGGTTATCTAT
GTGGGAGAGCGCAATATGCTTCCATCGATGTGGACAAATGCTATGAAGAGTGTCTTCTAC
ATTCTGGACAGCAATTCAGAACTGATGGTGCTGGTAAATGTTGAAAATCTCAACGCTTCC
ATCGGTTTTGAATACATGCTCGAAATGCTTAAATTCGATAAAGTAACCTTCGTTGGAACA
AAATCCAAGAGGGTTCTTCAAATGGGATTTGGAGGGGAACCATACAAATTAATGAGGACC
TATCCAAAACCTGAAGATTTGATCATCAGCAATGTCCGGAAGCTCAATGAACGACACATA
GGGATAACTTTTAACGCTGACGTATGGCATCCCGTACTGACATGGGTAACTGAAACAGCT
CGCTTTCTTAAAACTAGGATAAGACACTACCCAACAGTTTGTGGTGGCCCTCATGGTGTT
AGTGATTGCGTGCATCAATTATCCAAAGCTCTCCACATCGACATAGTCCTGGATCGAATG
GCCTCAAATATGTACGCACCGAACGCGCATCGAATGATTTTCGACTCCCAACCCATGTCT
CAAGTTCTTGTGGTACCCCAGGGCAGACCGATCAATGCGGTTGAAATGTTCACAAAACCT
TTCACTTGGGAAACGTGGATGGTTCTTCTGATGACGATAACGTTGCTTGAAATGATTAGT
TTGGTGTTTCCCGTAGTGTTCAAAAATGATCCATTCATGCTGTTAGTGTGTGGCTTTGAA
CGATACAATTTACATCACGCCAGTTTAAAAGAGAAATTCACTTTGCTACCATTGATTATA
TTCTTTTTCCTGGTGTTCAATGCATACGAGACGAAGCTCATTTCGTTCATGACAGAAAAG
CCGTCTATTGGAAACTTGAAAACCTTGAATGAAGTGGCTAAATCGAACCTCAAGATTATT
GCAGATCTTTCAGCTGATGAACGTGTGGTTAACGACACTTTCCTGGGACCACTGGTAATC
AATGTCACTCAGATGGATGGATTGCTTCTGGATGGAGTACATGCTTATCTGAGCAATACC
GTCATGGCTCCAGTCTTGGTTTCTTTGGTGCAAAATTATGACTTCAAACTGCGTCGACCA
AAATATGTGCAGGTCAACGAACGGAGAGTAACTTCCGTTATATGTTACTGGATTGGATTG
AAAAGTCCGTTCGCTGAGACATTCTACTACACGCAAAAGGTATTTTTCGAAGCTGGACTG
CTGGGTAAATGGCAGAACGAAATGGACTCCCAGATAGCGACCAACGATAGATCCAACTTC
GGGTTGGTTGAAACCGACCAAGCCAGTATGCTAACCTCCGAGGATTTGATATCAACCTGG
GCGATGTATGCCATCGGATTGTGTGTCAGTTTCTTAGTGTTTTGGATGGAACTAGTTTTG
AAATGGTGTAAGCGTTTTAAAATAAGAGGAAGAACTAAATAA
>AaegIr146
ATGAGAGGTACTCTTTATTCAGTGTTGCTGATCGCTTCACTTCCGGTGCTCACGGAAGGG
CTTTCGCTGTCACAAGAACTACTCCTGTACACTACATCCGTCATTTAATACTACGCACAG
AAACACCCCGGACAGTTTGAGTGCGTATTTTACGATGTGTCAGCCGGAACCGACAATGGC
TGGTTCGGAACATTACTCGCGTCTCCTGCCTTGGGCAATGTCGCAAAGTACGTCATTGAT
GACAATTTTCGAATAAGCTACTCCAATTTTACTCACAAACCTCCGTTGACGGTTATCTAT
GTGGGAGAGCGCAATATGCTTCCATCGATGTGGACAAGTGCTATGAAGAGTGTCTTCTAC
ATTCTGGACAGCAATTCGGAACTGATGGTGCTGGTAAATGTTGAAAATCTCAACGCTTCC
ATCGGTTTTGAATACATGCTCGAAATGCTTAAATTCGACAAAGTAACCTTCGTTGGAACG
AGATCCAAGAGGGTTCTTCAAATGGGATTTGGTGGGGAACCATACAAATTAATGAGGACC
TATCCAAAACCTGAAGATTTGATCATCAGCAATGTCCGGAAGCTCAATGAACGACACATA
GGGATAACTTTTAACGCTGACGTATGGCATCCCGTACTGACATGGGTAACTGAAACAGCT
CGCTTTCTTAAAACTAGGATAAGACACTACCCAACAGTTTGTGGTGGCCCTCATGGTGTT
AGTGATTGCGTGCATCAATTATCCAAAGCTCTCCACATCGACATAGTCCTGGATCGAATG
GCCTCAAATATGTACGCACCGAACGCGCATCGAATGATTTTCGACTCCCAACCCATGTCT
CAAGTTCTTGTGGTACCCCAGGGCAGACCGATCAATGCGGTTGAAATGTTCACAAAACCT
TTCACTTGGGAAACGTGGATGGTTCTTCTGATGATGATAACGTTGCTTGAAATGATTAGT
TTGGTGTTTCCCGTAGTGTTCAAAAATGATCCATTCATGCTGTTGGTGTGTGGCTTTGAA
CGATATAATTTACATCACGCCAGTTTGAAAGAGAAATTCACTTTGCTACCATTAATTATA
TTCTTTTTCCTGGTGTTCAATGCATACGAGACGAAGCTCATTTCGTTCATGACAGAAAAG
CCGTCTATTGGAAACTTGAAAACCTTGAATGAAGTGGCTAAATCGAACCTCAAGATTATT
GCAGATCTTTCAGCTGATGAACGTGTGGTTAACGACACTTTCCTGGGACCACTGGTAATT
AATGACACTCAGATGGATGGATTGCTACTGGATGGAGTACATGCTTATCTGAGCAATACC
GTCATGGCTCCAGTCTTGGTTTCTTTGATGCAAAATTATGACTTCAAATTGCGTCGACCA
AAATATGTGCAGGTCAACGAACGGAGAGTAACTTCCGTTATATGTTACTGGATTGGAATG
AAAAGTCCGTTCGCTGAGACATTCTACTACACGCAAAAGGTATTTTTCGAAGCTGGACTG
CTGGGTAAATGGCAGAACGAAAAGGACTCCCAGGTAGCGACCAACGATAGATTCAACTTC
GGGTTGGTTGAAACCGACCACGCCAGTATGCTAACCTCCGAGGATTTGATATCAACCTGG
GCGATGTATGCCATCGGATTGTGTGTCAGTTTCTTAGTGTTTTGGATGGAACTAGTTTTG
AAATGGTTTAAGCGTTTTAAAATAAGAGGAAGAACTAAATAA
>AaegIr147
ATGTTGTCATTGCAAGTGTTTGCGAACGTTGACTCAATTCTACATATTAAAATTTTGCAC
CAAATCGAAAAACTGATTATTGAAACTGCTAATGAGCAAAGCGGGAAATTTGAATGCATA
TTTATAAACCTTAGTTCTGAAGGCGATGAATGGACCAACAACCTCGTCTTGTCACCCGAG
CTACGCCAACTTGCAAGATATATCCTACGGTTACCGCACATTGTAAACTACAACGATTAT
CCTCGAAAACCATCTATGGTAGTGATGCATGTTGCCAATGAAAATGAAGCCAATTATCCT
GAAGTAATGAATCAAGTTAGGCAATTCTTTGTTATGCTCGATTGTAATACACGCGTATTG
GTACTGGTTAATAACACTGCAAGCGAAAGTTTTCAAAACATTAAAGCACATCTAATCCGT
CTACAATACGACAAGGTCGCCTATGTTGTAATGGACAAAGAAAATATAGTTCGATATGAT
TTCACTGGAATGAACCGTATGACGTCAAACATTGTTCCTGAAGTTCAGCTATTTCAAAGT
ATGTTGTATAACTCAAGCAGGCGACCTATCAAAATTACTTCTTTATATAGTCCGTGGGAA
GTAGTAGCAATGTGGATTCTGGAAACATGCAACTATTTGCGGACAACCTATATTTTTGAA
AAAATGTGTGCCAATGATATGATACCAGCTGAATGTCTTCGATATTTGTACAATGGCAAT
CATGTTGATATGTTGGCAGACAGATTAAGGGGACTGAACAACATTCCACAAAACTTTCAC
GTTATCAACGATGTTCAACCACTTTCCCATGTGATCATAGTTCCACAGGGAAGACAATAT
ACAGTTATTGAGATATTCACAAAACCATTCACTTGGAAATCTTGGACTACTATTATGATA
CTTCTTTTTCTGGTTGAAGCAATCAGTGCAATCGTTCCTACTTCCATTAGAAACGATCCA
ATACTGCTGTCAGTTTGTGGTCTGGAAAGGTATAATTTACATCGAGCTTCAATTGGAGAA
AAATTAATAATGCTGTTTTTGATATTATTCTTTTTTGTTGTGCTCAACGCTTATGAAACA
AAAATCATATCATTTATGATAAATAAACCATCAATAGGGCAAATCAGAACTCTTCAAGAG
TTAAGAACATCTGGTATAAAGGTTAAAGCTGACATGAGAGGAAACCCAGATATTGTCAAT
GATACACTAATTGGTTCACTCTTGATACAGGATAACACAAAGCCTTTTACTTCAAAACTC
GACGGTGAGAATGCCTATTTGATGAACTCCATGTTGGCATCGTTTGCAATATCACTGTGG
TCCAATTATGACTTCAAGCTGCTTCGACCAAAATATGTAGTTATCGATGAACGTAAAGCT
ACTGCAGTTCACATGTACTGGTTTGATCCGAGAAGCCCATATTCGGAGATATTCCAATAT
ACTTTGAAGGTATTTTTCGAAAGCGGCTTGTTGTCAAAATGGGACGAGGACTACTATCAA
AAATTTCATACTGCAGACCGAGCTAAAAATCGGCACCTCATGGAAGCATATTTTAATAGA
TCTGAACTGGTAGCATTTAGCGATTTAACATGGATATGGATAGCTTGGTCAGTTAGTTTG
ACGTTTAGCTTGTTGACGCTTGTAGCTGAACTGTTAGTGGTAGCTTCTAAGCGTAGTCGT
ATAGATAGCATGGATCGTAATCCATAA
>AaegIr148
ATGCTACACATAGCAACAAGTTTGCTGATTTTATCGCCACTATTTTATTCTAAATCTAAT
GCAAATGCTCTTTCAAATGTGTTGTTTCAAACCGAACTGCTAATACTGCAAACTAAACAT
GAGCACTTCGGAAGGTTTGACTGTGTATTTGTGGATCTGAACTCAGAGCATCCGTTGTTC
GATGACTGGATCCAAAGCATCATATCGTCATCTAAGCTAAGCCAAATCACAAAATATGTC
GTCAACATAATGTTTAATACAACGTTGAACAGTTTTCCACGAAAACCAGGCTTGGTAGTG
ATGAGGGTTGATCAACAAAATCTCGAAGGGGTAATAAGTGAACACGTTGAACTGTTTTTC
TCTTCGATCGATTGCAACACTCGAGTATTGGTGTTGCTGAGCAACACCATGGATGAAAAC
TTCTCAAACATGGAACAAGTGTTAACCGAACTACAATTTGACAAGGTGGTCTATATGACA
GCCAGTGCACGACTGTTTATTAGAAGTGATGTTTCAGGATTATATAACACCTTCCAAAAG
ATAGGATTTGAAATACCACAGCTCTTCCGAAGTATTTTGTACAATTCAAGTGGTCGACCC
ATAAGAATTACTGCCCTATACCCATGGTACGTTGCATCCATGTGGGCAATAGAAACATCT
AAGTTCCTTCGAACTACGATTGGTTATTATCCGCAAATCTGCAGTGAACATACGATACCA
CTCAAATGTGTTATATTTCTGAACGGACAAAATCGCGTAGATATGTCCATGGACATTTTT
ACGAGGTTTTTCAATCTTCAACAAATGTACCACATCATACACGATGTTCAACCGACTTCT
CTAGTGGCACTTGTTCCCCAAAGTAGAAAGTATACTGTAGTTGAAATCTTCACCAAACCG
TTCACTTGGAAAACATGGGCTGCATTGATCATACTTCTTGCCTTGACTGAAGCAATTAGT
AAAATATTTTCTGACTTGTTCAAGAACGATCCTCTGCTACTGGCAATTTGTGGATTAGAA
AGATACAACTTACATCGAGCTAATGTACGCGAAAAATTTACTATGCTTTTTCTCATAATT
TTCTTCTATGTGGTCATCAGTGCCTATGAAACGAAGGTCATATCATTCATTACAAATAAA
CCATCAATTGAGCAGATAAAAACCATTCAAGAATTGGTAAAATCCGGTATGAAGATCAAA
TCGGACATGAGAGGCGACCCTTCGATTGTGAATGATTCGCTTATTGGTTCTCTCGTGATT
CATAACAACCCGAACGACAATAATTTCCATCTGGATGGAGCAAATGCCTATATGATGAGA
TCAGTATCGGCACAGTTTGTGACATCACTGTGGGCTAATTATGACTTCGAACATGGTCAG
CCAAAATATTTGACCATTGATGAACGTAGAAGGACTGATGTGCACGTGTACTGGCTCGAT
ACGAGGAGTCCCTATTCGGAGATGTTTCACTACACGCTGAAGGTGTTTTTCGAAAGCGGC
TTGTTGGAAAAGTGGCAAGAGAAATCTTTTCACAAGTATTGTGTTGCGGATAGAGCTGCT
AATAGACACATGATGGAATTTTACTCAAGCAGACTTGGATTGGTAACATTCGAAGATTTA
GTACTCTTATGGGCAGCATGGTTAGTAGGTTTAGCTATCAGCATACTGTGTTTTATGGCT
GAGCTGTTAATAAGAAAAATTGTGGAATACTTTTTCAAAGGAGTGTAA
>AaegIr149
ATGCATAACATCACAACAAGTTTGATAATTTTATCTCTATGGCTTCACTGCAATGCTGAT
GCAAATGTACCTTCCAATGTTCTGTACCAAACCGAGCGTAAAATCCTTCAAGCTGCAAAT
GAACACTTTGGAAGGTTCGACTGCGTATTTCTGGACCTAAACTCAGAACTCACGTTTTCC
GACGATTGGATCAACAGTATTATAACATCACCGAAGCTAGGCCTACTTCCAAGATATGTC
CTAAGTACAATGTTCAATCTTTCATTCAATAATTTCCCACACAAACCGGGTTTAATAGTG
AGTAGAGCTGCTCAACAATTTTCGCATGAAGAATTAAGCTCACGCATCATGAATTTTTTC
TACTCGATCGATTGCAATACTCGGGTGCTGATGCTGATGAACACCTTAGACAGAAGCTTC
TTGGGCATGCAACAACTTGTAACTAAACTGCGGTATGACAAGGTAGTCTATCTAATGGCT
AGCGAACGGCTTTTTGTTAGATGTGATGTTTCAGGAAAGTATTGTTCCAGTTATGGAATT
GACTTAGAAATACCGCACATCTTCCGAAGTATCCTACGTAACTCAAGCGGTCAACCCATA
AAAACTACTTCTCTACATCCATGGCATGTGGTAATTAGGTGGACAATAGAAACATCTAAA
TTTCTTAAAACCACAATTTCTCATTACTCGCGAATCTGCAATAAAAATATGACACCCATT
GAGTGTATAAATATCCTACTCGGAAGAAATGGAATGGACATGTCAATGGACCAATTTATG
ATTTTTTTCAATTATCCACAGAAGTATCACGCAATTCACAACGTTCATCCGAGTTCTCTA
GTGATATTAGTTCCCCAAAGCAGAAAATACACTGGTATAGAAATATTCACGAAGCCGTTC
GCCTGGGAAACGTGGATTGCATTGATAATCCTTCTTTCGTTGACAGAAGTATTCAGTACA
GTTTTTCCTGACTTGTTCAGGAACGATCCTTTGTTACTGGCAATTTGTGGATTACAGAGA
TACAATTTACACCGAGCTACTGTACGTGAAAAATTAACAATGGTTTTTCTCATAATTTTC
TTCTATGTAATCGTCAGGGCCTATGAAACGAAGGTTATATCATTTATTATAAACAAACCA
TCGGTAGAACAGATCAAGGATATTCAAGGACTAGTGAAGTCCGGACTGAAGATCAAAACT
GACATGAGAGGTCAACCCTCATTGGTAAATGATTCACTTATTGGAGCGCTCATGATTCAA
GAAGTCGCACAGGCTAATACTTCCATTCTGGATGGAAGAAATGCTTATATGATGAGTTCG
ATCATAGCTCCGTTTGTGACATCACTATGGTCCAATTATGATTTCATACATCGTAGGCCA
AAGTATGTGGTACTTGATGAACGGAGGAGCACTGGTGTTCTCTCGTACTGGTTCAACATA
AGAAGCCCATTTTCGGAGTTGTTTCAATTCACACTAAATGTATTTTTCGAAAGCGGTTTA
CTGGAAAAATGGCAAGAGGAATCTTTCTATAAGTATCGTGCTGCGGATAGAGCTGCTAAT
CGCCATATGGTGCAACTTTACTCCAACACACTTGAACTGGTAACATCCTCTGATTTAGTC
CTGTTGTGGGCAGCATGGTCGACAGGTTTAGCCATCAGTTTACTGTGTTTCATTGCTGAG
TTAGTAACAAGAAGAATTGAGTACATTTTTGTTAAATTCTATGAATATTTAGTCTTATCT
CTTTGA
>AaegIr150
ATGCATAACATCACAACAAGTTTGATAATTTTATCTCTATGGCTTCACTGCAATGCTGAT
GCAAATGTACCTTCCAATGTTCTGTACCAAACCGAGCGTAAAATCCTTCAAGCTGCAAAT
GAACACTTTGGAAGGTTCGACTGCGTATTTCTGGACCTAAACTCAGAACTCTCGTTTTCC
GACGATTGGATCAACAGTATTATAACATCACCGAAGCTAGGCCTACTTCCAAGATATGTC
CTAAGTACAATGTTCAATCTTTCATTCAATAATTTCCCACGCAAACCGGGTTTAATAGTG
AGTAGAGCTGCTCAACAATTTTCGCATGAAGAATTAAGCTCACGCATCATGAATTTTTTC
TACTCGATCGATTGCAATACTCGGGTGCTGATGCTGATGAACACCTTAGACAGAAGCTTC
TTGGGCATGCAACAACTTGTAACTAAACTGCGGTATGACAAGGTAGTCTATCTAATGGCT
AGCGAACGGCTTTTTGTTAGATGTGATGCTTCAGGAAAGTATTGTTCCAGTTATGGGATT
GACTTAGAAATACCGCACATCTTCCGAAGTATCCTACGTAACTCAAGCGGTCAACCCATA
AAAACTACTTCTCTACATCTATGGCATGTGGTAATTAGGTGGACAATAGAAACATCTAAA
TTTCTTAAAACCACAATTTCTCATTACTCGCGAATCTGCAATAAAAATATGACACCCGTT
GAGTGTTTAAATATCCTACTCGGAAAAAATGGAATGGACATGTCAATGGACCAATTTAAG
AATTTTTTCAAGTATCCACAGAAGTATCACGCAATTCACAACGTTCATCCGAGTTCTCTA
GTGATATTAGTTCCCCAAAGCAGAAAATACACTGGTATAGAAATATTCACGAAGCCGTTC
GCCTGGGAAACGTGGATTGCATTGATTATCCTTCTTTCGTTGACAGAAGTATTCAGTACA
GTTTTTCCTGACTTGTTCAGGAACGATCCTTTGTTACTGGCAATTTGTGGATTACAGAGA
TACAATTTACACCGAGCTACTGTACGTGAAAAATTAACAATGGTTTTTCTCATAATTTTC
TTCTATGTAATCGTCAGGGCCTATGAAACGAAGGTTATATCATTTATTATAAACAAACCA
TCGGTAGAACAGATCAAGGATATTCAAGGACTAGTGAAGTCCGGACTGAAGATCAAAACT
GACATGAGAGGTCAACCCTCATTGGTAAATGATTCACTTATTGGAGCGCTCATGATTCAA
GAAGTCGCACAGGCTAATACTTCCATTCTGGATGGAAGAAATGCTTATATGATGAGTTCG
ATCATAGCTCCGTTTGTGACATCACTATGGTCCAATTATGATTTTATACATCGTAGGCCA
AAGTATTATGTGGTACTTGATGAACGGAGGAGCACTGATGTTCTCACGTACTGGTTCAAC
ATAAGAAGCCCATTTTCGGAGTTATTTCAATTCACACTAAAGGTATTTTTCGAAAGCGGT
TTACTGGAAAAATGGCAAGAGGAATCTTTCCATAAGTATCGTGCTGCGGATAGAACTGCC
AATCGCCATATGATGCAACTTTACTCCAACACACTTGAACTGGTAACATCCTCTGATTTA
GTCCTGTTGTGGGCAGCATGGTCGACAGGTTTAGCCATCAGTTTACTGTGTTTCATTGCT
GAGTTAGTAACAAGAAGAATTGAGCACATTTTGGTGAAATTCTATGAATATTTAGTCTTA
TCTCTTCGATGGTTACGTATCTATGTACATGTATGTCATATAAAATATGCAAATAAATAG
>AaegIr151
ATGAACATTTTTGTTCTGATTCTTATCGGTTTTGGATTCAGCGTTGATGGATCTGGAACC
TCGGTGAAACGATTCCAGTGGATTAAACATGGGTTCGAATACATTGAAAGCGCTGCGGAA
GGATCACTCGATGTAGTTTTACTTGAAGATGCCTCTTCCGGCGATGTGGTTCGATCAACG
TTCAATCAATTTCGACGATTTTTGAGTGGCAAATCTGTTATTAAAATCGAATCCTCGAAA
TTGAATGCTTTCACAAAAAAGAAAATGCTATATGTGCTGGACGGATCGAACTTTAGAATA
CTGCAGAGGTCACTTTCACAAATTCGGCAGAGACGGTCAACCCTATCCGATAAGATATTC
GAATTCTTCTTTATCCTGTCGACTGCCAACTTGACATCCCAGCATAGATCACTTTTCCAA
GTACCCCTGTCCTGTCACATGATTTTTCTCCATATCACCGATGATGATCTTACCATCCAC
CGAGTTTCCGCAGCTAACTCCGCGCACGTGCGACAGTTCGACGAAACTTCATCCCTCGAG
CACATCTTCGATGACAGACCGGATTGGTACGGCTACAACGTTAACATATGGACTATCGTA
ACAAAACTCCCTTTCACCGGAATTATAAACGGTGTCCTGGGCGGCGTGGATGTCGAAGCC
TGCAAGGCAATCTTCACTTATGCCAACATGAGCTACCATATTATCATAGGTCAGCTCCCT
CGAGACTACCTACTGTTTCGTCGATCACTTGAACAGCTCCTCAGAAACGGTTCGATCCAT
TTGGTAATATCCCGAGTGGGTTTCAACAATCCTTACGGAGAGATCCTTGTGCTCCGCGAC
ACAGACGGTAGCTGCTTGCTGATTCCCAAAAGTCAAACGCGTAACTTCATCTACCACATC
GTACATCCGTTCGAGTTCAACACTTGGTTGTTGATCGCTGCCGTCATCCTCTTGGACGTA
ATCCTCGGTTCATTTTTTCCAATCGCTTTTCCTCATAATCTAGTCATGATCCTTCTGTTC
AAAGACTCCACACCCGACCATGAACAAACCCGTTGGACTCGATTTTACTGCTTCGCCTGT
ACGGTGTTGCTGTTTCTCTTGTCCAAAGCGTACCTCTCTAAAGCAGTTATCTACATGACA
CTCACACGTTACACTCCGGATATGAACAGCATCGCCGAGTTCATCAGCTCTGACATCCCG
TTACTGATCCAATCAGGAATCGCTTCTTTTCTTAATGATTCTGATCTAATGAATCAACTG
CTTTCCAAAACTATCGAAGACCCAAATTTCTACTTCCATTTGGACAGCAATCAGTATGCG
TACTTTGTACTATGCAGTTTCGGTCAGCAGCTCATTGATCGCCAAGTGATGGATAGTTAT
TTGAGACATGGTCGCGATGGTAAACGGATGTTCTACTTGTTGAACGAACGGGTCGAGTGG
AAGTTTAGTCAGATGGTTCTACAGTATCGATTCATGTACTACGCTCGATTCAAGGAAGCG
CTGAGCTGGCTGGACGAAGCAGGGTTATGGGACAAGTGGCTGAACGATGTCCAGAAAAAA
TACGATCAGCAATTGCAGTATGAACTGCGAGATGAGGGCGACATATTATTTCTGGAAGAT
TTGGTTGCCATTTGGTACGTAGTGGCTGCTGGATGGACCGTTTCCGGTGTTACGTTCCTG
GTGGAGATGATTTGGAACTTGCTGAAGAGATGTTCTGATCGGCGTGGTCATCGAAAAGCA
TGGTAA
>AaegIr152
ATGAATAAAAACAGTGAGATGAAGATACCTGGTTCGAAAATAGTCGTTCTACTCATAATT
GAACTTGTGTTTAGTATCTATGGATTTGATGACTCAGTGAATCACTTCCAGTGGATTAAA
CGTGGAATCGAATATATTCAAAGCACTGCAGAAGGATCACTAGATGTAGTTTTGCTCGAA
GATCCCTCATCCGGCGATTTGATGCGATCAATATTCCGCCAACTTCGGCGGTTTGTGAGC
AGCGAGGTTATTATTAAAATCGAATCAATGAAATGGAACATCCACACCAGAAAGAGGATT
ATTTATGTAATAGATGGATCAAACCTAAGAAAACTACAGATGTCTCTTCAGCAAATTAGG
CGAAAACGGTCCACCCTATCCAATAAGAGTTCCGAATTCTTCTTTATTCTGTCGACTACC
AACCTTTCGTCCCAGCATAGATCGCTTTTCCAAGTTGCTCTTTCTTGTCACACGTTTTTC
ATTCATGTCACCGATAATGATCTTATAAAAGAAGAAGAAGAAGAAGAAGAAGTGCACCGA
ATTTCTCCAGCCAACACCGCTGACGTGAGACATTTCAACGCAAATTCCTCCGTTGAGCTT
ATCTTTGATGACAAACCGGACTGGTATGGTTTCAACGTCAACATATATAGTGCCCCAAGA
CACTTCCCATATACTAGCATTTGCAACGGTTCCTGGTGCGGCGTAGACGTTGAAGCATTA
AAGGCAATCTTTGACCATGCCAATATGAGCTATCGTTTCATAAGGAAACAACAAAATCTT
GATCCTCTAGTGATCTATCGATTAGAAGAACAGCTACTCAGAAATGGTACTATACACATG
TTAACCCGAACTTTAGTACGTGGTCCGTTCGGAGAGGAGCTCTTACTCCGGGACACATTC
GGTGCCTGCTTGCTGGTTCCCAAAAGTCAACAACGTAACATCATCTACCACCTCGTACAT
CCTTTTGAATTCGACACTTGGATAGTGATTGCCGCCATCATCCTCCTGAACTTAATTCTC
GGGTTGGTTTTCCCTATCGCATTTCCCCACAATCTGATCCTGATCCTTTTGTTTGGAGAC
TCCGTAGCTGACCATGAACAAACCCGTTGGACTCGATTTTACTGCTTCGCCTGTACGGTG
TTCCTGTTCCTCTTGTCCGAAGCATATCTTGCCAAAGCGATTATCTACATGACGCTCACG
CGCTACGCTCCAGATATGAAGACCCTCGCTGAGTTCTCTGCTTCTGGTATCCCGTTACTG
ATCCAATTGGGAGCTAAACGTATTTTAAACAATTCCAAACGGATGAGTCAACTTTTTCCA
AATTCGGTCGAAGACCCCTACTTTTACTTCCATCTGGACAGCAATAAGTATGCATACATT
TTGCCCTGCATCCTAGGTCAACAGCTGATCAATCGCCAGGTGAAGGACCATTATTTGAGA
CATGGTCGTGAAGGTAAAAGGATGTTTTACTTGCTGAATGAATGGATTGAAAGGTCGTAT
GGCCATATGACGATTCATTATCGGTTCCTGTACTTTGCTCGATTTGAGCAGGCAATGAAA
TGGCTAGGCGATACAGGTTTGTGGGACAAGTGGCTCAACGATATCCAGATAAAATACGAT
AAAGAAATGCAGTATGAGCTTAGGGATGAGAGCGACATACTGTTTCTGGAAGATTTGGTT
TCAGTTTGGTATGTGGTGGCTGGTGGGTGGACCGTTTCCGCTTTGGCGTTCGTGGTGGAG
GTTGCTTGGAATTGTCTGAAGAAAAATTGCAAACGATGGATACTACGATGCTGTTCGATG
AGATTCTTCAGTCTGTCAAGCATGATGTTTTGA
>AaegIr153
ATGAATAAAAACAGTGAGATGAAGATACCTGGTTCGAAAATAGTCGTTCTGCTAATAATT
GAACTTGTGTTTAGTATCTATGGATTTGATGACTCAGTGAATCACTTCCAGTGGATTAAA
CGTGAAATCGAATATATTCAAAGCGCTGCAGAAGGATCACTAGATGTAGTTTTGCTCGAA
GATCCCTCATCCGGCGATTTGATTCGATCAATATTTTGCCAACTTCGGCGGTTTGTGAGC
AGCGAGGTTATTATTAAAATCGAATCAACGAAATGGAACATCCACACCAGAAAGAGGATT
ATTTATGTAATAGATGGATCAAACCTAAGAAAACTACAGATGTCTCTTCAGCAAATTAGG
CGAAAACGGTCCACCCTATCCAATAAGAATTCCGAATTCTTCTTTATTCTGTCGATTACC
AACCTTACGTCCCAGCATAGATCGCTTTTCCAAGTTGCTCTTTCTTGTCACACGTTTTTC
ATTCATGTCACCGATAATGATCTTATAGTGCACCGAATTTCTCCAGCCAACACCGCTGAC
GTGAGACATTTCAACGTAAATTCCTCTGTTGAGCTTATCTTTGATGACAAACCGGACTGG
TATGGTTTCAACGTCAACATATATAGTTCCGCAAGATCCTTCCCATATACTAGCATTTGC
AACGGCTCCTGGTGCGGCGTAGACGTTGAAGCATTTAAGGCAATCTTTGACCATGCCAAT
ATGAGCTATCATTTCATAAGGCAACAACCAAATCTTGATCCTCTAGTGTTCCGTCAAACA
GTAGAACAGCTACTCAGAAATGGTACTATACACATGTTAACCCGAAATTTTTTCCGTGAT
TCGTACGACGAGGAGCTCTTACTCCGGGACACATTCGGTACCTGCTTGCTGGTTCCCAAA
AGTCAACAACGTAACATCATCTACCACCTCGTACATCCTTTTGAATTCGACACTTGGATA
ATGATTGCCGCCATCATCCTCCTGAACTTAATTCTCGGGTTGGTTTTCCCTATCGCATTT
CCCCACAATCTGATCCTGATCCTTTTGTTTGGAGACTCCGTAGCTGACCATGAACAAACC
CGTTGGACTCGATTTTACTGCTTCGCCTGTACGGTGTTCCTGTTCCTCTTGTCCGAAGCA
TATCTTGCCAAAGCGATTATCTACATGACGCTCACGCGCTACGCTCCAGATATGAAGACC
CTCGCTGAGTTCTCTGCTTCTGGTATCCCGTTACTGATCCAATTGGGAGCTAAACGTATT
TTAAACAATTCCAAACTGATGAGTCAACTTCTTTCAAATTCGGTCGAAGACCCCTACTTT
TACTTCCATCTGGACAGCAATAAGTATGCATACATTTTGCCCTGCATCCTAGGTCAACAG
CTGATCAATCGACAGATGAAAGACCATTATTTGAGACATGGTCGTGAAGGTAGAAGGATG
TTTTACTTGTTGAACGAATGGATTGAAAGGTCGTATGGCCATATGACGATTCATAATCGG
TTCCTGTACTATGCTCGACTTGAGCAGGCAATGAGATGGCTAGGCGATACAGGTTTGTGG
GACAAGTGGCTCAACGATATCCAGATAAAATACGATAAAGAAATGCAGTATGAGCTTAGG
GATGAGAGCGACATACTGTTTCTGGAAGATTTGGTTTCAGTTTGGTATGTGGTGGCTGGT
GGGTGGACCGTTTCCGCTGTAGCGTTCTTGTTGGAGGTTGCTTGGAACTATCTGAAGAAA
AATTGCAAACGATGGATACAACGATGCTGTTCGATGAGATTCTCCAGTCTTTCAAGCATA
AAGTTTTGA
>AaegIr154
ATGAATAAAAACAGTGAGATGAAGATACCAGGTTCGAAAATAGTCGTTCTGCTAATAATT
GGATTTGTGTTTAGTATCTATGGATTTGATGACTCAGTGAATCACTTCCAGTGGATTAAA
CGTGGAATCGAATATATTCAAAGCACTGCAGAAGGATCACTAGATGTAGTTTTGCTCGAA
GATCCCTCATCCGGCGATTTGATTCGATCAATATTCCGCCAACTTCGGCGGTTTGTGAGC
AGGGAGATTATTATTAAAATCGAATCATCGAAATGGAACATCCACACCAGAAAGAGGATT
ATTTATGTAATAGATGGATCAAACCTAAGAAAACTACAGATGTCTCTTCAGCAAATTAGG
CGAAAACGGTCAACCCTATCCAATAAGAGTTCCGAATTCTTCTTTATTCTGTCGACTACC
AACCTTACGTCCCAGCATAGATCGCTTTTCCAAGTTGCTCTTTCTTGTCACACGTTTTTC
ATTCATGTCACCGATAATGATCTTATAGTGCACCGAATTTCTCCAGCCAACACCGCTGAC
GTGAGACATTTCAACGTAAATTCCTCTGTTGAGCTTATCTTTGATGACAAACCGGACTGG
TATAGTTTCAACGTCAACATATATAGTTCCGCAACATGCTTCCCATTTACCATCATAATC
AACGGTTCCTGGTGCGGCTTAGACGTTGAAGCATTTAAGGCAATCTTTGACCATGCCAAT
ATGAGCTATCATTTCATAAGGCAACAACCTAATCTTGATCGACTAGTGAGCCATCGATTA
GAAGAACAGCTACTCAGAAATGGTACTATACACATGTTAACCCGAAATTTTTTCCGTGGT
CCGTACGGAGAGGAGCTCTTACTCCGGGACACATTTGGTGGCTGCTTGCTGGTTCCCAAA
AGTCAAAAACGTAACTTCATCTACCACCTCGTACATCCTTTTGAATTCGACACTTGGATA
GTGATTGCCGCCATCATCCTCCTGAACTTAATTCTCGGCTTGATTTTCCCTATCGCATTT
CCCCACAATCTGATCCTGATCCTTTTGTTTGGAGACTCCGTAGCTGACCATGAACAAACC
CGTTGGACTCGATTTTACTGCTTCGCCTGTACGGTGTTCCTGTTCCTCTTGTCCGAAGCA
TATCTTGCCAAAGCGATTATCTACATGACGCTCACGCGCTACGCTCCAGATATGAAAACC
CTCGCCGAGTTCTCGGCTTCTGGCATCCCGTTACTGATCCCATTGGGAGGTAAACGTGTT
TTGAACAATTCCAAACTGATGAGTCAACTTGTTTCAAATTCGGTCGAAGACCCCTACTTT
TACTTCCATCTGGACAGCAATAAGTATGCATACGTTTTGCCCTGCATCCTAGGTCAACAG
CTGATCAATCGCCAGGTGAAGGACCATTATTTGAGACATGGTCGTGAAGGTAAAAGGATG
TTTTACTTGTTGAATGAATGGATTGAAAGGTCGTATGGCCATATGACGATTCAATATCAG
TTCCTGTACTACGCTCGATTTGAGCAGGCAGTGAGATGGCTAGGCGATACAGGTTTGTGG
GACAAGTGGCTCAACGATATGCAGATAAAATACGATAAAGAAATGCAGTATGAGCTTAGG
GATGAGAGCGACATACTGTTTCTGGAAGATTTGGTTTCAGTTTGGTATGTGGTGGCTGGT
GGGTGGACCGTTTCCGCTTTGGCGTTCGTGGTGGAGGTTGCTTGGAATTGTCTGAAGAAA
AATTGCAAACGATGGATACAACGATGCTTTTCGATGAGATTCTTTAGTTTTTCAAGCAAG
AGGTTTTGA
>AaegIr155
ATGTCCATCCTAAATGCTTTCTTGTTACTACTTCTCACTGGCAGCGGTAACGCTTACGAC
CAAGTTGTGCGAAATATAGAATTTCTACATCGAATTATAGTGGAAGGTCTTTTGGTAGAC
AAAACGACAACTGATCTAATCTTCATGAACTTCAAACTGCCAGAGTTCGTCGATTTACTT
GATTCATTGCTTCAGAGACTCCATCAGTCTTTACTTGTCCCCTGCTTTATTGATGCCAGA
AGTCGTCACGGCAGGACCAGACAGATAATTGTAGTTGCTACGCCAGACCATCAGACGCTG
GAACACCTGTACATAAAATATTTCGGTAGACAAAGCGTTCCTGCCAACGAGCAGCTCGAA
AACTCTTCAAACAAACACGTGATAGTTGTAACAACCAATTTTAAAGAGTTGCGTTCAATA
TTTGCTCATACTGTTGGATATCTCAAAACATTCAACTTTATCGTCTTAGTATATTCGCAA
ACAGTAGGACATGTTCTAACACTTGGCAAGGGTAGATATATCAGGACCTCTAAATGGAAT
GCGACGTTCAGTACATTGCTCGCTAATAGACGGTACGAATTTCATCCCAAACCATATGCC
TTTGGAGCAATTCTCAGAACACCATGGGTAGTGTCACAGGACGGCCGCATAGATGGACTA
GATGTTACTGTTTTCAAAACCATCATGAACCATATCGGGCAGGCGTATAAAATCATCATC
GTGGAAACAGGAAACATCACTGCCACTGTAGACACAATTGAAGACATGTTCTATAAAGCG
GAAATTGCTGCATATATTAACAGACAAGGATTTCCATCGGAATATGCTGTGGAAATGATG
ATTCCTCACACCGATGGCTTATGTCTCATGGTTCCTAAAACGCAGTCACTATACCTGTTC
CATCATTTGCTACAACCTTACGAGTTGCAATCGTGGATATTTTTCTGTTGTTTCTTGTTC
GTCATCGGGGTCATCAGCAGCATATGGCACAAGCTGTTTCATCAGAATATCATATTGACA
CTGTTCTGTGGAGCATCCCTCTCGGAACACAGAATGCGAAGATTTGAGCGTTTCCTGACG
GTTGGATCATCCTGCTTATTGACCGTTCTGTTCGAGGCCTATCTCGTAAAATTCATCACC
CACATGACCACTTATCGATTTGTGCGTGACCCGACCACAATTGATCAGTATTTGAAATCT
CCCGGCAAGCTGTTGGTTCATGAACTGGTAGTCAACGCAACGTTGGAAATAAGAAAAGAT
TTGGATCGGAAGATAGTTACAACTCCGTCAATGACCTACGATATAACGAATCTGACCTAC
GGTTATGTGCTGAAATGTTCCTCGGCAAAAACGATGCTTGTCGAAAGGGCAGAGTATGAT
CAGCAAACCTTTGGACACAATGTTCGCCCGCCGTTCCACTTGATATCGGAAAAGCTAGAA
GTATTTCACTCCCACTACTCATTTGCCAGTGACGAAATGTGCTACACGTATTTCAAACGC
TACTTCAACTGGCTTTTCGATTCGGGGCTGATCGATTATTGGGAGAAAAACGCCGAACAG
AAATACTCTTTTCCACCTGGTTATGAATTGACGGAGAGCGTGCTGCTGGATCTGGAAAGC
TTGCAGCTGGTGTGGGTTGTTTTCGGTATCGGTATAGCTATTTCGAGTGTTGTGCTACTA
TTGGAACTTATTCTTGGTGCTATCGTGGCATGGGTTTCTGAAGATATCGTTTTAAGTTCA
TTCAACCTGATTTAG
>AaegIr156
ATGCATATCTCATGGTTTGTCTCCTTACTACTTCTAACTGACGGTGGCAACACTTGTAAC
CAACTCACACGAAATGTAGAATTTCTGCACCGTATCATAATGGAAGGGCTAACAGTAGAC
CAAACGACAACCGATCTACTGTTCATGAACTTCAAACAGCAGGAGTTTATCGATTTGCTT
GATGCATTGCTGGAGAGGCTTCGTCAGTCCACACTGTTTTCCGCTTTCATTAATGCCAGA
AGTCGTCACGGTAGGACCAGACAGATAATTGTTGTCGCCGCGCCGGATCATCCGATGCTT
AAGGCTCATTATTTCGAATACTTCAGTAGACTAAGCATTCCCGCCGACGAGCAGCTTGAA
AACTCTCCAAACAAACACGTGATAGTTGTAACAACCAATGTGAATTATTTATATAAAATA
TTTACTGCAACTCTTGATTGCTTCAAAACATTTAATTTCATTGTGTTGGTTTACTCGGAA
TTAACCGGACACATTTTTACTCTCGATCGGAACAGATATATCAATCCCGCTGACTGGAGT
TCGCCGTTCAATACAGTGCTCGCTAATAGGCTATACGAACCTCATCCCAATCCAATTATC
CTTGGAGCGATCGTCAAACGACCGTGGATAGAGATGAATGAAGGTCGACTGAGTGGATTG
GATATCACTGTATTCAAAACCATATTGAACCACATAGGGCAGTCGTACAAATTCATCATC
ATAGAAACAGGTAACGTCACTGCCACTGCTGACGCAATTGATGCCATGTTTTTAAAAGGA
GAAATCTCCGCATATGTCAATAGAATTGGATTTCTGTCAGAATGGACAGTGGAAATGTGG
ATCCCTCATACGGATGGATTATGTCTTATGGTTCCAAAAACACAGTCGAGATATCTATTC
CAGCATTTGCTGCAGCCCTACGAGTTTACTTCGTGGATATTGTTCTGCTCTTTCTTGCTG
GTCATCGGAGTCGTCAGCAGCTTATGGCGTAGGATGTTTCATCAGAACCTTATACTGACA
CTTTTCTGTGGCTCATCCTACTCTCATCACAGAATGCGAAGAGTTGAACGATTTCTGGTA
GTTGGATCATCATGTTTGCTGACTATTCTGTTTGAAGCATACCTAGTGAAATTCATTACC
CACATGACCACTTATCGATACGTGCGTGACCCAACCACAATTGACGAGTATTTAAAAACT
CCCGGTAAGCTGTTAGTGCATGAACTCGTGGTCAACGGAACGCTCAAAGCTAGAACAGAT
TTGGCACACAAGTTGGTTGTTACTCCATCGATGGTCTATGATATCGGCAATCTGACCTAC
GGTTATATGCTGAGATGTTCCTCTGCTAAGTCGATGCTTTCCCTAAAAGCAGAAAGGGAT
CGGCAGACCTTCGGCTACAATGTTCGTCCACAATTCCACGTGATACCGGAAAAGCTAGAA
GTTACTCACTCACGCTACACATTCGGCACTAAGGTATTGTGCTACGCGCATTTCAAACGT
TACCTCAGCTGGCTCTTCGATTCAGGGCTGATGAACTATTGGGAGAAAGGAGTTGAGCAA
AAGTACTTTTTCCCACCCGGTTACATGTTCAAGGAGAGTGCTGTGCTGGATCTGGAAAGT
TTGCAGCTGGTATGGGTTGTCTACGGTATCGGTATTGCTATCTCAAGTGTTGTTCTACTG
TTAGAATTGATACTTGGAGCAATTGTTTCTTGGCTTGCTGCATATATTGTTTTACGTTCA
GTTGCCTTTTAA
>AaegIr157
ATGAACCGCATTCTTCGTGAAGGGCTCAAAGACGATCATTCCACAACTACCGATGTATTA
TTTGTGAACTTCGTAGAACCAGAATACGTTGAGCTGCAGGATGCGGTTATTGAAGGACTG
AGGAATGAAACTTCCCTTGCAACGATGTTCATGAACTCAAGAAATCGTTTTGCGCGGAAC
AGACTGTTTCTTCTGGTAGCGACACCTTCTTTGGACTCATTTCTAAACTCTTTTGACACC
GTTTTAAGACCGACCATTACTGATCAGCAGCTGGTGGAAAATTCCCATACCGTACACGTG
ATTGCGATTGTTTTGAATTGCGATCTTGGAAAGCAGCAATTCATGCATCTTATGGCATAC
ATTCTGGGTTGGTTCAAAACCCATCAACTCCTCATGGTGGTTTCAACTCCTTCCGAGGCG
CAAATCTTTTCTGCTGCTAGGAACAAGAAACTCTACATTCTGCACTGGAATGCCTCGTTC
TATGACCTGTTTTACAACAAACCGTTCGAGAATCTCGCTTTGCAGTACTTTGCTGCTGTG
CCATCCGTCCCACGTGTATTCTACCAGGATGGCAATTTCGATGGTCTGGATGTAACCGTC
TTTAATACGATCACGGCTCACCTCAACATCTCGTACAAAATTATCTACGTGACTCACCCT
AACCTTACGGTTAAAATAGCGACGATTGAACAACTTTACAAAAATGGCACCATTTCCGGA
TTGATCAACCGTAGTGGTGGTATCGAAAAAACGGTAGCATTGATGGCGCTTCCATATCAG
GACGGCCAATGTATTCTAGTTCCAAAATCACAACGGAAGTATCTGTTCTATCATTTGCTG
CAACCGCTAGCACCATCATCGTGGCTGCTGTTGTGCGGATTGGTGTTTATCGCAGCATTT
GTAAGCGCTTTTTGGTCAAGGTGGTTCCATCAAAACTTGGTTCTGTCGCTCTTTTGTGGA
TCAACTGTACGAAATCATCGAATGCAACGATTGGAGCGCTTTGTAGTTGTGGGCGGTGCT
TTCCTCTTCACGATACTAATCGAAGCGTATCTGGCAAAGTTTATCTTTCATATGACCACC
TACCGATACGAAAGAGATTCCCAGACAATCGACGAATTCGTTGAATCTCCGCACATGCTC
CTTGTACAACCAGTGTTGGTAGAAATGTTGTTAGAAATGCGAAGTGATTTCGAGAACAAG
CTCATTGCCATTCCGGATCTTGGCCTTGAATATGATATTATCAACAACACCAGATACGGA
TACATCGTACCATGTATGATTGGAAAAGCTAAACTGGTTGAACGAGCTGCGTACGATCGG
CTGATACATGGCACCAATGTTCGTCCGCCGTTTTATTTGATTCCGGAAAAGCTGCAGACG
GAACAGTTGTTCTACCAATTCGCCGCCTACTCGCTACACTTTGCCCACTTCAAGCGCTGC
TTCGACAGACTGTTCGAAACGGGATTGACGGACTTTTGGGAGAAAAAATTTGAACGACAG
TACTATGTGAATCCTGCATTTGAGTATACAGACACTGTCGTTTTGGACATGGACCGGCTA
CATCTGCTGTGGATCATATATGGGATCGGTAATGTGGCCTCACTTTTAACTTTCGTTGGC
GAACTGGTCATGCAATCAAAGAGATGCTGCGCTGAATGTGTTGCTATTGAGGGTTTTGCG
GCGAAATGA
>AaegIr158
ATGAATCTGTTGCTGACTACAATTACCTGGAGTATGCTCTCTACCATGAGCAGGGGTCAG
ATCCTCCTAATTTCGATTAAAGCCGATTTCCTGTGTCGGATCCTTCAGGAAGGGCTGTCA
GCGGATCAGGTCACAACAACAGACGTGTACTTTATGAACTTCGTCCAGCCGGAATACATC
GAGCTGCATGATGCGGTCATTAGGCGACTCAAGATGAAATCCTTGGCTTACACAATGTTC
TTGAATACAAGAAACCAATTTGCTCGAAATAGGCTGTTTCTTCTGATAGCTGTTCCACAG
TTGGACACCTACAAAAACTATTTGGACACCGTTTTGGGACCGACCTTAACGCACCAACAA
CTGGCGGAGAATTCCCAAACCATTCACGTAATTGCAATAACGTTGAACATCAATCTAGGA
AAACACGAATCAACGCAACTGTTGAAAACCACTCTTGGTTGGTTCAAAACACATCAATTC
ATTTTGGTGTCCTTTACTTCTTCCGAAGCGCGAATTTATACCGTTTCTAGGAACATGTCG
ATCCAAAAGCTGCACTTGAATGACACATTTTATGATTTGTTCTACAACAGACCGTCCAAA
AACGTTCCTCCACAGTATTTTGCTGCCATGCAGTCACAACCACGTGTAATCTACCGGGAT
GGTCATTTCGAAGGGTTGGATGTAACCGTCTTCAACACGATTATGGGCCACCTCAATCTA
TCGTATCGCATCATCTATGTTTCGGAAACTGATCCGTCCTTAAGGAAAATGAAAATTGAG
AAACTTTTCAATGAGATTGCCGTCATTGGAATGCTTAACCGAGGTAAGATAGTGATGAAA
GCTACCTTATTAATGACACTTCCGAACCAGGACGGATTGTGCATCCTGATTCCGAAATCT
CAACATAAGCACTTGTTCTACCATTTACTGCAACCGCTAGAAACATCATCGTGGCTAATG
CTGTGTGGATTACTTTTCATCGGAGCATTTTTCAGCGCTAGATGGTCAAGGTGGTTCCAT
CAGAATTTATTGCTTTCATTGTTTTATGGATCGACCGTTAAGATGCATCGAATGCATAGA
CTGGAGCGCTTCATAGTTATAGGCAGTGCTATTTTCTTTACGGTGCTCTTCGAGGCGTAT
CTTGCGAAATTTATCTTTCATATGACCACCTTTCAATACGAAAGGGACCCTCAAACATTC
GATGAATTTGTTGAATCGCCACATATGCTTTTAGGGTTATCTATTACCATGAAAGCTTAT
ACAGCAATAAGAAGTAGTCTAGAAACTAAGATGATTGGCGTACCGAAGCTTGATTACAAT
ATTATCAATAACACTGAGTACGGATATATTCTACCTTGCACGAGTGCAAAAACCATACTT
GGTGAACGAGCTGAGTACGATCGGCTGTTATATGGCACCAATGTTCGACCGTCGTTCCAC
TTAGTTCCGGAAAAGATCGAGATTCATCATCTAGTCTACCATTTCTCTCCATACTTTTTC
TACTACGCGCAGTTTAAATTGAACTTTGACCAATTATTCGAAGCGGGTTTCACTGATTTA
TGGGAGAAAAATATGGAACGACAACACTACGTGAACCCTGCATTCGAGTTTACAGATACC
GTCGTGTTGGACATGGAGCGTTTGCATCTTCTGTGGGCTATTTATGGAATTGGAAGTTTC
GTTTCTCTATTGGCTTTCATTGGGGAATTGGTGATTCAACAGGTAACCTGGAACAAATTT
ATACCTCTAACGATTCAAAACAAGATTACGGCCATGAATTGA
>AaegIr159
ATGTATCTGTTTCTGGCTGCAATCACTTGGACTTTGCTCGCTACCATGAGCGGGGGTCAG
ATTCGTCAAGTTTCAATTACAGCCAATTTCCTGTGTCGGATCCTTCAGGAAGGGCTGTCA
GCTGATCAGGTCACAACAACCGACTTATATTTTATGAACTTCAACCAGCCAAAATACATC
GAGCTGCAGGATTTGATCATAAAGGGACTCAAGAAGACATCCTTCACTTATACAATGTTC
TTGAATGCAAGAAACCAATTTGCACGGAATAGACTGTTTATTCTGATAGCTGTTCCACAG
TTGGACACGTACCAAAACTATTTGGACACCGTTTTGGGACCGATCATAACGCACCAGCAA
CTGGCGGAGAATTCCCAAACTATTCACGTGATTGCGATAACGTTGAACATCAGTCTAAGG
AAACACGAATCAAAGCAGCTGTTGACAATTACTCTGGGTTGGTTCAAAACACATCAATTC
ATTTTGGTGACCTTTACTTCTTCCGAAGCGCGAATTTATACCGTTTCTAGGAACATGTCG
ATCCATAATCTTCAAATGAATGATACATTCTATAATTTGTTCTACAATAGACCGTCCGAA
AACGTTTCTCCACAGTATTTTGCTGCCATGCAGATACAGCCACGTGTAATCTACCGGGAT
GGTCAATTAGAAGGATTGGATATAACCGTCTTCAGCACGATTATGGACCACCTCAATCTA
CCATATCGCATCATCTATGTTCCGGATACTGATCCGTCCTTAAGGAAAATGAAAATTGAG
AAACTTTTCAATGAGCTTGTCATCATTGGAATGGTTAACCGAGGTGAGGTAATGATGGAA
CCATCCTTACTAATGACACTTCCGTACCAAGACGGATTGTGCATCTTGATTCCGAAATCG
CAACATAAGCACTTGTTCTACCATCTACTGCAACCGCTAGAAACATCATCGTGGCTAATG
CTGTGTGGATTACTTTTCATCGGATCATTTTTCAGCGCTAGATGGTCAAGGTGGTTCCAT
CAGAATCTAATATTGTCTTTATTTTATGGACCGACTGTTAACACACATCGAATGCATAGA
TTGGAGCGCTTCATAGTTGTCAGCAGTGCTATTTTCTTTACGGTGCTCTTCGAGGCGTAT
CTTGCGAAATTTATCTTTCATATGACTACCTTTCAATACGAAAAGGACCCAGAAACATTC
GATGAATTTGTTGAATCGCCGCATATGCTGTTGGGATTATCTATTTCCATGAAAGCTTAT
ACAGCAATAAGAAGTAGTCTAGAAACTAAGATGATTGGCGTACCGAAGCTTGATTACAAT
ATTATAAATAACACTAAGTACGGATACATTCTACCTTGTACGAGTGCAAAAACCAAACTT
GGAGAACGAGCTGCGTACGATCGGCTGTTATATGGCACCAATGTTCGACCGTCGTTCCAC
TTAATTCCAGAAAAGTTGGATATTCATCAATTAGTCTACAATTTCTCTCCATACTTTTTC
TACTACGCGCAGTTTAAATCAAGCTTTGACAAGCTGTTCGAAGCGGGTTTCACCGAGTAT
TGGGAGACATATATTGAACGACAATACTATGTGAACCCTGCATTCGAGTTTACAGATACC
GTCGTGTTGGACATGGAGCGTTTGCATCTCTTGTGGGCTATTTATGGAATTGGAAGTTTT
ATTTCTCTTTTGGCTTTTGTTAGTGAACTTATGGTTAAAAGAATAATCGGTTAA
>AaegIr160
ATGCATCCAGTAGTGCTAGTTTCACTTGTCCAAGTTTTTGGCTGCTTTCACCATCAGCTT
TCCAACCCAACAGAGTTGTGTATTGCTACGCCACCTCAATCAGATCTGCAATGGTTGGAT
ATTTTAGACGGTATTCTTCCGGCAATGAGCTGTCCGCAGAGAATGGTTTCTACACAAACC
ACTGGAACTGTTTCTAGATCATGCAAGCTCGTGTTGTTTCCACTAACAGGACATAGTACA
ACCAAAATATTGCAGCATATTATCCTGGAAAACAGTGCAGTTCGTTTCTCGCCATTCATT
TTCTTTGGATTCAAATGTCAACTAAAATTTAGCTTGAGTACATATCAAATGTTGTTGAAG
CAGTTTAGATTGATGAGATCGTTATTGGTGGAACTGTCTGAAGGTCGAGAACGCGTTTTT
AAATTCAATTTTCTAACGGATCAACTTGATGAGGTTAGCTGGAAAGACCTTTCGGAATTG
CCAAACGTAGATATTGTAAAAAATACTCATGGATATCCATTTCTTTGTGAGTTGCAACAT
AGTGTGAATGTTCTGTTTGCGCCTTTTCAGTTACTTGTTCATACTTTTGCTGAGCACGTG
AATGCTTCTTTGCGGTTGTTACCAAATCCTTGGATAAAAATGCCCCTTAATTGGTATACT
GACAATAACATTGAATTGAGAGTGAGACATATTGTAATGGAGAATTTAGGAAATTTACAT
ATTGTAGTTGACCATGAATTCGATGGACTGTGTCTTCTAATTCCAGAACAGTATTTAAAG
CCTTACATTTTATACCTCAACGTGCCATTTCAAACACATCTCTGGATCTTGACTGCTTTT
CTTGTGATATTTTTTAATACATTCAAACAACTCAAAAAATTCTTCCTGCAAACTCATGGT
AGAAAAGTAAAAATATTGGTCCAAATGATACTCATTTCGGCAACATGGATAGAATTTGTT
CTTTGTGAAGTGTATGTCGTGAAATTAGTTTCATTTATATTGAGTGTCAAACGCGTACCT
CACTTACGATCGATAGAAGAATTCAACCGATCTGCGCTCTCAATCTACGTGATGGATGAT
CCTGAGTTACGAACTTCAGCGCAACAATACTTTTCCGTCGACCGTTTGGTGTTTGGAACT
AAGAATACATTTAGCATTTACCCACTTGAAACAAACACCACATATATTATCAATTGCAAC
ATTGCACAAGTGATAGCAGCAATACCGTGGAATTGGGACCCTAACACTAGTATGCGAAAG
TTCTATATGCTGCCCGAGCGAATTCATTGGTTTATGTCCACGACCGCATTCATACCGATG
AGTCCGATGTTTCAAAAATACAAACTAGTAAGCAACTGGGTGTTTGAGTTGGGACTGTGG
AACAATTGGGAATCTAAGCTCCTATCTTCTTATGGACGGTTGCCCGAGCGTAAATGTTAC
ACTCTTGAGTTTGACGATTTGGTTTCGATGTTTTGGTTACTTATATTTAGTGGAGTTGTT
GGTTTGGCGATTGTTTGGATTGAATGTGCTGTTGCACAGTTTAGTAAGTAA
>AaegIr161
ATGTTCGTTATTTTAATATCAGATGACGCATTCCCATCAATCCGGCAAAGAATCATGCAT
CCATCAGTGCTAGTTTCTCTTGTCCAAGTTTTTGGCTGTTTTCACCATCAACTATCCAAC
CTAACAGAGTTGTGTATTGCTAGGCCACCTGAATCAGATCTGCAATGGTTGGATATTTTG
GACGATATTCTTTCCGCAATGAGCTGTCCGCAGAGAATAGTTACTATACAAATCACTGGA
ACTGTTTTTAGATCATGTAAGCTCGTGTTGGTTCCACTAACAGGACACATTCTGGACAGC
ATAGTCTTATTATTGGAGCATATTATCCTGGACAACAGATCAGTTCGTTTCTCGCCAATC
ATTTTCGTTGGATTCAAATATCAACTAAAATTGAGCTTGAAGGCATATCGAATGTTGTTG
AAGCAGTTTAAATTGATGAGATCGTTATTGGTGGAACTGTCGGAAGGTCAAGAACGCGTT
TTTAAATTCAGTTTTTTAACGAATGAACTTCAGGAGGTTAGCTGGAGAGACCTTTCGGAA
TTGCCAAACGTAGATATTGTGAAAAATGTTCAAGGATATCCATTACGCTGGGAGTTTCGG
AACGTTTTGAGCGTTGAGTATTCACCTTTTCCACACCTTGTTGAAATTTTTGCTGAATAC
GTGAATGCCTCTTCACAGGGGATGGAGATTTTTTTGCTAAGGGCTCCATGTGAGTCTTCT
ATTGAGGATGACATTGATTTGGTACTGAAACATATTGTACTGGAATATGTTGGAAATTTA
AATGTCGTCGTAGACCATAAATTCGATGGACTGTGTCTGATAATTCCAGAACAGTCTATA
AAGCCATATATTTTATACCTCAACGTGCCATTTCAAATGCATCTCTGGATCTTTACCGCT
TTTCTTGTGATATTTTTCAATACTATCAAACGATTCAAAAATTATTTTTTCCAAGCCTAT
GGTAGAAAAGTAAGAATATTGGTCCAAACAATACTCATCTCTGCAAGATGGATAGAATTT
GTTCTTTGTGAAGTGTATGTCGTGAAATTGGTTTCATTCATATTGAGTGTCAAACATGAA
CCCCACTTTCGATCAATAGACGAATTTAATCGATCTGCGCGAACAATCTACGTGATGGAT
GATCCTGAGTTACGAAATATAACGCGACAATATTTTTCCGTCGACCGATTGGACTTCGGG
ATAAAGAGTGAAAACACATTACCATCGATTTACCCACTTGAAACAAACACCACTTACATA
ATCAGTTGTGACAAAGCACATATAGTAACTGCAGGGCCGTGGAATTGGGACCCTTACACT
AATATGCCCAAGTTCTATGTAATACCCGAGCGAATTAATTGGTTTTTGTCCACGACTACA
TTCACACCGATGAGTCCGATGTTTCAAAAGTACAAACTTGTGAGCGACTGGATATTTGAG
TCAGGGCTGTGGAACTATTGGGATAGTTTAGTTCTACTGCAATATGGACGCATTCCTCAG
CGGGAATGTTACACTCTAGCGTTTGCTGATTTGGTATCGATGGGGTGGTTGCTTATTTTG
AGTGGAGTTGTTGGTTTTGCGATTCTTTGGATTGAATGTGCTGTTTTTCACTTCAGTAAA
ATAATTAGATAA
>AaegIr162
ATGGAGGTTCGTACAAGAATGTTTCTTCTGTTTCTGGAAGTCACTATTGTAAGCTGCTCC
ATTGATCTGCTGGCAAAACTCATCATCCGCCATGGACAACAGTCGATATACCCGACGGAC
ATCTGCTTAGTAAATTCTTCGCACTTTACGCAGAATTTCATGAAAACTCTGCCTGAGAAT
GTTGCTGCACATTTGACTGTCAACTCAACTAATCGCCTGCTAAAGTGCTCAGTGTACCTC
ATTTCCGTAGATTTGAACGAATTCAACCATTCTATCACAACGTTGGACAATCTATATCTC
ACCGATGCATGGAACCCATCGGGACTGTTTGTTTTCGTATACGAATCCCAATGGAACGCT
GATACAGTGCAAATGTACCGACGCTTACCTGAGCAATTTGGACTGCAGAAATCAGCCCTT
CAGTCTTCGTCTCATCTTGCATCCTACGATATCTATGCCAAACAACTCACCATCCTCAAT
ACTTCTGTCGAAACTGATGTATCCCTAGAAGACTCTCCATTTAATGCACACGGCTACGAA
CTTCGAACAATAGCTGAACCGGTTTACCCATACATCGGGCAACTCAAAGGCATTTTTTCA
GGGCCCTTCGTTCAGATACTGAACGCTCTGAGCACTACTTCGAACATCACCATCCGTTGG
GTACCTAAGAAATCATTATTTCCGGACTACACCGCTATGGTGCACTCCGACAAGGTGAAT
GTTGCGTTCTTCAAAAACCTCCCTGCACCTTACACGATACAAGTGACAGTTCAGGACCGA
TCCACAATCTGCCTGTTCATCTTCGAACGACCCATCGATAACTACTTCATCTTGTTGCTG
AGTCCGTTCACCGATTTGGTGTGGATTTTCATCGCTGGTTTAATGCTAATTGGTCTCCTG
CTGCGATTCGTCTACCGGAAACACTTTCCACGAAACCTTCTGCTGATGACGTTTTTTGGT
CTACATGTGCCCAGCTACCGATTGACTCGTTCCGAACGATCCGTCCTGCTCGTACTAAAC
ATATTGCTGTTCATACTCTCGGCAGCGTATATCACGAAGATACTTGAAACCATGTGCAGC
TACAAGTACGAACGCCACATCCAATCCATCCGGGAATTTGAACAGTCTGGGATTCCAGTT
TATGCGGAATCTGTTGCAGAACAAGCTCGGATCAAGGCTATCTATCCCTCCTGGAAAGTA
GTTGTACGGAGACAGGGTGAACAACTCCCTGAGAACAACGCAATGACTGTGCGATGCGCT
CTGGCGGAATTCTTCGAACAGTCTCCGTTCAACGTGGATTGGGAGACTGGCCTGCGGCGG
CTGTACGTTATGCGTGAACCGTTGTTTTGGGATAATGTGGTGCACAGTTTTGCCAAGAGT
AATCCACTGGTGGAACGATTCGGGCACGTTTGGGACCAGCTGTACGAGGCCGGGATATGG
GGCCATTTGGTTCGAGTTCAAGTGAAGAGATTCTTCCGAAAGAGCATATCCTTTCGGGAG
GCGGTGCTGCGGTTTCCGGTTCTAATATCGATGTGGTGGATATTGCTGTATGGGCACTGC
GGGAGTGTGATTGTACTGTTGGGGGAAATCGTTTTCAGCTGTTTATTTAAAAAGACAAAA
TGA
>AaegIr163
ATGAAAGTTGCATTCCATCTGTGCTGTGTGATTGTGGGAGCAACCATTGTAAACTCCTTC
GCGAATGAAATTCTGCTCTCAAAGTTCATAGTCCGACTAGGACAAGAAGCGACATCAACG
ATAGACATCTGCTTGATCAATGCTTCGAAAACAACGCAGAACCTTGTCCGAAATCTCGCC
GAAGACAAGTTCTCGGTAACATTTGTTCATTTGAGTACGCAATCGACAAACTATCCGCTG
AGGTGTTCTGTCTACTTGATTTTCGAACTTCTGAACGATTTCATCGATGCCAGTCAGCAA
TTGGACAACTTGTTCCTCACCGATGTGTGGAATCCCTCAGGACTTTTCGTCTTCTCGTTC
GAAACAAGCAACGCTGTAGAAACTACTGGAATCTACTCGCGCATTGTAGAGCGATACGGA
TTACGGAGAACACTACTTCAAATGCATTCGAAGTTTGCATTCCATGATATCTTTGCGAAG
CAGCTTACGATCTTCAACATGTTAGACTACGATATTTTACGGAAGCTCTCCCCAACCGAG
CCACTAGTCAATGCCCATAGCTATGAACTACGAATATCAGGTTCCAACACTTTGTATCCC
TATTTCACGAAGCGCAGCGGTGACCCAATGGGACCCTTTGTCCGGGTCCTGAACGCTCTG
AGCACCACTTCGAACGTCACCATCCGCTGGCTGCACAAAGAAAAATTCTCGCCCAACCAC
AGTTACATGCTGGAGTCCAATCAAGTGAACGCCGTGTTCTTCCAAAACATCTACTCAACC
TCCACAATCAGGCTAGCTAGTCACTTTCAAGACACGACGTGTTTGTTTCTCCACGAGAGA
CCCATCGAAAACTACTTCATCCTGCTGTTGACACCGTTCACCGGCTTGGCGTGGGTATCG
ATCACATCCGTGGCCGTGGTATGTATCGCGCTTGGGTACCTTTTCGGAAAGTACTTCCCG
CGGAACCTTCTGTTGATGACCTTTTTCGGACTACCGCTGCCCTGCCATCAGTTGACCCGT
TCCGAGCGAATAGTCATGCTGATACTCAACCTATTGATGCTGATCCTCTCGTCGGCCTAC
CTCACGAAGATGCTCGATATCATGTACAGCCTCAAATACGAGCACCACATCCAAACTATC
AGGGAGTTTGGACAATCGGGCGTCCAGGTGTACTCTCCGGATGCTGATGAACGTGATCGG
ATCCGGATTGTGTACCCTTGGTGGAGGGTAGTTGGACCGGAACCGGGAGGCAAGATCCCT
AAGTACAGTGCCATGGCGATTAGATGTGTGGTGGCGAAGTTCTTCATTCAATCTGCCTTC
AATCCGGACCCAAAAACCGGAAGGGTACGGTTGTACATTGTGCGGGAACCGCTTTTTTGG
GATGCCCTGGTACACAGTTTTGCCAAGAGTAATCCACTGGTTGAGCGATTCGGAGAGGTT
TGGAGCCGGATGTACGAGGCGGGTATTGTCCAGTGGTTGATTGAACGATTTGTGAATGAA
CATTACGAGAAGAGGAAACCATTTGATGAGATTCTACTGAAGTTTTACGATCTTATAACG
ATGTGGTGGATATTGGCGTATGGATACTGTGGCAGCGGGATCGTTTTGCTGGGTGAAGTG
GGGTGGGACAGATTTCGGAAGAACAGGGTCTCGAAGTTTCAACGAGAAGGGTAA
>AaegIr164
ATGGAAGGTGCTTTTGCAATGTATTTCCTGATCATTTTGGGAATGAACAACGCGAATAGC
TCATTTCATCATAAGCTACTTCGAAATCTAATTATCCGCTTCGGGCAAGAGTTGACATCT
ACTACTAATATCTGTTTGTTCCATTCATCGAAAACGGAGCAAAACGTTATTCGTTACTTA
GCAGAGGATAATTCTGCAGCAACCCTCGCTTACCTAAACACGAATTTCTCAAACAATCGG
TTGAAGTGCTCTGTCTACCTCATATTTGAAGCTTTGAACAACTTTAAGGAATCCGTACAC
AAGTTGAATGCATTGTTTCTTACGGAGGCATGGAATCCATCGGGGCTATTTATATTCTTC
TGTGAATTCAAATGTGACGAAAGCACTGTGAAGATCTATACACACCTAGTTGAACGATAC
GGACTGCAGAGAACACTTCTTTGTAGGGTTTCGAATCTCACGTCTTACGATATCTTTGCG
AAACAGCTAGCTACCCATAATACCTCAGATGACAGTTCCATTTCAAACTTGTCCGCTTTC
AAACCTTTAACCAATGCCTACGGCTTCGTACTACGAGCAACAGGATCTTTCACCAAATTT
CCTTATTTTCTGGCGAACAATGGAACTCCAAATGGACCATTCATCCAGATATTGAACGCC
CTAGGGACCGCTTCAAACATCTCAACCCGTTGGCAGCAAAGGAGCAGCCTGTCTTCAAAC
TACAATTCCATGCTGTTATCAAACGAAGTTGATGTTGTATTTTTCAAAAATATCCGTTCG
GCCCACACAATTCAGGTGGTGGTACAGGACCAGGACACACGCTGTCTGTTTCTCCACGAA
AGACCAATCGAAAACTTCCTCGTCTTGCTGTCGAGACCGTTCACCGATTTGGCTTGGGTG
CTGATCGCATCCGTTGCAGTACTATGTCTCGTTCTTGGTCACTTCTACGTGAAGTACTTT
CCGCGAAACCTTCTGTTAATGGCCTTCTTCGGTATACCACTTCCCTGCCATCGGTTAGCT
CGATCCGAGCGAATAGTCCTGCTCATGCTGAACTTGTTGCTTCTCATCCTCTCATCAGCC
TACATCACGAAGATGCTGGAAGTCATGTACAGTGTCAAATATGAGCCGCACATCCAAACT
ATCCGGGAGTTTGGGCAGTCCGGTATGGTGGTGTACTCCGTATACACTGCGGAACGCGAG
CAGATCCAGAACGTCTACCCTTCCTGGAGATTAGCTGACGTGGTTTCGAGTGAAACGATT
CCCGAAGACAGTGCCATGCCGTTAAGGTGTGTTGTGGCGGAGTTGGTTCTACAGTCTCGT
TTCAATTCGGATCCACAAACCGAAATGCGAAAGTTTTACGTTGTACGTGAACCGCTCTTT
TGGGATGCTATCACTCATAGTTTTGCCAAGAGTAATCCATTGGTGGAGCGGTTCGTGCAG
GTTTGGGATCGTCTGTATGAGGCGGGTATTGTACACCGGTTGGTTCGGGAGTTCAAGAAT
GAGAACCGCGAGGAAAGGAACGTATTTGCGGACAGTTTACTGCAATTTAACGATCTGATA
TCGATGTGGTGGATATTGGTGTATGGGTTTGGTGGAAGTGCGGTCATTTTGATGAGTGAA
ATCGCTTGGAGTTGCAGGATTCGTGTGAAGCGGTTCATAATTAAAAGTGTCAATAAAGTT
AACTCTCGATAA
>AaegIr165
ATGAGAGCATATCTGAACGTTGTCTTGTTTCTTTATGTATTGCAAACTTCAGCTGAAGAT
CTACATGGGAACGTGTTCCGTCTCATCACAGATGTGATTCACCGAATGGATAACTCGGGA
CATGGCGTTCATGACATAGGAATCGCTTGTATCGATCGTTCAATACTCAAGGACACTGAA
CTGCATCTCCTTCCATTTGCTGACGTTACTTATCAACTGCTATCGGACGATGTGCTCCGA
ACACTTACCACCCCGAATAAACTCTCTCTGCTACTTCTAGATATCGAAAGCTTCGTCGAT
TCATCAGAACTCTTTCAGTTCATGGGAGATCTGGCTGACACTGGATTGTGGAGCTACAGC
ACCGCCGTCGTCATGTTTTCTCGTACTCTGACCCCGGTCAAAACGATGCGACGCATCGGA
GCAGTAAACCTACTGCTCGTTCTGATAACAGAGTCAAGGTTGCAAACATTCATACTAAAT
TTTCTGACGAACTCCTTGCACGCAGTGCCAATCGCCTCCGCCTCTCATCTTCTGTTCTCC
TCCAAGGTCCACAACCTCAACGGGTATCAACTCGAAACCTACATGGATACTGCGTCCAAA
CCTTTTCACATTTACCACAACGCAACCTTAGCCGAAGGCATTGACGTGGAACTCTTGGAA
ATCGTTATCGCCCATCTCAACGGAACTGTGCGATATTCCAAAAGTTACAAAACCCTTTTG
ACATGGATTTACAAGACAACCAAGGAACAGGGACTGTCTCATCCCATGTTCGACATCAGC
CTATACCACATGCAGCGGATTCCAAAAATACCATCCGAGCGGCTTTACTTGCCGTTTCGC
GAAGAATTTTGCATCTCTGCGCCGAAGCAACGGCGAAGGATTCTATTTCTGCAGTTAACG
CGTCCATTCAATGTACCTGTTTGGATCTTGGTTGGCTTCTTTTCCGTTTTTCGACTGAAG
CTCAAATGGAAAATGCTCTCAATAACTCCGAAAACCAAAGTGATCGCCGGTTGCGTTCGG
GCATCATTCCTAGTTTTGGAATTCGTACTGATTGAGGCCTATCTATCCAAGGTGATCGCC
AATCTGGCAACGATGCAGTATGAACCGGATCCAAAAACCTTGGAACATTTGAATCAACGC
CGACAGCCTTTTCTGGCAAGCAACAGCGAACTGCCATTCTTGACGGAATACCCAGAACTG
CAATTGACGATCAGCACAAAACGGCGGGAAATTTTCATTCGGACCCATGCTTTCATGATC
AGCTGTAAGGTGGCTGAATACTGGGGCAACAGCGAGCGGAACTTCGATCCAGTTTCCAAC
GATCGCTTTGTGGTGATTTTGGAGGAGCGAGTGCGTTCTATTGTGAGGACAATTTCGTTC
CGGAGATTCAGTCCATTTATCGAGCGGTTTTCGGAGTGCTTCGGACGTCTTGTGGATGCC
GGAATATGGAGTAAGGTCTACAACCGATGGTCTAGTAAAGGGGAACGATTGAAGTTGATA
CTCAGCAGAGGAGATGAAGCCTTCAAGCTGGAGGACTTGCTTTCGGTGTGGATCTCTGCA
GCCGTGGGATACAGTGTAGCGTTGATCGCGTTCGGGACTGAGATGGTGTATTTTATAATC
CGAGCTCGCAGGGTCCATGTGGAATAG
>AaegIr166
ATGGGAATATATTTGTACGTTGTATTCAGTCTTTTTGCGATTCAAAATTTTACAAAAGGC
TTTCAAGAGGATCTATTACCAATCATCGCTGATGTTATTCACCAAATGGATTATTCGGGA
TATGGAGTACACGACATAGGAATCGCTCGTATTCATCGTTCAGTTCTAAAGGACACCGAA
CTTCAGCTGCTTCCATTTGCTGATGTTACTTATCAGCTTCTACCCGATGATGAGCTCCGA
GTTTCAACCACCGAGAAGAAACTCTCGCTGCTCCTATTGGATATGGAATGCTTCGTTAAC
TCAACGGAACTATTCCAGCTCATGGATAATCTGTCTAAAACTGGATTGTGGAGCTACAGC
ACTGCCGTCGTGATGTTTTCTCGTACTCTGACCCCGGTCAACATAACGCGACGCTTCGGA
GCAGTAAATCTCTTGCTCGTTCTGATTACCGAGTCAGGACCTGAAACATCAATACTAAAT
TTTCTGATGAACTCATTAGATGCTGTACCAATCGATTCAGCAGCTCATCTGTTATTCTCC
TCAAAAGTCCTCAAAGTAAATGGATATCAGTTCAATATCCACATGGATACCTCTTCCAAA
CCTTTCCACATATTTCACAGCACAGTTTCGGCCGGCGGCATCGACGTAGAACTCACTGAA
ATAGTGATCTCACACCTCAACGGAACTGTTCGATATTCCATCGACAACGAAGTATTCATT
AGATGGATTTTCCACTCACGTTTGGAACCATTAGGCAATCCGCCCATATTTGATCTGACC
TTTTTTCACATGCCACGATTCTCAAATGCTTTATTTGAACATCTCCTCCTACCATTTCAC
GAAGAAATTTGTATCACAGTACCAAAGCAGCGGCGAAGAATCCTTTGCTTCAGCTCGCAC
GCCCATTCAGTGTGCCCGTCTGGCTTCTGGTTGGTTTCTTTCTGGTTTTCCGGATGAAGT
TGAATTTGCCAGCGTTATTTTCAAGTCCGCGTATTCATAAAAGGTTGCGTCCAGACATCA
TTCCTCGTTCTGGAATTCGTACTGATTGAGGCGTATCTGTCGAAAGTGATTGCCAATCTG
GCCACGATGCGGTACGAGCCCGATCCAACAACACTGGAAACTTTGAACGACCGCCAGCAG
CCTTTTGCTCTTAATGCCGAACACGTACCTTTCCTGGAGGCATACCCGAAATTGAAACTG
ACGTTAAGCATACAGGAGCGGGACTTTTTCATCCGGACGCACGCCTTCATGGTTAGCTGC
AAGATGGCTGAATACTGGGGAAACAGTAAGGAGAATTTCGATCCGGTTTCCAACGATCGA
TTGAGAATTATTCTGAAGGAACGGATCCGATCCATGGTGAGGACATTTGCGTTCGGAAGC
TTCAGTCCATTTATCGAACGGTTTTCGGAGTGCTTCGGACGGTTGATGTACACTGGAATA
TGGAACAAGGTGTAG
>AaegIr167
ATCCGTTCGGCCGACTCAACCGGTTTCCATTACGCGAAGTTCGACGTCACTTTCTACACA
TACGTTCCACTGGATCGACCGGCATCGTTCACCAACCTGATCACCCCTAGTGCATCGACC
AACCTGCATGGCCATCAGTATAAAATCTACTACAAACGACTTTATCCGTATTTCTACATC
CAGAACTCAAAAACCGACTTTCACGGTCTTGACCGGCAGCTTATCGAAACCATTGCAACC
TACCAGAATGCGACCGTCCACTTCGAGCACGACAACGATACCATCCACACTTGTCCGCAG
TTACCCACCAACATCGACATCAACATTCGTCGGTCCGCGTGCAACCTGATCTCCGCCGAT
CGTGTTCATCTGCCGGAGTGGGACGCTACATGCGTTGTGGTCCCGAAGCGGCATGAACGG
CTGGTCCTACTTCAGTTCACCAAACCGTTCCAACCGAACGCGTGGATCCTGAGCACGATC
TACATGATCGCGCGGTTCTTCATCAACTTCAACCGGTGCCGTGTGCTTCTGATGGCCGTA
CTGTTGATCGAGTTCGCGCTTACCGCAGGCTACGAAGTCAAGGTCATCCAGTACATGACT
ACGCTGCGATATGCTCCCAACCCGCGGACAATGGCAGATCTAATCGCCCGCAGAGAACGT
TTCGTCGTAGGACGTTCGGAACTTGAATTCCTTGAAAGCTACGGCACTGAGATCAACTTG
GAAGTGGTAAAGCACTCCAAAGAACGCTTCCTGGGTCGGCGAGCGATGTTGTACTTCTGC
AAGACGGCCGAGGGGTACATCAACTCCGGCAAGAACTACAATCCGGATACGAACGATCGG
CTCATGATCATATTGCGCGAACGGTTGAGATCGCATCCGTCCAGCTATGGCTTCGCGAGC
GATCACCCGTTACGGGAGCGGTTCGAGCGAATGCTACGCTGGGTGTTCGAGAGCGGGATT
TGGCGCAAGATCTACGATCAGTACACGAGGGAAGATGAACAGTTTCGACCTTTGATGGCC
TCCGAAGAATACTTGGTCGAGTTTGGAGACTTGGTCGCGCTCTGGGTTGTCTGTGGACTT
GGCTGGCTAGGGGCTTTTGGGGTGTTTGCGGTTGAATTGGCTTGGAAGAGGATCACTCGG
CAAAGCCGAGAATAA
>AaegIr168
ATGAGGTCTGTGACTGCCTTTTTGTTCTGTTTTGTCGCTGTCTGCAGTGAACTGTTCGAT
TCAAAACAGTTCATCGACGAAGTCTCAATCGCTGGCACCATCCACAACTTTGACGCATGT
TTTGTTGATTTAAACGTCGTTCTCTTGAGTGAACTGACGCAGAAGATAACGCTTCCCAAA
CAAATTCTTCAACCGACGAGAGCCAACGGTCGAATCCGTCTTTTGTGCTTTACAGAGCTA
TCTGCAAGTTCATACTACAACATCTCGATGTGTTTCAACCGCCTTTCGATTCCGATAATG
TTCTACCACAATTCGTCATCTACGGCGGAAACCATCCGTCGAACTACCGAAATTCTTCGG
GAAAGGAAGATTGCAAAAGCCGTTCACGTAGTGTACAATTCTTCGAAGTTCGACGTCAGT
TTCTACACATACCTTCCACTGGATCGACCGCCATCGCTCACCAACCTGATCACCCCTAGT
GCATCGACCAACCTGCATGGCCATCAGTATAAAATCTACTACAAACGACTTTATCCGTAT
TTCTACATCCAGAACTCAAAAACCGACTTTCACGGTCTTGACCGGCAGCTTATCGAAACC
ATTGCAACCTACCAGAATGCAACCGTCCACTTCGAGCACGACAACGATACCGTCCACACT
TGTCCGCAGATACCCACCAACATCGACATCAACATTCGTCGGTCCGCGTGCAACCTGATC
TCCGCCGATCGTATTTATCTGCCGGAGTGGCACGCTACATGCGTTGTGGTCCCGAAGTGG
CATGAACGGCTGGTCCTACTTCAGTTCACCAAACCGTTCCAACCGAACGCGTGGATCCTG
AGCACGATCTACATGATCGCGCGGTTCTTCATCAACTTCAACCGGTGCCGTGTGCTTCTG
ATGGCCGTACTGTTGATCGAGTTCGCGCTTACCGCAGGCTACGAAGTCAAGGTCATCCAG
TACATGACTACGCTGCGATATGCTCCCAACCCGCGGACGATGGCAGATCTGATTGCGCGC
AGAGAACGTTTCGCTGTAGGACGTTCGGAACTTGAATTCCTTGAAAGCTACGGCACTGAG
ATCAACATGGACGTGGTGAAGCACTCCAAGGAACGCTTCCTGGGTCGACGAGCGATGTTG
TACTTCTGCAAAACGGCCGAGGGGTACATCAACTCCGGCAAAAACTACAATCCGCATACG
AACGATCGGCTCATGATCATATTGCGCGAACGGTTGAGATCGCATCCGTCCAGCTATGGC
TTCGCGAGCGATCACCCGTTACGGGAGCGGTTCGAGCGAATGCTACGCTGGGTGTTCGAG
AGCGGGATTTGGCGCAAGATCTACGATCAGTACACGAGGGAAGATGAACAGTTTCGACCT
TTGATGGCCTCCGAAGAATACTTGGTCGAGTTTGGAGACTTGGTCGCGCTCTGGGTTGTC
TGTGGACTTGGCTGGCTAGGGGCTTTTGGGGTGTTTGCGGTTGAATTGGCTTGGAAGAGG
ATCACTCGGCAAAGCCGATAA
>AaegIr169
ATGCGAAGCGTCATAGGTGTTTTGCTGAGCATTACCTCAGTTGAGCTGATTAGCTGGAAT
CAGTTCAGCAATGAAGTCTCGGAAAACGCCATGATCAATAACTACGACGCAGTATTTGTC
GGCCTGAGTGATCACCTGCAGAACATCTTGATCAGAGAACTGAAACTTCCCAAAACAATC
TACATTCGATCGATGTGCGATGCATTCAGTAGGAGCCGAGTTTTGCTCTTCTTAGAGAAT
GTAACAGATTTGTCCAAGAACATCCAAACTTGCATTGAATCTGATACTTTGCCGATGATA
TTCCTTCGCAACTCTTCGAACTTCAGCATACCCGTTCAACAGTCATCCACCATTCTTCGG
AAGCTGAAAATCTACAAGGCAATCCATGTAGTCTACGATCCGTTCAACCCGAACATTACG
CTCATCCCATACGCTTATCTACGATTCGATGAACCCCAATCTATCGAGACGTTTGTCACT
CCCAGCACATCTACGAAGTTGAACGGCTATCTCTACAAAGCCCACTACAAGGTGCTCTTC
CCGTTTTTCTACCACAAGAAATCCAACGGCATACGGCAAGTAGTAGGCCTTGATCAACAG
CTGACCGAAACCATCGCAACCCATCAGAATGCCTCAATACGCTTCGAGCTTGATCCCAAA
TACTATGATCTATGCCCGGCCACCAACTTCTCTATAGACTTCAATACTCGGCGTTCGGGC
TGTGACATGATCTCCGCTGATCGAGTTCATCTGCCAGAATGGGACGCCATCTGCGTTGTA
GCGCCCAAGCGTCACGAGCGACTCATCATGCAGCAGTTCACCAAACCCTTTCAAACCGAA
GTCTGGATCCTGGTCATAGCCTTCCTGATCGCACGGTTCTTCTTCCGATTCGATCGCTGG
CGTCAACTACTGCTAGCCGTAGTTCTGATCGAGTTCATGCTCACAGCGAGCTATGAGGTC
AAAGTAATTCAATACATGACTACGTTACGATACGCTCCGAATCCACGGGCCATCCTCGAC
TTGATCAACCGCGGGGAGTGGTTCGCTGTAGGTCCTCCGGAAGTGGATTTCCTCAAGACC
TACGGTAAAACTTTGAAGATGCATGTGATTGATACAACCAAGGAAATCTACATCGGTAAG
GCAGCAATGCTGTACTTCTGTCGAACGGCCGAAGCCTTAGTTCATACGAAGTTAAACTAC
AACCGGGCGACGAACGATCGTATCATGATCTTGCTGCCGGAACGTCTTAGGCCGCACCCG
ACAAGCTTCGGTTTTGTAAGAAGTCATCCGTTACGGGAGCGTTTCGAGCGCATGTTGAGT
TGGGTCTTCGAAACCGGGATTTGGCGTAAGATCTACGATCAGTTCCTTAAGGAGGATCAG
CAGTTTCAGCTGTTAGTGGCACCGAACGAGCATTTGATCGAGTATGGCGATTTTGTACCG
TTGTGGATGATCTGTGGAGTCGGGTGGATTTTTTCGTTCTTGGTATTCGTTGGCGAAAAG
GTTTCGGTGCAGGTTCAAACCCGGAAGATGGTTTCATGGCTTTTCGACAAGAATCACCAT
TTGTTTTAA
>AaegIr170
ATGAAGTTCGTCGTAGGTGTAGTGTTGTGCATTACAGCAGTTGAACTCATAAGCTTGGAG
CAGTTCAGCAATGAAGTCTCGGAAAACGCCATAGTCAATAACTATGACGCAGTTTTTGTG
AACCTGAACGAATACCTTCATAATATTTTGTTCAAAGAACACAGGCTTCCCAAAACTATC
TACAATCGATCGGTGTGCGATGGATTCAGTAGGAGTCGAGTTTTGCTCTTTATGGAGAAT
GTTACGGATCTACCCAAGAACCTCAACGCTTGCATTGAGTCTGATACTTTGCCAATAATA
TTCCTTCGTAGCTCTTCAAGCTCCACGACACTCGTTCAACAGTCATCCGCCATTCTTCGG
AAGCTGAAAATCAACAAGGCACTCCACGTAATCTACAGTCCCTCCAACACCAACTTCACC
CTCATCCCATACGCCTATCTACGAATCGATGAACCCCAGTCCATCGCGGCATTCATTACT
CCCAACAGTACTACCAAGTTGCACGGCTATCTCTACAAAGTCCACTACAAGATACTCTTC
CCATTTTTCTACCACAAGAAATCCAACGGCATTCGCCAAATTGTTGGTCTTGATCAACAG
CTGACCGAAACCATCGCAATCCATCAGAACGCCTCCATACGCTTCGAGCTTGATCCCGAG
TTTTATAAACTATGCCCGGCAACCAACTTCTCTATAGACTTCAATACTCGACGATCGGGT
TGCGACATGATCTCCGCTGATCGAGTTCATCTGCCGGAGTGGGACGCCATCTGTGTAGTG
GCGCCCAAGCGTCACGAACGGCTCATCACGCAGCAGTTCACCAAGCCGTTCCAAACCGAA
GTCTGGATCCTAGTCATAGCGTTCCTGATCGCACGGTTCTTCTTCCGATTCGACCGCTGG
CGTCAACTGCTGCTAGGCGTAGTTCTGATCGAGTTCATGCTCACCGCAAGCTACGAGGTT
AAAGTGATCCAATACATGGCCACGCTACGGTACGCTCCGAATCCACGGACCATCGTCGAC
TTGATCAACCGCGGAGAGTGGTTCGCTGTAGGTCCTCCGGAAGTGGATTTCCTCAAGACC
TACGCTAAAGCTTTGAAAATGCATGTGGTTGGTACCTCCAAAGAAGTCTACATGGGTAAG
GCGGCGATGTTGTACTTCTGTCGAACGGCCGAAGGTCTTATTCATACAAAGTACAACTAC
AACGAAGAGACGAATGATCGCATCATGATCTTGCTGCCGGAACGTCTAAGGCCGCACCCG
ACAAGCTTCGGTTTTGTGCGGAGCCATCCATTGCGGGAGCGTTTCGAGCGTATGTTGAGC
TGGGTGTTCGAAACCGGAATTTGGCGTAAGATCTACGACCAGTTTCTCAAGGAGGAACAG
CAGTTTCAGCTGTTAGTGGCGCCGAACGAACACCTGATCGAGTTTGGCGATTTTGTACCG
TTGTGGATGATCTGCGGGATTGGGTGGGTACTATCGTTTTTGGTTTTCATAGGTGAAATG
GTTTGGGAGCAGGCTCAAAATCGCAAGAATTTGTCAAGGGTTGTGATGCTTCGAATTGAT
TAA
>AaegIr171
ATGAAGTCCATCGCAGTCATTACGCTGTGCATCACAGCGGTAGAGCTGATCAACTTAGAG
CAGTTCAGCGATGAACTTGTACAATACGCTCCGATCAATAACTATGACGTGGCCTTCAAG
GACTGGACCCAACCTTTTCTTGACAAGCTGATCAAGAATGTCAAGCTGCCCAAAACTATT
TACAGCTCGTCATGCGGTGCATTCGGAAGAAGTCGCGTTTTGTACTTTTTGCAGAACATT
ACGGACTCCACTGAGAACTTCACCGCTTGCCTCAAATCCCACGTTCTCCCGATTATCTTC
CATCGCAACTCTTCAAACACCATAAAAGCCGTTCAACGCACGTTTACTCAACTAAGAAAA
CTGAGGATCGCCAAGGCGATTCACATAATCTATCATCCACTCAGTCCAAACCTTACCCTC
ATCCCTTATGGATATCTACCAATCGATGAACCCAACTCCATCGCAAACCTCGTGACCCAC
AGCGCATCCACAAACCTGCACGGCCACGTCTACAAAGTCCACTACACCAAGCTCTACCCC
TTCTCGTACCACAAATATGCCGAAGACGGATCCTACGCAATCGGTGGCCTCGATCATCAA
CTGATCCAAACCATCGCCATCCACCAGAATGCCACCATCCTCTACGGAATCGATCCCAGA
TCCCACGAATGGTATCCGAGCATCGAAGCGTCCGTTGACTTCAACATACGACGATCAGGT
AATCCGGTGATATCCCCGGATCGGCTCTACCTGCCGAACTGGGACAGCGTCTGCGTAGTG
GTGCCCAAGCGACACGAGCGCCCAGTTATGCTTCAGTTCACCAAACCTTTCCTTCCCAGC
GTCTGGATTATGGTCCTGTCTTTCCTTGTAGCGAGATTTTTCTTCCGGTTCAACCGATGG
CGCCTGCTACTCCTAGCCGTGGTCTTGATCGAGTTTATGCTCACCGCCAGCTACGAAGTA
AAGGTGATCGAGTACATGGCTACGCTACGCTATGCTCCTAATCCACGGACCATGATCGAG
CTGATCGACCGCGGGGAACAGTTCGTCGTTGGACCTGCTGAAGTGGAGTTCTTGCTGTCA
TTCGGGACAAGAATCAAGATCAAAGTGACAGATCTCGCCAAGGACACCTATCTCGGTAAG
GCCGCAATGTTGTACTTCTGCCTGACGGCTGAATCGTTGATCAATACGAAGATGAACTAC
AATCCGTTGACGAACGATCGTATCATGATCCTGCTGCCGGAACGGCTATCTCCGTATCCT
ACGAGTTTTGGCTTCGCAGATGGTCATCCGCTGAGGGAACGGTTCGAGCGTATGCTGGGC
TGGGCGTTCGAGAGCGGCATCTGGCGCAAGATCTACGATCAGTACGCCACGGAGGAGCAG
AAGTTTCAACCGTTGGTGGCTCCCAACGAATACCTGATCGAGTTCGGCGATTTTGAACCG
TTGTGGATGGTTTGCGGGGTCGGATGGGGTCTGGCGCTGGGGACGTTCGTGGTGGAGAAG
TATTGGGCGAGGCCTTAG
>AaegIr172
ATGTTTCCACTAAGATTCCATTCATTGTACGTCGGAATGAGGTTCATCATAGTTGTCATG
CTGTACAGTTCAGCTGTAGAGTCACTCAGCATAGAACAATTCAGTGAAGAACTCACCGAA
AACGCCCTGCTCAGCAATTACGATGCGGTCTTAGCTGACGTAAAGGAACCCCTTCTGGAG
CTTTTGGTTCAACATCTACAAATCCCAAAAACCATCTACAATTCTTCATGCGCTTCTTTC
AGAAGAGACAGAGTCTTGTACTTTTCGGAGAATATCACGGATACAACCAAGAATTTCACG
GCCTTCGTTAAGTCCCACATCCTCCCAATAATATTCCTACGCAATTCTCCAGATCCCACA
ACAGTCGTACAACACTCATCCTCCTTACTGCGGACACTCAAAGTAGCCAAAGCGATCCAC
GTAATCTACGATCCACTCAGCATGAACCTAACGCTCATTCCGTACGGATTTCTACGATCC
GATGAACCTCGATCTATCGCCAGACTGCTGACTCCTGCTGCGTCCACCAACCTGAATGGT
TACGTCTACAAGGTTCAGTATACGAAACTCTTCCCATTCATCTACCACATGAAATTCACC
GACAAGCCGCACAGAATTGCAGGACTTGATCAGGAGCTTATCGAAACCATCGCAAGCTAC
CAGAACGCCACAATCACCTACCAATTTGATCCCAAATCGTCCGAAAGGTGTCCTCCGATG
GACTCTTGGGTTGACTTCAATATCCGACGAATGGCTTGCCTTCTGATCTCCGCCGATCGG
CTCTATCTTCCGCAATGGGATGCAGTCTGCGTAGTGGTGCCCAAACGACACGAGCATCTG
ATTCTGCTTCAGTTCACCAAACCTTTTCAGCTTGGAGTGTGGATTTTCGTTTGCATCTTC
TTGATCATGCGATTCTTCATCCGATTCGATCGATGGCGCCTACTGCTGCTGACCGTAGTC
CTGATCGAGTTCGTGCTCACCGCAGGCTACGAAGTTAAGGTGATCCAATACATGGCTTCG
CTGCGGTATGCTCCCAATCCGCGAACGATGGCCGACCTGATCAACCGTGGCGAACGTTTC
GTTGTGGGCGCTCCAGAAGTTGAAATGATGCGGACCTACGGAGCTGGAGCCAAAGTTCAA
GTGGTCAGAGCCGCTAAGGATTCCTTTATCGGGAAGATGGCCATGCTGTACTACTGTGGA
TCAGCCGAAGCATTCTACAACTCGGAGTTGAACTACAATCCGCGGACGAACGATCGCTTG
GCGATCTTGTTGCCGGAACGTATATCGCCTTATCCTACGAGCTTCGGATTTGCGAGGGGT
CATCCATTGAGGGAGCGCTTCGAGCGTATGTTAGGTTGGGTGTTCGAAACGGGCATCTGG
CGCAAGATCTACGATCAGTACGCCAGGAAGGAGCAACAGTTCCAACCGTTGGTGACTCCG
AACGAGTACTTGATCGAATCTAGTGATTTCAAATCTTTGTGGATGGTCTGCGCGGTTGGA
TGGGGGCTAGCTTTGGCGGTGTTTGTCGGTGAAAAGATGTGGGATAGAGTTCAGAAACGG
AAGATCTTGAAGGTAGAAAACCTGATGAAGCAATCTGGACGTGAACGAAACGAGAAATAC
GGATTTTGTGCAGATGATCTACAGATTAATGATCCCGGTGAAAATGACAGATACTGCTGA
>AaegGr1
ATGATTCACAGCCAGATGGAAGATTCGCAGTATCAGATTCGGCAGCAGATTTTGAACCCG
AACCAACGCCAACAGCTGGAGGATAACCGCCGCATCAAAGAGCAGATGCAGCAGTTGCAA
AGAGATGATGCATCGCCAAGCCACATGTACATCCGCAAGTTGGAGTTCCAGGCCGATGTG
AACCTTCTGGACAAACACGATTCTTTCTACCACACCACCAAAAGCCTGTTGGTGCTATTT
CAAATAATGGGAGTCATGCCAATCGTCAGAAGTCCCAAAGGGGTCAACATGCCCCGAACC
ACATTCACCTGGTGCTCGAAAGCCTTCATCTGGGCGTACTTTATCTACGCTTGCGAAACG
GTTCTTGTTGTCCTAGTAGCCAAAGAGCGCATCAAACGTTTCATTTCGACCAGCGACAAA
CGATTCGACGAAGTGATCTACAATATCATTTTTATGAGCCTTTTGGTTCCGCATTTCCTC
CTTCCGGTGGCATCCTGGCGCAATGGATCGGAGGTGGCCAAGTTCAAGAACATGTGGACC
GACTACCAGTATAAGTACCTCATGGTCACCGGAAAGCCGATCGTCTTTCCGAAGCTCTAT
CCGATCACGTGGGTTTTGTGTGTGGTTTCGTGGGCTGTTAGTTTTGTCATCATCATGTCC
CAATACTATTTGCAACCGGATTTCCAACTGACGCACACATTTGCCTATTATCACATTTTG
GCGATGTTGAACGGGTTTTGTAGTTTATGGTTCGTCAACTGTACAGCCTTTGGGACGGCA
AGCAAGGCATTTGCGCAGGAACTGTCGAATATATTAGCCACCGAGCAACCTGCCGACAAA
CTGACCGAATATCGTCATCTGTGGGTTGATCTTAGCCATATGATGCAGCAATTGGGAAAA
GCGTACTCGAACATGTATGGCATCTATTGTTTGGTGATTTTCTTCACCACAATTATCGCC
ACCTATGGGGCGCTGAGCGAAATCATCGAGCACGGAGCGACCTATAAGGAGGTCGGTTTA
TTCGTCATTGTGTTCTACTGCATGGGTCTGCTGTTCATCATCTGCAACGAGGCCCATCAC
GCCTCCAGAAGGGTTGGATTGAATTTCCAAGAACGGCTACTCAACGTGAACCTAACGGCG
ATGGACAAGGCGACGCAGAAGGAGGTGGAAATGTTTCTGGTGGCCATCGATAAAAATCCA
CCGACGATGAATCTGGACGGGTATGCGAACATCAATCGCGGATTGATTACATCGAATATA
TCGTTCATGGCTACCTATCTGGTGGTGCTGATGCAGTTCAAGTTGACCCTGTTGCGACAG
AGTGCCCGAAAAGCTCTCATCCCAGCTCTGCGAGCGAATCTAACTAAGCTGAAGGAGAAC
TAG
>AaegGr2
ATGGTCATCAAAGACAGTGAGTTCGAGGATTCGCTCAACTACGCGCTGCTTCGCGGCGAT
ATGGGCACAACCTGGGATATCAACAAAGATGAGCGCATGATGAACGGGACTCTGGATCCG
GAGTTGATTCAGCGAGCCAAGGAACGTGCTATCCGGGCGCAGTTGAATTCGGCAGATGGA
GATACCTGTGAGCTTCACGACCAGTTCTACCGAGATCATAAACTGTTGTTGGTGTTGTTT
CGTGCTCTGGCTGTGATGCCTATTCTAAGATCGTCACCCGGAAGAATCACCTTCGACTGG
AGATCCTGGGCCTCGATCTACGCTTACTGCTTCTACGTTGTTAGCACTGTGATTGTACTC
ATTGTGGGATACGAACGGCTTAAGATTCTACAAGATACCAAGAAATTCGACGAATACATC
TACGGAGTTCTGTTCATAATTTTCTTGGTACCACACTTCTGGATTCCATTCGTAGGATGG
GGAGTAGCAAAACATGTCGCTGTCTACAAAACGATGTGGGGAGCGTTTCAAGTTCGATAC
TACCGCGTTACGGGAACCAACCTCCAATTCCCGCATCTCAAAATCCTCATCGTCATGTTC
TCGATTGGCTGCTTGGTCTGTGCCATAGTGTTTCTCTTGTCGCTCAGTTTCCTCCTGGAA
GGATTCGCCTTGTGGCACACTTCCGCTTACTATCACATCATCACCATGCTGAACATGAAC
AGTGCTTTGTGGTACATCAACTGTCGCGGAATACGGGTAGCCTCGTCCAGTTTGTCCGAC
CGTTTCCGCAAGGACGTTGCCATCGAATGTACCGCGGCAATGATTTCGCAGTATCGCTTC
CTCTGGTTGAACCTCAGCGAGCTGCTGCAAGCCCTGGGAAACGCCTACGCTAGAACTTAT
TCCACATATTGTCTTTTCATGTTTGCCAACATTACGATTGCCATCTACGGAGCCCTGTCG
GAAGTAATCGACCACGGGTTCGGGTTTTCGTTCAAGGAAATTGGACTAATCGTAGACACG
GTGTACTGTTCGACCTTGCTGTTCATTTTCTGCGACTGTTCCCACAATGCTACGCTACAG
GTGGCCCAAGGTGTTCAGGATACGCTACTTGGGATCAACTTGCTGAAGGTGGACCATCCC
ACTCAGAAGGAGATCGATCTGTTCATACAGGCAATCGAGATGAATCCGGCTATCGTGAGC
CTGAAGGGTTATGCCGAAGTGAACCGGGAGCTGCTGACGGCGAGCATTGCCACCATTGCG
ATCTACCTGGTTGTCCTGCTGCAGTTTAAGCTATCGTTGATTTCGCAACAAATGCCGATT
GAATTGATGGAAATCAAGCACAGTCATAAGGGATAG
>AaegGr3
ATGAATCTCAACCAAGACCCCATTCAGTACATCAATTTGAATAACAATGCTCGAACGGTT
TTTCTGGACGTGAAACCAATTTACAACGAAGAGAAGCGTAAAGTTTCTAATGGATTTAAC
AATCGCATTGGATTTCCGCCAATCTCTTCGAGGAGAGTGTTCGGTTTGGAAAGTGAATTT
AACACGCGATCGGATATAGTTTACGGCACCACGAAGCCAATCTACAACGTTCTACGGATG
CTGGGAGTGTTTCCTTTCTCGAGACCTTCACCCGGAGTGACATTATTCGCCTGTGCGAGC
CCTGCGATGGCATATTGCGGTGTGCTTTTCGTGACGCTTATGGCTTACGTCATCTACATA
ACCATCCTCCGGGTCCATATTGTCCGCACACTGGAAGGCCGCTTCGAAGAGGCCGTCATC
GCTTATCTCTTCATCGTTAACATCCTGCCGGTTCTGATCATTCCGTTGATGTGGTACGAA
ACTCGTAAGGTCTCCAGTTTGCTCAATCAGTGGGTCGACTTCGAGGCGATCTATCGTAAA
ACTGCGGGCAGAGAACTGGAGCTGTCATTCAGAACCAAAGCTCTACTGATTGCTATTTTA
CTGCCGGTTCTATCTTGCCTGGCAGTCATCATAACCCACGTGACAATGGTTGAGTTCCAG
TTGGTTCAGGTCATCCCGTATTGCATTTTGGACACGCTAACCTACATGATGGGAGGTTAT
TGGTATATGACCTGCGAAACTCTCAGTATAACTGCTAACATTCTGGCGGAGGATTTCCAA
AGGGCTTTGAGACACGTTGGACCAGCAGCTATGGTATCCGAATACCGCTCGCTATGGCTG
CGATTGAGCAAGCTTGCTCGAGAAACGGGATCATCCACGTGTTACACCTTCACATTTCTG
TGTCTATACCTCTTCTTCATCATCACTCTTTCGATCTACGGCCTGATGTCGCAAATTTCC
GAAGGTTTCGGCATCAAAGACATCGGCCTGGCAGTGACCGCCTTCTGCAGCGTTGGGTTA
CTCTTCTTCATATGCGACGAAGCTCACTACGCGTCGTTCAACGTTCGGACCAAATTCCAG
AAGAAGTTGTTGATGGCAGAGCTCAGTTGGATGAACTCGGATGCACAAACCGAAATCAAC
ATGTTTTTGAGGGCAACCGAGATGAATCCTTCGAGCATCAACTTGGGCGGGTTTTTCGAC
GTGAACCGGACGCTGTTCAAATCGCTTTTGGCAACGATGGTGACCTATTTGGTGGTGTTG
CTACAGTTCCAAATCAGCATACCAGACGACTCTAGCATGTTAGTGATGCATAATATGACG
GGTTCATATCGCGAGTAG
>AaegGr4
ATGATGCGGGTTAGCCAATTGTCGACCATGGCGAGAAAATTGCTTCCCCAGGTGTTGGAA
CCCCGACAAACAGGAAAGATAGTGAGGTTTAACGGCGAGTTGGTCCCCGTCCAAAGTAAG
AGTCGAGCTTTTCTGAAGCACTTCAAGTATCCCAAACGTGCAACCAGGGAAAACTGGATC
CATGACGGATCGTTTCACGATGCAGTTTCTGGACTGCTGATTACGGCCCAACTGTTCTCA
ATAATGCCAGTTTGTGGAATTGGACAGAAGGATACTACTAAGCTTCATTTCTCTTGGAAA
AGTAAGCGCATCTTCTACTCATACGCGGCATGTATGGGAACTGCTTTCCTGGCGGTGACT
AGTACGATTCGATTCGTGGATAGAAATTTCAACTTTTCTAGGCTGACGGGAGTCTTTTTC
TATTTCTACAACCTCTACGGAATGTACTGTTTCGTGAGAGTTGCACAGAAATGGCCGGTT
CTGATGCAGAAGTGGTTTAATGTTGAACAACTGCTGCCGCAGAGTTCCAACATTATAGAA
CGTGGAAAGCTTGCCAATAAGATCAAGCTGATATCGATTCTTGTGATCACGCTCTCCCTG
ATGGAACATATGCTGTCGATTGTGGCAGCCGTTTACTATACCCCGAATTGCCCAAACATC
AAGGATCCGGTCAAAATGTTCTTCAAGTCCAACTTTTTGTTCGTATTCTACTACTTTGAG
TATTCGGAGATTCGAGGATTCGTGGTCAAATTTATCAACGTGATCAGCACCTTTGTTTGG
AGTTACATAGATTTGTTCGTCATTATCGTAAGCATTGGACTATCTCACACGTTCCGCAGG
ATCAACAACCATCTGATGAATCATAAACGAGAGAAAATGACCGAACAGTTTTGGGGTGAG
CAACGTCAAAACTATCGAAATATTTGTGACCTTGTTCGGTTCGTTGACGACGCTATTTCG
ATCATTACCATGCTATCGATTTCAAGCAACCTGTTCTTCATCTGCGCCTCAATTCTTAAC
AGTTTGAACACCCACCCAGCCTTGGTCCATACAGTGTACTTCTGGTTCGGGCTGGCCTTC
CTGATTGGACGAACTTTGGCCGTGTCCATGTGCACCGCAGCAGTCAACGATGAATCGCAG
CGTCCGTTTGAAGTTCTTCGGGCTATTCCCCGTGACGGATGGTGCGTGGAAGCGAAACGC
TTTGCCGAAGAGGTCATCAACGATACGGTGGCCCTCACCGGGATGAAGTTCTTCAACATG
ACGCGCAAACTGGTGCTCAAAGTCACGGGTTCGATCATCACCTACGAACTGGTGCTGATC
CAGTTTCACCAGGACGAGACGGCCGATTACGATCTGTGCACGTTTAGGCGTACGTAG
>AaegGr5
ATGCCCGGCAACTTTGGCCGAAACGACAGACATGTGATTCTCGTTCGCTCCAAGGTGGGC
GACTCTTCTTCGTTCGAAAGGGAATTTTACCGCCAACGACAGGTCAATCTGGACCAAGAA
GGAAGCTACCTGGCGGTGTTCCGACCGGTGATCATACTTGGGCAGGTGTTTGCCATTTTC
CCGGTGGTTGGATATGGAGTCGCCTTGGCCGAACGTATCCAGTTCAAGTGGTGTTCCCTT
CGGATGCTGTACACGATGATGTTTCAATTAGGTGGGGCGATCATGTCTGGGTTTTCACTG
GCCACTTTCTGGACGACGGGAGTTGAATTTTCGAAAATTTTATCTTGGATGTTCTTTACG
ATCAACCTATCGATTACGATCGGATTCACGGTGTTGGCCCGCCGATGGTCCGCCATGATG
ACCGAATGGGAAAACACCGAACAGAGTCTACCGTTTCGTCCTCAGCTGACGGCCAGTAAT
AGACGGGTTCGCCGCAAAGTGATAACCATAATGGTTACGCTCATGTTGAGTGCCTTATTC
GAGCATGCTTTGGCCAAGCCTTCCGGACTCTACCGGGCGTACAAATGTGGCATCAAAGAT
[truncated: 130,051 more chars]
