# Supplementary material for: Improved reference genome of Aedes aegypti informs arbovirus vector control
Source: Nature. 2018 Nov 14;563(7732):501–7. doi: 10.1038/s41586-018-0692-z (PMC6421076; doi:10.1038/s41586-018-0692-z)
Supplement: Supplementary file 3 — This file contains Supplementary Data 1-24 and a detailed guide for the datasets [file 41586_2018_692_MOESM3_ESM.zip › 41586_2018_692_MOESM3_ESM/Supplementary Data 21 - Ext Fig 8a - Structural variants details.csv]

SV ID	Chromosome	start (bp)	start (AaegL5 final coordinates; bp)	end (bp)	end (AaegL5 final coordinates; bp)	max size (bp)	heterozygosity	program	SV type	Present in AGWG_Male	Present in AGWG_Female
I_1.1	Chr 1	3,663,098	3663098	3,696,440	3696440	33342	HET	longranger	INV	TRUE	TRUE
I_1.2	Chr 1	28,502,446	28502574	28,552,520	28552648	50074	-	grocsvs	INV	TRUE	FALSE
I_1.3	Chr 1	33,342,698	33342529	33,479,941	33479772	137243	HOM	longranger	INV	TRUE	FALSE
I_1.4	Chr 1	62,336,723	62336854	150,119,977	150120044	87783254	HET	longranger	UNKN	FALSE	TRUE
I_1.5	Chr 1	79,689,422	79689876	17,101,388	17101216	62588034	-	grocsvs	INV	FALSE	TRUE
I_1.6	Chr 1	101,075,156	101075046	282,115,965	282116602	181040809	HET	longranger	UNKN	FALSE	TRUE
I_1.7	Chr 1	102,994,694	102994584	103,031,419	103031384	36725	-	grocsvs	INV	TRUE	FALSE
I_1.8	Chr 1	191,142,578	191142990	246,056,836	246057348	54914258	HET	longranger	UNKN	TRUE	FALSE
I_2.1	Chr 2	36,263,071	36263371	68,515,526	68515901	32252455	-,HET	both	INV	TRUE	TRUE
I_2.2	Chr 2	66,400,255	66400630	66,436,834	66437209	36579	HET,HET	longranger	INV	TRUE	TRUE
I_2.3	Chr 2	77,764,760	77765210	434,746,053	434747444	356981293	HET	longranger	INV	FALSE	TRUE
I_2.4	Chr 2	103,839,262	103840237	268,464,873	268466183	164625611	-	grocsvs	INV	TRUE	TRUE
I_2.5	Chr 2	125,767,870	125768802	125,806,127	125807134	38257	HET,HET	longranger	INV	TRUE	TRUE
I_2.6	Chr 2	165,428,550	165429707	206,673,692	206674924	41245142	-	grocsvs	INV	TRUE	FALSE
I_2.7	Chr 2	223,947,898	223949280	224,301,050	224302432	353152	HOM	longranger	INV	TRUE	FALSE
I_2.8	Chr 2	242,869,146	242870481	392,150,880	392152271	149281734	-	grocsvs	INV	FALSE	TRUE
I_2.9	Chr 2	261,051,773	261053483	261,206,870	261208580	155097	HOM,HOM	longranger	INV	TRUE	TRUE
I_2.10	Chr 2	290,432,179	290433789	290,476,713	290478323	44534	HET	longranger	INV	TRUE	FALSE
I_2.11	Chr 2	312,835,610	312837045	312,675,923	312677758	159687	-	both	INV	TRUE	FALSE
I_3.1	Chr 3	78,505,568	78505618	384,657,982	384656967	306152414	-	both	INV	TRUE	TRUE
I_3.2	Chr 3	88,848,530	88848580	111,383,151	111383419	22534621	HET	longranger	UNKN	FALSE	TRUE
I_3.3	Chr 3	125,036,478	125036421	134,680,416	134680584	9643938	HET	longranger	INV	FALSE	TRUE
I_3.4	Chr 3	130,613,827	130613845	130,655,764	130655782	41937	HET,HET	longranger	INV	TRUE	TRUE
I_3.5	Chr 3	147,827,506	147827674	147,950,767	147950935	123261	-	grocsvs	INV	TRUE	FALSE
I_3.6	Chr 3	161,208,820	161209063	171,355,415	171355733	10146595	HET	longranger	INV	FALSE	TRUE
I_3.7	Chr 3	184,876,890	184876808	185,004,509	185004502	127619	HOM	longranger	INV	FALSE	TRUE
I_3.8	Chr 3	299,299,639	299300207	299,227,597	299228165	72042	-	grocsvs	INV	TRUE	FALSE
I_3.9	Chr 3	356,597,683	356596693	356,690,375	356689385	92692	HOM	longranger	INV	FALSE	TRUE
I_3.10	Chr 3	386,774,981	386773966	386,811,333	386810318	36352	HET	longranger	INV	TRUE	FALSE
