# Supplementary material for: Improved reference genome of Aedes aegypti informs arbovirus vector control
Source: Nature. 2018 Nov 14;563(7732):501–7. doi: 10.1038/s41586-018-0692-z (PMC6421076; doi:10.1038/s41586-018-0692-z)
Supplement: Supplementary file 3 — This file contains Supplementary Data 1-24 and a detailed guide for the datasets [file 41586_2018_692_MOESM3_ESM.zip › 41586_2018_692_MOESM3_ESM/Supplementary Data 22 - Ext Fig 8 - AaegL5 HOXC gene table.xlsx]

## Sheet: Sheet1
Matthews et al., Supplementary Data 22: Aedes aegypti HOX Cluster
Gene	NCBI Accession #	Legacy AaegL3 Vectorbase Accession #	Genomic Locus	Chr	L3>L5 change notes
Hox-A1/lab	LOC5566105	AAEL005195	NC_035108.1 (140743..180705)	2	Major Changes		Now includes missing N-terminal domain
pb	LOC5566256	AAEL015111	NC_035107.1 (310755561..310807539)	1	Major Changes		Now includes missing N and C-terminal domains
zen	LOC5564016	AAEL014277	NC_035107.1 (310692750..310694940)	1	Minor Changes		2 amino acid changes
Dfd	LOC5572678	AAEL009950	NC_035107.1 (310597556..310646774)	1	Major Changes		Now includes missing N-terminal domain
Scr	LOC5572675	AAEL009949	NC_035107.1 (310351843..310507364)	1	Unchanged
ftz	LOC110674250	-	NC_035107.1 (310438636..310440610)	1	New		no 1:1 transcript found in AaegL3, contig with a region of high similarity has no gene annotation
Antp	LOC5572676	AAEL009947	NC_035107.1 (310102918..310351075)	1	Unchanged
Ubx	LOC5579159	AAEL014032 and AAEL010298	NC_035107.1 (309244633..309856584)	1	Major Changes		Two different anotations hit the same sequence that covers Ubx N terminus, Now includes missing C-terminal domain
abd-A	LOC5578718	AAEL013832	NC_035107.1 (309107018..309233085)	1	Major Changes		Differences in the C terminal domain
Abd-B	LOC5572615	AAEL009933	NC_035107.1 (308170310..308341704)	1	Major Changes		Now includes missing N-terminal domain
					e.g: "changed" "unchanged" "new"
					or any further details to disclose
