# Supplementary material for: Improved reference genome of Aedes aegypti informs arbovirus vector control
Source: Nature. 2018 Nov 14;563(7732):501–7. doi: 10.1038/s41586-018-0692-z (PMC6421076; doi:10.1038/s41586-018-0692-z)
Supplement: Supplementary file 3 — This file contains Supplementary Data 1-24 and a detailed guide for the datasets [file 41586_2018_692_MOESM3_ESM.zip › 41586_2018_692_MOESM3_ESM/Supplementary Data 23 - Fig 4 - P450 and GST gene annotations.xlsx]

## Sheet: P450
Gene	Transcript ID	Scaffold (AaegL5)	Transcript left position	Transcript right position	Strand	Product (AaegL5 annotation)	BLASTp best match in AaegL3 (Scaffold) [% aaID]
LOC5572380	XM_021838794.1	NC_035107.1 (chr1)	4090222	4124232	+	cytochrome P450 307a1	CYP307A1_AAEL009762-PA (supercont1.427) [93.81%]
LOC5564963	XM_001649261.3	NC_035107.1 (chr1)	56316567	56318229	-	probable cytochrome P450 6d5	CYP6F3_AAEL014684-PA (supercont1.1219) [98.02%]
LOC5564964	XM_001649262.3	NC_035107.1 (chr1)	56330019	56331751	-	probable cytochrome P450 6d5	CYP6F2_AAEL014678-PA (supercont1.1219) [100%]
LOC110679581	XM_021854695.1	NC_035107.1 (chr1)	56337140	56338932	-	probable cytochrome P450 6d5	CYP6F2_AAEL014678-PA (supercont1.1219) [100%]
LOC5571382	XM_001659611.2	NC_035107.1 (chr1)	58798630	58800576	-	probable cytochrome P450 6a14	CYP6CB1_AAEL002046-PA (supercont1.48) [98.61%] / AAEL009018-PA (supercont1.362) [98.41%]
LOC5580020	XM_001653853.2	NC_035107.1 (chr1)	60675246	60677188	+	probable cytochrome P450 6d5	CYP6AL3_AAEL009656-PA (supercont1.415) [99.61%]
LOC5569920	XM_021840095.1	NC_035107.1 (chr1)	74332275	74367682	-	cytochrome P450 4c3	CYP4C50_AAEL008017-PA (supercont1.295) [100%]
LOC5569917	XM_001658766.3	NC_035107.1 (chr1)	74410245	74422824	-	cytochrome P450 4c3	CYP4C51_AAEL008018-PA (supercont1.295) [97.98%]
LOC5569919	XM_021840120.1	NC_035107.1 (chr1)	74459415	74471658	-	cytochrome P450 4c3	CYP4C52_AAEL008023-PA (supercont1.295) [97.84%]
LOC5568416	XM_001658018.2	NC_035107.1 (chr1)	82804948	82813910	+	cytochrome P450 4g15	AAEL006824-PA (supercont1.222) [100%] / CYP4G35_AAEL008345-PA (supercont1.318) [99.82%]
LOC5568413	XM_001658015.3	NC_035107.1 (chr1)	83348240	83364188	-	cytochrome P450 CYP12A2 isoform X1	CYP12F8_AAEL006827-PA (supercont1.222) [99.41%]
LOC5568413	XM_021841283.1	NC_035107.1 (chr1)	83348240	83363237	-	cytochrome P450 CYP12A2 isoform X2	CYP12F8_AAEL006827-PA (supercont1.222) [99.77%]
LOC5569684	XM_021844108.1	NC_035107.1 (chr1)	103250085	103263310	+	cytochrome P450 4d1 isoform X1	CYP4H29_AAEL007830-PA (supercont1.285) [98.05%]
LOC5569684	XM_001658623.3	NC_035107.1 (chr1)	103256446	103263310	+	probable cytochrome P450 4d14 isoform X2	CYP4H29_AAEL007830-PA (supercont1.285) [98.24%]
LOC5564064	XM_001648326.3	NC_035107.1 (chr1)	135800509	135834197	-	cytochrome P450 4g15	CYP4G36_AAEL004054-PA (supercont1.106) [100%]
LOC5575470	XM_001661937.3	NC_035107.1 (chr1)	155930118	155959709	+	cytochrome P450 315a1, mitochondrial	CYP315A1_AAEL011850-PA (supercont1.622) [99.79%]
LOC5578920	XM_001657156.2	NC_035107.1 (chr1)	249121707	249123454	-	cytochrome P450 9e2	CYP9AE1_AAEL003748-PA (supercont1.96) [100%]
LOC5578919	XM_001657155.3	NC_035107.1 (chr1)	249138299	249140223	-	cytochrome P450 9b2	CYP329B1_AAEL003763-PA (supercont1.96) [99.42%]
LOC5576368	XM_001656057.2	NC_035107.1 (chr1)	254285326	254287207	+	probable cytochrome P450 6d4	AAEL014924-PB (supercont1.1337) [100%] / AAEL002872-PA (supercont1.70) [100%]
LOC5565578	XM_001649882.3	NC_035107.1 (chr1)	271328495	271330383	-	probable cytochrome P450 6a14	CYP6BB2_AAEL014893-PA (supercont1.1327) [100%]
LOC110674119	XM_021837820.1	NC_035107.1 (chr1)	271355020	271357045	-	probable cytochrome P450 6a14	AAEL017061-PA (supercont1.1327) [65.23%] / CYP6AA5_AAEL012492-PA (supercont1.702) [65.56%] *
LOC23687481	XM_021837821.1	NC_035107.1 (chr1)	271375696	271377569	-	cytochrome P450 6a8	AAEL017061-PA (supercont1.1327) [100%] / CYP6AA5_AAEL012492-PA (supercont1.702) [96.63%]
LOC5576391 (2 genes)	XM_021838696.1	NC_035107.1 (chr1)	271403322	271406949	-	uncharacterized protein LOC5576391	N-terminal: CYP6P12_AAEL014891-PA (supercont1.1327) [99.80%] / CYP6P12_AAEL012491-PA (supercont1.702) [97.05%] | C-terminal: CYP6BZ1_AAEL012494-PA (supercont1.702) [98.80%] / AAEL014892-PA (supercont1.1327) [95.82%]
LOC5565579	XM_001649885.3	NC_035107.1 (chr1)	271419632	271421999	-	probable cytochrome P450 6a13	CYP6CC1_AAEL014890-PA (supercont1.1327) [98.58%]
LOC5564380	XM_001648675.3	NC_035107.1 (chr1)	286884241	286905138	+	probable cytochrome P450 304a1	CYP304C1_AAEL014413-PA (supercont1.1104) [100%]
LOC5564381	XM_001648676.3	NC_035107.1 (chr1)	286917099	286931096	+	probable cytochrome P450 304a1	CYP304B2_AAEL014412-PA (supercont1.1104) [100%]
LOC5564382	XM_001648677.3	NC_035107.1 (chr1)	286941356	286957486	+	probable cytochrome P450 304a1	CYP304B3_AAEL014411-PA (supercont1.1104) [100%]
LOC5565588	XM_001649920.3	NC_035107.1 (chr1)	289386124	289399452	+	cytochrome P450 18a1	CYP18A1_AAEL004870-PA (supercont1.133) [100%]
LOC110674175	XM_021838118.1	NC_035107.1 (chr1)	289399748	289443716	-	cytochrome P450 306a1	CYP306A1_AAEL004888-PA (supercont1.133) [98.80%]
LOC5574850	XM_001661623.2	NC_035108.1 (chr2)	37193439	37195554	-	cytochrome P450 302a1, mitochondrial	AAEL011463-PB (supercont1.581) [99.22%] / CYP302A1_AAEL015655-PA (supercont1.4395) [99.22%]
LOC5569214	XM_001658337.3	NC_035108.1 (chr2)	57751829	57777257	-	probable cytochrome P450 308a1	CYP6AH1_AAEL007473-PA (supercont1.257) [100%] / AAEL015641-PA (supercont1.4127) [98.9%; partial alignment]
LOC5565336	XM_001649632.2	NC_035108.1 (chr2)	57985939	57987769	+	probable cytochrome P450 4ac1	CYP4J13_AAEL013555-PA (supercont1.869) [100%] / AAEL014830-PA (supercont1.1282) [98.43%]
LOC5578181	XM_001663702.3	NC_035108.1 (chr2)	57987800	57989671	+	cytochrome P450 4C1	CYP4J14_AAEL013554-PA (supercont1.869) [100%]
LOC5578182	XM_001663703.2	NC_035108.1 (chr2)	58002198	58004004	-	cytochrome P450 4C1	CYP4J15_AAEL013556-PA (supercont1.869) [100%] / AAEL014829-PB (supercont1.1282) [98.04%]
LOC5579144	XM_011495469.2	NC_035108.1 (chr2)	58048187	58079076	+	probable cytochrome P450 4ac1 isoform X1	CYP4J16_AAEL014019-PB (supercont1.985) [100%] / AAEL015663-PA (supercont1.4503) [96.46%]
LOC5579144	XM_001664189.3	NC_035108.1 (chr2)	58064728	58079076	+	probable cytochrome P450 4ac1 isoform X2	CYP4J16_AAEL014019-PA (supercont1.985) [100%]
LOC5564737	XM_001649033.3	NC_035108.1 (chr2)	109530033	109626224	+	probable cytochrome P450 301a1, mitochondrial	CYP301A1_AAEL014594-PA (supercont1.1181) [100%]
LOC5564737	XM_021841910.1	NC_035108.1 (chr2)	109571633	109626224	+	probable cytochrome P450 301a1, mitochondrial	CYP301A1_AAEL014594-PA (supercont1.1181) [100%]
LOC5573423	XM_021842130.1	NC_035108.1 (chr2)	119659712	119676275	+	probable cytochrome P450 305a1	CYP305A6_AAEL002071-PA (supercont1.48) [95.78%]
LOC5573422	XM_001654548.2	NC_035108.1 (chr2)	119686613	119701198	+	probable cytochrome P450 305a1	CYP305A5_AAEL002043-PA (supercont1.48) [100%]
LOC5571193	XM_001653459.3	NC_035108.1 (chr2)	126741333	126743030	+	probable cytochrome P450 6d5	CYP6AL1_AAEL008889-PA (supercont1.354) [100%]
LOC5570872	XM_001659328.3	NC_035108.1 (chr2)	215020562	215096550	+	probable cytochrome P450 49a1	CYP49A1_AAEL008638-PA (supercont1.338) [100%]
LOC5575901	XM_001662228.2	NC_035108.1 (chr2)	232712832	232717177	-	probable cytochrome P450 303a1	CYP303A1_AAEL012144-PA (supercont1.660) [100%]
LOC5571141	XM_021844572.1	NC_035108.1 (chr2)	240837377	240839772	-	probable cytochrome P450 9f2 isoform X1	AAEL018075-PA (supercont1.352) [100%] / CYP9J32_AAEL008846-PA (supercont1.352) [99.26%]
LOC5571141	XM_021844570.1	NC_035108.1 (chr2)	240837377	240839757	-	probable cytochrome P450 9f2 isoform X1	AAEL018075-PA (supercont1.352) [100%] / CYP9J32_AAEL008846-PA (supercont1.352) [99.26%]
LOC5571141	XM_021844571.1	NC_035108.1 (chr2)	240837377	240839750	-	probable cytochrome P450 9f2 isoform X2	AAEL018075-PA (supercont1.352) [100%] / CYP9J32_AAEL008846-PA (supercont1.352) [99.26%]
LOC5571141	XM_021844573.1	NC_035108.1 (chr2)	240837377	240839747	-	probable cytochrome P450 9f2 isoform X1	AAEL018075-PA (supercont1.352) [100%] / CYP9J32_AAEL008846-PA (supercont1.352) [99.26%]
LOC5575451	XM_001661918.2	NC_035108.1 (chr2)	245508241	245510667	-	probable cytochrome P450 9f2	CYP9J31_AAEL002633-PB (supercont1.62) [100%]
LOC5575451	XM_021844681.1	NC_035108.1 (chr2)	245508241	245510667	-	probable cytochrome P450 9f2	CYP9J31_AAEL002633-PB (supercont1.62) [100%]
LOC5575453	XM_001661919.3	NC_035108.1 (chr2)	245515491	245517353	+	probable cytochrome P450 9f2	CYP9J6_AAEL002638-PA (supercont1.62) [100%]
LOC5568445	XM_001652222.2	NC_035108.1 (chr2)	331679971	331682690	+	cytochrome P450 307a1	AAEL014208-PA (supercont1.1036) [100%] / CYP307B1_AAEL006875-PA (supercont1.224) [100%]
LOC5566939	XM_021846032.1	NC_035108.1 (chr2)	336323285	336388125	-	cytochrome P450 4c21 isoform X2	CYP325X4_AAEL005700-PA (supercont1.170) [91.33%]
LOC5566939	XM_001651280.3	NC_035108.1 (chr2)	336323285	336345654	-	probable cytochrome P450 313a4 isoform X1	CYP325X4_AAEL005700-PA (supercont1.170) [99.04%]
LOC5566916	XM_021846034.1	NC_035108.1 (chr2)	336422746	336443842	-	probable cytochrome P450 313a4	CYP325X2_AAEL005696-PA (supercont1.170) [99.22%]
LOC5566915	XM_001651278.2	NC_035108.1 (chr2)	336452243	336465154	-	probable cytochrome P450 313a4	CYP325X1_AAEL005695-PA (supercont1.170) [100%]
LOC5573388	XM_001654508.2	NC_035108.1 (chr2)	356390672	356392588	+	cytochrome P450 4d8	CYP4H31_AAEL002085-PA (supercont1.48) [100%]
LOC5572180	XM_021846414.1	NC_035108.1 (chr2)	357796492	357807177	-	cytochrome P450 9e2	CYP9M8_AAEL009591-PA (supercont1.410) [98.69%]
LOC5578646	XM_001663937.2	NC_035108.1 (chr2)	364282520	364284347	+	cytochrome P450 4d1	CYP4H33_AAEL013798-PA (supercont1.923) [100%]
LOC5572441	XM_021846757.1	NC_035108.1 (chr2)	375068465	375070394	-	cytochrome P450 9e2	CYP9M9_AAEL001807-PA (supercont1.43) [99.81%]
LOC5572942	XM_001660607.3	NC_035108.1 (chr2)	380179249	380180990	+	cytochrome P450 4d2	CYP4AR2_AAEL010154-PA (supercont1.457) [96.80%]
LOC5572939	XM_021846851.1	NC_035108.1 (chr2)	380784709	380786544	-	probable cytochrome P450 6a14	CYP6N17_AAEL010158-PA (supercont1.457) [98.40%]
LOC5572936	XM_021846852.1	NC_035108.1 (chr2)	380822963	380824822	-	probable cytochrome P450 6a14	CYP6N16_AAEL010151-PA (supercont1.457) [99.80%]
LOC5576028	XM_001655916.3	NC_035108.1 (chr2)	384053732	384080949	+	cytochrome P450 4C1	CYP4C38_AAEL012266-PA (supercont1.673) [100%]
LOC5571544	XM_021847440.1	NC_035108.1 (chr2)	418852967	418855332	-	probable cytochrome P450 6d4	CYP6Z9_AAEL009129-PA (supercont1.371) [100%]
LOC5571543	XM_001653640.3	NC_035108.1 (chr2)	418865260	418867369	-	cytochrome P450 6d3	CYP6Z8_AAEL009131-PA (supercont1.371) [100%]
LOC5571542	XM_001653639.3	NC_035108.1 (chr2)	418878237	418879946	+	probable cytochrome P450 6d4	CYP6Z7_AAEL009130-PA (supercont1.371) [100%]
LOC5571541	XM_001653638.3	NC_035108.1 (chr2)	418888478	418890194	-	cytochrome P450 6d3	CYP6Z6_AAEL009123-PA (supercont1.371) [100%]
LOC5571540	XM_001653637.3	NC_035108.1 (chr2)	419111140	419112950	-	probable cytochrome P450 6a14	CYP6M11_AAEL009127-PA (supercont1.371) [100%]
LOC5571539	XM_001653636.3	NC_035108.1 (chr2)	419122003	419123866	-	cytochrome P450 6a8	CYP6M10_AAEL009125-PA (supercont1.371) [100%]
LOC5571539	XM_021847445.1	NC_035108.1 (chr2)	419122024	419124243	-	cytochrome P450 6a8	CYP6M10_AAEL009125-PA (supercont1.371) [100%]
LOC5571539	XM_021847443.1	NC_035108.1 (chr2)	419122024	419124243	-	cytochrome P450 6a8	CYP6M10_AAEL009125-PA (supercont1.371) [100%]
LOC23687717	XM_021847446.1	NC_035108.1 (chr2)	419127474	419131350	-	probable cytochrome P450 6a14	CYP6M9_AAEL017297-PA (supercont1.371) [100%] / CYP6M5_AAEL009117-PA (supercont1.371) [96.35%]
LOC23687717	XM_011494657.2	NC_035108.1 (chr2)	419128423	419143314	-	probable cytochrome P450 6a14	CYP6M9_AAEL017297-PA (supercont1.371) [100%] / CYP6M5_AAEL009117-PA (supercont1.371) [96.35%]
LOC23687717	XM_021847447.1	NC_035108.1 (chr2)	419128423	419131352	-	probable cytochrome P450 6a14	CYP6M9_AAEL017297-PA (supercont1.371) [100%] / CYP6M5_AAEL009117-PA (supercont1.371) [96.35%]
LOC5571538	XM_001653633.3	NC_035108.1 (chr2)	419141469	419143273	-	cytochrome P450 6a8	CYP6M5_AAEL009117-PA (supercont1.371) [100%] / CYP6M9_AAEL017297-PA (supercont1.371) [96.35%]
LOC5571537	XM_001653632.3	NC_035108.1 (chr2)	419143851	419157046	+	probable cytochrome P450 6a14	CYP6M6_AAEL009128-PA (supercont1.371) [100%]
LOC5571536	XM_021847448.1	NC_035108.1 (chr2)	419167439	419169634	+	cytochrome P450 6a2	CYP6Y3_AAEL009132-PA (supercont1.371) [99.40%]
LOC5571533	XM_001653628.2	NC_035108.1 (chr2)	419193362	419194966	+	cytochrome P450 6A1	AAEL009122-PA (supercont1.371) [100%]
LOC5571532	XM_001653627.3	NC_035108.1 (chr2)	419207323	419209089	-	probable cytochrome P450 6a13	CYP6N14_AAEL009133-PA (supercont1.371) [100%]
LOC5571524	XM_001653626.3	NC_035108.1 (chr2)	419217491	419219143	-	probable cytochrome P450 6a14	CYP6N13_AAEL009137-PA (supercont1.371) [100%]
LOC5571531	XM_001653625.3	NC_035108.1 (chr2)	419219242	419221206	-	probable cytochrome P450 6a20	CYP6S3_AAEL009120-PA (supercont1.371) [100%]
LOC5571529	XM_001653624.3	NC_035108.1 (chr2)	419233348	419235072	-	probable cytochrome P450 6a13	CYP6N12_AAEL009124-PA (supercont1.371) [100%]
LOC5571528	XM_001653623.3	NC_035108.1 (chr2)	419241917	419243837	-	probable cytochrome P450 6a14	CYP6N6_AAEL009126-PA (supercont1.371) [100%]
LOC5571526	XM_001653622.3	NC_035108.1 (chr2)	419256627	419258941	+	probable cytochrome P450 6a13	CYP6N11_AAEL009138-PA (supercont1.371) [100%]
LOC23687976	XM_021847451.1	NC_035108.1 (chr2)	419270242	419276236	+	cytochrome P450 6A1	AAEL017556-PB (supercont1.371) [100%]
LOC5571549	XM_001653621.3	NC_035108.1 (chr2)	419287877	419289644	+	probable cytochrome P450 6a14	CYP6N9_AAEL009121-PA (supercont1.371) [100%]
LOC5573117	XM_001660676.2	NC_035108.1 (chr2)	423973541	423975686	+	probable cytochrome P450 12a4, mitochondrial isoform X1	AAEL001960-PA (supercont1.47) [100%]
LOC5573117	XM_021847511.1	NC_035108.1 (chr2)	423973763	423975686	+	probable cytochrome P450 12a4, mitochondrial isoform X2	AAEL001960-PA (supercont1.47) [100%]
LOC5573113	XM_021847512.1	NC_035108.1 (chr2)	423983426	423985551	+	cytochrome P450 CYP12A2	CYP12F6_AAEL002005-PA (supercont1.47) [99.55%]
LOC5573116	XM_021847513.1	NC_035108.1 (chr2)	423992667	424001455	-	cytochrome P450 CYP12A2	CYP12F7_AAEL002031-PA (supercont1.47) [99.43%]
LOC5569823	XM_001652993.3	NC_035108.1 (chr2)	447487239	447489231	-	cytochrome P450 9b2	CYP9M7_AAEL001292-PA (supercont1.29) [99.80%]
LOC5569822	XM_001652992.3	NC_035108.1 (chr2)	447504779	447506604	-	cytochrome P450 9b2	CYP9M6_AAEL001312-PA (supercont1.29) [98.69%]
LOC5569821	XM_021847990.1	NC_035108.1 (chr2)	447525678	447527615	-	cytochrome P450 9e2	CYP9M5_AAEL001288-PA (supercont1.29) [93.62%]
LOC5569820	XM_001652990.2	NC_035108.1 (chr2)	447541085	447543304	+	cytochrome P450 9e2	CYP9M4_AAEL001320-PA (supercont1.29) [97.93%]
LOC110675241	XM_021839693.1	NC_035108.1 (chr2)	447549852	447551034	+	cytochrome P450 9e2-like	CYP9M4_AAEL001320-PA (supercont1.29) [93.07%]
LOC5567662	XM_001657559.2	NC_035109.1 (chr3)	62505982	62521344	+	cytochrome P450 4V2	CYP325Y1_AAEL006257-PA (supercont1.197) [100%]
LOC5567554	XM_021853602.1	NC_035109.1 (chr3)	62528576	62543653	+	cytochrome P450 4V2	CYP325Y3_AAEL018028-PB (supercont1.197) [100%] / AAEL015362-PA (supercont1.1912) [98.68%]
LOC5567661	XM_021851787.1	NC_035109.1 (chr3)	62603101	62604484	+	cytochrome P450 4V2	AAEL015361-PA (supercont1.1912) [98.90%] / CYP325Y3_AAEL018028-PA (supercont1.197) [90.91%]
LOC5579336	XM_021853085.1	NC_035109.1 (chr3)	74278075	74290234	-	cytochrome P450 4c21	CYP325Q2_AAEL006058-PA (supercont1.187) [100%] / AAEL015563-PA (supercont1.3299) [99.19%]
LOC5567398	XM_001651728.3	NC_035109.1 (chr3)	74302379	74320294	+	probable cytochrome P450 313a4	CYP325Q1_AAEL006044-PA (supercont1.187) [99.80%]
LOC5578026	XM_001656716.3	NC_035109.1 (chr3)	79340315	79353492	-	cytochrome P450 4c3	CYP4H28_AAEL003380-PA (supercont1.85) [100%]
LOC5578025	XM_021848881.1	NC_035109.1 (chr3)	79386577	79407555	+	cytochrome P450 4C1	CYP4H30_AAEL003399-PA (supercont1.85) [98.80%]
LOC5579193	XM_001664240.2	NC_035109.1 (chr3)	85683648	85685698	+	probable cytochrome P450 28a5	CYP6AG8_AAEL015654-PA (supercont1.4359) [99.20%] / AAEL003890-PA (supercont1.99) [99.20%]
LOC5575358	XM_001661845.2	NC_035109.1 (chr3)	111476555	111478389	-	cytochrome P450 4C1	CYP325L1_AAEL011770-PA (supercont1.610) [100%]
LOC5575367	XM_021850709.1	NC_035109.1 (chr3)	111485979	111487510	-	cytochrome P450 4c3	CYP325M5_AAEL011761-PA (supercont1.610) [100%]
LOC5575361	XM_021853660.1	NC_035109.1 (chr3)	111517628	111536894	-	cytochrome P450 4C1	CYP325M4_AAEL011769-PA (supercont1.610) [95.83%]
LOC5576776	XM_021852209.1	NC_035109.1 (chr3)	111544339	111561877	+	probable cytochrome P450 313a4	CYP325M1_AAEL012773-PA (supercont1.738) [98.81%]
LOC5576777	XM_001662814.3	NC_035109.1 (chr3)	111571812	111584935	+	cytochrome P450 4C1	CYP325N1_AAEL012770-PA (supercont1.738) [99.21%]
LOC5576789	XM_001662815.3	NC_035109.1 (chr3)	111598121	111599971	+	cytochrome P450 4C1	CYP325G3_AAEL012772-PA (supercont1.738) [97.80%]
LOC5576779	XM_001662816.2	NC_035109.1 (chr3)	111623484	111634522	+	cytochrome P450 4C1	CYP325T2_AAEL012761-PA (supercont1.738) [100%]
LOC5576780	XM_021849509.1	NC_035109.1 (chr3)	111644034	111653825	-	probable cytochrome P450 313a1	CYP325M2_AAEL012769-PA (supercont1.738) [100%]
LOC5576781	XM_001662818.3	NC_035109.1 (chr3)	111694087	111697669	+	probable cytochrome P450 313a4	CYP325M3_AAEL012765-PA (supercont1.738) [100%]
LOC5576782	XM_021851254.1	NC_035109.1 (chr3)	111700859	111707836	-	cytochrome P450 4C1	CYP325N2_AAEL012762-PA (supercont1.738) [100%]
LOC5576783	XM_001662820.3	NC_035109.1 (chr3)	111736444	111738326	+	cytochrome P450 4c21	CYP325G2_AAEL012766-PA (supercont1.738) [100%]
LOC5575191	XM_021848889.1	NC_035109.1 (chr3)	112007456	112025792	+	cytochrome P450 4C1	AAEL000340-PA (supercont1.6) [96.95%]
LOC110679214	XM_021853353.1	NC_035109.1 (chr3)	112380221	112392079	-	cytochrome P450 4c21-like	CYP325S3_AAEL000357-PA (supercont1.6) [41.60%] *
LOC5575188	XM_021852746.1	NC_035109.1 (chr3)	112409018	112495142	-	cytochrome P450 4C1	CYP325E3_AAEL000338-PA (supercont1.6) [89.94%] *
LOC23687556	XM_021850941.1	NC_035109.1 (chr3)	112513177	112534429	+	cytochrome P450 4c21	CYP325V1_AAEL017136-PA (supercont1.6) [98.81%]
LOC23687635	XM_021850942.1	NC_035109.1 (chr3)	112545076	112553956	+	cytochrome P450 4c21	CYP325U1_AAEL017215-PA (supercont1.6) [94.38%]
LOC5575192	XM_001655520.3	NC_035109.1 (chr3)	112555304	112566231	+	probable cytochrome P450 313a2	CYP325T1_AAEL000320-PA (supercont1.6) [100%]
LOC5575187	XM_021854280.1	NC_035109.1 (chr3)	112582195	112583842	-	probable cytochrome P450 313a2	CYP325S2_AAEL000325-PA (supercont1.6) [99.49%]
LOC5575186	XM_001655518.2	NC_035109.1 (chr3)	112628264	112638706	-	cytochrome P450 4c21	CYP325S3_AAEL000357-PA (supercont1.6) [100%]
LOC5575185	XM_021853691.1	NC_035109.1 (chr3)	112643646	112646532	-	cytochrome P450 4c21	CYP325S1_AAEL000326-PA (supercont1.6) [98.44%]
LOC5567035	XM_001651384.3	NC_035109.1 (chr3)	114021774	114036264	+	cytochrome P450 4c21	CYP325K3_AAEL005788-PA (supercont1.174) [100%]
LOC5567034	XM_021850713.1	NC_035109.1 (chr3)	114045221	114045797	-	probable cytochrome P450 313a1	CYP325K2_AAEL005771-PA (supercont1.174) [100%]
LOC5567056	XM_001651372.2	NC_035109.1 (chr3)	114802398	114815879	+	cytochrome P450 4c21	CYP325R1_AAEL005775-PA (supercont1.174) [99.80%]
LOC5569659	XM_001652872.3	NC_035109.1 (chr3)	152644344	152646159	-	cytochrome P450 4C1	CYP4H32_AAEL007812-PA (supercont1.283) [100%]
LOC5569661	XM_021855288.1	NC_035109.1 (chr3)	152716768	152742224	-	cytochrome P450 4d2 isoform X2	CYP4D23_AAEL007816-PA (supercont1.283) [93.33%]
LOC5569661	XM_001652875.3	NC_035109.1 (chr3)	152716768	152729259	-	cytochrome P450 4d2 isoform X1	CYP4D23_AAEL007816-PA (supercont1.283) [100%]
LOC5569662	XM_001652876.3	NC_035109.1 (chr3)	152744153	152771070	+	cytochrome P450 4d1	CYP4D37_AAEL007795-PA (supercont1.283) [100%]
LOC5569663	XM_001652877.3	NC_035109.1 (chr3)	152788167	152802023	+	cytochrome P450 4d1 isoform X2	CYP4D38_AAEL007807-PA (supercont1.283) [100%]
LOC5569663	XM_021850932.1	NC_035109.1 (chr3)	152793074	152802023	+	cytochrome P450 4d1 isoform X1	CYP4D38_AAEL007807-PA (supercont1.283) [99.56%]
LOC5569664	XM_001652878.3	NC_035109.1 (chr3)	152821055	152845256	-	cytochrome P450 4d1	CYP4D39_AAEL007808-PA (supercont1.283) [100%]
LOC5569665	XM_021849508.1	NC_035109.1 (chr3)	152854548	152861491	-	cytochrome P450 4d1	CYP4D24_AAEL007815-PA (supercont1.283) [99.60%]
LOC5569666	XM_001652880.3	NC_035109.1 (chr3)	152871519	152883632	+	cytochrome P450 4d1	CYP4K3_AAEL007798-PA (supercont1.283) [100%]
LOC5563986	XM_021852875.1	NC_035109.1 (chr3)	164959868	164968558	-	cytochrome P450 4c21	CYP325AA1_AAEL004012-PA (supercont1.105) [96.83%]
LOC110679554	XM_021854485.1	NC_035109.1 (chr3)	171317141	171325292	-	probable cytochrome P450 28a5	CYP6AG4_AAEL007010-PA (supercont1.231) [100%] / CYP6AG3_AAEL007024-PA (supercont1.231) [97.18%]
LOC5568654	XM_001652438.3	NC_035109.1 (chr3)	171374109	171380654	-	probable cytochrome P450 28a5	CYP6AG3_AAEL007024-PA (supercont1.231) [100%] / CYP6AG4_AAEL007010-PA (supercont1.231) [97.18%]
LOC5568653	XM_001652437.3	NC_035109.1 (chr3)	171417711	171419592	+	probable cytochrome P450 28a5	CYP6AG7_AAEL006989-PA (supercont1.231) [100%]
LOC5568652	XM_001652436.2	NC_035109.1 (chr3)	171433002	171434910	+	probable cytochrome P450 28a5	CYP6AG6_AAEL006992-PA (supercont1.231) [100%]
LOC5568651	XM_021850237.1	NC_035109.1 (chr3)	171446731	171448660	+	probable cytochrome P450 28a5	CYP6AG5_AAEL006984-PA (supercont1.231) [99.40%]
LOC5565728	XM_021849009.1	NC_035109.1 (chr3)	323189211	323207072	-	probable cytochrome P450 6g2 isoform X1	CYP6AK1_AAEL004941-PA (supercont1.136) [82.00%] *
LOC5565728	XM_001650045.3	NC_035109.1 (chr3)	323189211	323203144	-	probable cytochrome P450 6g2 isoform X2	CYP6AK1_AAEL004941-PA (supercont1.136) [97.66%]
LOC5565806	XM_001650110.3	NC_035109.1 (chr3)	323662717	323676284	+	probable cytochrome P450 6g2	CYP6CD1_AAEL005006-PA (supercont1.138) [99.02%]
LOC5579926	XM_021850266.1	NC_035109.1 (chr3)	368428196	368430478	+	cytochrome P450 9e2	CYP9J15_AAEL006795-PA (supercont1.221) [99.63%]
LOC5579927	XM_001652166.2	NC_035109.1 (chr3)	368438277	368440225	+	probable cytochrome P450 9f2	CYP9J16_AAEL006815-PA (supercont1.221) [100%]
LOC5579928	XM_001652167.3	NC_035109.1 (chr3)	368446849	368448793	-	probable cytochrome P450 9f2	CYP9J17_AAEL006784-PA (supercont1.221) [100%]
LOC5579929	XM_001652168.3	NC_035109.1 (chr3)	368460018	368462540	-	probable cytochrome P450 9f2	CYP9J2_AAEL006805-PA (supercont1.221) [100%]
LOC5564753	XM_021850270.1	NC_035109.1 (chr3)	368477849	368521442	+	probable cytochrome P450 9f2	CYP9J8_AAEL006811-PA (supercont1.221) [99.81%] / CYP9J8_AAEL014608-PA (supercont1.1188) [99.26%]
LOC5564756	XM_001649058.2	NC_035109.1 (chr3)	368480816	368482897	+	probable cytochrome P450 9f2	CYP9J9_AAEL006793-PA (supercont1.221) [99.82%] / CYP9J9_AAEL014605-PA (supercont1.1188) [98.89%]
LOC5564750	XM_021850269.1	NC_035109.1 (chr3)	368502058	368504167	+	probable cytochrome P450 9f2	CYP9J10_AAEL006798-PA (supercont1.221) [99.82%] / AAEL014614-PA (supercont1.1188) [98.71%]
LOC5564750	XM_001649057.2	NC_035109.1 (chr3)	368502191	368504167	+	probable cytochrome P450 9f2	CYP9J10_AAEL006798-PA (supercont1.221) [99.82%] / AAEL014614-PA (supercont1.1188) [98.71%]
LOC5564759	XM_001649056.2	NC_035109.1 (chr3)	368515392	368517299	+	probable cytochrome P450 9f2	AAEL018044-PA (supercont1.221) [100%] / CYP9J18_AAEL018043-PA (supercont1.221) [100%] / AAEL014618-PA (supercont1.1188) [96.13%]
LOC5579933	XM_001652172.3	NC_035109.1 (chr3)	368517401	368519262	+	probable cytochrome P450 9f2	AAEL018046-PA (supercont1.221) [100%] / CYP9J19_AAEL018045-PA (supercont1.221) [100%] / CYPJ19_AAEL014611-PA (supercont1.1188) [96.30%]
LOC5564757 (2 genes)	XM_001649053.2	NC_035109.1 (chr3)	368529679	368534701	+	uncharacterized protein LOC5564757	N-terminal: CYP9J20_AAEL006814-PA (supercont1.221) [100%] / AAEL014604-PA (supercont1.1188) [98.70%] | C-terminal: CYP9J21_AAEL018030-PA (supercont1.221) [100%] / AAEL014612-PA (supercont1.1188) [97.96%]
LOC5564748	XM_001649051.2	NC_035109.1 (chr3)	368545751	368547547	+	probable cytochrome P450 9f2	CYP9J22_AAEL006802-PA (supercont1.221) [98.69%] / CYP9J22_AAEL014619-PA (supercont1.1188) [98.31%]
LOC5564764	XM_001649050.3	NC_035109.1 (chr3)	368564217	368566180	+	cytochrome P450 9e2	CYP9J23_AAEL014615-PA (supercont1.1188) [97.56%]
LOC5564763	XM_001649048.2	NC_035109.1 (chr3)	368585862	368587982	+	probable cytochrome P450 9f2	CYP9J24_AAEL014613-PA (supercont1.1188) [98.32%]
LOC23687786	XM_021850271.1	NC_035109.1 (chr3)	368588518	368590441	+	probable cytochrome P450 9f2	CYP9J26_AAEL014609-PA (supercont1.1188) [90.47%]
LOC5564749	XM_001649047.3	NC_035109.1 (chr3)	368609784	368611605	+	probable cytochrome P450 9f2	CYP9J26_AAEL014609-PA (supercont1.1188) [99.81%]
LOC5564751	XM_001649045.2	NC_035109.1 (chr3)	368627096	368628939	-	cytochrome P450 9e2	CYP9J28_AAEL014617-PA (supercont1.1188) [100%]
LOC5564758	XM_001649044.2	NC_035109.1 (chr3)	368646378	368648152	+	cytochrome P450 9e2	CYP9J29_AAEL014610-PA (supercont1.1188) [100%] / CYP9J30_AAEL014603-PA (supercont1.1188) [91.43%]
LOC5564760	XM_001649043.2	NC_035109.1 (chr3)	368656090	368657869	+	cytochrome P450 9e2	CYP9J30_AAEL014603-PA (supercont1.1188) [100%] / CYP9J29_AAEL014610-PA (supercont1.1188) [91.43%]
LOC23687959	XM_011494874.2	NC_035109.1 (chr3)	399253843	399255488	-	cytochrome P450 6a2	CYP6BY1_AAEL017539-PA (supercont1.7) [100%]
LOC110680213	XM_021856026.1	NW_018734465.1	607	2575	+	cytochrome P450 4c21-like	CYP325S1_AAEL000326-PA (supercont1.6) [93.37%]
LOC110680630	XM_021856426.1	NW_018735133.1	14418	15841	+	probable cytochrome P450 301a1, mitochondrial, partial	CYP301A1_AAEL014594-PA (supercont1.1181) [99.47%]
LOC5568656	XM_001652440.3	NW_018735685.1	4575	14084	-	probable cytochrome P450 28a5	CYP6AG4_AAEL007010-PA (supercont1.231) [99.20%] / CYP6AG3_AAEL007024-PA (supercont1.231) [96.78%]
* < 90% amino acid identity

## Sheet: GST
Gene	Transcript ID	Scaffold (AaegL5)	Transcript left position	Transcript right position	Strand	Product (AaegL5 annotation)	BLASTp best match in AaegL3 (Scaffold) [% aaID]
LOC5571385	XM_021839279.1	NC_035107.1 (chr1)	29341536	29343045	+	glutathione S-transferase theta-3	GSTT2_AAEL009016-PA (supercont1.362) [99.12%]
LOC5571386	XM_001659617.3	NC_035107.1 (chr1)	29356870	29357830	-	glutathione S-transferase theta-1	GSTT1_AAEL009017-PA (supercont1.362) [99.13%]
LOC5571381	XM_021839280.1	NC_035107.1 (chr1)	29358186	29359140	-	glutathione S-transferase theta-1	GSTT3_AAEL009020-PA (supercont1.362) [99.57%]
LOC5568408	XM_001658010.2	NC_035107.1 (chr1)	53126018	53127354	+	microsomal glutathione S-transferase 1	microsomal_GST_AAEL006829-PA (supercont1.222) [100%]
LOC5568410	XM_021850652.1	NC_035107.1 (chr1)	53127847	53152580	+	microsomal glutathione S-transferase 1	microsomal_GST_AAEL006818-PA (supercont1.222) [85.35%] *
LOC5564405	XM_001648685.3	NC_035107.1 (chr1)	105472662	105489052	-	glutathione S-transferase theta-1	GSTT4_AAEL004229-PA (supercont1.111) [100%]
LOC110678069	XM_021850611.1	NC_035107.1 (chr1)	148041415	148042680	-	glutathione S-transferase 1	GSTI1_AAEL011752-PA (supercont1.608) [100%]
LOC5568358	XM_001657960.3	NC_035107.1 (chr1)	299744160	299773819	+	glutathione S-transferase D7	GSTD7_AAEL001090-PA (supercont1.22) [99.54%]
LOC5568355	XM_011495049.2	NC_035107.1 (chr1)	299812634	299825014	+	glutathione S-transferase 1 isoform X3	GSTD1_AAEL001061-PB (supercont1.22) [100%]
LOC5568355	XM_001657959.2	NC_035107.1 (chr1)	299812655	299825785	+	glutathione S-transferase 1 isoform X1	GSTD1_AAEL001061-PA (supercont1.22) [95.89%]
LOC5568355	XM_011495050.2	NC_035107.1 (chr1)	299812666	299826451	+	glutathione S-transferase 1 isoform X2	GSTD1_AAEL001061-PC (supercont1.22) [99.05%]
LOC5568354	XM_021838246.1	NC_035107.1 (chr1)	299826855	299828429	-	glutathione S-transferase 1	GSTD2_AAEL001078-PA (supercont1.22) [96.90%]
LOC5568353	XM_001657957.3	NC_035107.1 (chr1)	299853787	299854902	+	glutathione S-transferase 1	GSTD5_AAEL001071-PA (supercont1.22) [98.56%]
LOC5568346	XM_001657950.3	NC_035107.1 (chr1)	301212310	301213169	-	glutathione S-transferase 1	GSTD4_AAEL001054-PA (supercont1.22) [98.62%]
LOC5568347	XM_001657951.3	NC_035107.1 (chr1)	301213623	301214675	+	glutathione S-transferase D5	GSTD3_AAEL001059-PA (supercont1.22) [97.21%]
LOC5573540	XM_001654625.3	NC_035107.1 (chr1)	301236089	301237254	-	glutathione S-transferase 1	GSTD6_AAEL010591-PA (supercont1.488) [100%]
LOC5573538	XM_001654624.3	NC_035107.1 (chr1)	301237372	301238287	-	glutathione S-transferase 1-1	GSTD11_AAEL010582-PA (supercont1.488) [98.65%]
LOC5566943	XM_021843509.1	NC_035108.1 (chr2)	191189411	191199410	+	glutathione S-transferase T3 isoform X3	AAEL015285-PB (supercont1.1707) [99.48%] / AAEL015285-PA (supercont1.1707) [98.96%]
LOC5566943	XM_021843510.1	NC_035108.1 (chr2)	191189411	191199410	+	glutathione S-transferase T3 isoform X4	AAEL015285-PA (supercont1.1707) [99.48%] / AAEL015285-PB (supercont1.1707) [98.96%]
LOC5566943	XM_021843507.1	NC_035108.1 (chr2)	191189412	191199410	+	glutathione S-transferase T3 isoform X1	AAEL015285-PB (supercont1.1707) [100%] / AAEL015285-PA (supercont1.1707) [99.48%]
LOC5566943	XM_021843508.1	NC_035108.1 (chr2)	191189412	191199410	+	glutathione S-transferase T3 isoform X2	AAEL015285-PB (supercont1.1707) [100%] / AAEL015285-PA (supercont1.1707) [99.48%]
LOC5569853	XM_001658698.3	NC_035108.1 (chr2)	351607324	351616641	-	glutathione S-transferase E14	GSTE8_AAEL007955-PA (supercont1.291) [100%]
LOC5569844	XM_021846281.1	NC_035108.1 (chr2)	351609279	351610907	+	glutathione S-transferase 1	GSTE1_AAEL007954-PA (supercont1.291) [91.07%]
LOC5569847	XM_001658700.3	NC_035108.1 (chr2)	351623444	351624813	-	glutathione S-transferase 1	GSTE4_AAEL007962-PA (supercont1.291) [100%]
LOC110676855	XM_021846286.1	NC_035108.1 (chr2)	351633367	351634957	+	glutathione S-transferase 1-like	GSTE2_AAEL007951-PA (supercont1.291) [100%]
LOC110676857	XM_021846288.1	NC_035108.1 (chr2)	351640236	351641215	+	glutathione S-transferase 1-like	GSTE5_AAEL007964-PA (supercont1.291) [100%]
LOC5569857	XM_001658703.3	NC_035108.1 (chr2)	351641191	351642001	-	glutathione S-transferase 1	GSTE7_AAEL007948-PA (supercont1.291) [100%]
LOC110676854	XM_021846285.1	NC_035108.1 (chr2)	351649353	351650983	+	glutathione S-transferase 1-like	GSTE2_AAEL007951-PA (supercont1.291) [100%]
LOC110676858	XM_021846289.1	NC_035108.1 (chr2)	351656221	351657200	+	glutathione S-transferase 1-like	GSTE5_AAEL007964-PA (supercont1.291) [100%]
LOC110676851	XM_021846282.1	NC_035108.1 (chr2)	351657176	351657986	-	glutathione S-transferase 1-like	GSTE7_AAEL007948-PA (supercont1.291) [100%]
LOC110676852	XM_021846283.1	NC_035108.1 (chr2)	351673191	351674001	-	glutathione S-transferase 1-like	GSTE7_AAEL007948-PA (supercont1.291) [100%]
LOC110676856	XM_021846287.1	NC_035108.1 (chr2)	351681351	351682941	+	glutathione S-transferase 1-like	GSTE2_AAEL007951-PA (supercont1.291) [100%]
LOC5569856	XM_001658702.2	NC_035108.1 (chr2)	351688221	351689200	+	glutathione S-transferase 1	GSTE5_AAEL007964-PA (supercont1.291) [100%]
LOC110676853	XM_021846284.1	NC_035108.1 (chr2)	351689176	351689993	-	glutathione S-transferase 1-like	GSTE7_AAEL007948-PA (supercont1.291) [100%]
LOC5569858	XM_021846290.1	NC_035108.1 (chr2)	351707090	351708239	-	glutathione S-transferase 1	GSTE6_AAEL007946-PA (supercont1.291) [98.18%]
LOC5569859	XM_001658705.3	NC_035108.1 (chr2)	351708207	351709186	-	glutathione S-transferase 1	GSTE3_AAEL007947-PA (supercont1.291) [100%]
LOC5572935	XM_001660608.2	NC_035108.1 (chr2)	380331328	380332031	+	microsomal glutathione S-transferase 1	microsomal_GST_AAEL010157-PA (supercont1.457) [98.65%]
LOC5573455	XM_001654570.3	NC_035108.1 (chr2)	446248604	446260098	-	glutathione S-transferase D7 isoform X1	GSTX2_AAEL010500-PA (supercont1.481) [100%]
LOC5573455	XM_021847963.1	NC_035108.1 (chr2)	446248604	446249718	-	glutathione S-transferase D7 isoform X2	GSTX2_AAEL010500-PA (supercont1.481) [100%]
LOC5563650	XM_001647828.3	NC_035109.1 (chr3)	104849610	104850635	-	glutathione S-transferase D4	GSTX1_AAEL000092-PA (supercont1.1) [99.08%]
LOC5575278	XM_021855658.1	NC_035109.1 (chr3)	291058554	291076924	+	glutathione S-transferase isoform X3	GSTS1_AAEL011741-PA (supercont1.607) [99.51%]
LOC5575278	XM_021855659.1	NC_035109.1 (chr3)	291058579	291082305	+	glutathione S-transferase isoform X4	GSTS1_AAEL011741-PA (supercont1.607) [99.51%]
LOC5575278	XM_021855657.1	NC_035109.1 (chr3)	291058744	291082346	+	glutathione S-transferase isoform X2	GSTS1_AAEL011741-PA (supercont1.607) [99.51%]
LOC5575278	XM_021855656.1	NC_035109.1 (chr3)	291058828	291076924	+	glutathione S-transferase isoform X1	GSTS1_AAEL011741-PA (supercont1.607) [99.51%]
LOC110681143	XM_021856913.1	NW_018736133.1	22686	23389	+	microsomal glutathione S-transferase 1-like	microsomal_GST_AAEL010157-PA (supercont1.457) [98.65%]
* < 90% amino acid identity
