# Supplementary material for: Improved reference genome of Aedes aegypti informs arbovirus vector control
Source: Nature. 2018 Nov 14;563(7732):501–7. doi: 10.1038/s41586-018-0692-z (PMC6421076; doi:10.1038/s41586-018-0692-z)
Supplement: Supplementary file 3 — This file contains Supplementary Data 1-24 and a detailed guide for the datasets [file 41586_2018_692_MOESM3_ESM.zip › 41586_2018_692_MOESM3_ESM/Supplementary Data 3 - Fig 1 - TE - repeat content by chromosome - scaffold.xlsx]

## Sheet: Supplementary Data 4 - Fig. 1
Matthews et al. Supplementary Data 3
Scaffold_Number	Scaffold_length	Repeat_Count	RepeatLength	GC_Ratio	% of TE	% of TE and Tandem repeat
AGWG_AaegL5_hic_chr_1_PBJ_arrow	310827022	471761	189233779	38.6	60.9	62.3
AGWG_AaegL5_hic_chr_2_PBJ_arrow	474425716	766527	278857725	37.9	58.8	59.6
AGWG_AaegL5_hic_chr_3_PBJ_arrow	409777670	652465	244872601	38.1	59.8	60.8
AGWG_AaegL5_hic_scaff_10_PBJ_arrow	31073	46	13846	36	44.6	47.5
AGWG_AaegL5_hic_scaff_100_PBJ_arrow	42773	30	19092	38.8	44.6	51.3
AGWG_AaegL5_hic_scaff_1000_PBJ_arrow	30735	49	20649	37.5	67.2	67.7
AGWG_AaegL5_hic_scaff_1001_PBJ_arrow	39846	79	24370	36.6	61.2	61.2
AGWG_AaegL5_hic_scaff_1002_PBJ_arrow	33725	53	19008	39.2	56.4	56.4
AGWG_AaegL5_hic_scaff_1003_PBJ_arrow	1500	3	1309	39.2	87.3	87.3
AGWG_AaegL5_hic_scaff_1004_PBJ_arrow	13849	11	13653	39.9	98.6	98.6
AGWG_AaegL5_hic_scaff_1005_PBJ_arrow	54773	63	36548	40.6	66.7	66.8
AGWG_AaegL5_hic_scaff_1006_PBJ_arrow	36088	38	24352	39.9	67.5	67.5
AGWG_AaegL5_hic_scaff_1007_PBJ_arrow	28919	36	21555	40.2	74.5	74.9
AGWG_AaegL5_hic_scaff_1008_PBJ_arrow	24835	35	17162	40.9	69.1	69.1
AGWG_AaegL5_hic_scaff_1009_PBJ_arrow	5000	2	4935	45.9	98.7	98.7
AGWG_AaegL5_hic_scaff_101_PBJ_arrow	47651	84	30356	37.5	63.7	63.8
AGWG_AaegL5_hic_scaff_1010_PBJ_arrow	33902	54	21151	37.5	62.4	62.5
AGWG_AaegL5_hic_scaff_1011_PBJ_arrow	2500	7	1641	35.4	65.6	65.6
AGWG_AaegL5_hic_scaff_1012_PBJ_arrow	37859	41	23543	38.9	62.2	62.4
AGWG_AaegL5_hic_scaff_1013_PBJ_arrow	12500	38	8643	35.9	69.1	69.5
AGWG_AaegL5_hic_scaff_1014_PBJ_arrow	1000	2	177	35.2	17.7	27.7
AGWG_AaegL5_hic_scaff_1015_PBJ_arrow	46401	78	29527	36.6	63.6	63.6
AGWG_AaegL5_hic_scaff_1016_PBJ_arrow	500	1	99	42.6	19.8	19.8
AGWG_AaegL5_hic_scaff_1017_PBJ_arrow	1500	2	1475	35.9	98.3	98.3
AGWG_AaegL5_hic_scaff_1018_PBJ_arrow	22171	25	5942	40.3	26.8	55.1
AGWG_AaegL5_hic_scaff_1019_PBJ_arrow	25500	34	20746	41.6	81.4	81.4
AGWG_AaegL5_hic_scaff_102_PBJ_arrow	117223	130	43649	36.9	37.2	73.9
AGWG_AaegL5_hic_scaff_1020_PBJ_arrow	2064	6	1633	34.6	79.1	79.1
AGWG_AaegL5_hic_scaff_1021_PBJ_arrow	24487	19	18606	40.8	76	76
AGWG_AaegL5_hic_scaff_1022_PBJ_arrow	32368	58	20980	41.4	64.8	64.8
AGWG_AaegL5_hic_scaff_1023_PBJ_arrow	27129	47	18977	37.8	70	70
AGWG_AaegL5_hic_scaff_1024_PBJ_arrow	31972	58	20777	37	65	65
AGWG_AaegL5_hic_scaff_1025_PBJ_arrow	53421	82	33765	36.5	63.2	63.8
AGWG_AaegL5_hic_scaff_1026_PBJ_arrow	2500	3	1362	36.8	54.5	54.5
AGWG_AaegL5_hic_scaff_1027_PBJ_arrow	77204	151	46584	38	60.3	60.7
AGWG_AaegL5_hic_scaff_1028_PBJ_arrow	74641	116	49201	38.2	65.9	67.2
AGWG_AaegL5_hic_scaff_1029_PBJ_arrow	30262	73	15828	36.5	52.3	52.5
AGWG_AaegL5_hic_scaff_103_PBJ_arrow	41188	30	33225	40.7	80.7	80.7
AGWG_AaegL5_hic_scaff_1030_PBJ_arrow	14504	13	4149	35.2	28.6	29.2
AGWG_AaegL5_hic_scaff_1031_PBJ_arrow	1000	2	563	36.1	56.3	56.3
AGWG_AaegL5_hic_scaff_1032_648_PBJ_arrow	60997	106	38957	39.7	63.9	63.9
AGWG_AaegL5_hic_scaff_1033_PBJ_arrow	26673	32	23428	38.5	87.8	87.8
AGWG_AaegL5_hic_scaff_1034_PBJ_arrow	37991	58	22102	36.3	58.2	58.5
AGWG_AaegL5_hic_scaff_1035_PBJ_arrow	24332	72	15510	36.3	63.7	64
AGWG_AaegL5_hic_scaff_1036_PBJ_arrow	25690	70	13277	37.5	51.7	51.7
AGWG_AaegL5_hic_scaff_1037_PBJ_arrow	6507	2	6507	52.2	100	100
AGWG_AaegL5_hic_scaff_1038_PBJ_arrow	19240	2	4883	34.4	25.4	89.8
AGWG_AaegL5_hic_scaff_1039_PBJ_arrow	47682	97	26917	37.4	56.5	56.7
AGWG_AaegL5_hic_scaff_104_PBJ_arrow	140198	234	87159	37.4	62.2	63.4
AGWG_AaegL5_hic_scaff_1040_PBJ_arrow	30938	48	22182	37.8	71.7	76.1
AGWG_AaegL5_hic_scaff_1041_PBJ_arrow	38975	78	17505	37.6	44.9	45.1
AGWG_AaegL5_hic_scaff_1042_PBJ_arrow	11166	12	9311	47.7	83.4	83.4
AGWG_AaegL5_hic_scaff_1043_PBJ_arrow	33041	44	20055	38.6	60.7	60.8
AGWG_AaegL5_hic_scaff_1044_PBJ_arrow	44914	57	35257	38.4	78.5	78.7
AGWG_AaegL5_hic_scaff_1045_PBJ_arrow	38546	63	19392	37.6	50.3	65
AGWG_AaegL5_hic_scaff_1046_PBJ_arrow	23670	67	17373	39.2	73.4	73.5
AGWG_AaegL5_hic_scaff_1047_PBJ_arrow	37460	60	25047	35.3	66.9	66.9
AGWG_AaegL5_hic_scaff_1048_PBJ_arrow	49124	89	21285	37.2	43.3	43.3
AGWG_AaegL5_hic_scaff_1049_PBJ_arrow	4500	4	4043	34.1	89.8	89.8
AGWG_AaegL5_hic_scaff_105_PBJ_arrow	41369	66	26569	37.5	64.2	64.6
AGWG_AaegL5_hic_scaff_1050_PBJ_arrow	30481	44	17350	37.3	56.9	57.8
AGWG_AaegL5_hic_scaff_1051_PBJ_arrow	45284	83	27732	38.2	61.2	61.2
AGWG_AaegL5_hic_scaff_1052_PBJ_arrow	54713	99	27859	36.1	50.9	51
AGWG_AaegL5_hic_scaff_1053_PBJ_arrow	18023	14	14746	49.1	81.8	81.8
AGWG_AaegL5_hic_scaff_1054_PBJ_arrow	75352	118	42840	38.8	56.9	60.8
AGWG_AaegL5_hic_scaff_1055_PBJ_arrow	26610	37	14221	39.9	53.4	53.4
AGWG_AaegL5_hic_scaff_1056_PBJ_arrow	29489	79	19235	38.1	65.2	65.2
AGWG_AaegL5_hic_scaff_1057_PBJ_arrow	26078	19	19564	45	75	75
AGWG_AaegL5_hic_scaff_1058_PBJ_arrow	22416	28	14998	41	66.9	67.4
AGWG_AaegL5_hic_scaff_1059_PBJ_arrow	24481	42	17866	40	73	73
AGWG_AaegL5_hic_scaff_106_PBJ_arrow	77531	148	40363	36.9	52.1	52.5
AGWG_AaegL5_hic_scaff_1060_PBJ_arrow	3000	3	2987	54.1	99.6	99.6
AGWG_AaegL5_hic_scaff_1061_PBJ_arrow	26317	58	18393	38.2	69.9	70.1
AGWG_AaegL5_hic_scaff_1062_PBJ_arrow	77551	108	38286	37.1	49.4	49.7
AGWG_AaegL5_hic_scaff_1063_PBJ_arrow	28488	43	16949	41.7	59.5	63.5
AGWG_AaegL5_hic_scaff_1064_PBJ_arrow	21876	42	13083	36.4	59.8	60
AGWG_AaegL5_hic_scaff_1065_PBJ_arrow	26099	54	16668	37.4	63.9	63.9
AGWG_AaegL5_hic_scaff_1066_PBJ_arrow	24791	32	19025	38.9	76.7	77.5
AGWG_AaegL5_hic_scaff_1067_PBJ_arrow	97565	177	49069	37.5	50.3	50.8
AGWG_AaegL5_hic_scaff_1068_PBJ_arrow	26984	66	14919	38	55.3	55.3
AGWG_AaegL5_hic_scaff_1069_PBJ_arrow	28639	61	16280	39.2	56.8	56.8
AGWG_AaegL5_hic_scaff_107_PBJ_arrow	20203	25	12527	39.9	62	62
AGWG_AaegL5_hic_scaff_1070_PBJ_arrow	55137	89	29920	37.9	54.3	54.4
AGWG_AaegL5_hic_scaff_1071_PBJ_arrow	36027	62	24807	36.6	68.9	68.9
AGWG_AaegL5_hic_scaff_1072_PBJ_arrow	29398	59	14061	38	47.8	48.1
AGWG_AaegL5_hic_scaff_1073_PBJ_arrow	39626	69	24395	38.7	61.6	70.2
AGWG_AaegL5_hic_scaff_1074_PBJ_arrow	25436	27	20642	45.9	81.2	81.2
AGWG_AaegL5_hic_scaff_1075_PBJ_arrow	29972	37	23832	40.3	79.5	79.5
AGWG_AaegL5_hic_scaff_1076_PBJ_arrow	48551	89	32226	38	66.4	66.4
AGWG_AaegL5_hic_scaff_1077_PBJ_arrow	44484	70	25325	36.8	56.9	57.1
AGWG_AaegL5_hic_scaff_1078_PBJ_arrow	35991	64	17771	36.3	49.4	49.4
AGWG_AaegL5_hic_scaff_1079_PBJ_arrow	21944	37	9008	37	41	50.5
AGWG_AaegL5_hic_scaff_108_PBJ_arrow	32865	46	22063	40.5	67.1	67.1
AGWG_AaegL5_hic_scaff_1080_PBJ_arrow	48504	74	29381	35.7	60.6	63.3
AGWG_AaegL5_hic_scaff_1081_PBJ_arrow	35781	55	25339	38.4	70.8	70.8
AGWG_AaegL5_hic_scaff_1082_PBJ_arrow	108739	197	69615	38.3	64	64.2
AGWG_AaegL5_hic_scaff_1083_PBJ_arrow	47210	75	29913	38.2	63.4	63.4
AGWG_AaegL5_hic_scaff_1084_PBJ_arrow	38664	45	17112	34.9	44.3	53.1
AGWG_AaegL5_hic_scaff_1085_PBJ_arrow	1000	2	1000	37.7	100	100
AGWG_AaegL5_hic_scaff_1086_PBJ_arrow	52694	98	33309	39	63.2	63.3
AGWG_AaegL5_hic_scaff_1087_PBJ_arrow	1000	2	427	38.9	42.7	56.6
AGWG_AaegL5_hic_scaff_1088_PBJ_arrow	30044	56	20445	37.5	68.1	68.2
AGWG_AaegL5_hic_scaff_1089_PBJ_arrow	226063	349	136429	39.3	60.3	60.5
AGWG_AaegL5_hic_scaff_109_PBJ_arrow	44779	93	23023	36.8	51.4	52
AGWG_AaegL5_hic_scaff_1090_PBJ_arrow	42846	61	26844	41.5	62.7	64
AGWG_AaegL5_hic_scaff_1091_PBJ_arrow	23836	43	15882	37.7	66.6	66.6
AGWG_AaegL5_hic_scaff_1092_PBJ_arrow	30517	68	18364	37.7	60.2	60.2
AGWG_AaegL5_hic_scaff_1093_PBJ_arrow	101610	191	62982	37	62	62.7
AGWG_AaegL5_hic_scaff_1094_PBJ_arrow	39364	68	29030	38.1	73.7	74
AGWG_AaegL5_hic_scaff_1095_PBJ_arrow	26577	59	14889	39.3	56	56
AGWG_AaegL5_hic_scaff_1096_PBJ_arrow	27522	57	15046	37.1	54.7	54.7
AGWG_AaegL5_hic_scaff_1097_PBJ_arrow	89093	191	51654	38.3	58	58
AGWG_AaegL5_hic_scaff_1098_PBJ_arrow	27130	43	13630	37.1	50.2	50.4
AGWG_AaegL5_hic_scaff_1099_PBJ_arrow	25550	44	17569	37.9	68.8	69.1
AGWG_AaegL5_hic_scaff_11_PBJ_arrow	31026	69	14416	38.7	46.5	46.8
AGWG_AaegL5_hic_scaff_110_PBJ_arrow	58688	79	20822	39.4	35.5	59.1
AGWG_AaegL5_hic_scaff_1100_PBJ_arrow	22176	20	15217	41.2	68.6	68.6
AGWG_AaegL5_hic_scaff_1101_PBJ_arrow	33092	59	17045	37.8	51.5	53.3
AGWG_AaegL5_hic_scaff_1102_PBJ_arrow	28166	34	13852	40.3	49.2	49.3
AGWG_AaegL5_hic_scaff_1103_PBJ_arrow	5000	2	4089	43.9	81.8	81.8
AGWG_AaegL5_hic_scaff_1104_1106_PBJ_arrow	20871	33	12222	38.1	58.6	58.6
AGWG_AaegL5_hic_scaff_1105_PBJ_arrow	28968	62	19301	37.6	66.6	66.6
AGWG_AaegL5_hic_scaff_1107_PBJ_arrow	44855	67	27167	37.2	60.6	63.9
AGWG_AaegL5_hic_scaff_1108_PBJ_arrow	30469	72	18639	35.6	61.2	61.2
AGWG_AaegL5_hic_scaff_1109_PBJ_arrow	57908	96	35364	38.4	61.1	61.2
AGWG_AaegL5_hic_scaff_111_PBJ_arrow	42644	58	27090	39.4	63.5	63.7
AGWG_AaegL5_hic_scaff_1110_PBJ_arrow	43930	66	29300	41.5	66.7	67.1
AGWG_AaegL5_hic_scaff_1111_1113_PBJ_arrow	35509	54	26215	36.3	73.8	73.8
AGWG_AaegL5_hic_scaff_1112_PBJ_arrow	31923	66	21362	38.5	66.9	67.1
AGWG_AaegL5_hic_scaff_1114_PBJ_arrow	5955	10	5112	38.9	85.8	85.8
AGWG_AaegL5_hic_scaff_1115_PBJ_arrow	29998	58	13405	36.9	44.7	44.8
AGWG_AaegL5_hic_scaff_1116_PBJ_arrow	153870	286	87940	37.1	57.2	57.2
AGWG_AaegL5_hic_scaff_1117_PBJ_arrow	24730	46	19912	40.2	80.5	80.5
AGWG_AaegL5_hic_scaff_1118_PBJ_arrow	24678	34	12085	37.8	49	49
AGWG_AaegL5_hic_scaff_1119_PBJ_arrow	31089	41	21026	37.8	67.6	67.7
AGWG_AaegL5_hic_scaff_112_PBJ_arrow	30809	57	17173	36	55.7	56
AGWG_AaegL5_hic_scaff_1120_PBJ_arrow	23927	48	10377	35.6	43.4	43.4
AGWG_AaegL5_hic_scaff_1121_PBJ_arrow	26005	41	15191	36.1	58.4	58.4
AGWG_AaegL5_hic_scaff_1122_PBJ_arrow	32178	53	20050	39.1	62.3	62.7
AGWG_AaegL5_hic_scaff_1123_PBJ_arrow	21690	39	14302	38.2	65.9	65.9
AGWG_AaegL5_hic_scaff_1124_PBJ_arrow	80016	113	53141	40.2	66.4	66.9
AGWG_AaegL5_hic_scaff_1125_PBJ_arrow	74779	124	43548	37.6	58.2	58.3
AGWG_AaegL5_hic_scaff_1126_PBJ_arrow	29639	58	17715	37.6	59.8	59.8
AGWG_AaegL5_hic_scaff_1127_PBJ_arrow	57264	72	29860	36.8	52.1	62.9
AGWG_AaegL5_hic_scaff_1128_PBJ_arrow	33464	51	24593	39.6	73.5	73.5
AGWG_AaegL5_hic_scaff_1129_PBJ_arrow	44758	68	24126	36.5	53.9	53.9
AGWG_AaegL5_hic_scaff_113_PBJ_arrow	40451	52	26613	39.3	65.8	65.8
AGWG_AaegL5_hic_scaff_1130_PBJ_arrow	1500	3	1500	39.1	100	100
AGWG_AaegL5_hic_scaff_1131_PBJ_arrow	31162	51	16730	38.4	53.7	53.7
AGWG_AaegL5_hic_scaff_1132_PBJ_arrow	54110	72	33644	36	62.2	62.4
AGWG_AaegL5_hic_scaff_1133_PBJ_arrow	58243	95	31920	37.2	54.8	55.5
AGWG_AaegL5_hic_scaff_1134_PBJ_arrow	40349	65	17979	37.7	44.6	44.6
AGWG_AaegL5_hic_scaff_1135_PBJ_arrow	29483	44	16296	39.8	55.3	55.7
AGWG_AaegL5_hic_scaff_1136_PBJ_arrow	22818	51	8643	37.6	37.9	38.1
AGWG_AaegL5_hic_scaff_1137_PBJ_arrow	28218	65	20339	35.7	72.1	72.5
AGWG_AaegL5_hic_scaff_1138_PBJ_arrow	153003	228	88820	38.3	58.1	58.3
AGWG_AaegL5_hic_scaff_1139_PBJ_arrow	29735	49	18927	37.5	63.7	63.8
AGWG_AaegL5_hic_scaff_114_PBJ_arrow	24204	54	16109	35.6	66.6	66.7
AGWG_AaegL5_hic_scaff_1140_PBJ_arrow	39873	85	22502	35.3	56.4	56.4
AGWG_AaegL5_hic_scaff_1141_PBJ_arrow	6000	2	4929	46.5	82.2	82.2
AGWG_AaegL5_hic_scaff_1142_PBJ_arrow	74389	108	41403	38.1	55.7	55.7
AGWG_AaegL5_hic_scaff_1143_PBJ_arrow	76832	149	43295	38.1	56.4	56.4
AGWG_AaegL5_hic_scaff_1144_1145_PBJ_arrow	15194	16	11484	42.3	75.6	75.6
AGWG_AaegL5_hic_scaff_1146_PBJ_arrow	30756	25	26522	39.7	86.2	86.2
AGWG_AaegL5_hic_scaff_1147_PBJ_arrow	20849	21	18373	42.4	88.1	88.1
AGWG_AaegL5_hic_scaff_1148_PBJ_arrow	29596	43	21450	40.8	72.5	72.6
AGWG_AaegL5_hic_scaff_1149_PBJ_arrow	28319	54	19743	35.3	69.7	69.7
AGWG_AaegL5_hic_scaff_115_PBJ_arrow	25683	26	19769	44.6	77	77
AGWG_AaegL5_hic_scaff_1150_PBJ_arrow	44145	97	22316	37.2	50.6	52
AGWG_AaegL5_hic_scaff_1151_1152_PBJ_arrow	20301	27	15044	39.8	74.1	74.9
AGWG_AaegL5_hic_scaff_1153_PBJ_arrow	16473	28	10060	40	61.1	61.2
AGWG_AaegL5_hic_scaff_1154_PBJ_arrow	25392	55	13892	36.1	54.7	54.7
AGWG_AaegL5_hic_scaff_1155_PBJ_arrow	33004	63	18715	35.7	56.7	56.7
AGWG_AaegL5_hic_scaff_1156_PBJ_arrow	33178	37	19183	43.8	57.8	58.5
AGWG_AaegL5_hic_scaff_1157_PBJ_arrow	5197	11	2537	34.8	48.8	49.4
AGWG_AaegL5_hic_scaff_1158_PBJ_arrow	8043	2	8043	37.4	100	100
AGWG_AaegL5_hic_scaff_1159_PBJ_arrow	2000	2	1313	45	65.7	65.7
AGWG_AaegL5_hic_scaff_116_738_PBJ_arrow	159596	247	78295	39.8	49.1	56.4
AGWG_AaegL5_hic_scaff_1160_PBJ_arrow	37424	60	25241	40.3	67.4	67.4
AGWG_AaegL5_hic_scaff_1161_PBJ_arrow	8945	19	8127	42.3	90.9	90.9
AGWG_AaegL5_hic_scaff_1162_PBJ_arrow	30657	73	18455	38	60.2	60.2
AGWG_AaegL5_hic_scaff_1163_PBJ_arrow	89935	145	59566	37.6	66.2	66.3
AGWG_AaegL5_hic_scaff_1164_PBJ_arrow	25487	49	12603	38	49.4	49.6
AGWG_AaegL5_hic_scaff_1165_PBJ_arrow	73963	148	53071	38.7	71.8	71.8
AGWG_AaegL5_hic_scaff_1166_PBJ_arrow	26005	71	14630	37.4	56.3	56.3
AGWG_AaegL5_hic_scaff_1167_PBJ_arrow	47431	97	29086	36.3	61.3	61.9
AGWG_AaegL5_hic_scaff_1168_PBJ_arrow	28988	46	20157	35.2	69.5	69.8
AGWG_AaegL5_hic_scaff_1169_PBJ_arrow	59550	84	41239	39.5	69.3	69.4
AGWG_AaegL5_hic_scaff_117_PBJ_arrow	81146	128	50190	37.5	61.9	62.1
AGWG_AaegL5_hic_scaff_1170_PBJ_arrow	73687	105	53688	41.4	72.9	73.3
AGWG_AaegL5_hic_scaff_1171_PBJ_arrow	65087	119	33806	39.3	51.9	52
AGWG_AaegL5_hic_scaff_1172_PBJ_arrow	44689	40	34951	42.7	78.2	78.2
AGWG_AaegL5_hic_scaff_1173_PBJ_arrow	34816	68	22352	35.5	64.2	64.3
AGWG_AaegL5_hic_scaff_1174_PBJ_arrow	27845	48	18318	37	65.8	65.8
AGWG_AaegL5_hic_scaff_1175_PBJ_arrow	25262	51	17398	38.1	68.9	72.8
AGWG_AaegL5_hic_scaff_1176_PBJ_arrow	46994	63	30859	38.3	65.7	65.8
AGWG_AaegL5_hic_scaff_1177_PBJ_arrow	35937	71	20702	36.6	57.6	57.7
AGWG_AaegL5_hic_scaff_1178_PBJ_arrow	20019	36	12608	37.2	63	63
AGWG_AaegL5_hic_scaff_1179_PBJ_arrow	72607	138	38266	37.7	52.7	52.8
AGWG_AaegL5_hic_scaff_118_PBJ_arrow	40651	65	28971	39.9	71.3	73.8
AGWG_AaegL5_hic_scaff_1180_PBJ_arrow	25592	51	16075	35.9	62.8	62.9
AGWG_AaegL5_hic_scaff_1181_PBJ_arrow	28386	63	15304	36.2	53.9	53.9
AGWG_AaegL5_hic_scaff_1182_389_PBJ_arrow	247994	404	159194	39.2	64.2	64.9
AGWG_AaegL5_hic_scaff_1183_PBJ_arrow	32776	58	20046	35.3	61.2	61.5
AGWG_AaegL5_hic_scaff_1184_PBJ_arrow	42558	56	24784	39.5	58.2	58.2
AGWG_AaegL5_hic_scaff_1185_PBJ_arrow	39343	33	14893	39.8	37.9	44.1
AGWG_AaegL5_hic_scaff_1186_PBJ_arrow	63112	94	45908	38.2	72.7	73.2
AGWG_AaegL5_hic_scaff_1187_PBJ_arrow	65287	99	46813	38.9	71.7	71.7
AGWG_AaegL5_hic_scaff_1188_PBJ_arrow	35353	57	24579	43.1	69.5	69.9
AGWG_AaegL5_hic_scaff_1189_PBJ_arrow	35082	68	21998	37.6	62.7	62.7
AGWG_AaegL5_hic_scaff_119_PBJ_arrow	34869	62	20648	37.8	59.2	59.8
AGWG_AaegL5_hic_scaff_1190_PBJ_arrow	64887	121	40964	35.8	63.1	63.2
AGWG_AaegL5_hic_scaff_1191_PBJ_arrow	27398	54	18388	37.4	67.1	67.4
AGWG_AaegL5_hic_scaff_1192_PBJ_arrow	58287	101	32545	37.6	55.8	56.4
AGWG_AaegL5_hic_scaff_1193_PBJ_arrow	51187	91	25051	37.2	48.9	49.3
AGWG_AaegL5_hic_scaff_1194_PBJ_arrow	47514	55	27085	39.2	57	57.2
AGWG_AaegL5_hic_scaff_1195_PBJ_arrow	1500	1	1500	38.9	100	100
AGWG_AaegL5_hic_scaff_1196_PBJ_arrow	51697	93	27832	36.1	53.8	54.9
AGWG_AaegL5_hic_scaff_1197_PBJ_arrow	47061	71	19391	38.5	41.2	41.8
AGWG_AaegL5_hic_scaff_1198_PBJ_arrow	54225	88	34277	38.2	63.2	63.2
AGWG_AaegL5_hic_scaff_1199_PBJ_arrow	44309	79	26290	37.4	59.3	59.3
AGWG_AaegL5_hic_scaff_12_PBJ_arrow	70813	130	29881	37.8	42.2	42.7
AGWG_AaegL5_hic_scaff_1200_PBJ_arrow	34771	35	13241	35.2	38.1	75.7
AGWG_AaegL5_hic_scaff_1201_PBJ_arrow	32838	75	19496	37.7	59.4	59.5
AGWG_AaegL5_hic_scaff_1202_PBJ_arrow	28313	31	20367	39.8	71.9	85
AGWG_AaegL5_hic_scaff_1203_PBJ_arrow	27855	18	16741	43.6	60.1	60.1
AGWG_AaegL5_hic_scaff_1204_PBJ_arrow	110094	170	69138	38.5	62.8	63.4
AGWG_AaegL5_hic_scaff_1205_PBJ_arrow	30455	46	22831	42	75	75
AGWG_AaegL5_hic_scaff_1206_PBJ_arrow	39151	94	23911	38.7	61.1	61.2
AGWG_AaegL5_hic_scaff_1207_PBJ_arrow	500	1	500	34.6	100	100
AGWG_AaegL5_hic_scaff_1208_PBJ_arrow	31771	36	15905	40.3	50.1	50.1
AGWG_AaegL5_hic_scaff_1209_PBJ_arrow	21996	18	5515	32.2	25.1	25.2
AGWG_AaegL5_hic_scaff_121_PBJ_arrow	88678	164	56897	37.6	64.2	64.8
AGWG_AaegL5_hic_scaff_1210_PBJ_arrow	57435	98	31882	39.6	55.5	60.6
AGWG_AaegL5_hic_scaff_1211_PBJ_arrow	37024	47	19847	39.4	53.6	54.8
AGWG_AaegL5_hic_scaff_1212_PBJ_arrow	27534	72	17234	36.8	62.6	62.6
AGWG_AaegL5_hic_scaff_1213_PBJ_arrow	23069	37	16903	36.2	73.3	73.4
AGWG_AaegL5_hic_scaff_1214_PBJ_arrow	32356	41	16279	37.4	50.3	50.3
AGWG_AaegL5_hic_scaff_1215_PBJ_arrow	32412	61	17860	38.9	55.1	55.1
AGWG_AaegL5_hic_scaff_1216_PBJ_arrow	37180	68	22979	38.4	61.8	61.8
AGWG_AaegL5_hic_scaff_1217_PBJ_arrow	32977	40	21025	42.2	63.8	64.1
AGWG_AaegL5_hic_scaff_1218_PBJ_arrow	23399	32	5861	37.8	25	25.2
AGWG_AaegL5_hic_scaff_1219_PBJ_arrow	30739	38	15701	38.4	51.1	52.9
AGWG_AaegL5_hic_scaff_122_PBJ_arrow	135003	194	61341	38.2	45.4	61.5
AGWG_AaegL5_hic_scaff_1220_PBJ_arrow	9000	3	9000	50.9	100	100
AGWG_AaegL5_hic_scaff_1221_PBJ_arrow	23050	51	11134	34.8	48.3	49.1
AGWG_AaegL5_hic_scaff_1222_PBJ_arrow	34646	59	26674	38.4	77	77
AGWG_AaegL5_hic_scaff_1223_PBJ_arrow	38999	67	27459	38.3	70.4	70.4
AGWG_AaegL5_hic_scaff_1224_PBJ_arrow	43925	54	10612	35.7	24.2	49.9
AGWG_AaegL5_hic_scaff_1225_PBJ_arrow	24910	41	11834	37.5	47.5	47.5
AGWG_AaegL5_hic_scaff_1226_PBJ_arrow	33731	55	24138	38.5	71.6	72.3
AGWG_AaegL5_hic_scaff_1227_PBJ_arrow	33551	69	22552	36.2	67.2	67.2
AGWG_AaegL5_hic_scaff_1228_PBJ_arrow	28976	49	18421	37.2	63.6	63.7
AGWG_AaegL5_hic_scaff_1229_PBJ_arrow	46009	83	31534	36.4	68.5	68.5
AGWG_AaegL5_hic_scaff_123_PBJ_arrow	47743	121	30715	38.2	64.3	64.5
AGWG_AaegL5_hic_scaff_1230_PBJ_arrow	54892	73	34933	38.2	63.6	64.2
AGWG_AaegL5_hic_scaff_1231_PBJ_arrow	6000	3	5972	23.3	99.5	99.5
AGWG_AaegL5_hic_scaff_1233_PBJ_arrow	100673	107	52749	40.1	52.4	71.8
AGWG_AaegL5_hic_scaff_1234_PBJ_arrow	45740	69	18359	36.3	40.1	40.1
AGWG_AaegL5_hic_scaff_1235_PBJ_arrow	34889	51	23709	37.3	68	68
AGWG_AaegL5_hic_scaff_1236_PBJ_arrow	21172	20	15578	40.3	73.6	73.6
AGWG_AaegL5_hic_scaff_1237_PBJ_arrow	30120	48	18831	37.8	62.5	62.5
AGWG_AaegL5_hic_scaff_1238_PBJ_arrow	36339	57	22638	37.6	62.3	63.1
AGWG_AaegL5_hic_scaff_1239_PBJ_arrow	25422	50	15399	39.9	60.6	60.8
AGWG_AaegL5_hic_scaff_124_PBJ_arrow	68867	128	42546	38.7	61.8	62.1
AGWG_AaegL5_hic_scaff_1240_PBJ_arrow	34075	79	18970	37.5	55.7	56.3
AGWG_AaegL5_hic_scaff_1241_PBJ_arrow	20492	32	13211	41.7	64.5	64.8
AGWG_AaegL5_hic_scaff_1242_PBJ_arrow	72539	101	40015	39.2	55.2	55.4
AGWG_AaegL5_hic_scaff_1243_PBJ_arrow	33376	23	26318	46.7	78.9	79.1
AGWG_AaegL5_hic_scaff_1244_PBJ_arrow	176793	254	124954	38.3	70.7	71
AGWG_AaegL5_hic_scaff_1245_PBJ_arrow	44555	74	17783	36.5	39.9	41.1
AGWG_AaegL5_hic_scaff_1246_PBJ_arrow	26187	57	13430	36.3	51.3	51.6
AGWG_AaegL5_hic_scaff_1247_PBJ_arrow	33382	66	22595	38.7	67.7	67.8
AGWG_AaegL5_hic_scaff_1248_PBJ_arrow	3500	1	3498	50.8	99.9	99.9
AGWG_AaegL5_hic_scaff_1249_PBJ_arrow	30815	49	16168	36.7	52.5	52.5
AGWG_AaegL5_hic_scaff_125_PBJ_arrow	39840	60	27813	38.5	69.8	69.8
AGWG_AaegL5_hic_scaff_1250_PBJ_arrow	20402	45	15626	34.3	76.6	76.6
AGWG_AaegL5_hic_scaff_1251_PBJ_arrow	2000	6	1291	38.5	64.6	64.5
AGWG_AaegL5_hic_scaff_1252_PBJ_arrow	24667	31	18599	38.9	75.4	75.4
AGWG_AaegL5_hic_scaff_1253_PBJ_arrow	1000	2	752	41.7	75.2	75.2
AGWG_AaegL5_hic_scaff_1254_PBJ_arrow	50457	67	37117	40.2	73.6	80
AGWG_AaegL5_hic_scaff_1255_PBJ_arrow	42405	79	25551	38.5	60.3	62.5
AGWG_AaegL5_hic_scaff_1256_PBJ_arrow	53453	74	21847	37.4	40.9	41.8
AGWG_AaegL5_hic_scaff_1257_PBJ_arrow	79989	119	58403	40.6	73	73.3
AGWG_AaegL5_hic_scaff_1258_PBJ_arrow	100173	132	64327	39.9	64.2	64.6
AGWG_AaegL5_hic_scaff_1259_PBJ_arrow	28006	55	18862	35.9	67.3	67.4
AGWG_AaegL5_hic_scaff_126_PBJ_arrow	80565	90	57250	39.8	71.1	71.8
AGWG_AaegL5_hic_scaff_1260_1262_1263_PBJ_arrow	5507	17	3528	36.2	64.1	64.1
AGWG_AaegL5_hic_scaff_1261_PBJ_arrow	22227	33	11301	37.8	50.8	66.3
AGWG_AaegL5_hic_scaff_1264_PBJ_arrow	35047	61	23981	40.2	68.4	71.3
AGWG_AaegL5_hic_scaff_1265_PBJ_arrow	45974	64	21968	38.4	47.8	48
AGWG_AaegL5_hic_scaff_1266_PBJ_arrow	56242	85	28376	41.8	50.5	50.5
AGWG_AaegL5_hic_scaff_1267_PBJ_arrow	46218	75	30539	37.3	66.1	66.3
AGWG_AaegL5_hic_scaff_1268_PBJ_arrow	80973	156	46802	37.1	57.8	59.7
AGWG_AaegL5_hic_scaff_1269_PBJ_arrow	31794	24	24657	41.8	77.6	77.6
AGWG_AaegL5_hic_scaff_127_PBJ_arrow	154559	472	102436	41	66.3	70.6
AGWG_AaegL5_hic_scaff_1270_PBJ_arrow	59996	115	29391	36.7	49	49
AGWG_AaegL5_hic_scaff_1271_PBJ_arrow	28307	72	15420	36.8	54.5	54.7
AGWG_AaegL5_hic_scaff_1272_PBJ_arrow	26210	32	13729	42	52.4	63.9
AGWG_AaegL5_hic_scaff_1273_PBJ_arrow	34064	43	24587	42.5	72.2	72.3
AGWG_AaegL5_hic_scaff_1274_PBJ_arrow	31396	34	21270	41.1	67.7	72.2
AGWG_AaegL5_hic_scaff_1275_PBJ_arrow	21938	21	6916	40.3	31.5	32.7
AGWG_AaegL5_hic_scaff_1276_PBJ_arrow	2000	8	1954	40.8	97.7	97.7
AGWG_AaegL5_hic_scaff_1277_PBJ_arrow	6000	11	2264	37.4	37.7	37.7
AGWG_AaegL5_hic_scaff_1279_1278_PBJ_arrow	8171	10	6486	35.2	79.4	79.4
AGWG_AaegL5_hic_scaff_128_PBJ_arrow	55932	94	36736	41.5	65.7	65.9
AGWG_AaegL5_hic_scaff_1280_PBJ_arrow	35312	68	26070	38.4	73.8	73.9
AGWG_AaegL5_hic_scaff_1281_PBJ_arrow	35196	54	20321	38.7	57.7	57.7
AGWG_AaegL5_hic_scaff_1282_PBJ_arrow	2000	2	1996	44.5	99.8	99.8
AGWG_AaegL5_hic_scaff_1283_PBJ_arrow	27238	30	22951	40	84.3	88.1
AGWG_AaegL5_hic_scaff_1284_PBJ_arrow	29148	50	19081	39.2	65.5	65.7
AGWG_AaegL5_hic_scaff_1285_PBJ_arrow	37057	41	23010	40.2	62.1	62.2
AGWG_AaegL5_hic_scaff_1286_PBJ_arrow	2000	1	2000	46	100	100
AGWG_AaegL5_hic_scaff_1287_PBJ_arrow	28712	44	17739	38.5	61.8	61.8
AGWG_AaegL5_hic_scaff_1288_PBJ_arrow	26505	46	19442	38.1	73.4	73.4
AGWG_AaegL5_hic_scaff_1289_PBJ_arrow	27607	37	20558	40.9	74.5	74.5
AGWG_AaegL5_hic_scaff_129_PBJ_arrow	37374	73	21619	37.5	57.8	57.8
AGWG_AaegL5_hic_scaff_1290_PBJ_arrow	59481	93	31123	38.5	52.3	52.7
AGWG_AaegL5_hic_scaff_1291_PBJ_arrow	30549	57	19552	38.4	64	64.2
AGWG_AaegL5_hic_scaff_1292_PBJ_arrow	26934	54	18435	36.9	68.4	68.6
AGWG_AaegL5_hic_scaff_1293_PBJ_arrow	32392	35	11436	41.8	35.3	36.2
AGWG_AaegL5_hic_scaff_1294_PBJ_arrow	25585	24	21740	37.9	85	85
AGWG_AaegL5_hic_scaff_1295_PBJ_arrow	21064	20	13694	39.8	65	65
AGWG_AaegL5_hic_scaff_1296_PBJ_arrow	69087	147	31874	37.9	46.1	46.1
AGWG_AaegL5_hic_scaff_1297_PBJ_arrow	2500	3	2500	38.1	100	100
AGWG_AaegL5_hic_scaff_1298_PBJ_arrow	31010	48	21407	42.1	69	69
AGWG_AaegL5_hic_scaff_1299_PBJ_arrow	35528	47	23518	37.1	66.2	66.2
AGWG_AaegL5_hic_scaff_13_PBJ_arrow	25096	41	16674	38.8	66.4	66.4
AGWG_AaegL5_hic_scaff_130_PBJ_arrow	27269	55	13947	38	51.1	51.3
AGWG_AaegL5_hic_scaff_1300_PBJ_arrow	51608	103	32096	37.2	62.2	62.3
AGWG_AaegL5_hic_scaff_1301_PBJ_arrow	39116	70	27355	39.1	69.9	70.1
AGWG_AaegL5_hic_scaff_1302_PBJ_arrow	38183	36	16869	36.5	44.2	49.9
AGWG_AaegL5_hic_scaff_1303_PBJ_arrow	28954	45	14040	36.6	48.5	48.7
AGWG_AaegL5_hic_scaff_1304_PBJ_arrow	32983	73	23241	39	70.5	70.7
AGWG_AaegL5_hic_scaff_1305_PBJ_arrow	31217	78	21335	36.4	68.3	68.6
AGWG_AaegL5_hic_scaff_1306_PBJ_arrow	37191	32	20180	40.2	54.3	85
AGWG_AaegL5_hic_scaff_1307_79_PBJ_arrow	61727	98	35089	38.2	56.8	59.9
AGWG_AaegL5_hic_scaff_1308_PBJ_arrow	1000	1	853	42.1	85.3	85.3
AGWG_AaegL5_hic_scaff_1309_PBJ_arrow	19404	34	10185	38	52.5	52.5
AGWG_AaegL5_hic_scaff_131_PBJ_arrow	26206	23	15098	41.4	57.6	57.6
AGWG_AaegL5_hic_scaff_1310_PBJ_arrow	27639	51	16772	36.8	60.7	60.9
AGWG_AaegL5_hic_scaff_1311_PBJ_arrow	41658	80	20672	36.9	49.6	49.6
AGWG_AaegL5_hic_scaff_1312_PBJ_arrow	30690	35	20524	38.1	66.9	68
AGWG_AaegL5_hic_scaff_1313_PBJ_arrow	29670	31	7622	32	25.7	26.1
AGWG_AaegL5_hic_scaff_1314_PBJ_arrow	33950	27	29600	47.8	87.2	87.2
AGWG_AaegL5_hic_scaff_1315_PBJ_arrow	41722	80	22570	37.1	54.1	54.2
AGWG_AaegL5_hic_scaff_1316_PBJ_arrow	27118	50	15906	38.3	58.7	58.7
AGWG_AaegL5_hic_scaff_1317_PBJ_arrow	31368	68	23330	39	74.4	74.4
AGWG_AaegL5_hic_scaff_1318_PBJ_arrow	24043	22	16563	40.8	68.9	69.3
AGWG_AaegL5_hic_scaff_1319_PBJ_arrow	41770	66	25699	37.6	61.5	61.8
AGWG_AaegL5_hic_scaff_132_PBJ_arrow	26571	40	18168	40.7	68.4	68.4
AGWG_AaegL5_hic_scaff_1320_PBJ_arrow	25186	41	16344	39.2	64.9	64.9
AGWG_AaegL5_hic_scaff_1321_PBJ_arrow	24728	58	14521	39.7	58.7	58.7
AGWG_AaegL5_hic_scaff_1322_PBJ_arrow	24875	19	21439	42.5	86.2	86.2
AGWG_AaegL5_hic_scaff_1323_PBJ_arrow	35266	100	18200	38.3	51.6	54
AGWG_AaegL5_hic_scaff_1324_PBJ_arrow	19073	14	14775	40.9	77.5	77.5
AGWG_AaegL5_hic_scaff_1325_1327_1326_PBJ_arrow	17500	16	13437	39.3	76.8	76.8
AGWG_AaegL5_hic_scaff_1328_453_PBJ_arrow	62695	118	31975	37.8	51	51.3
AGWG_AaegL5_hic_scaff_1329_PBJ_arrow	28382	52	13295	39.2	46.8	47.3
AGWG_AaegL5_hic_scaff_133_PBJ_arrow	46641	77	33036	34.9	70.8	70.8
AGWG_AaegL5_hic_scaff_1330_PBJ_arrow	30117	48	17768	39.9	59	60.1
AGWG_AaegL5_hic_scaff_1331_PBJ_arrow	27404	55	13017	38.6	47.5	47.5
AGWG_AaegL5_hic_scaff_1332_PBJ_arrow	63815	101	43195	38.1	67.7	68.9
AGWG_AaegL5_hic_scaff_1333_PBJ_arrow	38428	62	25386	38.6	66.1	66.2
AGWG_AaegL5_hic_scaff_1334_PBJ_arrow	58150	82	37129	39.2	63.9	63.9
AGWG_AaegL5_hic_scaff_1335_PBJ_arrow	34641	61	21167	37.8	61.1	61.1
AGWG_AaegL5_hic_scaff_1336_PBJ_arrow	25262	19	18295	41.1	72.4	72.5
AGWG_AaegL5_hic_scaff_1337_PBJ_arrow	1000	2	985	42.1	98.5	98.5
AGWG_AaegL5_hic_scaff_1338_PBJ_arrow	43298	71	28817	38.4	66.6	67.7
AGWG_AaegL5_hic_scaff_1339_PBJ_arrow	25234	39	13815	34.9	54.7	55.6
AGWG_AaegL5_hic_scaff_134_PBJ_arrow	121724	163	73524	37.1	60.4	62.8
AGWG_AaegL5_hic_scaff_1340_PBJ_arrow	25161	22	19845	35.1	78.9	78.9
AGWG_AaegL5_hic_scaff_1341_PBJ_arrow	96511	176	64581	37.7	66.9	66.9
AGWG_AaegL5_hic_scaff_1342_PBJ_arrow	24126	57	14523	36	60.2	60.2
AGWG_AaegL5_hic_scaff_1343_PBJ_arrow	35822	67	21917	40.4	61.2	61.3
AGWG_AaegL5_hic_scaff_1344_PBJ_arrow	41454	83	16491	35.7	39.8	40.3
AGWG_AaegL5_hic_scaff_1345_1361_PBJ_arrow	41885	74	28931	37	69.1	69.3
AGWG_AaegL5_hic_scaff_1346_PBJ_arrow	79256	200	50155	37.4	63.3	63.4
AGWG_AaegL5_hic_scaff_1347_PBJ_arrow	36602	58	21733	37.9	59.4	59.4
AGWG_AaegL5_hic_scaff_1348_PBJ_arrow	47541	91	31329	34.3	65.9	66
AGWG_AaegL5_hic_scaff_135_PBJ_arrow	24672	43	16514	38.2	66.9	68
AGWG_AaegL5_hic_scaff_1351_PBJ_arrow	3000	7	1893	35.8	63.1	63.1
AGWG_AaegL5_hic_scaff_1352_1349_1350_PBJ_arrow	48126	99	31647	37	65.8	65.8
AGWG_AaegL5_hic_scaff_1353_PBJ_arrow	30600	50	19303	44.5	63.1	63.7
AGWG_AaegL5_hic_scaff_1354_PBJ_arrow	21231	44	13409	36.3	63.2	63.2
AGWG_AaegL5_hic_scaff_1355_PBJ_arrow	60034	49	40105	42.5	66.8	68.1
AGWG_AaegL5_hic_scaff_1356_PBJ_arrow	27118	52	17834	37.7	65.8	65.8
AGWG_AaegL5_hic_scaff_1357_PBJ_arrow	44972	94	29166	38.6	64.9	64.9
AGWG_AaegL5_hic_scaff_1358_PBJ_arrow	2500	2	2500	32.8	100	100
AGWG_AaegL5_hic_scaff_1359_PBJ_arrow	4500	2	4219	50.4	93.8	93.8
AGWG_AaegL5_hic_scaff_1360_1372_PBJ_arrow	17686	8	13631	41.8	77.1	77.1
AGWG_AaegL5_hic_scaff_1362_PBJ_arrow	32997	51	18646	39.1	56.5	57.3
AGWG_AaegL5_hic_scaff_1363_PBJ_arrow	3500	3	3313	45.9	94.7	94.7
AGWG_AaegL5_hic_scaff_1364_PBJ_arrow	2000	2	1990	38.9	99.5	99.5
AGWG_AaegL5_hic_scaff_1365_PBJ_arrow	36767	60	26892	38.6	73.1	73.3
AGWG_AaegL5_hic_scaff_1366_PBJ_arrow	23631	27	19769	42.8	83.7	83.7
AGWG_AaegL5_hic_scaff_1367_PBJ_arrow	26130	53	14141	38.9	54.1	54.1
AGWG_AaegL5_hic_scaff_1368_PBJ_arrow	55089	67	30783	38.9	55.9	58.2
AGWG_AaegL5_hic_scaff_1369_1232_PBJ_arrow	64787	69	53927	41.7	83.2	83.2
AGWG_AaegL5_hic_scaff_137_PBJ_arrow	59888	86	36546	37.1	61	61.3
AGWG_AaegL5_hic_scaff_1370_PBJ_arrow	2500	1	2500	49	100	100
AGWG_AaegL5_hic_scaff_1371_PBJ_arrow	35181	45	26086	36.2	74.1	74.1
AGWG_AaegL5_hic_scaff_1373_PBJ_arrow	37521	57	14739	36.8	39.3	40.2
AGWG_AaegL5_hic_scaff_1374_PBJ_arrow	81937	99	55928	41	68.3	68.7
AGWG_AaegL5_hic_scaff_1375_PBJ_arrow	47489	76	33237	37.9	70	70
AGWG_AaegL5_hic_scaff_1376_PBJ_arrow	24695	34	21544	43.1	87.2	87.2
AGWG_AaegL5_hic_scaff_1377_PBJ_arrow	500	0	0	33.4	0	0
AGWG_AaegL5_hic_scaff_1378_PBJ_arrow	26857	56	15101	38.6	56.2	56.4
AGWG_AaegL5_hic_scaff_1379_PBJ_arrow	67323	90	31453	36.4	46.7	59.7
AGWG_AaegL5_hic_scaff_138_PBJ_arrow	34615	57	20537	34.3	59.3	59.5
AGWG_AaegL5_hic_scaff_1380_PBJ_arrow	21324	34	14703	39.9	69	71
AGWG_AaegL5_hic_scaff_1381_PBJ_arrow	34254	74	24237	36.8	70.8	70.8
AGWG_AaegL5_hic_scaff_1382_PBJ_arrow	38734	48	28807	41.1	74.4	76.4
AGWG_AaegL5_hic_scaff_1383_PBJ_arrow	30881	68	16831	39.2	54.5	54.5
AGWG_AaegL5_hic_scaff_1384_PBJ_arrow	56630	109	32368	37.5	57.2	57.3
AGWG_AaegL5_hic_scaff_1385_PBJ_arrow	68860	43	9496	41	13.8	90.7
AGWG_AaegL5_hic_scaff_1386_PBJ_arrow	91590	137	50538	39	55.2	55.4
AGWG_AaegL5_hic_scaff_1387_PBJ_arrow	129821	196	94951	37.7	73.1	76.2
AGWG_AaegL5_hic_scaff_1388_PBJ_arrow	61606	85	36946	37.2	60	60.1
AGWG_AaegL5_hic_scaff_1389_PBJ_arrow	33784	69	15401	37.4	45.6	45.6
AGWG_AaegL5_hic_scaff_139_PBJ_arrow	22981	22	14702	39.3	64	64
AGWG_AaegL5_hic_scaff_1390_PBJ_arrow	29489	58	15165	39.9	51.4	51.6
AGWG_AaegL5_hic_scaff_1391_PBJ_arrow	36065	85	20366	35.4	56.5	56.8
AGWG_AaegL5_hic_scaff_1392_PBJ_arrow	37702	86	19518	38.3	51.8	55.8
AGWG_AaegL5_hic_scaff_1393_PBJ_arrow	28068	50	15374	34.3	54.8	55
AGWG_AaegL5_hic_scaff_1394_PBJ_arrow	49711	73	35730	40.9	71.9	71.9
AGWG_AaegL5_hic_scaff_1395_PBJ_arrow	2500	1	2500	40	100	100
AGWG_AaegL5_hic_scaff_1396_PBJ_arrow	44303	55	31401	39.1	70.9	74.5
AGWG_AaegL5_hic_scaff_1397_PBJ_arrow	35403	70	21648	37.7	61.1	61.3
AGWG_AaegL5_hic_scaff_1398_PBJ_arrow	37558	77	23924	35.9	63.7	63.7
AGWG_AaegL5_hic_scaff_1399_PBJ_arrow	2000	1	2000	47.5	100	100
AGWG_AaegL5_hic_scaff_14_PBJ_arrow	72394	99	47771	39.5	66	66.1
AGWG_AaegL5_hic_scaff_140_505_PBJ_arrow	66942	97	33187	38.4	49.6	58.6
AGWG_AaegL5_hic_scaff_1400_PBJ_arrow	81083	129	52930	39.3	65.3	65.5
AGWG_AaegL5_hic_scaff_1401_PBJ_arrow	74703	111	47756	39.2	63.9	65.6
AGWG_AaegL5_hic_scaff_1402_PBJ_arrow	20915	36	11518	35.9	55.1	55.1
AGWG_AaegL5_hic_scaff_1403_PBJ_arrow	28375	45	16696	37.5	58.8	63.4
AGWG_AaegL5_hic_scaff_1404_PBJ_arrow	36424	47	21261	40	58.4	59
AGWG_AaegL5_hic_scaff_1405_PBJ_arrow	27827	68	14461	37.4	52	52.3
AGWG_AaegL5_hic_scaff_1406_PBJ_arrow	27451	37	18597	40.4	67.7	67.9
AGWG_AaegL5_hic_scaff_1407_PBJ_arrow	69422	112	40703	38.7	58.6	58.7
AGWG_AaegL5_hic_scaff_1408_PBJ_arrow	38054	76	22859	39.5	60.1	60.2
AGWG_AaegL5_hic_scaff_1409_PBJ_arrow	31606	67	21001	37.5	66.4	72.3
AGWG_AaegL5_hic_scaff_141_PBJ_arrow	41095	55	22044	35.3	53.6	54
AGWG_AaegL5_hic_scaff_1410_PBJ_arrow	55314	98	32780	39	59.3	59.4
AGWG_AaegL5_hic_scaff_1411_PBJ_arrow	16500	17	7325	35.2	44.4	44.4
AGWG_AaegL5_hic_scaff_1412_PBJ_arrow	29778	40	20286	40.8	68.1	68.2
AGWG_AaegL5_hic_scaff_1413_PBJ_arrow	22737	34	8231	42.8	36.2	36.2
AGWG_AaegL5_hic_scaff_1414_PBJ_arrow	41582	50	29033	37.4	69.8	69.9
AGWG_AaegL5_hic_scaff_1415_PBJ_arrow	26021	37	19365	39.1	74.4	75
AGWG_AaegL5_hic_scaff_1416_PBJ_arrow	40725	65	30375	40.7	74.6	74.6
AGWG_AaegL5_hic_scaff_1417_PBJ_arrow	53704	69	30210	38.7	56.3	57.8
AGWG_AaegL5_hic_scaff_1418_PBJ_arrow	183405	283	103688	38.7	56.5	57.2
AGWG_AaegL5_hic_scaff_1419_PBJ_arrow	31843	59	19231	38.9	60.4	60.4
AGWG_AaegL5_hic_scaff_142_PBJ_arrow	50765	16	11691	37.3	23	91.8
AGWG_AaegL5_hic_scaff_1420_PBJ_arrow	3500	5	3408	43.4	97.4	97.4
AGWG_AaegL5_hic_scaff_1421_PBJ_arrow	26958	43	17817	38.4	66.1	66.1
AGWG_AaegL5_hic_scaff_1422_PBJ_arrow	50708	84	27374	39.2	54	62.1
AGWG_AaegL5_hic_scaff_1423_PBJ_arrow	52674	85	32667	36.6	62	62
AGWG_AaegL5_hic_scaff_1424_PBJ_arrow	20929	22	13812	38.1	66	66.1
AGWG_AaegL5_hic_scaff_1425_PBJ_arrow	21603	37	16365	36.8	75.8	75.8
AGWG_AaegL5_hic_scaff_1426_PBJ_arrow	79704	112	46610	38.3	58.5	58.8
AGWG_AaegL5_hic_scaff_1427_PBJ_arrow	23556	16	18805	42.2	79.8	79.8
AGWG_AaegL5_hic_scaff_1428_PBJ_arrow	25479	54	17234	36.7	67.6	67.6
AGWG_AaegL5_hic_scaff_1429_PBJ_arrow	53864	90	34514	37.1	64.1	64.1
AGWG_AaegL5_hic_scaff_143_PBJ_arrow	300825	518	182329	38.5	60.6	61.3
AGWG_AaegL5_hic_scaff_1430_PBJ_arrow	36988	73	16953	37.2	45.8	46.5
AGWG_AaegL5_hic_scaff_1431_PBJ_arrow	30522	50	21506	38.4	70.5	70.5
AGWG_AaegL5_hic_scaff_1432_PBJ_arrow	49788	49	13927	34.3	28	28.7
AGWG_AaegL5_hic_scaff_1433_PBJ_arrow	500	2	188	37	37.6	37.6
AGWG_AaegL5_hic_scaff_1434_PBJ_arrow	24579	43	18167	38.6	73.9	74
AGWG_AaegL5_hic_scaff_1435_46_PBJ_arrow	206929	232	123235	40.7	59.6	60.1
AGWG_AaegL5_hic_scaff_1436_PBJ_arrow	59894	76	36492	40.9	60.9	60.9
AGWG_AaegL5_hic_scaff_1437_PBJ_arrow	31656	68	18342	39.8	57.9	57.9
AGWG_AaegL5_hic_scaff_1438_PBJ_arrow	43013	66	32168	38.7	74.8	75.2
AGWG_AaegL5_hic_scaff_1439_PBJ_arrow	28448	32	18021	40.3	63.3	63.5
AGWG_AaegL5_hic_scaff_144_PBJ_arrow	50213	84	35952	36.6	71.6	71.8
AGWG_AaegL5_hic_scaff_1440_PBJ_arrow	45595	84	19341	35.4	42.4	42.4
AGWG_AaegL5_hic_scaff_1441_PBJ_arrow	56206	101	33476	36.7	59.6	59.6
AGWG_AaegL5_hic_scaff_1442_PBJ_arrow	35553	32	16956	39.1	47.7	48.5
AGWG_AaegL5_hic_scaff_1443_PBJ_arrow	25691	49	16128	39.8	62.8	63.1
AGWG_AaegL5_hic_scaff_1444_66_PBJ_arrow	43497	69	27535	39.5	63.3	63.3
AGWG_AaegL5_hic_scaff_1445_PBJ_arrow	36273	57	21434	38.2	59.1	66
AGWG_AaegL5_hic_scaff_1446_PBJ_arrow	84091	149	41690	38.4	49.6	52.1
AGWG_AaegL5_hic_scaff_1447_PBJ_arrow	27107	30	16144	36.5	59.6	59.6
AGWG_AaegL5_hic_scaff_1448_PBJ_arrow	21849	36	18030	36.8	82.5	82.5
AGWG_AaegL5_hic_scaff_1449_PBJ_arrow	22932	34	16396	39	71.5	71.5
AGWG_AaegL5_hic_scaff_145_PBJ_arrow	59183	83	42471	38.1	71.8	72
AGWG_AaegL5_hic_scaff_1450_PBJ_arrow	27373	36	13180	38.9	48.1	49.9
AGWG_AaegL5_hic_scaff_1451_PBJ_arrow	26486	47	13873	35.9	52.4	52.8
AGWG_AaegL5_hic_scaff_1452_PBJ_arrow	41698	64	29459	39.2	70.6	70.8
AGWG_AaegL5_hic_scaff_1453_PBJ_arrow	30763	81	20822	37.8	67.7	67.9
AGWG_AaegL5_hic_scaff_1454_PBJ_arrow	28036	47	19426	39.9	69.3	69.4
AGWG_AaegL5_hic_scaff_1455_PBJ_arrow	32747	48	25048	39.3	76.5	76.6
AGWG_AaegL5_hic_scaff_1456_PBJ_arrow	2000	4	505	33.3	25.3	40
AGWG_AaegL5_hic_scaff_1457_PBJ_arrow	20703	15	18999	43.3	91.8	91.8
AGWG_AaegL5_hic_scaff_1458_PBJ_arrow	177013	313	112264	38.2	63.4	63.5
AGWG_AaegL5_hic_scaff_1459_PBJ_arrow	26545	56	17639	37.8	66.4	66.7
AGWG_AaegL5_hic_scaff_146_PBJ_arrow	25662	56	20565	37	80.1	80.4
AGWG_AaegL5_hic_scaff_1460_PBJ_arrow	27846	53	16500	36.8	59.3	59.3
AGWG_AaegL5_hic_scaff_1461_PBJ_arrow	28745	42	23049	42	80.2	80.2
AGWG_AaegL5_hic_scaff_1462_PBJ_arrow	25217	58	17818	38.9	70.7	70.7
AGWG_AaegL5_hic_scaff_1463_PBJ_arrow	36033	58	23657	37.1	65.7	65.7
AGWG_AaegL5_hic_scaff_1464_PBJ_arrow	22450	33	11172	38.2	49.8	49.9
AGWG_AaegL5_hic_scaff_1465_PBJ_arrow	12183	14	9592	41.9	78.7	78.7
AGWG_AaegL5_hic_scaff_1466_PBJ_arrow	66192	119	32985	36.7	49.8	50
AGWG_AaegL5_hic_scaff_1467_PBJ_arrow	69083	91	48716	39.4	70.5	70.6
AGWG_AaegL5_hic_scaff_1468_PBJ_arrow	26582	40	18645	33.7	70.1	70.1
AGWG_AaegL5_hic_scaff_1469_PBJ_arrow	41869	44	22012	40.3	52.6	54.3
AGWG_AaegL5_hic_scaff_147_PBJ_arrow	26846	60	15022	39	56	56
AGWG_AaegL5_hic_scaff_1470_PBJ_arrow	28575	48	18890	39	66.1	66.1
AGWG_AaegL5_hic_scaff_1471_PBJ_arrow	12886	11	8237	40.7	63.9	64.7
AGWG_AaegL5_hic_scaff_1472_PBJ_arrow	2500	2	2500	50.9	100	100
AGWG_AaegL5_hic_scaff_1473_PBJ_arrow	51294	105	32118	36.3	62.6	62.6
AGWG_AaegL5_hic_scaff_1474_PBJ_arrow	22847	18	16362	42.1	71.6	71.6
AGWG_AaegL5_hic_scaff_1475_PBJ_arrow	40214	59	19429	40.4	48.3	50.2
AGWG_AaegL5_hic_scaff_1476_PBJ_arrow	30245	83	18650	39.1	61.7	61.7
AGWG_AaegL5_hic_scaff_1477_PBJ_arrow	44880	92	28138	37.2	62.7	62.8
AGWG_AaegL5_hic_scaff_1478_PBJ_arrow	27155	58	13677	35.8	50.4	50.7
AGWG_AaegL5_hic_scaff_1479_PBJ_arrow	28840	50	16505	36.4	57.2	57.2
AGWG_AaegL5_hic_scaff_148_PBJ_arrow	26961	30	21700	37.1	80.5	80.5
AGWG_AaegL5_hic_scaff_1480_PBJ_arrow	34522	38	26953	37.3	78.1	78.2
AGWG_AaegL5_hic_scaff_1481_PBJ_arrow	60698	109	33465	39.8	55.1	55.2
AGWG_AaegL5_hic_scaff_1482_PBJ_arrow	51293	0	0	36.1	0	90.8
AGWG_AaegL5_hic_scaff_1483_PBJ_arrow	43651	66	25396	38.2	58.2	58.5
AGWG_AaegL5_hic_scaff_1484_PBJ_arrow	32577	28	14417	40.2	44.3	44.3
AGWG_AaegL5_hic_scaff_1485_PBJ_arrow	106838	132	69815	39.7	65.3	65.7
AGWG_AaegL5_hic_scaff_1486_PBJ_arrow	26320	31	19101	34.7	72.6	72.6
AGWG_AaegL5_hic_scaff_1487_PBJ_arrow	35071	83	17892	36.6	51	52.3
AGWG_AaegL5_hic_scaff_1488_PBJ_arrow	21793	23	9269	39.7	42.5	42.5
AGWG_AaegL5_hic_scaff_1489_PBJ_arrow	34288	64	15536	34.2	45.3	49.3
AGWG_AaegL5_hic_scaff_149_PBJ_arrow	24321	45	12176	37	50.1	50.5
AGWG_AaegL5_hic_scaff_1490_PBJ_arrow	31484	73	20380	39.7	64.7	64.7
AGWG_AaegL5_hic_scaff_1491_PBJ_arrow	60555	75	39527	36.5	65.3	65.3
AGWG_AaegL5_hic_scaff_1492_1494_PBJ_arrow	50998	107	30295	36.5	59.4	60.1
AGWG_AaegL5_hic_scaff_1493_PBJ_arrow	1496	2	512	38.2	34.2	53.3
AGWG_AaegL5_hic_scaff_1495_PBJ_arrow	1000	1	181	46.1	18.1	18.1
AGWG_AaegL5_hic_scaff_1496_PBJ_arrow	16978	30	11239	36.8	66.2	66.2
AGWG_AaegL5_hic_scaff_1497_PBJ_arrow	87083	173	56329	35.6	64.7	65
AGWG_AaegL5_hic_scaff_1498_PBJ_arrow	25852	31	17770	39.6	68.7	72.6
AGWG_AaegL5_hic_scaff_1499_PBJ_arrow	39110	88	18531	36.3	47.4	54.8
AGWG_AaegL5_hic_scaff_15_PBJ_arrow	68329	120	44860	40	65.7	65.7
AGWG_AaegL5_hic_scaff_150_PBJ_arrow	111218	179	60088	36.9	54	54.6
AGWG_AaegL5_hic_scaff_1500_PBJ_arrow	2000	1	2000	45.5	100	100
AGWG_AaegL5_hic_scaff_1501_PBJ_arrow	37152	79	24296	36	65.4	65.4
AGWG_AaegL5_hic_scaff_1502_PBJ_arrow	21609	21	8330	38.8	38.5	38.8
AGWG_AaegL5_hic_scaff_1503_PBJ_arrow	29399	39	18747	38.5	63.8	63.8
AGWG_AaegL5_hic_scaff_1504_PBJ_arrow	36093	59	25071	38.6	69.5	69.5
AGWG_AaegL5_hic_scaff_1505_PBJ_arrow	38297	83	28983	36.8	75.7	75.7
AGWG_AaegL5_hic_scaff_1506_PBJ_arrow	62911	103	28740	38.7	45.7	45.7
AGWG_AaegL5_hic_scaff_1507_PBJ_arrow	26369	41	16778	38.8	63.6	63.6
AGWG_AaegL5_hic_scaff_1508_PBJ_arrow	24181	42	13622	34.6	56.3	56.3
AGWG_AaegL5_hic_scaff_1509_PBJ_arrow	26520	50	16252	37.2	61.3	63.4
AGWG_AaegL5_hic_scaff_151_PBJ_arrow	71159	110	37688	37.4	53	53.5
AGWG_AaegL5_hic_scaff_1510_PBJ_arrow	25473	34	19590	39.3	76.9	76.9
AGWG_AaegL5_hic_scaff_1511_PBJ_arrow	33824	36	21748	37.4	64.3	70.4
AGWG_AaegL5_hic_scaff_1512_PBJ_arrow	33452	68	19605	40.9	58.6	58.6
AGWG_AaegL5_hic_scaff_1513_PBJ_arrow	33707	51	16750	39.3	49.7	49.8
AGWG_AaegL5_hic_scaff_1514_PBJ_arrow	39134	74	22145	33.8	56.6	61.5
AGWG_AaegL5_hic_scaff_1515_PBJ_arrow	49431	80	30854	39.6	62.4	62.7
AGWG_AaegL5_hic_scaff_1516_PBJ_arrow	25447	49	16696	37.9	65.6	76.4
AGWG_AaegL5_hic_scaff_1517_PBJ_arrow	37541	38	25991	42.9	69.2	69.5
AGWG_AaegL5_hic_scaff_1518_PBJ_arrow	28197	43	14940	38	53	53.4
AGWG_AaegL5_hic_scaff_1519_PBJ_arrow	31290	67	21037	37.2	67.2	67.4
AGWG_AaegL5_hic_scaff_152_PBJ_arrow	82317	100	54483	38.6	66.2	66.7
AGWG_AaegL5_hic_scaff_1520_PBJ_arrow	31664	32	28556	43	90.2	90.2
AGWG_AaegL5_hic_scaff_1521_PBJ_arrow	87070	121	61188	39.2	70.3	70.8
AGWG_AaegL5_hic_scaff_1522_PBJ_arrow	34551	70	19768	36.5	57.2	57.3
AGWG_AaegL5_hic_scaff_1523_PBJ_arrow	27076	44	19114	36.2	70.6	70.6
AGWG_AaegL5_hic_scaff_1524_PBJ_arrow	46735	100	24736	36.3	52.9	53.2
AGWG_AaegL5_hic_scaff_1525_PBJ_arrow	26378	52	13416	37.4	50.9	50.9
AGWG_AaegL5_hic_scaff_1526_PBJ_arrow	23007	59	10567	36.6	45.9	46.3
AGWG_AaegL5_hic_scaff_1527_PBJ_arrow	26282	40	19624	36.2	74.7	74.7
AGWG_AaegL5_hic_scaff_1528_PBJ_arrow	26111	31	17913	39	68.6	70.8
AGWG_AaegL5_hic_scaff_1529_PBJ_arrow	55521	114	31896	38.8	57.4	57.5
AGWG_AaegL5_hic_scaff_153_PBJ_arrow	34555	63	23559	38.4	68.2	68.3
AGWG_AaegL5_hic_scaff_1530_PBJ_arrow	74389	83	23542	38.2	31.6	32.1
AGWG_AaegL5_hic_scaff_1531_PBJ_arrow	34103	30	20856	40.9	61.2	61.3
AGWG_AaegL5_hic_scaff_1532_PBJ_arrow	55869	103	25162	37.8	45	46.8
AGWG_AaegL5_hic_scaff_1533_PBJ_arrow	60604	110	39399	37.3	65	65.1
AGWG_AaegL5_hic_scaff_1534_PBJ_arrow	63708	117	33488	37.6	52.6	53
AGWG_AaegL5_hic_scaff_1535_PBJ_arrow	49161	63	30952	40.8	63	63.1
AGWG_AaegL5_hic_scaff_1536_PBJ_arrow	44050	54	32409	39.8	73.6	73.6
AGWG_AaegL5_hic_scaff_1537_PBJ_arrow	29110	22	19292	39.2	66.3	66.3
AGWG_AaegL5_hic_scaff_1538_PBJ_arrow	44379	57	27431	38.2	61.8	63.9
AGWG_AaegL5_hic_scaff_1539_PBJ_arrow	22018	42	13561	36.9	61.6	61.6
AGWG_AaegL5_hic_scaff_154_PBJ_arrow	41950	66	23506	36.2	56	57.2
AGWG_AaegL5_hic_scaff_1540_PBJ_arrow	32533	65	23778	36.8	73.1	73.2
AGWG_AaegL5_hic_scaff_1541_PBJ_arrow	20801	46	11988	37.9	57.6	57.6
AGWG_AaegL5_hic_scaff_1542_PBJ_arrow	33967	70	13512	37.1	39.8	41.1
AGWG_AaegL5_hic_scaff_1543_PBJ_arrow	35659	64	20853	36.9	58.5	58.5
AGWG_AaegL5_hic_scaff_1544_PBJ_arrow	23721	36	10069	41.3	42.4	42.4
AGWG_AaegL5_hic_scaff_1545_PBJ_arrow	35400	81	20990	38.3	59.3	59.3
AGWG_AaegL5_hic_scaff_1546_PBJ_arrow	22505	10	20996	43.8	93.3	93.3
AGWG_AaegL5_hic_scaff_1547_PBJ_arrow	84697	121	42256	38.5	49.9	50.3
AGWG_AaegL5_hic_scaff_1548_PBJ_arrow	27047	41	21413	36.7	79.2	79.2
AGWG_AaegL5_hic_scaff_1549_PBJ_arrow	26159	32	20915	37.4	80	80.9
AGWG_AaegL5_hic_scaff_155_PBJ_arrow	30009	52	20072	36.2	66.9	68.8
AGWG_AaegL5_hic_scaff_1550_PBJ_arrow	43218	64	20178	36.6	46.7	46.7
AGWG_AaegL5_hic_scaff_1551_PBJ_arrow	68925	119	46044	38	66.8	67.3
AGWG_AaegL5_hic_scaff_1552_PBJ_arrow	68715	106	44042	39.6	64.1	64.7
AGWG_AaegL5_hic_scaff_1553_PBJ_arrow	54943	54	18709	37.6	34.1	47.8
AGWG_AaegL5_hic_scaff_1554_PBJ_arrow	27993	19	24756	39.6	88.4	88.4
AGWG_AaegL5_hic_scaff_1555_PBJ_arrow	76467	113	41775	45.5	54.6	55.3
AGWG_AaegL5_hic_scaff_1556_PBJ_arrow	28344	44	18348	37.4	64.7	64.7
AGWG_AaegL5_hic_scaff_1557_PBJ_arrow	23564	37	10866	40.1	46.1	59.8
AGWG_AaegL5_hic_scaff_1558_PBJ_arrow	28325	69	15424	37.4	54.5	54.6
AGWG_AaegL5_hic_scaff_156_PBJ_arrow	37184	85	20883	37	56.2	56.4
AGWG_AaegL5_hic_scaff_1561_1560_PBJ_arrow	20891	36	14232	35.5	68.1	71.9
AGWG_AaegL5_hic_scaff_1562_PBJ_arrow	56407	104	34996	37.6	62	62.1
AGWG_AaegL5_hic_scaff_1563_PBJ_arrow	37583	45	28493	41.2	75.8	79.8
AGWG_AaegL5_hic_scaff_1564_PBJ_arrow	27520	55	11811	36.8	42.9	42.9
AGWG_AaegL5_hic_scaff_1565_PBJ_arrow	33293	53	21120	38.6	63.4	63.6
AGWG_AaegL5_hic_scaff_1566_PBJ_arrow	31844	27	13156	40.1	41.3	41.6
AGWG_AaegL5_hic_scaff_1567_PBJ_arrow	26918	52	16310	38.6	60.6	60.6
AGWG_AaegL5_hic_scaff_1568_PBJ_arrow	22763	32	10991	33	48.3	48.7
AGWG_AaegL5_hic_scaff_1569_PBJ_arrow	28339	50	21025	37.4	74.2	74.2
AGWG_AaegL5_hic_scaff_157_PBJ_arrow	69017	114	43260	38.5	62.7	62.8
AGWG_AaegL5_hic_scaff_1570_PBJ_arrow	38101	58	28160	41.5	73.9	74.1
AGWG_AaegL5_hic_scaff_1571_PBJ_arrow	33022	60	18982	38.4	57.5	57.5
AGWG_AaegL5_hic_scaff_1572_PBJ_arrow	59399	110	32244	37.9	54.3	54.4
AGWG_AaegL5_hic_scaff_1573_PBJ_arrow	47926	78	37838	38.6	79	79
AGWG_AaegL5_hic_scaff_1574_PBJ_arrow	40773	77	21470	36.2	52.7	52.8
AGWG_AaegL5_hic_scaff_1575_PBJ_arrow	29310	51	11478	37.8	39.2	39.7
AGWG_AaegL5_hic_scaff_1576_PBJ_arrow	30815	33	19023	39.4	61.7	61.7
AGWG_AaegL5_hic_scaff_1577_PBJ_arrow	25543	57	14661	37.5	57.4	60.8
AGWG_AaegL5_hic_scaff_1578_PBJ_arrow	26871	57	16345	37.5	60.8	60.8
AGWG_AaegL5_hic_scaff_1579_PBJ_arrow	26883	43	18057	37.5	67.2	67.2
AGWG_AaegL5_hic_scaff_158_PBJ_arrow	103273	153	60972	38.1	59	59.7
AGWG_AaegL5_hic_scaff_1580_PBJ_arrow	24794	50	17710	38.4	71.4	71.6
AGWG_AaegL5_hic_scaff_1581_PBJ_arrow	73476	95	48085	39.1	65.4	67.4
AGWG_AaegL5_hic_scaff_1582_PBJ_arrow	33329	52	17273	37.1	51.8	51.8
AGWG_AaegL5_hic_scaff_1583_PBJ_arrow	22485	48	14226	36.9	63.3	63.3
AGWG_AaegL5_hic_scaff_1584_PBJ_arrow	36098	57	28737	40.7	79.6	79.6
AGWG_AaegL5_hic_scaff_1585_43_PBJ_arrow	37989	57	24297	39.8	64	64
AGWG_AaegL5_hic_scaff_1586_PBJ_arrow	17873	28	11822	38.4	66.1	66.6
AGWG_AaegL5_hic_scaff_1587_PBJ_arrow	39418	88	23733	38.2	60.2	60.3
AGWG_AaegL5_hic_scaff_1588_PBJ_arrow	45639	90	24156	36.2	52.9	53
AGWG_AaegL5_hic_scaff_1589_PBJ_arrow	62458	2	7810	43.7	12.5	99.9
AGWG_AaegL5_hic_scaff_159_PBJ_arrow	36950	63	26768	39.6	72.4	72.8
AGWG_AaegL5_hic_scaff_1590_PBJ_arrow	49097	68	29940	36.2	61	66.1
AGWG_AaegL5_hic_scaff_1591_PBJ_arrow	54747	108	31876	36.9	58.2	58.3
AGWG_AaegL5_hic_scaff_1592_PBJ_arrow	41920	70	20333	36.9	48.5	54.7
AGWG_AaegL5_hic_scaff_1593_PBJ_arrow	32363	67	20278	36.4	62.7	62.7
AGWG_AaegL5_hic_scaff_1594_PBJ_arrow	1753	4	997	43.5	56.9	56.9
AGWG_AaegL5_hic_scaff_1595_PBJ_arrow	39328	65	22756	42.9	57.9	57.9
AGWG_AaegL5_hic_scaff_1596_PBJ_arrow	47938	88	28607	36.8	59.7	59.8
AGWG_AaegL5_hic_scaff_1597_PBJ_arrow	59730	98	40030	36.4	67	68
AGWG_AaegL5_hic_scaff_1598_PBJ_arrow	148398	244	90958	36.9	61.3	61.4
AGWG_AaegL5_hic_scaff_1599_PBJ_arrow	55507	118	27091	37.6	48.8	48.8
AGWG_AaegL5_hic_scaff_16_PBJ_arrow	30404	63	20358	37.8	67	67
AGWG_AaegL5_hic_scaff_160_PBJ_arrow	34435	62	18265	36.1	53	63
AGWG_AaegL5_hic_scaff_1600_PBJ_arrow	30720	53	16341	39.1	53.2	69.7
AGWG_AaegL5_hic_scaff_1601_PBJ_arrow	37486	77	18882	37.7	50.4	56.2
AGWG_AaegL5_hic_scaff_1602_PBJ_arrow	27251	60	11755	37	43.1	46.1
AGWG_AaegL5_hic_scaff_1603_PBJ_arrow	37777	47	22423	44.2	59.4	59.4
AGWG_AaegL5_hic_scaff_1604_PBJ_arrow	34154	59	20186	36.1	59.1	63.1
AGWG_AaegL5_hic_scaff_1605_PBJ_arrow	71943	104	39006	37.4	54.2	63.2
AGWG_AaegL5_hic_scaff_1606_PBJ_arrow	42551	76	30998	38.5	72.8	73.4
AGWG_AaegL5_hic_scaff_1607_PBJ_arrow	94915	92	39032	40.4	41.1	76.8
AGWG_AaegL5_hic_scaff_1608_PBJ_arrow	32478	59	15816	35.3	48.7	50.1
AGWG_AaegL5_hic_scaff_1609_PBJ_arrow	32664	72	20513	38.3	62.8	62.8
AGWG_AaegL5_hic_scaff_161_PBJ_arrow	45690	101	28166	36.9	61.6	62.8
AGWG_AaegL5_hic_scaff_1610_PBJ_arrow	139228	230	83639	39.1	60.1	60.5
AGWG_AaegL5_hic_scaff_1611_PBJ_arrow	37094	64	19927	37.6	53.7	54.2
AGWG_AaegL5_hic_scaff_1612_PBJ_arrow	21247	38	12973	36.9	61.1	61.5
AGWG_AaegL5_hic_scaff_1613_PBJ_arrow	60921	113	31680	36.9	52	52.2
AGWG_AaegL5_hic_scaff_1614_PBJ_arrow	48568	64	33650	36.4	69.3	69.4
AGWG_AaegL5_hic_scaff_1617_1616_1615_PBJ_arrow	38128	62	25081	38.4	65.8	65.8
AGWG_AaegL5_hic_scaff_1618_PBJ_arrow	22748	30	17296	43.6	76	76
AGWG_AaegL5_hic_scaff_1619_PBJ_arrow	25618	55	16287	36	63.6	63.6
AGWG_AaegL5_hic_scaff_162_PBJ_arrow	24579	29	18696	40.9	76.1	76.3
AGWG_AaegL5_hic_scaff_1620_PBJ_arrow	27334	33	26040	44.3	95.3	95.3
AGWG_AaegL5_hic_scaff_1621_PBJ_arrow	30571	37	20113	38.7	65.8	72.2
AGWG_AaegL5_hic_scaff_1622_PBJ_arrow	52789	83	21736	37.1	41.2	47
AGWG_AaegL5_hic_scaff_1623_PBJ_arrow	36136	47	23801	38.7	65.9	66.3
AGWG_AaegL5_hic_scaff_1624_PBJ_arrow	89305	134	67906	38.5	76	76.2
AGWG_AaegL5_hic_scaff_1625_PBJ_arrow	26097	74	14565	39.1	55.8	56
AGWG_AaegL5_hic_scaff_1626_PBJ_arrow	27482	45	17062	38.8	62.1	62.1
AGWG_AaegL5_hic_scaff_1627_PBJ_arrow	4500	11	4319	39.2	96	96
AGWG_AaegL5_hic_scaff_1628_PBJ_arrow	34844	63	20646	37	59.3	59.3
AGWG_AaegL5_hic_scaff_1629_PBJ_arrow	45074	84	23974	37.5	53.2	53.2
AGWG_AaegL5_hic_scaff_163_PBJ_arrow	28748	53	19137	38.3	66.6	66.8
AGWG_AaegL5_hic_scaff_1630_PBJ_arrow	2000	7	1562	46.6	78.1	78.1
AGWG_AaegL5_hic_scaff_1631_PBJ_arrow	36100	59	24155	38.5	66.9	67.1
AGWG_AaegL5_hic_scaff_1632_PBJ_arrow	22171	34	11885	40.1	53.6	57.3
AGWG_AaegL5_hic_scaff_1633_PBJ_arrow	26885	32	17536	37.4	65.2	65.2
AGWG_AaegL5_hic_scaff_1634_PBJ_arrow	25920	23	22110	44.4	85.3	85.3
AGWG_AaegL5_hic_scaff_1635_PBJ_arrow	26811	67	15838	35.9	59.1	59.4
AGWG_AaegL5_hic_scaff_1636_PBJ_arrow	26768	48	17062	37.6	63.7	63.7
AGWG_AaegL5_hic_scaff_1637_PBJ_arrow	23228	38	15921	38.2	68.5	68.5
AGWG_AaegL5_hic_scaff_1638_PBJ_arrow	27383	44	18724	38.1	68.4	68.4
AGWG_AaegL5_hic_scaff_1639_PBJ_arrow	28851	59	18800	37.4	65.2	65.2
AGWG_AaegL5_hic_scaff_164_PBJ_arrow	27101	52	17665	38.7	65.2	65.3
AGWG_AaegL5_hic_scaff_1640_PBJ_arrow	25747	49	17896	38.8	69.5	70
AGWG_AaegL5_hic_scaff_1641_PBJ_arrow	40765	60	35624	40.3	87.4	87.5
AGWG_AaegL5_hic_scaff_1642_PBJ_arrow	34514	51	23474	36.8	68	68
AGWG_AaegL5_hic_scaff_1643_PBJ_arrow	33442	84	20044	36.9	59.9	60
AGWG_AaegL5_hic_scaff_1644_PBJ_arrow	73617	144	42497	36.7	57.7	58.1
AGWG_AaegL5_hic_scaff_1645_PBJ_arrow	32849	53	24693	36.4	75.2	75.2
AGWG_AaegL5_hic_scaff_1646_PBJ_arrow	72494	115	42788	38.4	59	61.3
AGWG_AaegL5_hic_scaff_1647_PBJ_arrow	48288	31	37225	43.5	77.1	77.3
AGWG_AaegL5_hic_scaff_1648_PBJ_arrow	24501	23	16872	39.4	68.9	69
AGWG_AaegL5_hic_scaff_1649_PBJ_arrow	26244	49	17685	37.1	67.4	67.4
AGWG_AaegL5_hic_scaff_165_167_PBJ_arrow	21813	24	18815	41.9	86.3	86.3
AGWG_AaegL5_hic_scaff_1650_PBJ_arrow	27464	56	15364	37	55.9	55.9
AGWG_AaegL5_hic_scaff_1651_PBJ_arrow	28028	46	14419	42.8	51.4	52.1
AGWG_AaegL5_hic_scaff_1652_PBJ_arrow	24757	65	14976	36	60.5	62.4
AGWG_AaegL5_hic_scaff_1653_PBJ_arrow	33631	62	19629	37.7	58.4	58.5
AGWG_AaegL5_hic_scaff_1654_PBJ_arrow	43422	84	19583	46.1	45.1	46
AGWG_AaegL5_hic_scaff_1655_PBJ_arrow	38290	54	23554	39	61.5	63.3
AGWG_AaegL5_hic_scaff_1656_PBJ_arrow	54074	66	34885	38.7	64.5	64.6
AGWG_AaegL5_hic_scaff_1657_PBJ_arrow	30121	74	16831	38	55.9	56
AGWG_AaegL5_hic_scaff_1658_PBJ_arrow	41414	64	31100	37.6	75.1	75.6
AGWG_AaegL5_hic_scaff_1659_PBJ_arrow	41839	72	27003	40	64.5	64.6
AGWG_AaegL5_hic_scaff_166_PBJ_arrow	29349	61	19005	36.5	64.8	65.1
AGWG_AaegL5_hic_scaff_1660_PBJ_arrow	36407	91	16051	36	44.1	44.2
AGWG_AaegL5_hic_scaff_1661_PBJ_arrow	23305	35	16628	41.2	71.3	75.2
AGWG_AaegL5_hic_scaff_1662_PBJ_arrow	30006	62	15419	42.6	51.4	55.4
AGWG_AaegL5_hic_scaff_1663_PBJ_arrow	38588	50	17196	40.1	44.6	54.9
AGWG_AaegL5_hic_scaff_1664_PBJ_arrow	33289	45	20235	40.2	60.8	60.8
AGWG_AaegL5_hic_scaff_1665_PBJ_arrow	1000	1	1000	46.1	100	100
AGWG_AaegL5_hic_scaff_1666_PBJ_arrow	34325	61	15823	39.2	46.1	50.2
AGWG_AaegL5_hic_scaff_1667_PBJ_arrow	2000	4	1996	49.1	99.8	99.8
AGWG_AaegL5_hic_scaff_1668_1669_PBJ_arrow	18737	21	2563	23.9	13.7	30
AGWG_AaegL5_hic_scaff_1670_PBJ_arrow	2000	7	1033	35.9	51.7	51.6
AGWG_AaegL5_hic_scaff_1671_PBJ_arrow	16530	27	11183	41.5	67.7	67.7
AGWG_AaegL5_hic_scaff_1672_PBJ_arrow	351526	485	223038	37.5	63.4	65.9
AGWG_AaegL5_hic_scaff_1673_PBJ_arrow	56518	90	28313	36.2	50.1	57
AGWG_AaegL5_hic_scaff_1674_PBJ_arrow	24777	42	18783	40.5	75.8	75.8
AGWG_AaegL5_hic_scaff_1675_PBJ_arrow	24662	61	15492	35.5	62.8	62.8
AGWG_AaegL5_hic_scaff_1676_PBJ_arrow	31398	57	18989	35.6	60.5	60.6
AGWG_AaegL5_hic_scaff_1677_PBJ_arrow	24551	28	16704	37	68	68.3
AGWG_AaegL5_hic_scaff_1678_PBJ_arrow	27281	39	9960	38.5	36.5	56.6
AGWG_AaegL5_hic_scaff_1679_PBJ_arrow	41221	76	21519	36.5	52.2	52.5
AGWG_AaegL5_hic_scaff_168_PBJ_arrow	49016	64	36641	40.8	74.8	74.9
AGWG_AaegL5_hic_scaff_1680_PBJ_arrow	68236	145	39757	36.8	58.3	58.7
AGWG_AaegL5_hic_scaff_1681_PBJ_arrow	53467	73	35014	39.7	65.5	65.5
AGWG_AaegL5_hic_scaff_1682_PBJ_arrow	45381	65	29055	38.5	64	64
AGWG_AaegL5_hic_scaff_1683_PBJ_arrow	28689	47	20479	38	71.4	71.8
AGWG_AaegL5_hic_scaff_1684_PBJ_arrow	28188	57	14803	37.9	52.5	52.7
AGWG_AaegL5_hic_scaff_1685_PBJ_arrow	35371	56	18640	38.5	52.7	59.9
AGWG_AaegL5_hic_scaff_1686_PBJ_arrow	27313	43	16547	39.2	60.6	60.6
AGWG_AaegL5_hic_scaff_1687_PBJ_arrow	37155	75	21190	37.4	57	57
AGWG_AaegL5_hic_scaff_1688_PBJ_arrow	25223	22	17600	45.7	69.8	70.6
AGWG_AaegL5_hic_scaff_1689_PBJ_arrow	24207	49	16664	37	68.8	68.8
AGWG_AaegL5_hic_scaff_169_PBJ_arrow	22699	45	12754	40.1	56.2	57.9
AGWG_AaegL5_hic_scaff_1690_PBJ_arrow	25038	31	19678	38.5	78.6	78.8
AGWG_AaegL5_hic_scaff_1691_PBJ_arrow	55498	66	37400	40.3	67.4	69.5
AGWG_AaegL5_hic_scaff_1692_PBJ_arrow	2000	6	802	39	40.1	40.1
AGWG_AaegL5_hic_scaff_1693_PBJ_arrow	18778	33	11892	39.3	63.3	63.3
AGWG_AaegL5_hic_scaff_1696_1695_PBJ_arrow	38698	13	36391	50.8	94	94
AGWG_AaegL5_hic_scaff_1697_PBJ_arrow	83431	132	49036	37.4	58.8	59.1
AGWG_AaegL5_hic_scaff_1698_PBJ_arrow	36090	54	19987	39.3	55.4	59.1
AGWG_AaegL5_hic_scaff_1699_PBJ_arrow	3500	2	3299	47.5	94.3	94.3
AGWG_AaegL5_hic_scaff_17_PBJ_arrow	59762	46	46955	39.5	78.6	78.6
AGWG_AaegL5_hic_scaff_170_PBJ_arrow	29860	67	12419	35.3	41.6	42.5
AGWG_AaegL5_hic_scaff_1700_PBJ_arrow	30483	42	13247	41.2	43.5	43.5
AGWG_AaegL5_hic_scaff_1701_PBJ_arrow	41680	86	26997	36.5	64.8	64.8
AGWG_AaegL5_hic_scaff_1702_PBJ_arrow	29884	77	19667	38	65.8	65.8
AGWG_AaegL5_hic_scaff_1703_1704_PBJ_arrow	45430	40	26460	38.4	58.2	58.4
AGWG_AaegL5_hic_scaff_1705_PBJ_arrow	58770	92	35167	38.4	59.8	60.4
AGWG_AaegL5_hic_scaff_1706_PBJ_arrow	75816	153	40393	37.6	53.3	53.7
AGWG_AaegL5_hic_scaff_1707_PBJ_arrow	25323	54	10547	37.2	41.6	41.6
AGWG_AaegL5_hic_scaff_1708_PBJ_arrow	29894	42	14405	40.1	48.2	48.5
AGWG_AaegL5_hic_scaff_1709_PBJ_arrow	6626	9	4995	44.9	75.4	75.4
AGWG_AaegL5_hic_scaff_171_PBJ_arrow	25138	50	14924	39.4	59.4	61.7
AGWG_AaegL5_hic_scaff_1710_PBJ_arrow	6107	4	5386	42.6	88.2	88.2
AGWG_AaegL5_hic_scaff_1711_PBJ_arrow	92064	170	59528	38.3	64.7	66.4
AGWG_AaegL5_hic_scaff_1712_PBJ_arrow	49021	80	27678	38.8	56.5	56.5
AGWG_AaegL5_hic_scaff_1713_PBJ_arrow	1500	1	1293	47.9	86.2	86.2
AGWG_AaegL5_hic_scaff_1714_PBJ_arrow	25892	38	18202	41.5	70.3	70.3
AGWG_AaegL5_hic_scaff_1715_PBJ_arrow	25797	47	12030	37.5	46.6	47.2
AGWG_AaegL5_hic_scaff_1716_PBJ_arrow	27842	47	20678	40.2	74.3	74.3
AGWG_AaegL5_hic_scaff_1717_PBJ_arrow	25694	48	18326	37.3	71.3	71.3
AGWG_AaegL5_hic_scaff_1718_PBJ_arrow	13430	19	5986	40.7	44.6	44.6
AGWG_AaegL5_hic_scaff_1719_PBJ_arrow	50175	95	25522	38.4	50.9	59.5
AGWG_AaegL5_hic_scaff_172_PBJ_arrow	25884	49	12931	35.9	50	50.2
AGWG_AaegL5_hic_scaff_1720_PBJ_arrow	1000	1	1000	42.3	100	100
AGWG_AaegL5_hic_scaff_1721_PBJ_arrow	27714	63	17153	38.9	61.9	61.9
AGWG_AaegL5_hic_scaff_1722_PBJ_arrow	66022	114	36374	40.3	55.1	56
AGWG_AaegL5_hic_scaff_1723_PBJ_arrow	62026	101	40874	36.7	65.9	69.5
AGWG_AaegL5_hic_scaff_1724_PBJ_arrow	29663	50	18989	38.9	64	64
AGWG_AaegL5_hic_scaff_1725_PBJ_arrow	28290	43	15783	39.3	55.8	55.9
AGWG_AaegL5_hic_scaff_1726_PBJ_arrow	33619	42	23214	38.1	69.1	69.3
AGWG_AaegL5_hic_scaff_1727_PBJ_arrow	20255	23	11905	38.1	58.8	59.2
AGWG_AaegL5_hic_scaff_1728_PBJ_arrow	8000	8	6318	46.9	79	79
AGWG_AaegL5_hic_scaff_1729_PBJ_arrow	39746	87	19995	35.5	50.3	50.7
AGWG_AaegL5_hic_scaff_173_PBJ_arrow	23862	32	17440	37.5	73.1	73.3
AGWG_AaegL5_hic_scaff_1730_PBJ_arrow	27266	63	18851	35.4	69.1	69.1
AGWG_AaegL5_hic_scaff_1731_PBJ_arrow	20376	36	12945	36.6	63.5	63.5
AGWG_AaegL5_hic_scaff_1732_PBJ_arrow	20536	19	13294	40	64.7	70.9
AGWG_AaegL5_hic_scaff_1733_PBJ_arrow	58839	103	29431	36.7	50	50.7
AGWG_AaegL5_hic_scaff_1734_PBJ_arrow	26456	50	17392	38.4	65.7	65.7
AGWG_AaegL5_hic_scaff_1735_PBJ_arrow	26684	50	13943	36.8	52.3	52.3
AGWG_AaegL5_hic_scaff_1736_PBJ_arrow	25818	44	16979	38	65.8	65.8
AGWG_AaegL5_hic_scaff_1737_PBJ_arrow	32467	62	18399	35.8	56.7	57.1
AGWG_AaegL5_hic_scaff_1738_PBJ_arrow	27211	54	17968	36.3	66	66
AGWG_AaegL5_hic_scaff_1739_PBJ_arrow	30464	49	16938	37.8	55.6	55.7
AGWG_AaegL5_hic_scaff_174_PBJ_arrow	66842	107	31214	38	46.7	46.9
AGWG_AaegL5_hic_scaff_1740_PBJ_arrow	32375	38	17355	43.5	53.6	53.6
AGWG_AaegL5_hic_scaff_1741_PBJ_arrow	5509	11	4004	36	72.7	72.7
AGWG_AaegL5_hic_scaff_1742_PBJ_arrow	32612	48	22036	37.7	67.6	67.7
AGWG_AaegL5_hic_scaff_1743_PBJ_arrow	62982	62	33881	38.3	53.8	56
AGWG_AaegL5_hic_scaff_1744_PBJ_arrow	29462	69	14287	35.7	48.5	48.6
AGWG_AaegL5_hic_scaff_1745_PBJ_arrow	35589	57	26589	38.4	74.7	74.7
AGWG_AaegL5_hic_scaff_1746_PBJ_arrow	40926	63	22184	39.9	54.2	54.4
AGWG_AaegL5_hic_scaff_1747_PBJ_arrow	56146	67	28684	38.8	51.1	54
AGWG_AaegL5_hic_scaff_1748_PBJ_arrow	86258	152	28744	45.2	33.3	34.3
AGWG_AaegL5_hic_scaff_1749_PBJ_arrow	28363	38	15898	40.3	56.1	56.1
AGWG_AaegL5_hic_scaff_175_PBJ_arrow	1000	1	998	49.4	99.8	99.8
AGWG_AaegL5_hic_scaff_1750_PBJ_arrow	500	1	500	48.8	100	100
AGWG_AaegL5_hic_scaff_1751_PBJ_arrow	36252	75	17771	37.1	49	49
AGWG_AaegL5_hic_scaff_1752_PBJ_arrow	22727	29	11509	41.6	50.6	65.4
AGWG_AaegL5_hic_scaff_1753_PBJ_arrow	48668	74	24935	47	51.2	51.9
AGWG_AaegL5_hic_scaff_1754_PBJ_arrow	28468	34	21785	41.9	76.5	76.7
AGWG_AaegL5_hic_scaff_1755_PBJ_arrow	1000	3	352	37.7	35.2	35.2
AGWG_AaegL5_hic_scaff_1756_PBJ_arrow	24642	49	13251	43.1	53.8	53.8
AGWG_AaegL5_hic_scaff_1757_PBJ_arrow	51636	59	32070	39.2	62.1	66
AGWG_AaegL5_hic_scaff_1758_PBJ_arrow	60757	119	35589	37.2	58.6	58.8
AGWG_AaegL5_hic_scaff_1759_PBJ_arrow	322943	362	194578	40.3	60.3	64.4
AGWG_AaegL5_hic_scaff_176_PBJ_arrow	19219	21	17611	38.9	91.6	91.6
AGWG_AaegL5_hic_scaff_1760_PBJ_arrow	60477	88	33987	38.4	56.2	56.5
AGWG_AaegL5_hic_scaff_1761_PBJ_arrow	28006	57	16050	39	57.3	57.3
AGWG_AaegL5_hic_scaff_1762_PBJ_arrow	42849	87	29814	36.5	69.6	69.6
AGWG_AaegL5_hic_scaff_1763_PBJ_arrow	28740	57	20835	36.5	72.5	72.9
AGWG_AaegL5_hic_scaff_1764_PBJ_arrow	25344	42	13536	36	53.4	53.6
AGWG_AaegL5_hic_scaff_1765_PBJ_arrow	29768	43	11662	39.1	39.2	40.9
AGWG_AaegL5_hic_scaff_1766_PBJ_arrow	32134	62	23383	37.9	72.8	72.8
AGWG_AaegL5_hic_scaff_1767_PBJ_arrow	2500	6	2353	39.7	94.1	94.1
AGWG_AaegL5_hic_scaff_1768_PBJ_arrow	28379	72	17582	37.8	62	62
AGWG_AaegL5_hic_scaff_1769_PBJ_arrow	29244	63	19879	38.6	68	68
AGWG_AaegL5_hic_scaff_177_PBJ_arrow	6384	12	5007	36.7	78.4	78.4
AGWG_AaegL5_hic_scaff_1770_PBJ_arrow	37947	48	21804	39.1	57.5	65.9
AGWG_AaegL5_hic_scaff_1771_PBJ_arrow	29594	62	19128	40.5	64.6	64.6
AGWG_AaegL5_hic_scaff_1772_PBJ_arrow	34938	24	5548	43.1	15.9	88.6
AGWG_AaegL5_hic_scaff_1773_PBJ_arrow	22587	40	14400	38.3	63.8	63.8
AGWG_AaegL5_hic_scaff_1774_PBJ_arrow	10614	11	2325	43	21.9	21.9
AGWG_AaegL5_hic_scaff_1775_PBJ_arrow	4000	5	3951	42.5	98.8	98.8
AGWG_AaegL5_hic_scaff_1776_726_PBJ_arrow	142259	239	88699	39.2	62.4	62.5
AGWG_AaegL5_hic_scaff_1777_PBJ_arrow	33448	41	12137	38.8	36.3	52
AGWG_AaegL5_hic_scaff_1778_PBJ_arrow	53249	79	30307	38.1	56.9	58.4
AGWG_AaegL5_hic_scaff_1779_PBJ_arrow	31033	72	18433	36.1	59.4	59.7
AGWG_AaegL5_hic_scaff_178_PBJ_arrow	1000	1	993	46	99.3	99.3
AGWG_AaegL5_hic_scaff_1780_PBJ_arrow	37100	63	16153	38	43.5	51.1
AGWG_AaegL5_hic_scaff_1781_PBJ_arrow	26070	34	11786	35.9	45.2	45.4
AGWG_AaegL5_hic_scaff_1782_PBJ_arrow	61561	119	33299	39.1	54.1	55.4
AGWG_AaegL5_hic_scaff_1783_PBJ_arrow	31313	68	16326	36.5	52.1	52.3
AGWG_AaegL5_hic_scaff_1784_PBJ_arrow	33256	48	25939	35.1	78	78
AGWG_AaegL5_hic_scaff_1785_PBJ_arrow	91821	145	53803	38.2	58.6	58.6
AGWG_AaegL5_hic_scaff_1786_PBJ_arrow	32917	54	21569	39.9	65.5	65.5
AGWG_AaegL5_hic_scaff_1787_PBJ_arrow	33692	86	16972	36.3	50.4	50.5
AGWG_AaegL5_hic_scaff_1788_PBJ_arrow	26065	56	16489	35.6	63.3	63.3
AGWG_AaegL5_hic_scaff_1789_PBJ_arrow	41820	83	23462	37.3	56.1	56.2
AGWG_AaegL5_hic_scaff_179_PBJ_arrow	31422	40	21859	39.7	69.6	69.6
AGWG_AaegL5_hic_scaff_1790_PBJ_arrow	1000	2	656	38.4	65.6	65.6
AGWG_AaegL5_hic_scaff_1791_PBJ_arrow	35424	54	21189	39.1	59.8	61
AGWG_AaegL5_hic_scaff_1792_PBJ_arrow	44563	88	18142	37.3	40.7	40.7
AGWG_AaegL5_hic_scaff_1793_PBJ_arrow	2500	3	2500	35.1	100	100
AGWG_AaegL5_hic_scaff_1794_PBJ_arrow	7023	5	6870	47.3	97.8	97.8
AGWG_AaegL5_hic_scaff_1795_PBJ_arrow	65530	79	44101	44.3	67.3	67.3
AGWG_AaegL5_hic_scaff_1796_PBJ_arrow	23291	44	14084	36	60.5	60.5
AGWG_AaegL5_hic_scaff_1797_PBJ_arrow	33596	57	15354	36	45.7	51.9
AGWG_AaegL5_hic_scaff_1798_PBJ_arrow	33754	21	32737	43.1	97	97
AGWG_AaegL5_hic_scaff_1799_PBJ_arrow	61633	118	40208	38.6	65.2	65.3
AGWG_AaegL5_hic_scaff_18_PBJ_arrow	138289	243	92598	37.7	67	67.3
AGWG_AaegL5_hic_scaff_180_PBJ_arrow	26292	57	15705	35.9	59.7	60.3
AGWG_AaegL5_hic_scaff_1800_PBJ_arrow	46903	23	7423	34.1	15.8	85.9
AGWG_AaegL5_hic_scaff_1801_PBJ_arrow	4000	2	1062	38.9	26.6	36.4
AGWG_AaegL5_hic_scaff_1802_PBJ_arrow	21743	12	20987	50.7	96.5	97.4
AGWG_AaegL5_hic_scaff_1803_PBJ_arrow	17613	37	9447	37	53.6	54.4
AGWG_AaegL5_hic_scaff_1804_PBJ_arrow	49275	79	29915	40.1	60.7	60.7
AGWG_AaegL5_hic_scaff_1805_PBJ_arrow	40098	57	24408	38.1	60.9	61.7
AGWG_AaegL5_hic_scaff_1806_PBJ_arrow	35086	55	18277	37.5	52.1	52.2
AGWG_AaegL5_hic_scaff_1807_PBJ_arrow	31123	51	17718	36.9	56.9	60.2
AGWG_AaegL5_hic_scaff_1808_PBJ_arrow	22267	38	15481	37.5	69.5	69.5
AGWG_AaegL5_hic_scaff_1809_PBJ_arrow	5500	2	5500	46.7	100	100
AGWG_AaegL5_hic_scaff_181_PBJ_arrow	31228	56	18352	35.9	58.8	58.8
AGWG_AaegL5_hic_scaff_1810_PBJ_arrow	36115	60	22155	38.2	61.3	61.6
AGWG_AaegL5_hic_scaff_1811_PBJ_arrow	35558	52	22295	39.5	62.7	62.7
AGWG_AaegL5_hic_scaff_1812_PBJ_arrow	6000	11	5408	39.2	90.1	90.1
AGWG_AaegL5_hic_scaff_1813_PBJ_arrow	13327	26	7517	38.3	56.4	56.4
AGWG_AaegL5_hic_scaff_1814_PBJ_arrow	3500	1	3500	38.6	100	100
AGWG_AaegL5_hic_scaff_1815_PBJ_arrow	37421	61	27888	39.2	74.5	74.7
AGWG_AaegL5_hic_scaff_1816_PBJ_arrow	29341	90	18586	35.2	63.3	63.3
AGWG_AaegL5_hic_scaff_1817_PBJ_arrow	32191	72	18836	37.4	58.5	58.7
AGWG_AaegL5_hic_scaff_1818_PBJ_arrow	48435	85	27823	35.5	57.4	57.4
AGWG_AaegL5_hic_scaff_1819_PBJ_arrow	30855	43	24218	37.5	78.5	78.6
AGWG_AaegL5_hic_scaff_182_PBJ_arrow	30986	37	20141	37	65	65
AGWG_AaegL5_hic_scaff_1820_PBJ_arrow	71033	96	48966	37.5	68.9	69.3
AGWG_AaegL5_hic_scaff_1821_PBJ_arrow	30344	59	17408	38	57.4	63.2
AGWG_AaegL5_hic_scaff_1822_PBJ_arrow	21006	29	15444	40.5	73.5	73.5
AGWG_AaegL5_hic_scaff_1823_PBJ_arrow	21744	31	12694	41.2	58.4	58.4
AGWG_AaegL5_hic_scaff_1824_PBJ_arrow	251237	370	150021	39.2	59.7	63.2
AGWG_AaegL5_hic_scaff_1825_PBJ_arrow	62509	115	42855	39.8	68.6	68.7
AGWG_AaegL5_hic_scaff_1826_PBJ_arrow	33334	110	18971	36.6	56.9	76.2
AGWG_AaegL5_hic_scaff_1827_PBJ_arrow	24472	42	11941	41.1	48.8	49.1
AGWG_AaegL5_hic_scaff_1828_PBJ_arrow	47690	61	29998	40.1	62.9	65.7
AGWG_AaegL5_hic_scaff_1829_PBJ_arrow	26509	42	14039	38.9	53	60.1
AGWG_AaegL5_hic_scaff_183_PBJ_arrow	80301	120	53588	38.2	66.7	66.7
AGWG_AaegL5_hic_scaff_1830_PBJ_arrow	1000	1	1000	41.1	100	100
AGWG_AaegL5_hic_scaff_1831_PBJ_arrow	21135	40	12410	39.9	58.7	58.7
AGWG_AaegL5_hic_scaff_1832_PBJ_arrow	20706	38	12596	39.3	60.8	60.8
AGWG_AaegL5_hic_scaff_1833_PBJ_arrow	5002	3	4741	42.3	94.8	94.8
AGWG_AaegL5_hic_scaff_1834_PBJ_arrow	9517	12	9222	40	96.9	96.9
AGWG_AaegL5_hic_scaff_1835_PBJ_arrow	58055	110	26101	38.7	45	45.4
AGWG_AaegL5_hic_scaff_1836_PBJ_arrow	26518	29	18919	40.5	71.3	71.3
AGWG_AaegL5_hic_scaff_1837_PBJ_arrow	34548	84	19721	35.3	57.1	57.2
AGWG_AaegL5_hic_scaff_1838_PBJ_arrow	37983	57	31891	36.5	84	84.3
AGWG_AaegL5_hic_scaff_1839_PBJ_arrow	9010	4	8398	47.1	93.2	93.2
AGWG_AaegL5_hic_scaff_184_PBJ_arrow	61640	73	49069	37.1	79.6	80.1
AGWG_AaegL5_hic_scaff_1840_PBJ_arrow	29171	35	17909	40.4	61.4	61.4
AGWG_AaegL5_hic_scaff_1841_PBJ_arrow	7500	18	6125	37.4	81.7	81.7
AGWG_AaegL5_hic_scaff_1842_PBJ_arrow	33933	67	16326	34.6	48.1	48.1
AGWG_AaegL5_hic_scaff_1843_PBJ_arrow	28058	52	13985	36.6	49.8	53.5
AGWG_AaegL5_hic_scaff_1844_PBJ_arrow	23161	49	15822	39.9	68.3	68.3
AGWG_AaegL5_hic_scaff_1845_PBJ_arrow	20281	55	11116	36.6	54.8	54.8
AGWG_AaegL5_hic_scaff_1846_PBJ_arrow	58992	117	35909	38.5	60.9	60.9
AGWG_AaegL5_hic_scaff_1847_PBJ_arrow	32748	35	25574	37.7	78.1	78.2
AGWG_AaegL5_hic_scaff_1848_PBJ_arrow	25694	52	14426	39.1	56.1	57.4
AGWG_AaegL5_hic_scaff_1849_PBJ_arrow	39455	61	29879	41.7	75.7	75.7
AGWG_AaegL5_hic_scaff_185_PBJ_arrow	27464	37	19005	41.5	69.2	69.5
AGWG_AaegL5_hic_scaff_1850_PBJ_arrow	31639	51	18860	37.2	59.6	61.3
AGWG_AaegL5_hic_scaff_1851_PBJ_arrow	26822	37	16277	37.6	60.7	60.9
AGWG_AaegL5_hic_scaff_1852_PBJ_arrow	20503	45	11344	37.2	55.3	55.5
AGWG_AaegL5_hic_scaff_1853_PBJ_arrow	1000	1	187	37.6	18.7	23
AGWG_AaegL5_hic_scaff_1854_PBJ_arrow	27734	49	16009	37.4	57.7	72.8
AGWG_AaegL5_hic_scaff_1855_PBJ_arrow	28481	31	20316	40.2	71.3	71.5
AGWG_AaegL5_hic_scaff_1856_PBJ_arrow	28894	55	15981	35.5	55.3	56.4
AGWG_AaegL5_hic_scaff_1857_PBJ_arrow	21503	30	16114	39.7	74.9	74.9
AGWG_AaegL5_hic_scaff_1858_PBJ_arrow	24649	31	15396	37.7	62.5	62.5
AGWG_AaegL5_hic_scaff_1859_PBJ_arrow	23755	44	14751	39.1	62.1	62.1
AGWG_AaegL5_hic_scaff_186_PBJ_arrow	37601	86	18155	36.5	48.3	48.5
AGWG_AaegL5_hic_scaff_1860_PBJ_arrow	24544	51	10244	39.3	41.7	41.7
AGWG_AaegL5_hic_scaff_1861_PBJ_arrow	24673	63	11638	34.6	47.2	47.4
AGWG_AaegL5_hic_scaff_1862_PBJ_arrow	27947	53	13173	36.6	47.1	47.2
AGWG_AaegL5_hic_scaff_1863_PBJ_arrow	24501	53	12740	38.1	52	58.9
AGWG_AaegL5_hic_scaff_1864_PBJ_arrow	28216	61	15884	37.7	56.3	56.3
AGWG_AaegL5_hic_scaff_1865_PBJ_arrow	32244	67	18274	35.7	56.7	57.8
AGWG_AaegL5_hic_scaff_1866_PBJ_arrow	38549	78	19829	39.4	51.4	53.4
AGWG_AaegL5_hic_scaff_1867_PBJ_arrow	24335	33	15906	39.6	65.4	65.4
AGWG_AaegL5_hic_scaff_1868_PBJ_arrow	28662	43	14426	38.8	50.3	61.8
AGWG_AaegL5_hic_scaff_1869_PBJ_arrow	73820	108	41948	41.8	56.8	57
AGWG_AaegL5_hic_scaff_187_PBJ_arrow	36970	71	25072	36.2	67.8	68.9
AGWG_AaegL5_hic_scaff_1870_PBJ_arrow	33401	36	24230	40.9	72.5	72.7
AGWG_AaegL5_hic_scaff_1871_PBJ_arrow	156082	238	102822	37.1	65.9	66.2
AGWG_AaegL5_hic_scaff_1872_PBJ_arrow	2500	8	1694	36.4	67.8	67.8
AGWG_AaegL5_hic_scaff_1873_PBJ_arrow	62338	102	35903	37.6	57.6	57.6
AGWG_AaegL5_hic_scaff_1874_PBJ_arrow	29416	38	22811	38.4	77.5	77.5
AGWG_AaegL5_hic_scaff_1875_PBJ_arrow	36589	84	25475	38.7	69.6	69.6
AGWG_AaegL5_hic_scaff_1876_PBJ_arrow	20221	80	8708	39.1	43.1	44.6
AGWG_AaegL5_hic_scaff_1877_PBJ_arrow	45465	46	20703	33.9	45.5	47.4
AGWG_AaegL5_hic_scaff_1878_PBJ_arrow	35043	53	24611	40.3	70.2	70.2
AGWG_AaegL5_hic_scaff_1879_PBJ_arrow	24259	41	12822	36.2	52.9	52.9
AGWG_AaegL5_hic_scaff_188_PBJ_arrow	26747	48	15729	37.7	58.8	62.8
AGWG_AaegL5_hic_scaff_1880_PBJ_arrow	32716	69	21861	38.7	66.8	67.1
AGWG_AaegL5_hic_scaff_1881_PBJ_arrow	23805	12	17310	46.8	72.7	83.1
AGWG_AaegL5_hic_scaff_1882_PBJ_arrow	2000	3	1055	49.9	52.8	52.8
AGWG_AaegL5_hic_scaff_1883_PBJ_arrow	21092	52	12704	38.5	60.2	60.2
AGWG_AaegL5_hic_scaff_1884_PBJ_arrow	47932	101	23372	37.4	48.8	48.9
AGWG_AaegL5_hic_scaff_1885_PBJ_arrow	54813	64	29701	37.9	54.2	54.2
AGWG_AaegL5_hic_scaff_1886_PBJ_arrow	35821	56	21996	40.9	61.4	61.4
AGWG_AaegL5_hic_scaff_1887_PBJ_arrow	25942	43	12562	38.2	48.4	48.4
AGWG_AaegL5_hic_scaff_1888_PBJ_arrow	59534	86	38841	38.1	65.2	65.7
AGWG_AaegL5_hic_scaff_1889_PBJ_arrow	49821	74	34796	39.5	69.8	69.8
AGWG_AaegL5_hic_scaff_189_PBJ_arrow	44663	76	27903	37.8	62.5	62.5
AGWG_AaegL5_hic_scaff_1890_PBJ_arrow	51669	85	30815	38.6	59.6	59.6
AGWG_AaegL5_hic_scaff_1891_PBJ_arrow	31301	39	22975	40.4	73.4	74.5
AGWG_AaegL5_hic_scaff_1892_PBJ_arrow	37621	66	18619	36.7	49.5	49.5
AGWG_AaegL5_hic_scaff_1893_PBJ_arrow	189715	345	100449	38.4	52.9	53.2
AGWG_AaegL5_hic_scaff_1894_PBJ_arrow	42323	77	23623	38	55.8	56.3
AGWG_AaegL5_hic_scaff_1895_PBJ_arrow	36599	50	20525	39.9	56.1	56.1
AGWG_AaegL5_hic_scaff_1896_PBJ_arrow	22645	47	17806	42.2	78.6	78.6
AGWG_AaegL5_hic_scaff_1897_PBJ_arrow	40750	77	27970	39.6	68.6	68.6
AGWG_AaegL5_hic_scaff_1898_PBJ_arrow	24540	38	17301	41.2	70.5	70.9
AGWG_AaegL5_hic_scaff_1899_PBJ_arrow	29058	66	18766	37.8	64.6	65
AGWG_AaegL5_hic_scaff_19_PBJ_arrow	196695	284	125297	39.4	63.7	64.7
AGWG_AaegL5_hic_scaff_190_PBJ_arrow	5000	4	5000	39.5	100	100
AGWG_AaegL5_hic_scaff_1900_PBJ_arrow	35739	50	23123	37.5	64.7	65.6
AGWG_AaegL5_hic_scaff_1901_PBJ_arrow	34955	44	21612	39	61.8	62.3
AGWG_AaegL5_hic_scaff_1902_PBJ_arrow	37039	54	24121	37.1	65.1	65.2
AGWG_AaegL5_hic_scaff_1903_PBJ_arrow	27419	53	15526	37.5	56.6	56.6
AGWG_AaegL5_hic_scaff_1904_PBJ_arrow	24151	44	11162	38.7	46.2	46.2
AGWG_AaegL5_hic_scaff_1905_PBJ_arrow	29346	38	16058	40.2	54.7	55.1
AGWG_AaegL5_hic_scaff_1906_PBJ_arrow	34049	86	18639	36.5	54.7	55.3
AGWG_AaegL5_hic_scaff_1907_PBJ_arrow	30819	32	18847	38.4	61.2	61.2
AGWG_AaegL5_hic_scaff_1908_PBJ_arrow	5000	2	4992	35.8	99.8	99.8
AGWG_AaegL5_hic_scaff_1909_PBJ_arrow	69878	106	41956	39.3	60	60.4
AGWG_AaegL5_hic_scaff_191_PBJ_arrow	31621	53	22366	36.9	70.7	70.9
AGWG_AaegL5_hic_scaff_1910_PBJ_arrow	95131	178	39085	42.4	41.1	46.7
AGWG_AaegL5_hic_scaff_1911_PBJ_arrow	30028	73	17713	41.9	59	61.2
AGWG_AaegL5_hic_scaff_1912_PBJ_arrow	26733	43	14555	38.5	54.4	54.4
AGWG_AaegL5_hic_scaff_1913_PBJ_arrow	40330	88	27828	37.2	69	69
AGWG_AaegL5_hic_scaff_1914_PBJ_arrow	23280	44	10044	37.5	43.1	43.4
AGWG_AaegL5_hic_scaff_1915_PBJ_arrow	26125	25	17575	41.8	67.3	67.3
AGWG_AaegL5_hic_scaff_1916_PBJ_arrow	27973	56	13004	35.7	46.5	48.4
AGWG_AaegL5_hic_scaff_1917_PBJ_arrow	29394	26	25297	44.6	86.1	86.1
AGWG_AaegL5_hic_scaff_1918_PBJ_arrow	45740	88	20722	37.9	45.3	48.1
AGWG_AaegL5_hic_scaff_1919_PBJ_arrow	25715	46	13719	35.9	53.4	53.8
AGWG_AaegL5_hic_scaff_192_PBJ_arrow	16522	17	14012	47.7	84.8	84.8
AGWG_AaegL5_hic_scaff_1920_PBJ_arrow	38739	86	22365	35	57.7	57.7
AGWG_AaegL5_hic_scaff_1921_PBJ_arrow	31194	46	18769	37.4	60.2	60.3
AGWG_AaegL5_hic_scaff_1922_PBJ_arrow	25878	49	13530	37.8	52.3	52.3
AGWG_AaegL5_hic_scaff_1923_PBJ_arrow	50366	34	43018	37.7	85.4	85.4
AGWG_AaegL5_hic_scaff_1924_PBJ_arrow	32024	69	17037	36.8	53.2	53.4
AGWG_AaegL5_hic_scaff_1925_PBJ_arrow	23996	31	12267	35.5	51.1	59.8
AGWG_AaegL5_hic_scaff_1926_PBJ_arrow	27689	47	19277	38.7	69.6	71.8
AGWG_AaegL5_hic_scaff_1927_PBJ_arrow	26949	43	18165	36.8	67.4	67.6
AGWG_AaegL5_hic_scaff_1928_PBJ_arrow	2000	3	1752	38.4	87.6	87.6
AGWG_AaegL5_hic_scaff_1929_PBJ_arrow	61509	101	39765	36.8	64.6	64.9
AGWG_AaegL5_hic_scaff_193_PBJ_arrow	24714	55	17050	36	69	69
AGWG_AaegL5_hic_scaff_1930_PBJ_arrow	28658	57	21732	39.2	75.8	75.8
AGWG_AaegL5_hic_scaff_1931_PBJ_arrow	34827	76	17281	36.5	49.6	51.3
AGWG_AaegL5_hic_scaff_1932_PBJ_arrow	34769	63	20857	36.3	60	60.7
AGWG_AaegL5_hic_scaff_1933_PBJ_arrow	27174	36	12290	39	45.2	45.6
AGWG_AaegL5_hic_scaff_1934_PBJ_arrow	39321	10	573	36.1	1.5	92
AGWG_AaegL5_hic_scaff_1935_PBJ_arrow	36673	65	20391	37.8	55.6	55.6
AGWG_AaegL5_hic_scaff_1936_PBJ_arrow	32808	56	26808	40.6	81.7	81.7
AGWG_AaegL5_hic_scaff_1937_PBJ_arrow	46721	56	19401	36	41.5	51.8
AGWG_AaegL5_hic_scaff_1938_PBJ_arrow	37978	21	22122	38.5	58.2	58.2
AGWG_AaegL5_hic_scaff_1939_PBJ_arrow	64787	80	45166	39.1	69.7	69.9
AGWG_AaegL5_hic_scaff_194_PBJ_arrow	78271	116	46290	39.4	59.1	75.5
AGWG_AaegL5_hic_scaff_1940_PBJ_arrow	28204	36	15933	40.6	56.5	56.7
AGWG_AaegL5_hic_scaff_1941_1942_PBJ_arrow	22106	27	14585	35.8	66	67.5
AGWG_AaegL5_hic_scaff_1943_PBJ_arrow	28771	51	15512	37.3	53.9	56.8
AGWG_AaegL5_hic_scaff_1944_PBJ_arrow	59420	102	35384	37.2	59.5	59.5
AGWG_AaegL5_hic_scaff_1945_PBJ_arrow	34380	31	20766	39.8	60.4	61.3
AGWG_AaegL5_hic_scaff_1946_PBJ_arrow	34366	54	26661	34.7	77.6	77.6
AGWG_AaegL5_hic_scaff_1947_PBJ_arrow	3033	3	2786	15.5	91.9	91.9
AGWG_AaegL5_hic_scaff_1948_PBJ_arrow	58704	116	35242	37.6	60	60.1
AGWG_AaegL5_hic_scaff_1949_PBJ_arrow	68732	106	33562	40.5	48.8	49
AGWG_AaegL5_hic_scaff_195_PBJ_arrow	38492	68	18700	40.3	48.6	49.2
AGWG_AaegL5_hic_scaff_1950_PBJ_arrow	98894	159	63366	35.5	64.1	64.2
AGWG_AaegL5_hic_scaff_1951_PBJ_arrow	27347	44	12481	34.6	45.6	47
AGWG_AaegL5_hic_scaff_1952_PBJ_arrow	24060	45	18516	37.2	77	77.6
AGWG_AaegL5_hic_scaff_1953_PBJ_arrow	37119	74	26407	38.9	71.1	71.1
AGWG_AaegL5_hic_scaff_1954_PBJ_arrow	43457	52	13708	39	31.5	32.2
AGWG_AaegL5_hic_scaff_1955_PBJ_arrow	67869	80	49180	39.3	72.5	72.8
AGWG_AaegL5_hic_scaff_1956_PBJ_arrow	24859	37	15375	34.3	61.8	62
AGWG_AaegL5_hic_scaff_1957_PBJ_arrow	25435	38	17286	38.4	68	68.5
AGWG_AaegL5_hic_scaff_1958_PBJ_arrow	89693	190	53847	35.5	60	60
AGWG_AaegL5_hic_scaff_1959_PBJ_arrow	25313	45	15034	38.1	59.4	59.5
AGWG_AaegL5_hic_scaff_196_PBJ_arrow	26965	63	17172	37.7	63.7	63.7
AGWG_AaegL5_hic_scaff_1960_PBJ_arrow	23143	56	16327	37.8	70.5	70.5
AGWG_AaegL5_hic_scaff_1961_PBJ_arrow	29936	45	17251	40.5	57.6	57.7
AGWG_AaegL5_hic_scaff_1962_PBJ_arrow	25857	53	14752	38.4	57.1	62.3
AGWG_AaegL5_hic_scaff_1963_PBJ_arrow	25507	38	18426	36.1	72.2	72.4
AGWG_AaegL5_hic_scaff_1964_PBJ_arrow	38010	65	21600	38.3	56.8	65.6
AGWG_AaegL5_hic_scaff_1965_PBJ_arrow	38553	63	20908	38.5	54.2	54.3
AGWG_AaegL5_hic_scaff_1966_PBJ_arrow	2500	3	2444	40.8	97.8	97.8
AGWG_AaegL5_hic_scaff_1967_PBJ_arrow	39064	74	23145	35.7	59.2	59.3
AGWG_AaegL5_hic_scaff_1968_PBJ_arrow	24978	48	17709	40.6	70.9	71.3
AGWG_AaegL5_hic_scaff_1969_PBJ_arrow	25284	39	14449	35.7	57.1	57.1
AGWG_AaegL5_hic_scaff_197_PBJ_arrow	31355	45	18619	38.2	59.4	59.9
AGWG_AaegL5_hic_scaff_1970_PBJ_arrow	47008	65	31207	38.2	66.4	66.4
AGWG_AaegL5_hic_scaff_1971_PBJ_arrow	26623	36	15815	36.3	59.4	59.4
AGWG_AaegL5_hic_scaff_1972_PBJ_arrow	26645	48	17111	36.1	64.2	64.2
AGWG_AaegL5_hic_scaff_1973_PBJ_arrow	33539	34	23467	38.8	70	70
AGWG_AaegL5_hic_scaff_1974_PBJ_arrow	30664	43	19983	41.8	65.2	65.2
AGWG_AaegL5_hic_scaff_1975_PBJ_arrow	51444	99	28660	38	55.7	56.1
AGWG_AaegL5_hic_scaff_1976_PBJ_arrow	42027	58	21677	36.2	51.6	51.9
AGWG_AaegL5_hic_scaff_1977_PBJ_arrow	54728	104	34329	36.5	62.7	62.7
AGWG_AaegL5_hic_scaff_1978_PBJ_arrow	50336	66	30355	37.6	60.3	60.3
AGWG_AaegL5_hic_scaff_1979_PBJ_arrow	73470	98	45259	38.8	61.6	61.7
AGWG_AaegL5_hic_scaff_198_PBJ_arrow	38703	63	20083	38.8	51.9	52.9
AGWG_AaegL5_hic_scaff_1980_PBJ_arrow	20453	26	13031	42.8	63.7	74.4
AGWG_AaegL5_hic_scaff_1981_PBJ_arrow	3000	7	2931	40.7	97.7	97.7
AGWG_AaegL5_hic_scaff_1982_PBJ_arrow	55728	81	38768	37.6	69.6	69.7
AGWG_AaegL5_hic_scaff_1983_PBJ_arrow	37416	30	25310	43.1	67.6	74.6
AGWG_AaegL5_hic_scaff_1984_PBJ_arrow	43130	72	21481	37.8	49.8	49.9
AGWG_AaegL5_hic_scaff_1985_PBJ_arrow	35305	35	28108	41.8	79.6	80.7
AGWG_AaegL5_hic_scaff_1986_PBJ_arrow	24223	41	13395	36.6	55.3	60.6
AGWG_AaegL5_hic_scaff_1987_PBJ_arrow	26584	53	17161	40.4	64.6	64.7
AGWG_AaegL5_hic_scaff_1988_PBJ_arrow	44486	80	18212	38.2	40.9	41.6
AGWG_AaegL5_hic_scaff_1989_PBJ_arrow	39864	57	32840	38.5	82.4	82.4
AGWG_AaegL5_hic_scaff_199_PBJ_arrow	53982	103	38419	39.6	71.2	71.2
AGWG_AaegL5_hic_scaff_1990_PBJ_arrow	28470	51	13228	37.4	46.5	46.5
AGWG_AaegL5_hic_scaff_1991_PBJ_arrow	59215	77	39248	38.2	66.3	66.4
AGWG_AaegL5_hic_scaff_1992_PBJ_arrow	49310	96	33221	37.5	67.4	67.5
AGWG_AaegL5_hic_scaff_1993_PBJ_arrow	35208	68	19365	36.7	55	55.2
AGWG_AaegL5_hic_scaff_1994_PBJ_arrow	35313	75	18273	35.8	51.7	52
AGWG_AaegL5_hic_scaff_1995_PBJ_arrow	170970	268	92849	39.4	54.3	54.4
AGWG_AaegL5_hic_scaff_1996_PBJ_arrow	37512	63	23768	36.5	63.4	64
AGWG_AaegL5_hic_scaff_1997_PBJ_arrow	45535	81	25358	38.2	55.7	64.8
AGWG_AaegL5_hic_scaff_1998_PBJ_arrow	33103	42	17629	40.8	53.3	53.3
AGWG_AaegL5_hic_scaff_1999_PBJ_arrow	42077	79	20392	34.8	48.5	48.7
AGWG_AaegL5_hic_scaff_20_PBJ_arrow	23129	38	16052	40.7	69.4	69.5
AGWG_AaegL5_hic_scaff_200_PBJ_arrow	35404	54	22207	36.3	62.7	62.7
AGWG_AaegL5_hic_scaff_2000_PBJ_arrow	27884	55	17441	36.3	62.5	62.5
AGWG_AaegL5_hic_scaff_2001_PBJ_arrow	27951	25	19392	38.3	69.4	70.4
AGWG_AaegL5_hic_scaff_2002_PBJ_arrow	32740	38	26936	39.5	82.3	82.3
AGWG_AaegL5_hic_scaff_2003_PBJ_arrow	32505	54	23374	36.8	71.9	72.2
AGWG_AaegL5_hic_scaff_2004_PBJ_arrow	29575	43	19361	37.9	65.5	65.5
AGWG_AaegL5_hic_scaff_2005_PBJ_arrow	25803	38	19161	38.5	74.3	74.3
AGWG_AaegL5_hic_scaff_2006_PBJ_arrow	20599	29	16527	42.1	80.2	80.2
AGWG_AaegL5_hic_scaff_2007_PBJ_arrow	3382	9	2350	40.9	69.5	69.5
AGWG_AaegL5_hic_scaff_2008_PBJ_arrow	24259	41	12599	38.1	51.9	54.7
AGWG_AaegL5_hic_scaff_2009_PBJ_arrow	25014	54	17488	38.7	69.9	69.9
AGWG_AaegL5_hic_scaff_201_PBJ_arrow	28858	39	20675	37.8	71.6	71.6
AGWG_AaegL5_hic_scaff_2010_PBJ_arrow	10223	18	6541	39.7	64	64
AGWG_AaegL5_hic_scaff_2011_PBJ_arrow	17116	15	8370	38.7	48.9	49.2
AGWG_AaegL5_hic_scaff_2012_PBJ_arrow	19100	27	16356	38.6	85.6	85.6
AGWG_AaegL5_hic_scaff_2013_PBJ_arrow	16476	29	8377	37.5	50.8	51.8
AGWG_AaegL5_hic_scaff_2014_PBJ_arrow	15263	14	10990	38.2	72	72.9
AGWG_AaegL5_hic_scaff_2015_PBJ_arrow	9795	17	6861	38.3	70	70
AGWG_AaegL5_hic_scaff_2016_PBJ_arrow	31043	41	25510	36.3	82.2	82.2
AGWG_AaegL5_hic_scaff_2017_PBJ_arrow	14000	42	8102	38.5	57.9	61.3
AGWG_AaegL5_hic_scaff_2018_PBJ_arrow	17423	27	12390	38.1	71.1	71.5
AGWG_AaegL5_hic_scaff_2019_PBJ_arrow	16651	27	13827	36	83	83
AGWG_AaegL5_hic_scaff_202_PBJ_arrow	34731	53	20818	37	59.9	60.1
AGWG_AaegL5_hic_scaff_2020_PBJ_arrow	14305	27	9294	38	65	65
AGWG_AaegL5_hic_scaff_2021_PBJ_arrow	28557	39	15370	36.7	53.8	57.2
AGWG_AaegL5_hic_scaff_2022_PBJ_arrow	16105	26	9789	40.6	60.8	60.8
AGWG_AaegL5_hic_scaff_2023_PBJ_arrow	16110	35	11211	38.7	69.6	69.6
AGWG_AaegL5_hic_scaff_2024_PBJ_arrow	20404	33	12349	38.7	60.5	60.7
AGWG_AaegL5_hic_scaff_2025_2105_PBJ_arrow	45994	101	29310	36.7	63.7	63.8
AGWG_AaegL5_hic_scaff_2026_PBJ_arrow	13833	27	8840	36.9	63.9	63.9
AGWG_AaegL5_hic_scaff_2027_PBJ_arrow	8613	11	2076	37	24.1	24.1
AGWG_AaegL5_hic_scaff_2028_PBJ_arrow	16139	25	11311	42.7	70.1	70.1
AGWG_AaegL5_hic_scaff_2029_PBJ_arrow	13216	21	5518	35.5	41.8	42.4
AGWG_AaegL5_hic_scaff_203_PBJ_arrow	27617	27	19259	40.9	69.7	71.4
AGWG_AaegL5_hic_scaff_2030_PBJ_arrow	17058	34	13363	40.7	78.3	78.3
AGWG_AaegL5_hic_scaff_2031_PBJ_arrow	16849	37	8304	35.5	49.3	50.1
AGWG_AaegL5_hic_scaff_2032_PBJ_arrow	11576	5	9519	39.2	82.2	82.2
AGWG_AaegL5_hic_scaff_2033_PBJ_arrow	11693	25	4461	36.3	38.2	39
AGWG_AaegL5_hic_scaff_2034_PBJ_arrow	25343	52	12710	37.1	50.2	50.2
AGWG_AaegL5_hic_scaff_2035_PBJ_arrow	15666	36	10097	31.9	64.5	64.5
AGWG_AaegL5_hic_scaff_2036_PBJ_arrow	11931	11	7857	47.2	65.9	65.9
AGWG_AaegL5_hic_scaff_2037_PBJ_arrow	10639	8	9459	43.9	88.9	88.9
AGWG_AaegL5_hic_scaff_2038_PBJ_arrow	12833	9	2646	38.4	20.6	20.6
AGWG_AaegL5_hic_scaff_2039_PBJ_arrow	18882	34	8636	35.1	45.7	46.7
AGWG_AaegL5_hic_scaff_204_PBJ_arrow	21681	31	12119	37.4	55.9	56.8
AGWG_AaegL5_hic_scaff_2040_PBJ_arrow	14559	31	6825	35.5	46.9	46.9
AGWG_AaegL5_hic_scaff_2041_PBJ_arrow	12247	19	7270	38	59.4	59.4
AGWG_AaegL5_hic_scaff_2042_PBJ_arrow	14194	31	6603	37.1	46.5	46.5
AGWG_AaegL5_hic_scaff_2043_PBJ_arrow	19253	39	13404	40	69.6	69.6
AGWG_AaegL5_hic_scaff_2044_PBJ_arrow	12159	27	7718	33.6	63.5	63.5
AGWG_AaegL5_hic_scaff_2045_PBJ_arrow	17897	29	9277	35.7	51.8	51.8
AGWG_AaegL5_hic_scaff_2046_PBJ_arrow	9217	14	6595	38.3	71.6	71.6
AGWG_AaegL5_hic_scaff_2047_PBJ_arrow	19372	46	10881	39.1	56.2	56.4
AGWG_AaegL5_hic_scaff_2048_PBJ_arrow	17285	36	11010	34.1	63.7	65.1
AGWG_AaegL5_hic_scaff_2049_PBJ_arrow	17544	19	10860	39.6	61.9	61.9
AGWG_AaegL5_hic_scaff_205_PBJ_arrow	29055	44	18092	35.8	62.3	62.4
AGWG_AaegL5_hic_scaff_2050_PBJ_arrow	23782	57	14525	34.2	61.1	61.1
AGWG_AaegL5_hic_scaff_2051_PBJ_arrow	22076	43	13336	36.4	60.4	60.4
AGWG_AaegL5_hic_scaff_2052_PBJ_arrow	14818	28	4798	35.9	32.4	32.7
AGWG_AaegL5_hic_scaff_2053_PBJ_arrow	29819	40	18414	36.5	61.8	61.8
AGWG_AaegL5_hic_scaff_2054_PBJ_arrow	38733	55	15822	37.1	40.8	41.8
AGWG_AaegL5_hic_scaff_2055_PBJ_arrow	14716	23	12733	38	86.5	86.5
AGWG_AaegL5_hic_scaff_2056_PBJ_arrow	14601	43	9491	36.7	65	65
AGWG_AaegL5_hic_scaff_2057_PBJ_arrow	18451	28	13522	38.8	73.3	73.3
AGWG_AaegL5_hic_scaff_2058_PBJ_arrow	18005	28	10560	35.8	58.7	59
AGWG_AaegL5_hic_scaff_2059_PBJ_arrow	19445	26	13489	39.3	69.4	69.4
AGWG_AaegL5_hic_scaff_206_PBJ_arrow	28611	44	17483	35.4	61.1	61.1
AGWG_AaegL5_hic_scaff_2060_PBJ_arrow	37876	71	22285	36.4	58.8	58.8
AGWG_AaegL5_hic_scaff_2061_PBJ_arrow	12045	36	9379	35.1	77.9	80
AGWG_AaegL5_hic_scaff_2062_PBJ_arrow	11968	25	11712	40.6	97.9	97.9
AGWG_AaegL5_hic_scaff_2063_PBJ_arrow	10864	12	8842	39.6	81.4	81.4
AGWG_AaegL5_hic_scaff_2064_PBJ_arrow	13532	12	8804	39.3	65.1	65.3
AGWG_AaegL5_hic_scaff_2065_PBJ_arrow	9878	17	7537	45.8	76.3	76.3
AGWG_AaegL5_hic_scaff_2066_PBJ_arrow	13908	29	7837	35.2	56.3	56.6
AGWG_AaegL5_hic_scaff_2067_PBJ_arrow	19222	34	13778	34.2	71.7	71.7
AGWG_AaegL5_hic_scaff_2068_PBJ_arrow	15629	26	9354	36.7	59.9	60.2
AGWG_AaegL5_hic_scaff_2069_PBJ_arrow	16560	34	6551	35.7	39.6	40.6
AGWG_AaegL5_hic_scaff_207_PBJ_arrow	28155	57	17239	36.5	61.2	61.4
AGWG_AaegL5_hic_scaff_2070_PBJ_arrow	8045	16	2114	39.1	26.3	45.5
AGWG_AaegL5_hic_scaff_2071_PBJ_arrow	15510	19	14827	35.9	95.6	95.6
AGWG_AaegL5_hic_scaff_2073_PBJ_arrow	11422	4	9933	50.4	87	89.8
AGWG_AaegL5_hic_scaff_2074_PBJ_arrow	11296	21	8916	35.2	78.9	78.9
AGWG_AaegL5_hic_scaff_2075_PBJ_arrow	20881	56	14276	38.7	68.4	68.7
AGWG_AaegL5_hic_scaff_2076_PBJ_arrow	19484	27	17296	38.5	88.8	88.8
AGWG_AaegL5_hic_scaff_2077_PBJ_arrow	8436	10	5407	39.6	64.1	64.1
AGWG_AaegL5_hic_scaff_2078_PBJ_arrow	14186	13	3113	32.9	21.9	42.7
AGWG_AaegL5_hic_scaff_2079_PBJ_arrow	20089	33	12294	38.2	61.2	68.4
AGWG_AaegL5_hic_scaff_208_PBJ_arrow	27041	56	14896	36	55.1	58.8
AGWG_AaegL5_hic_scaff_2080_PBJ_arrow	28264	43	16101	40.2	57	57
AGWG_AaegL5_hic_scaff_2081_PBJ_arrow	9618	7	9492	52.2	98.7	98.7
AGWG_AaegL5_hic_scaff_2082_PBJ_arrow	5989	9	3268	36.5	54.6	55.2
AGWG_AaegL5_hic_scaff_2083_PBJ_arrow	24146	48	15364	37.8	63.6	63.8
AGWG_AaegL5_hic_scaff_2084_PBJ_arrow	37085	54	25613	34.4	69.1	69.1
AGWG_AaegL5_hic_scaff_2085_PBJ_arrow	27919	28	19658	41.3	70.4	70.5
AGWG_AaegL5_hic_scaff_2086_PBJ_arrow	19498	39	9271	38.6	47.5	47.5
AGWG_AaegL5_hic_scaff_2087_PBJ_arrow	26752	56	15767	38.2	58.9	59.3
AGWG_AaegL5_hic_scaff_2088_PBJ_arrow	4196	9	2540	34.7	60.5	60.5
AGWG_AaegL5_hic_scaff_2089_PBJ_arrow	27611	47	17290	39.1	62.6	62.6
AGWG_AaegL5_hic_scaff_209_PBJ_arrow	36405	75	19429	36.2	53.4	54.2
AGWG_AaegL5_hic_scaff_2090_PBJ_arrow	16632	35	8512	38.2	51.2	51.2
AGWG_AaegL5_hic_scaff_2091_PBJ_arrow	9587	22	6154	34.8	64.2	64.2
AGWG_AaegL5_hic_scaff_2092_PBJ_arrow	17898	21	14863	38.5	83	83
AGWG_AaegL5_hic_scaff_2093_PBJ_arrow	13079	19	2766	34.3	21.1	21.1
AGWG_AaegL5_hic_scaff_2094_PBJ_arrow	11462	28	7184	37.2	62.7	62.7
AGWG_AaegL5_hic_scaff_2095_PBJ_arrow	30354	48	20483	38.7	67.5	67.6
AGWG_AaegL5_hic_scaff_2096_PBJ_arrow	15207	34	9168	35.9	60.3	60.6
AGWG_AaegL5_hic_scaff_2097_PBJ_arrow	12275	19	9285	41.4	75.6	75.6
AGWG_AaegL5_hic_scaff_2098_PBJ_arrow	13307	34	8911	35.9	67	67
AGWG_AaegL5_hic_scaff_2099_PBJ_arrow	11525	26	6891	33.9	59.8	59.8
AGWG_AaegL5_hic_scaff_21_267_PBJ_arrow	114543	149	78535	38.8	68.6	69.1
AGWG_AaegL5_hic_scaff_210_PBJ_arrow	79205	105	53688	34	67.8	69
AGWG_AaegL5_hic_scaff_2100_PBJ_arrow	15916	51	7927	36.6	49.8	50.1
AGWG_AaegL5_hic_scaff_2101_PBJ_arrow	24408	60	16236	37	66.5	66.6
AGWG_AaegL5_hic_scaff_2102_PBJ_arrow	24529	49	12326	41.1	50.3	50.6
AGWG_AaegL5_hic_scaff_2103_PBJ_arrow	11979	16	5735	36.7	47.9	47.9
AGWG_AaegL5_hic_scaff_2104_PBJ_arrow	23954	51	15436	35.2	64.4	64.4
AGWG_AaegL5_hic_scaff_2106_PBJ_arrow	19535	36	12054	35.8	61.7	61.7
AGWG_AaegL5_hic_scaff_2107_PBJ_arrow	18881	47	10446	37.8	55.3	56.4
AGWG_AaegL5_hic_scaff_2108_PBJ_arrow	22531	21	17996	39.1	79.9	80.2
AGWG_AaegL5_hic_scaff_2109_PBJ_arrow	18355	13	16972	44.8	92.5	92.5
AGWG_AaegL5_hic_scaff_211_PBJ_arrow	37824	81	18867	37.5	49.9	49.9
AGWG_AaegL5_hic_scaff_2110_PBJ_arrow	5779	11	1722	36.3	29.8	31.1
AGWG_AaegL5_hic_scaff_2111_PBJ_arrow	18718	37	8089	34.9	43.2	43.2
AGWG_AaegL5_hic_scaff_2112_PBJ_arrow	17065	29	7885	36.7	46.2	58.3
AGWG_AaegL5_hic_scaff_2113_PBJ_arrow	22592	33	18897	42.9	83.6	83.6
AGWG_AaegL5_hic_scaff_2114_PBJ_arrow	19981	44	9515	40.3	47.6	48
AGWG_AaegL5_hic_scaff_2115_PBJ_arrow	3038	6	2041	34.5	67.2	67.2
AGWG_AaegL5_hic_scaff_2116_PBJ_arrow	25898	35	18640	39.2	72	72.1
AGWG_AaegL5_hic_scaff_2117_PBJ_arrow	18778	41	10279	40.1	54.7	54.7
AGWG_AaegL5_hic_scaff_2118_PBJ_arrow	18966	29	9534	40.5	50.3	50.3
AGWG_AaegL5_hic_scaff_2119_PBJ_arrow	36432	62	16965	37.5	46.6	46.6
AGWG_AaegL5_hic_scaff_212_PBJ_arrow	27195	30	14292	39.7	52.6	52.6
AGWG_AaegL5_hic_scaff_2120_PBJ_arrow	18137	42	9504	35.7	52.4	52.4
AGWG_AaegL5_hic_scaff_2121_PBJ_arrow	8206	12	4501	35.8	54.9	54.9
AGWG_AaegL5_hic_scaff_2122_PBJ_arrow	15303	22	5917	37.2	38.7	38.7
AGWG_AaegL5_hic_scaff_2123_PBJ_arrow	16980	34	11347	34.8	66.8	66.8
AGWG_AaegL5_hic_scaff_2124_PBJ_arrow	23515	52	14300	39.5	60.8	61.1
AGWG_AaegL5_hic_scaff_2125_PBJ_arrow	2831	1	2798	31.2	98.8	98.8
AGWG_AaegL5_hic_scaff_2126_PBJ_arrow	10255	21	6397	37.7	62.4	62.4
AGWG_AaegL5_hic_scaff_2127_PBJ_arrow	33147	36	13314	38.4	40.2	40.2
AGWG_AaegL5_hic_scaff_2128_PBJ_arrow	22429	27	14484	41.4	64.6	64.6
AGWG_AaegL5_hic_scaff_2129_PBJ_arrow	25733	49	15030	40.5	58.4	58.6
AGWG_AaegL5_hic_scaff_213_PBJ_arrow	38051	39	26604	37.5	69.9	72.6
AGWG_AaegL5_hic_scaff_2130_PBJ_arrow	38223	55	19677	38.9	51.5	51.5
AGWG_AaegL5_hic_scaff_2131_PBJ_arrow	3456	1	3121	40.6	90.3	90.3
AGWG_AaegL5_hic_scaff_2132_PBJ_arrow	26190	38	20532	35.7	78.4	78.4
AGWG_AaegL5_hic_scaff_2133_PBJ_arrow	23769	41	5418	38.3	22.8	28.2
AGWG_AaegL5_hic_scaff_2134_PBJ_arrow	16395	24	10549	41.4	64.3	64.3
AGWG_AaegL5_hic_scaff_2135_PBJ_arrow	10498	8	3956	38.5	37.7	49.1
AGWG_AaegL5_hic_scaff_2136_PBJ_arrow	23920	29	10010	36.2	41.8	41.8
AGWG_AaegL5_hic_scaff_2137_PBJ_arrow	33328	59	16108	35.9	48.3	48.3
AGWG_AaegL5_hic_scaff_2138_PBJ_arrow	23747	38	10233	37.7	43.1	43.8
AGWG_AaegL5_hic_scaff_2139_PBJ_arrow	17240	17	9111	40.7	52.8	73.3
AGWG_AaegL5_hic_scaff_214_PBJ_arrow	17224	25	12201	41.4	70.8	70.8
AGWG_AaegL5_hic_scaff_2140_PBJ_arrow	6091	19	3253	36.4	53.4	53.4
AGWG_AaegL5_hic_scaff_2141_PBJ_arrow	16925	46	16012	37.2	94.6	94.6
AGWG_AaegL5_hic_scaff_2142_PBJ_arrow	21504	29	11849	36.3	55.1	55.1
AGWG_AaegL5_hic_scaff_2143_PBJ_arrow	7801	11	6059	42.2	77.7	77.7
AGWG_AaegL5_hic_scaff_2144_PBJ_arrow	18830	30	10118	37.1	53.7	54.8
AGWG_AaegL5_hic_scaff_2145_PBJ_arrow	11536	25	5784	35	50.1	53.6
AGWG_AaegL5_hic_scaff_2146_PBJ_arrow	15923	30	2959	44.6	18.6	19.1
AGWG_AaegL5_hic_scaff_2147_PBJ_arrow	26320	51	13193	35	50.1	50.1
AGWG_AaegL5_hic_scaff_2148_PBJ_arrow	15713	28	12265	42.2	78.1	78.1
AGWG_AaegL5_hic_scaff_2149_PBJ_arrow	18560	38	14378	36.7	77.5	77.9
AGWG_AaegL5_hic_scaff_215_PBJ_arrow	28721	57	19119	36.2	66.6	66.6
AGWG_AaegL5_hic_scaff_2150_PBJ_arrow	16015	26	11538	39.2	72	72
AGWG_AaegL5_hic_scaff_2151_PBJ_arrow	13902	18	11924	41.3	85.8	85.8
AGWG_AaegL5_hic_scaff_2152_PBJ_arrow	19559	37	12934	37	66.1	66.6
AGWG_AaegL5_hic_scaff_2153_PBJ_arrow	12529	17	7220	35.7	57.6	58.4
AGWG_AaegL5_hic_scaff_2154_PBJ_arrow	18998	41	13262	39.2	69.8	69.8
AGWG_AaegL5_hic_scaff_2155_PBJ_arrow	24232	49	11894	38.2	49.1	49.1
AGWG_AaegL5_hic_scaff_2156_PBJ_arrow	3670	1	22	44.3	0.6	0.6
AGWG_AaegL5_hic_scaff_2157_PBJ_arrow	25993	40	16656	36.7	64.1	64.9
AGWG_AaegL5_hic_scaff_2158_PBJ_arrow	9941	32	6748	38.7	67.9	67.9
AGWG_AaegL5_hic_scaff_2159_PBJ_arrow	24010	40	8640	37.5	36	36.1
AGWG_AaegL5_hic_scaff_216_PBJ_arrow	27646	32	19805	37.1	71.6	71.6
AGWG_AaegL5_hic_scaff_2160_PBJ_arrow	14574	29	7655	36.6	52.5	52.8
AGWG_AaegL5_hic_scaff_2161_PBJ_arrow	17878	17	13639	39.3	76.3	76.3
AGWG_AaegL5_hic_scaff_2162_PBJ_arrow	17689	19	13922	41.8	78.7	78.7
AGWG_AaegL5_hic_scaff_2163_PBJ_arrow	6771	10	2661	36.7	39.3	41.3
AGWG_AaegL5_hic_scaff_2164_PBJ_arrow	32953	19	25317	37	76.8	76.8
AGWG_AaegL5_hic_scaff_2165_PBJ_arrow	14802	34	8333	35.3	56.3	56.3
AGWG_AaegL5_hic_scaff_2166_PBJ_arrow	14641	22	6212	33.9	42.4	42.4
AGWG_AaegL5_hic_scaff_2167_PBJ_arrow	31164	52	15832	37.8	50.8	50.8
AGWG_AaegL5_hic_scaff_2168_PBJ_arrow	13715	19	8251	38	60.2	60.8
AGWG_AaegL5_hic_scaff_2169_PBJ_arrow	17587	28	11002	34.7	62.6	62.6
AGWG_AaegL5_hic_scaff_217_PBJ_arrow	30354	53	17322	36.8	57.1	57.2
AGWG_AaegL5_hic_scaff_2170_PBJ_arrow	25880	54	11916	35.5	46	46.3
AGWG_AaegL5_hic_scaff_2171_PBJ_arrow	26218	47	21739	38.1	82.9	82.9
AGWG_AaegL5_hic_scaff_2172_PBJ_arrow	24634	57	14244	37.3	57.8	57.8
AGWG_AaegL5_hic_scaff_2173_PBJ_arrow	12204	25	7782	38.2	63.8	63.8
AGWG_AaegL5_hic_scaff_2174_PBJ_arrow	25665	43	17151	39.9	66.8	67
AGWG_AaegL5_hic_scaff_2176_PBJ_arrow	8194	15	3113	32.3	38	38
AGWG_AaegL5_hic_scaff_2177_PBJ_arrow	11129	19	5151	37.1	46.3	46.3
AGWG_AaegL5_hic_scaff_2178_PBJ_arrow	39780	27	22122	42.8	55.6	57
AGWG_AaegL5_hic_scaff_2179_PBJ_arrow	16802	40	8740	37.9	52	52
AGWG_AaegL5_hic_scaff_218_PBJ_arrow	101110	183	66327	37	65.6	65.6
AGWG_AaegL5_hic_scaff_2180_PBJ_arrow	13684	36	6798	36.5	49.7	49.7
AGWG_AaegL5_hic_scaff_2181_PBJ_arrow	19557	50	14319	36.2	73.2	73.2
AGWG_AaegL5_hic_scaff_2182_PBJ_arrow	16167	37	10883	35.7	67.3	67.3
AGWG_AaegL5_hic_scaff_2183_PBJ_arrow	26603	37	15595	36.4	58.6	58.6
AGWG_AaegL5_hic_scaff_2184_PBJ_arrow	15000	29	11032	38.4	73.5	73.5
AGWG_AaegL5_hic_scaff_2185_PBJ_arrow	20904	31	12870	39.1	61.6	61.6
AGWG_AaegL5_hic_scaff_2186_PBJ_arrow	18467	40	10979	36.1	59.5	61.2
AGWG_AaegL5_hic_scaff_2187_PBJ_arrow	17980	32	11359	39.8	63.2	63.2
AGWG_AaegL5_hic_scaff_2188_PBJ_arrow	21481	32	13399	36.7	62.4	62.5
AGWG_AaegL5_hic_scaff_2189_PBJ_arrow	28810	19	21086	40	73.2	73.6
AGWG_AaegL5_hic_scaff_219_PBJ_arrow	25517	58	16520	36	64.7	64.7
AGWG_AaegL5_hic_scaff_2190_PBJ_arrow	17307	27	9747	37.2	56.3	56.3
AGWG_AaegL5_hic_scaff_2191_PBJ_arrow	27016	57	15129	37.7	56	56
AGWG_AaegL5_hic_scaff_2192_PBJ_arrow	6681	18	2745	40.3	41.1	41.1
AGWG_AaegL5_hic_scaff_2193_PBJ_arrow	6721	8	5295	46.3	78.8	78.8
AGWG_AaegL5_hic_scaff_2194_PBJ_arrow	24312	73	14928	36.4	61.4	61.9
AGWG_AaegL5_hic_scaff_2195_PBJ_arrow	14310	23	8358	37.6	58.4	58.6
AGWG_AaegL5_hic_scaff_2196_PBJ_arrow	38157	38	20162	39.9	52.8	52.8
AGWG_AaegL5_hic_scaff_2197_PBJ_arrow	34050	68	20127	38.1	59.1	59.1
AGWG_AaegL5_hic_scaff_2198_PBJ_arrow	16322	28	9889	36.4	60.6	69
AGWG_AaegL5_hic_scaff_2199_PBJ_arrow	18103	17	10235	38.8	56.5	56.5
AGWG_AaegL5_hic_scaff_22_PBJ_arrow	45286	59	30351	40.1	67	68.9
AGWG_AaegL5_hic_scaff_220_PBJ_arrow	24725	50	9815	33.1	39.7	39.7
AGWG_AaegL5_hic_scaff_2200_PBJ_arrow	21423	32	14048	39.5	65.6	66
AGWG_AaegL5_hic_scaff_2201_PBJ_arrow	10905	13	7279	33.4	66.7	70.1
AGWG_AaegL5_hic_scaff_2202_PBJ_arrow	24552	50	10903	38.4	44.4	44.4
AGWG_AaegL5_hic_scaff_2203_PBJ_arrow	14279	29	10571	42.4	74	74
AGWG_AaegL5_hic_scaff_2204_PBJ_arrow	20525	21	18497	42	90.1	90.1
AGWG_AaegL5_hic_scaff_2205_PBJ_arrow	13539	16	4835	40.4	35.7	35.7
AGWG_AaegL5_hic_scaff_2206_PBJ_arrow	31339	74	21013	38.1	67.1	67.2
AGWG_AaegL5_hic_scaff_2207_PBJ_arrow	14463	25	12164	39.5	84.1	84.1
AGWG_AaegL5_hic_scaff_2208_PBJ_arrow	13517	36	8575	35.7	63.4	63.4
AGWG_AaegL5_hic_scaff_2209_PBJ_arrow	3951	7	1365	40.7	34.5	34.5
AGWG_AaegL5_hic_scaff_221_PBJ_arrow	66188	139	43715	36.7	66	66
AGWG_AaegL5_hic_scaff_2210_PBJ_arrow	22067	53	13243	34.6	60	60
AGWG_AaegL5_hic_scaff_2211_PBJ_arrow	16518	16	7754	35.6	46.9	46.9
AGWG_AaegL5_hic_scaff_2212_PBJ_arrow	19917	19	11438	40.3	57.4	57.7
AGWG_AaegL5_hic_scaff_2213_PBJ_arrow	19124	47	12758	41.1	66.7	66.7
AGWG_AaegL5_hic_scaff_2214_PBJ_arrow	19809	43	12957	39.1	65.4	65.9
AGWG_AaegL5_hic_scaff_2215_PBJ_arrow	12074	22	8539	38.3	70.7	70.7
AGWG_AaegL5_hic_scaff_2216_PBJ_arrow	5769	9	4665	44.7	80.9	80.9
AGWG_AaegL5_hic_scaff_2217_PBJ_arrow	18901	18	13247	34.5	70.1	70.1
AGWG_AaegL5_hic_scaff_2218_PBJ_arrow	17276	34	13236	42.1	76.6	76.6
AGWG_AaegL5_hic_scaff_2219_PBJ_arrow	6334	17	3534	40.6	55.8	62.3
AGWG_AaegL5_hic_scaff_222_PBJ_arrow	39618	88	26457	37.4	66.8	67
AGWG_AaegL5_hic_scaff_2220_PBJ_arrow	31794	68	18513	37.5	58.2	58.2
AGWG_AaegL5_hic_scaff_2221_PBJ_arrow	31013	38	11907	39	38.4	38.5
AGWG_AaegL5_hic_scaff_2222_PBJ_arrow	18143	20	12683	35.6	69.9	70.1
AGWG_AaegL5_hic_scaff_2223_PBJ_arrow	19013	29	11468	39.3	60.3	60.3
AGWG_AaegL5_hic_scaff_2224_PBJ_arrow	31454	60	14928	35.8	47.5	48.4
AGWG_AaegL5_hic_scaff_2225_PBJ_arrow	8520	16	4605	36	54	65.3
AGWG_AaegL5_hic_scaff_2226_PBJ_arrow	12187	15	10010	36.7	82.1	82.1
AGWG_AaegL5_hic_scaff_2227_PBJ_arrow	29276	81	22101	36.4	75.5	75.6
AGWG_AaegL5_hic_scaff_2228_PBJ_arrow	13672	37	9323	34.8	68.2	68.2
AGWG_AaegL5_hic_scaff_2229_PBJ_arrow	17808	25	14742	37.2	82.8	84.5
AGWG_AaegL5_hic_scaff_223_PBJ_arrow	26545	4	20417	50.5	76.9	76.9
AGWG_AaegL5_hic_scaff_2230_PBJ_arrow	13493	18	12837	42.7	95.1	95.1
AGWG_AaegL5_hic_scaff_2231_PBJ_arrow	17116	33	6851	41	40	48.6
AGWG_AaegL5_hic_scaff_2233_PBJ_arrow	31322	52	19787	40.6	63.2	63.2
AGWG_AaegL5_hic_scaff_2234_PBJ_arrow	19999	10	16876	42.3	84.4	84.4
AGWG_AaegL5_hic_scaff_2235_PBJ_arrow	24766	45	11062	38	44.7	44.7
AGWG_AaegL5_hic_scaff_2236_PBJ_arrow	16644	27	13180	38.1	79.2	79.4
AGWG_AaegL5_hic_scaff_2237_PBJ_arrow	22353	46	13307	39.5	59.5	59.5
AGWG_AaegL5_hic_scaff_2238_PBJ_arrow	9138	15	3841	37.1	42	42
AGWG_AaegL5_hic_scaff_2239_PBJ_arrow	5865	4	3414	43.5	58.2	58.2
AGWG_AaegL5_hic_scaff_224_PBJ_arrow	31784	72	22566	36.8	71	71.1
AGWG_AaegL5_hic_scaff_2240_PBJ_arrow	17486	42	10404	39.7	59.5	59.5
AGWG_AaegL5_hic_scaff_2241_PBJ_arrow	20903	55	11407	36.4	54.6	54.6
AGWG_AaegL5_hic_scaff_2242_PBJ_arrow	26475	35	19633	39.9	74.2	74.2
AGWG_AaegL5_hic_scaff_2243_PBJ_arrow	11422	26	4622	34.5	40.5	40.8
AGWG_AaegL5_hic_scaff_2244_PBJ_arrow	13626	29	6706	39.7	49.2	49.5
AGWG_AaegL5_hic_scaff_2245_PBJ_arrow	30246	42	19300	40.2	63.8	63.8
AGWG_AaegL5_hic_scaff_2246_PBJ_arrow	19942	42	11694	35.9	58.6	58.6
AGWG_AaegL5_hic_scaff_2247_PBJ_arrow	22804	54	12481	36.6	54.7	54.9
AGWG_AaegL5_hic_scaff_2248_PBJ_arrow	20985	36	12100	34.6	57.7	58.7
AGWG_AaegL5_hic_scaff_2249_PBJ_arrow	16839	13	12236	45.8	72.7	72.7
AGWG_AaegL5_hic_scaff_225_PBJ_arrow	33813	39	24878	43.5	73.6	73.6
AGWG_AaegL5_hic_scaff_2250_PBJ_arrow	16524	16	11596	45.6	70.2	70.2
AGWG_AaegL5_hic_scaff_2251_PBJ_arrow	12481	6	7411	40.2	59.4	59.4
AGWG_AaegL5_hic_scaff_2252_PBJ_arrow	17009	33	11931	33.3	70.1	70.1
AGWG_AaegL5_hic_scaff_2253_PBJ_arrow	31658	61	16233	38.2	51.3	51.5
AGWG_AaegL5_hic_scaff_2254_PBJ_arrow	21691	24	17056	34.4	78.6	78.6
AGWG_AaegL5_hic_scaff_2255_PBJ_arrow	14462	26	7879	38.7	54.5	54.5
AGWG_AaegL5_hic_scaff_2256_PBJ_arrow	19829	45	7438	36.8	37.5	37.5
AGWG_AaegL5_hic_scaff_2257_PBJ_arrow	12099	22	7366	39.5	60.9	71.6
AGWG_AaegL5_hic_scaff_2258_PBJ_arrow	16040	28	11510	38.7	71.8	72.1
AGWG_AaegL5_hic_scaff_2259_PBJ_arrow	24293	44	15122	37.6	62.2	62.2
AGWG_AaegL5_hic_scaff_226_PBJ_arrow	33936	59	22865	33.3	67.4	67.5
AGWG_AaegL5_hic_scaff_2260_PBJ_arrow	16069	37	7472	35.2	46.5	47.3
AGWG_AaegL5_hic_scaff_2261_PBJ_arrow	12717	12	8706	48.8	68.5	68.5
AGWG_AaegL5_hic_scaff_2262_PBJ_arrow	26664	47	14173	40	53.2	58.2
AGWG_AaegL5_hic_scaff_2263_PBJ_arrow	17768	38	9503	37	53.5	53.7
AGWG_AaegL5_hic_scaff_2264_PBJ_arrow	17837	43	8113	37.9	45.5	59.2
AGWG_AaegL5_hic_scaff_2265_PBJ_arrow	29384	54	18194	37.7	61.9	62.3
AGWG_AaegL5_hic_scaff_2266_PBJ_arrow	22080	37	14900	39.2	67.5	67.5
AGWG_AaegL5_hic_scaff_2267_PBJ_arrow	13773	31	7888	36.5	57.3	57.8
AGWG_AaegL5_hic_scaff_2268_PBJ_arrow	14766	25	5523	38.2	37.4	40.3
AGWG_AaegL5_hic_scaff_2269_PBJ_arrow	8005	27	5562	35.9	69.5	69.5
AGWG_AaegL5_hic_scaff_227_PBJ_arrow	51490	82	33539	36.1	65.1	66.3
AGWG_AaegL5_hic_scaff_2270_PBJ_arrow	28510	45	21995	39.7	77.1	77.1
AGWG_AaegL5_hic_scaff_2271_PBJ_arrow	25758	52	12384	36.4	48.1	48.4
AGWG_AaegL5_hic_scaff_2272_PBJ_arrow	14381	32	6161	37.1	42.8	43.1
AGWG_AaegL5_hic_scaff_2273_PBJ_arrow	8942	14	4644	36.3	51.9	53.2
AGWG_AaegL5_hic_scaff_2274_PBJ_arrow	15994	26	9172	36.2	57.3	57.6
AGWG_AaegL5_hic_scaff_2275_PBJ_arrow	11624	23	4585	35.6	39.4	55.3
AGWG_AaegL5_hic_scaff_2276_PBJ_arrow	11383	30	7538	37	66.2	66.2
AGWG_AaegL5_hic_scaff_2277_PBJ_arrow	11894	15	10454	42.4	87.9	87.9
AGWG_AaegL5_hic_scaff_2278_PBJ_arrow	11985	29	6201	33.2	51.7	51.7
AGWG_AaegL5_hic_scaff_2279_PBJ_arrow	16128	33	12353	39.6	76.6	76.6
AGWG_AaegL5_hic_scaff_228_PBJ_arrow	24422	45	16566	38.1	67.8	67.8
AGWG_AaegL5_hic_scaff_2280_PBJ_arrow	8662	15	6723	38.8	77.6	77.6
AGWG_AaegL5_hic_scaff_2281_PBJ_arrow	14580	20	10007	41.8	68.6	68.6
AGWG_AaegL5_hic_scaff_2282_PBJ_arrow	2205	6	1491	37.5	67.6	67.6
AGWG_AaegL5_hic_scaff_2283_PBJ_arrow	25066	56	14720	39.4	58.7	58.7
AGWG_AaegL5_hic_scaff_2284_PBJ_arrow	17031	40	7290	43.4	42.8	42.8
AGWG_AaegL5_hic_scaff_2285_PBJ_arrow	17497	36	6962	37.6	39.8	41.3
AGWG_AaegL5_hic_scaff_2286_PBJ_arrow	20962	37	16445	37.2	78.5	78.5
AGWG_AaegL5_hic_scaff_2287_PBJ_arrow	35384	66	13358	36.8	37.8	39.8
AGWG_AaegL5_hic_scaff_2288_PBJ_arrow	23304	35	14178	35.5	60.8	60.8
AGWG_AaegL5_hic_scaff_2289_PBJ_arrow	15459	36	9757	42	63.1	63.1
AGWG_AaegL5_hic_scaff_229_PBJ_arrow	77872	136	55174	42.5	70.9	71
AGWG_AaegL5_hic_scaff_2290_PBJ_arrow	30256	59	12977	34.4	42.9	42.9
AGWG_AaegL5_hic_scaff_2291_PBJ_arrow	15570	27	12429	38.9	79.8	79.8
AGWG_AaegL5_hic_scaff_2292_PBJ_arrow	35310	62	19201	37.9	54.4	55
AGWG_AaegL5_hic_scaff_2293_PBJ_arrow	28182	66	14508	37.8	51.5	51.5
AGWG_AaegL5_hic_scaff_2294_PBJ_arrow	22615	37	16554	38.1	73.2	73.2
AGWG_AaegL5_hic_scaff_2295_PBJ_arrow	11756	8	10584	45.3	90	90
AGWG_AaegL5_hic_scaff_2296_PBJ_arrow	17687	19	11753	40.9	66.4	71.2
AGWG_AaegL5_hic_scaff_2297_PBJ_arrow	8936	19	6970	39.9	78	78
AGWG_AaegL5_hic_scaff_2298_PBJ_arrow	13785	27	7679	34.6	55.7	55.7
AGWG_AaegL5_hic_scaff_2299_PBJ_arrow	24609	39	14552	39	59.1	59.3
AGWG_AaegL5_hic_scaff_23_PBJ_arrow	274556	413	181817	40.6	66.2	67.9
AGWG_AaegL5_hic_scaff_230_PBJ_arrow	27210	46	15496	35.6	56.9	57
AGWG_AaegL5_hic_scaff_2300_PBJ_arrow	17456	12	11697	33.9	67	67
AGWG_AaegL5_hic_scaff_2301_PBJ_arrow	21881	46	15932	36.9	72.8	72.8
AGWG_AaegL5_hic_scaff_2302_PBJ_arrow	27868	47	17065	36	61.2	61.5
AGWG_AaegL5_hic_scaff_2303_PBJ_arrow	19822	20	9796	36.1	49.4	55.6
AGWG_AaegL5_hic_scaff_2304_PBJ_arrow	15380	15	11950	39.2	77.7	77.7
AGWG_AaegL5_hic_scaff_2305_PBJ_arrow	35822	67	18896	35.8	52.7	52.9
AGWG_AaegL5_hic_scaff_2306_PBJ_arrow	22961	41	14781	38.3	64.4	64.4
AGWG_AaegL5_hic_scaff_2307_PBJ_arrow	17586	21	11260	37.1	64	64
AGWG_AaegL5_hic_scaff_2308_PBJ_arrow	12281	39	6777	34.7	55.2	55.5
AGWG_AaegL5_hic_scaff_2309_PBJ_arrow	15122	21	12546	36.8	83	83
AGWG_AaegL5_hic_scaff_231_PBJ_arrow	31753	48	22513	36.4	70.9	70.9
AGWG_AaegL5_hic_scaff_2310_PBJ_arrow	18225	31	8172	38.5	44.8	44.8
AGWG_AaegL5_hic_scaff_2311_PBJ_arrow	12607	14	9387	43.2	74.5	75
AGWG_AaegL5_hic_scaff_2312_PBJ_arrow	20168	34	10466	37.8	51.9	51.9
AGWG_AaegL5_hic_scaff_2313_PBJ_arrow	46178	79	28705	39.6	62.2	62.2
AGWG_AaegL5_hic_scaff_2314_PBJ_arrow	27452	36	11194	36.3	40.8	41.2
AGWG_AaegL5_hic_scaff_2315_PBJ_arrow	15280	20	10888	37.9	71.3	71.4
AGWG_AaegL5_hic_scaff_2316_PBJ_arrow	17828	44	9376	37.5	52.6	52.6
AGWG_AaegL5_hic_scaff_2317_PBJ_arrow	14084	26	10203	39.9	72.4	72.4
AGWG_AaegL5_hic_scaff_2318_PBJ_arrow	11611	20	7316	39.5	63	63
AGWG_AaegL5_hic_scaff_2319_PBJ_arrow	13178	18	10152	42.2	77	77
AGWG_AaegL5_hic_scaff_232_PBJ_arrow	86475	117	56869	39.4	65.8	69.6
AGWG_AaegL5_hic_scaff_2320_PBJ_arrow	31958	50	23874	40.8	74.7	74.7
AGWG_AaegL5_hic_scaff_2321_PBJ_arrow	38852	82	25877	35.5	66.6	66.6
AGWG_AaegL5_hic_scaff_2323_2232_PBJ_arrow	40030	76	25728	38	64.3	64.3
AGWG_AaegL5_hic_scaff_2324_PBJ_arrow	5433	6	3309	38.2	60.9	60.9
AGWG_AaegL5_hic_scaff_2325_PBJ_arrow	18885	44	11721	38.6	62.1	62.2
AGWG_AaegL5_hic_scaff_2326_PBJ_arrow	17638	40	7513	34.9	42.6	46.4
AGWG_AaegL5_hic_scaff_2327_PBJ_arrow	19534	38	9335	37.5	47.8	47.8
AGWG_AaegL5_hic_scaff_2328_PBJ_arrow	12312	21	9279	37.1	75.4	75.4
AGWG_AaegL5_hic_scaff_2329_PBJ_arrow	31181	53	11377	38.2	36.5	36.5
AGWG_AaegL5_hic_scaff_233_PBJ_arrow	74086	137	46615	36.8	62.9	62.9
AGWG_AaegL5_hic_scaff_2330_PBJ_arrow	25847	37	15572	40.1	60.2	60.2
AGWG_AaegL5_hic_scaff_2331_PBJ_arrow	16730	22	15413	39.8	92.1	92.1
AGWG_AaegL5_hic_scaff_2332_PBJ_arrow	13975	29	5788	35.1	41.4	41.4
AGWG_AaegL5_hic_scaff_2333_PBJ_arrow	18949	32	11649	37	61.5	61.7
AGWG_AaegL5_hic_scaff_2334_PBJ_arrow	30919	42	12738	39.6	41.2	41.3
AGWG_AaegL5_hic_scaff_2335_PBJ_arrow	13771	28	7182	34.3	52.2	53.2
AGWG_AaegL5_hic_scaff_2336_PBJ_arrow	16422	29	7804	37	47.5	47.8
AGWG_AaegL5_hic_scaff_2337_PBJ_arrow	4409	11	2787	36.2	63.2	63.2
AGWG_AaegL5_hic_scaff_2338_PBJ_arrow	18319	28	11309	40.7	61.7	61.7
AGWG_AaegL5_hic_scaff_2339_PBJ_arrow	14951	26	6288	37.3	42.1	44.5
AGWG_AaegL5_hic_scaff_234_PBJ_arrow	62429	105	39477	39.3	63.2	67.5
AGWG_AaegL5_hic_scaff_2340_PBJ_arrow	12004	17	7179	37.3	59.8	59.8
AGWG_AaegL5_hic_scaff_2341_PBJ_arrow	18862	29	11854	37.9	62.8	63
AGWG_AaegL5_hic_scaff_2342_PBJ_arrow	7444	16	3318	37.4	44.6	44.6
AGWG_AaegL5_hic_scaff_2343_PBJ_arrow	15028	31	10714	30.8	71.3	71.3
AGWG_AaegL5_hic_scaff_2344_PBJ_arrow	13647	23	6902	46.8	50.6	51.6
AGWG_AaegL5_hic_scaff_2345_PBJ_arrow	10819	18	5799	47	53.6	53.6
AGWG_AaegL5_hic_scaff_2346_PBJ_arrow	14032	23	5417	37.2	38.6	38.6
AGWG_AaegL5_hic_scaff_2347_PBJ_arrow	19887	42	7926	38.9	39.9	65
AGWG_AaegL5_hic_scaff_2348_PBJ_arrow	14674	34	4549	37.2	31	31
AGWG_AaegL5_hic_scaff_2349_PBJ_arrow	13924	46	6569	36.5	47.2	47.2
AGWG_AaegL5_hic_scaff_235_PBJ_arrow	92688	176	49396	34.8	53.3	53.4
AGWG_AaegL5_hic_scaff_2350_PBJ_arrow	24567	4	7561	36.9	30.8	92.5
AGWG_AaegL5_hic_scaff_2351_PBJ_arrow	13479	23	9472	36.6	70.3	70.3
AGWG_AaegL5_hic_scaff_2352_PBJ_arrow	19168	24	10158	40.5	53	70.4
AGWG_AaegL5_hic_scaff_2353_PBJ_arrow	11992	17	6873	37.5	57.3	57.3
AGWG_AaegL5_hic_scaff_2354_PBJ_arrow	14777	29	8599	39.1	58.2	58.2
AGWG_AaegL5_hic_scaff_2355_PBJ_arrow	11826	23	6678	35.9	56.5	56.5
AGWG_AaegL5_hic_scaff_2356_PBJ_arrow	13266	27	9034	35.7	68.1	68.3
AGWG_AaegL5_hic_scaff_2357_PBJ_arrow	15244	28	9451	39.6	62	62
AGWG_AaegL5_hic_scaff_2358_PBJ_arrow	14837	20	6664	37.7	44.9	44.9
AGWG_AaegL5_hic_scaff_2359_PBJ_arrow	19358	42	10542	36.4	54.5	56
AGWG_AaegL5_hic_scaff_236_PBJ_arrow	4504	4	4340	36.1	96.4	96.4
AGWG_AaegL5_hic_scaff_2360_PBJ_arrow	11355	16	6933	40.1	61.1	61.1
AGWG_AaegL5_hic_scaff_2362_PBJ_arrow	30332	69	19564	38.5	64.5	64.6
AGWG_AaegL5_hic_scaff_2363_PBJ_arrow	16294	13	16269	53.1	99.8	99.8
AGWG_AaegL5_hic_scaff_2364_PBJ_arrow	14974	39	10014	37.4	66.9	67.1
AGWG_AaegL5_hic_scaff_2365_PBJ_arrow	29358	73	16051	37.4	54.7	54.9
AGWG_AaegL5_hic_scaff_2366_PBJ_arrow	12867	27	5762	37.5	44.8	47.6
AGWG_AaegL5_hic_scaff_2367_PBJ_arrow	17615	33	9370	32.9	53.2	54
AGWG_AaegL5_hic_scaff_237_PBJ_arrow	20390	45	15301	36.6	75	75.5
AGWG_AaegL5_hic_scaff_238_PBJ_arrow	10030	18	5774	40.2	57.6	57.6
AGWG_AaegL5_hic_scaff_239_PBJ_arrow	32789	73	26772	37.1	81.6	81.6
AGWG_AaegL5_hic_scaff_24_PBJ_arrow	87893	122	51640	39.4	58.8	59.6
AGWG_AaegL5_hic_scaff_240_PBJ_arrow	3000	1	3000	49.8	100	100
AGWG_AaegL5_hic_scaff_241_PBJ_arrow	13401	20	11845	41.5	88.4	88.4
AGWG_AaegL5_hic_scaff_242_PBJ_arrow	25666	57	15083	37.1	58.8	58.8
AGWG_AaegL5_hic_scaff_243_PBJ_arrow	25914	18	17503	37.5	67.5	67.7
AGWG_AaegL5_hic_scaff_244_PBJ_arrow	46743	86	23613	36.1	50.5	51.2
AGWG_AaegL5_hic_scaff_245_PBJ_arrow	49100	54	36726	39	74.8	75
AGWG_AaegL5_hic_scaff_246_PBJ_arrow	43748	69	25521	37.5	58.3	59.1
AGWG_AaegL5_hic_scaff_247_PBJ_arrow	26589	68	17161	40	64.5	64.9
AGWG_AaegL5_hic_scaff_248_PBJ_arrow	30809	51	18157	37.8	58.9	58.9
AGWG_AaegL5_hic_scaff_249_PBJ_arrow	31483	66	19662	38.2	62.5	62.5
AGWG_AaegL5_hic_scaff_25_PBJ_arrow	124220	186	89829	39.6	72.3	72.4
AGWG_AaegL5_hic_scaff_250_PBJ_arrow	31152	37	18088	38.9	58.1	58.5
AGWG_AaegL5_hic_scaff_251_PBJ_arrow	2628	5	1813	40.3	69	69
AGWG_AaegL5_hic_scaff_252_PBJ_arrow	30436	38	18770	38.1	61.7	61.7
AGWG_AaegL5_hic_scaff_253_PBJ_arrow	74073	97	44025	38.5	59.4	59.9
AGWG_AaegL5_hic_scaff_254_PBJ_arrow	72980	119	44033	39.4	60.3	61.8
AGWG_AaegL5_hic_scaff_255_PBJ_arrow	36558	75	19691	35.9	53.9	59.3
AGWG_AaegL5_hic_scaff_256_PBJ_arrow	68709	101	45743	38.8	66.6	66.6
AGWG_AaegL5_hic_scaff_257_PBJ_arrow	17175	23	6380	37.9	37.1	37.3
AGWG_AaegL5_hic_scaff_258_PBJ_arrow	35244	60	24915	37.1	70.7	71.5
AGWG_AaegL5_hic_scaff_259_PBJ_arrow	34518	37	20996	39.5	60.8	62.1
AGWG_AaegL5_hic_scaff_26_PBJ_arrow	94308	173	50287	40.3	53.3	54.2
AGWG_AaegL5_hic_scaff_260_PBJ_arrow	31435	42	20942	38.8	66.6	66.7
AGWG_AaegL5_hic_scaff_261_PBJ_arrow	53104	67	34199	41.3	64.4	65.3
AGWG_AaegL5_hic_scaff_262_PBJ_arrow	39597	79	26715	36.3	67.5	67.5
AGWG_AaegL5_hic_scaff_263_PBJ_arrow	25591	38	15461	38.7	60.4	60.7
AGWG_AaegL5_hic_scaff_264_PBJ_arrow	37940	53	27762	37.3	73.2	73.2
AGWG_AaegL5_hic_scaff_265_PBJ_arrow	30787	58	15832	37.2	51.4	51.6
AGWG_AaegL5_hic_scaff_266_PBJ_arrow	39644	74	20809	38.3	52.5	52.6
AGWG_AaegL5_hic_scaff_268_PBJ_arrow	28665	44	17813	36.3	62.1	62.1
AGWG_AaegL5_hic_scaff_269_PBJ_arrow	27599	35	17261	35.9	62.5	63.6
AGWG_AaegL5_hic_scaff_27_PBJ_arrow	28332	64	18016	37.5	63.6	64.7
AGWG_AaegL5_hic_scaff_270_PBJ_arrow	27319	44	13025	38.8	47.7	48.8
AGWG_AaegL5_hic_scaff_271_PBJ_arrow	23846	45	12459	37.1	52.2	52.2
AGWG_AaegL5_hic_scaff_272_PBJ_arrow	26992	54	13717	37.2	50.8	51
AGWG_AaegL5_hic_scaff_273_PBJ_arrow	5000	1	5000	52.9	100	100
AGWG_AaegL5_hic_scaff_274_PBJ_arrow	27520	44	17334	37.2	63	63
AGWG_AaegL5_hic_scaff_275_PBJ_arrow	39440	85	21505	39.1	54.5	54.5
AGWG_AaegL5_hic_scaff_276_PBJ_arrow	29378	63	17875	37	60.8	60.8
AGWG_AaegL5_hic_scaff_277_PBJ_arrow	31687	49	21723	40.7	68.6	69.1
AGWG_AaegL5_hic_scaff_278_PBJ_arrow	38217	34	20250	46.4	53	55.1
AGWG_AaegL5_hic_scaff_279_PBJ_arrow	52454	82	35429	36.3	67.5	68.1
AGWG_AaegL5_hic_scaff_28_PBJ_arrow	60355	136	36448	36.8	60.4	60.6
AGWG_AaegL5_hic_scaff_280_PBJ_arrow	53778	64	27379	39.4	50.9	51.6
AGWG_AaegL5_hic_scaff_281_PBJ_arrow	25646	34	13680	39.4	53.3	54.3
AGWG_AaegL5_hic_scaff_282_PBJ_arrow	25122	36	17773	40.8	70.7	70.7
AGWG_AaegL5_hic_scaff_283_PBJ_arrow	16062	29	11093	42	69.1	69.1
AGWG_AaegL5_hic_scaff_284_PBJ_arrow	50617	94	28762	37.5	56.8	58.2
AGWG_AaegL5_hic_scaff_285_PBJ_arrow	21535	12	11496	42.3	53.4	53.4
AGWG_AaegL5_hic_scaff_286_PBJ_arrow	49204	101	30283	38.3	61.5	61.5
AGWG_AaegL5_hic_scaff_287_PBJ_arrow	25915	52	14502	36.7	56	56.3
AGWG_AaegL5_hic_scaff_288_PBJ_arrow	32092	54	18211	38.6	56.7	56.7
AGWG_AaegL5_hic_scaff_289_PBJ_arrow	4500	2	4500	44.9	100	100
AGWG_AaegL5_hic_scaff_29_PBJ_arrow	65799	97	37735	39.9	57.3	57.6
AGWG_AaegL5_hic_scaff_290_PBJ_arrow	31417	67	22390	40.5	71.3	71.3
AGWG_AaegL5_hic_scaff_291_PBJ_arrow	23457	26	13035	36.6	55.6	57.4
AGWG_AaegL5_hic_scaff_292_PBJ_arrow	31087	50	21625	37.2	69.6	69.6
AGWG_AaegL5_hic_scaff_293_PBJ_arrow	22084	54	13455	37.6	60.9	60.9
AGWG_AaegL5_hic_scaff_294_PBJ_arrow	107000	143	64259	38.4	60.1	62.8
AGWG_AaegL5_hic_scaff_295_PBJ_arrow	34938	52	20313	37.1	58.1	58.2
AGWG_AaegL5_hic_scaff_296_PBJ_arrow	35067	64	24124	37.1	68.8	68.8
AGWG_AaegL5_hic_scaff_297_PBJ_arrow	52799	68	28045	38.6	53.1	53.3
AGWG_AaegL5_hic_scaff_298_PBJ_arrow	32088	71	17012	35	53	53
AGWG_AaegL5_hic_scaff_299_PBJ_arrow	31680	64	20359	38.6	64.3	64.3
AGWG_AaegL5_hic_scaff_30_PBJ_arrow	30048	30	21581	37.6	71.8	72.4
AGWG_AaegL5_hic_scaff_300_PBJ_arrow	36711	61	22255	37	60.6	60.6
AGWG_AaegL5_hic_scaff_301_PBJ_arrow	26806	71	15636	35.1	58.3	59.6
AGWG_AaegL5_hic_scaff_302_PBJ_arrow	28135	47	20678	36.9	73.5	73.8
AGWG_AaegL5_hic_scaff_303_PBJ_arrow	47294	56	30217	40.6	63.9	65.1
AGWG_AaegL5_hic_scaff_304_PBJ_arrow	24921	46	16936	39.8	68	68
AGWG_AaegL5_hic_scaff_305_PBJ_arrow	36469	46	19555	34.9	53.6	53.7
AGWG_AaegL5_hic_scaff_306_PBJ_arrow	35181	84	19142	35.1	54.4	54.5
AGWG_AaegL5_hic_scaff_307_PBJ_arrow	31660	53	19902	37.5	62.9	63.3
AGWG_AaegL5_hic_scaff_308_PBJ_arrow	59857	79	18280	37	30.5	31.4
AGWG_AaegL5_hic_scaff_309_120_PBJ_arrow	57578	87	39843	38.1	69.2	69.7
AGWG_AaegL5_hic_scaff_31_PBJ_arrow	106865	158	69564	38.3	65.1	66
AGWG_AaegL5_hic_scaff_310_PBJ_arrow	1000	1	92	38.7	9.2	9.2
AGWG_AaegL5_hic_scaff_311_PBJ_arrow	13536	34	7854	35.3	58	58
AGWG_AaegL5_hic_scaff_312_PBJ_arrow	31796	51	20687	38.8	65.1	65.3
AGWG_AaegL5_hic_scaff_313_PBJ_arrow	39763	95	20453	38.4	51.4	51.6
AGWG_AaegL5_hic_scaff_314_PBJ_arrow	46377	80	24788	39	53.4	53.4
AGWG_AaegL5_hic_scaff_315_PBJ_arrow	33810	46	17946	38.7	53.1	53.8
AGWG_AaegL5_hic_scaff_316_PBJ_arrow	34076	51	18026	35.8	52.9	53
AGWG_AaegL5_hic_scaff_317_PBJ_arrow	32020	77	16538	38.2	51.6	51.9
AGWG_AaegL5_hic_scaff_318_PBJ_arrow	28123	53	15516	36.4	55.2	55.3
AGWG_AaegL5_hic_scaff_319_PBJ_arrow	30663	56	19396	40.9	63.3	63.7
AGWG_AaegL5_hic_scaff_32_PBJ_arrow	34180	67	16560	37	48.4	48.7
AGWG_AaegL5_hic_scaff_320_PBJ_arrow	28165	46	11174	38.1	39.7	40.1
AGWG_AaegL5_hic_scaff_321_PBJ_arrow	36062	41	25374	40.3	70.4	70.4
AGWG_AaegL5_hic_scaff_322_PBJ_arrow	23173	43	12458	39.1	53.8	53.9
AGWG_AaegL5_hic_scaff_323_PBJ_arrow	33630	48	25858	39.5	76.9	76.9
AGWG_AaegL5_hic_scaff_324_PBJ_arrow	54449	105	33751	37.3	62	62
AGWG_AaegL5_hic_scaff_325_PBJ_arrow	32288	23	26314	39.9	81.5	81.5
AGWG_AaegL5_hic_scaff_326_PBJ_arrow	1000	0	0	31.1	0	0
AGWG_AaegL5_hic_scaff_327_328_PBJ_arrow	28081	26	19445	43.7	69.2	69.5
AGWG_AaegL5_hic_scaff_329_PBJ_arrow	24668	34	14564	38.2	59	59
AGWG_AaegL5_hic_scaff_33_PBJ_arrow	102390	117	72619	42.2	70.9	71.8
AGWG_AaegL5_hic_scaff_330_PBJ_arrow	27433	36	20003	40.8	72.9	73.3
AGWG_AaegL5_hic_scaff_331_PBJ_arrow	22172	36	12506	38.3	56.4	56.4
AGWG_AaegL5_hic_scaff_332_PBJ_arrow	21696	23	13651	38.1	62.9	63.1
AGWG_AaegL5_hic_scaff_333_PBJ_arrow	51001	63	39528	38.2	77.5	78.8
AGWG_AaegL5_hic_scaff_335_PBJ_arrow	27489	24	24075	39.2	87.6	87.6
AGWG_AaegL5_hic_scaff_336_PBJ_arrow	38468	53	29995	38.7	78	78
AGWG_AaegL5_hic_scaff_337_PBJ_arrow	28445	50	22241	38.8	78.2	78.2
AGWG_AaegL5_hic_scaff_338_PBJ_arrow	21477	25	14997	38.3	69.8	70
AGWG_AaegL5_hic_scaff_339_PBJ_arrow	4000	12	2115	38.9	52.9	52.9
AGWG_AaegL5_hic_scaff_34_PBJ_arrow	24027	60	14497	36.1	60.3	60.5
AGWG_AaegL5_hic_scaff_340_PBJ_arrow	13013	18	8570	42.9	65.9	66.2
AGWG_AaegL5_hic_scaff_341_PBJ_arrow	47281	79	24023	39.6	50.8	57.9
AGWG_AaegL5_hic_scaff_342_PBJ_arrow	3000	8	2434	38.9	81.1	82.5
AGWG_AaegL5_hic_scaff_343_PBJ_arrow	19710	55	13073	36.7	66.3	66.7
AGWG_AaegL5_hic_scaff_344_PBJ_arrow	32525	59	23246	37	71.5	71.5
AGWG_AaegL5_hic_scaff_345_PBJ_arrow	33673	53	20781	37.3	61.7	61.9
AGWG_AaegL5_hic_scaff_346_PBJ_arrow	52791	57	27227	39.3	51.6	51.8
AGWG_AaegL5_hic_scaff_347_PBJ_arrow	25591	42	13913	38.7	54.4	54.7
AGWG_AaegL5_hic_scaff_348_PBJ_arrow	2500	6	2023	38.2	80.9	80.9
AGWG_AaegL5_hic_scaff_349_PBJ_arrow	23297	55	12665	36.3	54.4	54.4
AGWG_AaegL5_hic_scaff_350_PBJ_arrow	31527	40	25789	39.9	81.8	81.8
AGWG_AaegL5_hic_scaff_351_PBJ_arrow	58653	106	41555	38.1	70.8	70.8
AGWG_AaegL5_hic_scaff_352_PBJ_arrow	9000	5	8672	39.2	96.4	96.4
AGWG_AaegL5_hic_scaff_353_PBJ_arrow	28043	53	20052	38.9	71.5	71.6
AGWG_AaegL5_hic_scaff_354_PBJ_arrow	68480	152	41330	36.2	60.4	60.5
AGWG_AaegL5_hic_scaff_355_PBJ_arrow	33693	57	24470	40.6	72.6	73.8
AGWG_AaegL5_hic_scaff_356_PBJ_arrow	28204	42	11873	37.7	42.1	42.5
AGWG_AaegL5_hic_scaff_357_PBJ_arrow	29978	75	19247	36.3	64.2	64.3
AGWG_AaegL5_hic_scaff_358_PBJ_arrow	29980	43	14443	39.5	48.2	48.7
AGWG_AaegL5_hic_scaff_359_PBJ_arrow	30856	53	19209	38	62.3	62.3
AGWG_AaegL5_hic_scaff_36_PBJ_arrow	23655	37	15297	38.3	64.7	65.2
AGWG_AaegL5_hic_scaff_360_PBJ_arrow	33102	57	18545	37.5	56	56.3
AGWG_AaegL5_hic_scaff_361_PBJ_arrow	54415	79	32924	37.8	60.5	60.9
AGWG_AaegL5_hic_scaff_362_PBJ_arrow	33404	34	25737	40.8	77	77.1
AGWG_AaegL5_hic_scaff_363_PBJ_arrow	26837	37	15596	34.6	58.1	58.1
AGWG_AaegL5_hic_scaff_364_PBJ_arrow	24241	54	14079	37.5	58.1	58.1
AGWG_AaegL5_hic_scaff_365_PBJ_arrow	35047	70	19133	36.3	54.6	55.6
AGWG_AaegL5_hic_scaff_366_PBJ_arrow	23700	52	9763	36.9	41.2	41.8
AGWG_AaegL5_hic_scaff_367_PBJ_arrow	34589	47	20366	38.7	58.9	58.9
AGWG_AaegL5_hic_scaff_368_PBJ_arrow	8969	1	8968	54.4	100	100
AGWG_AaegL5_hic_scaff_369_PBJ_arrow	39066	78	19398	37.4	49.7	49.8
AGWG_AaegL5_hic_scaff_37_PBJ_arrow	127810	126	66916	39	52.4	63.9
AGWG_AaegL5_hic_scaff_370_PBJ_arrow	26696	29	17689	40.9	66.3	66.3
AGWG_AaegL5_hic_scaff_371_PBJ_arrow	26504	37	15538	39.4	58.6	58.6
AGWG_AaegL5_hic_scaff_372_PBJ_arrow	48163	65	24688	37.1	51.3	51.3
AGWG_AaegL5_hic_scaff_373_PBJ_arrow	45424	76	22979	38.1	50.6	54.1
AGWG_AaegL5_hic_scaff_374_PBJ_arrow	34403	54	24762	35.8	72	72.7
AGWG_AaegL5_hic_scaff_375_PBJ_arrow	25805	44	20597	40.4	79.8	79.8
AGWG_AaegL5_hic_scaff_376_PBJ_arrow	2000	1	2000	41.9	100	100
AGWG_AaegL5_hic_scaff_377_PBJ_arrow	47480	56	16667	39.2	35.1	35.1
AGWG_AaegL5_hic_scaff_378_PBJ_arrow	25282	41	11124	36.5	44	44.2
AGWG_AaegL5_hic_scaff_379_PBJ_arrow	70428	102	36516	37.6	51.8	53
AGWG_AaegL5_hic_scaff_38_PBJ_arrow	22918	42	14703	38.8	64.2	64.3
AGWG_AaegL5_hic_scaff_380_PBJ_arrow	31863	84	16748	35.9	52.6	52.6
AGWG_AaegL5_hic_scaff_381_PBJ_arrow	28534	46	19428	40	68.1	68.4
AGWG_AaegL5_hic_scaff_382_PBJ_arrow	25989	57	14753	36.7	56.8	57.3
AGWG_AaegL5_hic_scaff_383_PBJ_arrow	29284	34	21494	37.3	73.4	73.5
AGWG_AaegL5_hic_scaff_384_PBJ_arrow	26086	54	15581	38.9	59.7	60.1
AGWG_AaegL5_hic_scaff_385_PBJ_arrow	26261	46	18676	34	71.1	71.1
AGWG_AaegL5_hic_scaff_386_PBJ_arrow	21913	53	10034	39.2	45.8	45.8
AGWG_AaegL5_hic_scaff_387_PBJ_arrow	64444	94	41279	39.3	64.1	65.2
AGWG_AaegL5_hic_scaff_388_PBJ_arrow	20527	33	14035	37.5	68.4	68.5
AGWG_AaegL5_hic_scaff_39_PBJ_arrow	25076	24	19491	43.6	77.7	77.7
AGWG_AaegL5_hic_scaff_390_PBJ_arrow	28071	11	21171	41.1	75.4	75.4
AGWG_AaegL5_hic_scaff_391_PBJ_arrow	22213	48	11545	35.8	52	52.3
AGWG_AaegL5_hic_scaff_392_PBJ_arrow	33180	53	21864	39.1	65.9	65.9
AGWG_AaegL5_hic_scaff_393_PBJ_arrow	30508	62	20013	38.3	65.6	65.6
AGWG_AaegL5_hic_scaff_394_PBJ_arrow	8127	11	4637	41.1	57.1	57.1
AGWG_AaegL5_hic_scaff_395_PBJ_arrow	2000	1	1669	38.6	83.5	83.5
AGWG_AaegL5_hic_scaff_396_PBJ_arrow	28255	34	19031	40.4	67.4	67.5
AGWG_AaegL5_hic_scaff_397_PBJ_arrow	36073	35	26168	41.7	72.5	72.5
AGWG_AaegL5_hic_scaff_398_PBJ_arrow	76727	115	49994	37.4	65.2	65.8
AGWG_AaegL5_hic_scaff_399_PBJ_arrow	29144	64	18553	35.7	63.7	63.7
AGWG_AaegL5_hic_scaff_4_PBJ_arrow	326068	406	229687	39.1	70.4	71.5
AGWG_AaegL5_hic_scaff_40_PBJ_arrow	33973	60	23552	37.9	69.3	69.5
AGWG_AaegL5_hic_scaff_400_PBJ_arrow	23811	30	12510	38.3	52.5	52.6
AGWG_AaegL5_hic_scaff_401_PBJ_arrow	28995	40	14735	36.4	50.8	51.1
AGWG_AaegL5_hic_scaff_402_PBJ_arrow	25271	48	14694	37.7	58.1	60.9
AGWG_AaegL5_hic_scaff_403_PBJ_arrow	32379	44	22854	37.8	70.6	70.9
AGWG_AaegL5_hic_scaff_404_PBJ_arrow	20788	43	15260	38.1	73.4	73.4
AGWG_AaegL5_hic_scaff_405_PBJ_arrow	25103	42	17651	37.6	70.3	70.3
AGWG_AaegL5_hic_scaff_406_PBJ_arrow	22017	53	14123	37.3	64.1	64.1
AGWG_AaegL5_hic_scaff_407_PBJ_arrow	129596	232	86180	38.5	66.5	68.9
AGWG_AaegL5_hic_scaff_408_PBJ_arrow	53762	77	31780	38.9	59.1	59.6
AGWG_AaegL5_hic_scaff_409_PBJ_arrow	41832	82	27013	36.1	64.6	64.9
AGWG_AaegL5_hic_scaff_41_PBJ_arrow	27916	38	18544	42.5	66.4	68.6
AGWG_AaegL5_hic_scaff_410_PBJ_arrow	9180	4	7150	43.2	77.9	77.9
AGWG_AaegL5_hic_scaff_411_PBJ_arrow	43694	54	31053	39.1	71.1	71.2
AGWG_AaegL5_hic_scaff_412_PBJ_arrow	36449	74	19535	35.8	53.6	53.6
AGWG_AaegL5_hic_scaff_413_PBJ_arrow	104686	210	64100	37	61.2	61.3
AGWG_AaegL5_hic_scaff_414_PBJ_arrow	22748	35	14977	43.2	65.8	66
AGWG_AaegL5_hic_scaff_415_PBJ_arrow	31376	43	20226	35.6	64.5	66.3
AGWG_AaegL5_hic_scaff_416_PBJ_arrow	34664	52	24381	40.4	70.3	71.6
AGWG_AaegL5_hic_scaff_417_PBJ_arrow	27386	32	19449	40.7	71	71.1
AGWG_AaegL5_hic_scaff_418_PBJ_arrow	45899	102	24846	36.1	54.1	54.8
AGWG_AaegL5_hic_scaff_419_PBJ_arrow	32305	66	18431	37	57.1	57.1
AGWG_AaegL5_hic_scaff_42_PBJ_arrow	71963	78	51245	41.7	71.2	73.9
AGWG_AaegL5_hic_scaff_420_PBJ_arrow	33293	34	24963	40.4	75	76.6
AGWG_AaegL5_hic_scaff_421_PBJ_arrow	25858	22	20505	36.1	79.3	79.3
AGWG_AaegL5_hic_scaff_422_PBJ_arrow	49915	81	27340	36.1	54.8	55.2
AGWG_AaegL5_hic_scaff_423_PBJ_arrow	28827	37	16754	38.1	58.1	58.1
AGWG_AaegL5_hic_scaff_424_PBJ_arrow	52575	107	28116	38.6	53.5	54.6
AGWG_AaegL5_hic_scaff_425_PBJ_arrow	38189	49	30717	40.2	80.4	80.5
AGWG_AaegL5_hic_scaff_426_PBJ_arrow	33853	73	20365	35.4	60.2	60.2
AGWG_AaegL5_hic_scaff_427_PBJ_arrow	33629	58	21072	37.7	62.7	62.7
AGWG_AaegL5_hic_scaff_428_PBJ_arrow	28463	60	12461	37.1	43.8	44.1
AGWG_AaegL5_hic_scaff_429_PBJ_arrow	63362	85	24734	39.5	39	39
AGWG_AaegL5_hic_scaff_430_PBJ_arrow	57807	91	38361	39.8	66.4	66.4
AGWG_AaegL5_hic_scaff_431_PBJ_arrow	79242	128	44894	38.7	56.7	56.7
AGWG_AaegL5_hic_scaff_432_PBJ_arrow	32210	62	22574	38	70.1	70.1
AGWG_AaegL5_hic_scaff_433_PBJ_arrow	41450	62	30062	36.6	72.5	72.5
AGWG_AaegL5_hic_scaff_434_PBJ_arrow	32204	61	18033	38.1	56	56
AGWG_AaegL5_hic_scaff_435_PBJ_arrow	32179	69	16953	36.9	52.7	54.9
AGWG_AaegL5_hic_scaff_436_PBJ_arrow	66384	97	34138	37.5	51.4	59
AGWG_AaegL5_hic_scaff_437_PBJ_arrow	47155	78	31768	37.1	67.4	67.4
AGWG_AaegL5_hic_scaff_438_PBJ_arrow	34868	54	14714	37.5	42.2	42.6
AGWG_AaegL5_hic_scaff_439_PBJ_arrow	28100	47	21355	38	76	76
AGWG_AaegL5_hic_scaff_44_PBJ_arrow	64539	98	43611	41.2	67.6	67.7
AGWG_AaegL5_hic_scaff_440_PBJ_arrow	42637	62	27673	38.3	64.9	65.3
AGWG_AaegL5_hic_scaff_441_PBJ_arrow	42203	49	24557	40	58.2	58.3
AGWG_AaegL5_hic_scaff_442_PBJ_arrow	26501	44	19740	38.2	74.5	74.5
AGWG_AaegL5_hic_scaff_443_PBJ_arrow	35933	29	12840	36.2	35.7	54.9
AGWG_AaegL5_hic_scaff_444_PBJ_arrow	43692	41	22894	40.1	52.4	53
AGWG_AaegL5_hic_scaff_445_PBJ_arrow	127642	225	70709	38.1	55.4	55.5
AGWG_AaegL5_hic_scaff_446_PBJ_arrow	39974	70	24703	36.9	61.8	62.1
AGWG_AaegL5_hic_scaff_447_PBJ_arrow	30598	52	16898	35.5	55.2	55.2
AGWG_AaegL5_hic_scaff_448_PBJ_arrow	30634	47	23375	39.5	76.3	76.3
AGWG_AaegL5_hic_scaff_449_PBJ_arrow	30554	47	19353	38.4	63.3	64.1
AGWG_AaegL5_hic_scaff_45_PBJ_arrow	235911	400	168110	39.3	71.3	71.5
AGWG_AaegL5_hic_scaff_450_PBJ_arrow	25150	31	20272	37	80.6	80.6
AGWG_AaegL5_hic_scaff_451_PBJ_arrow	34006	56	24758	37.8	72.8	73.4
AGWG_AaegL5_hic_scaff_452_PBJ_arrow	9845	1	6831	46.7	69.4	69.4
AGWG_AaegL5_hic_scaff_454_PBJ_arrow	2000	2	1999	44.3	100	100
AGWG_AaegL5_hic_scaff_455_PBJ_arrow	29300	50	19407	39	66.2	66.4
AGWG_AaegL5_hic_scaff_456_PBJ_arrow	24115	33	12587	40.2	52.2	54.1
AGWG_AaegL5_hic_scaff_457_PBJ_arrow	29484	25	5587	39.8	18.9	38.4
AGWG_AaegL5_hic_scaff_458_PBJ_arrow	133228	205	75812	37.4	56.9	57.7
AGWG_AaegL5_hic_scaff_459_PBJ_arrow	33513	46	23857	40.5	71.2	71.2
AGWG_AaegL5_hic_scaff_460_2361_PBJ_arrow	42908	62	27587	36.1	64.3	64.6
AGWG_AaegL5_hic_scaff_461_PBJ_arrow	30396	44	22116	39.3	72.8	72.8
AGWG_AaegL5_hic_scaff_462_PBJ_arrow	26091	35	14790	39.3	56.7	56.7
AGWG_AaegL5_hic_scaff_463_PBJ_arrow	28927	70	17753	35.5	61.4	61.5
AGWG_AaegL5_hic_scaff_464_PBJ_arrow	23951	47	13779	41.5	57.5	58
AGWG_AaegL5_hic_scaff_465_PBJ_arrow	38371	81	17847	36.5	46.5	47.5
AGWG_AaegL5_hic_scaff_466_PBJ_arrow	33276	79	18896	37.5	56.8	57
AGWG_AaegL5_hic_scaff_467_PBJ_arrow	32484	51	21966	40.2	67.6	67.6
AGWG_AaegL5_hic_scaff_468_PBJ_arrow	56628	57	38340	38.2	67.7	68.3
AGWG_AaegL5_hic_scaff_469_PBJ_arrow	42483	69	29016	39.6	68.3	68.8
AGWG_AaegL5_hic_scaff_47_PBJ_arrow	42999	87	32619	36	75.9	75.9
AGWG_AaegL5_hic_scaff_470_PBJ_arrow	32373	66	16328	38.3	50.4	50.7
AGWG_AaegL5_hic_scaff_471_PBJ_arrow	40004	31	27220	38.4	68	69.2
AGWG_AaegL5_hic_scaff_472_PBJ_arrow	23451	44	13630	39.1	58.1	58.1
AGWG_AaegL5_hic_scaff_473_PBJ_arrow	63135	86	44992	37.2	71.3	71.4
AGWG_AaegL5_hic_scaff_474_PBJ_arrow	27766	56	19563	36	70.5	70.5
AGWG_AaegL5_hic_scaff_475_PBJ_arrow	36764	51	22313	38.9	60.7	62.2
AGWG_AaegL5_hic_scaff_476_PBJ_arrow	104027	179	57943	37.5	55.7	56.2
AGWG_AaegL5_hic_scaff_477_PBJ_arrow	31690	85	18327	36.6	57.8	57.8
AGWG_AaegL5_hic_scaff_478_PBJ_arrow	27285	53	17267	38.8	63.3	63.3
AGWG_AaegL5_hic_scaff_479_PBJ_arrow	32134	62	20449	39.7	63.6	64
AGWG_AaegL5_hic_scaff_48_PBJ_arrow	82055	113	51825	39.9	63.2	65.8
AGWG_AaegL5_hic_scaff_480_PBJ_arrow	40856	47	24127	39.4	59.1	59.4
AGWG_AaegL5_hic_scaff_481_PBJ_arrow	77862	142	44226	38.3	56.8	59.3
AGWG_AaegL5_hic_scaff_482_PBJ_arrow	3000	3	2026	41.6	67.5	67.5
AGWG_AaegL5_hic_scaff_483_PBJ_arrow	38443	78	27762	39.9	72.2	72.2
AGWG_AaegL5_hic_scaff_484_PBJ_arrow	2000	1	2000	49	100	100
AGWG_AaegL5_hic_scaff_485_PBJ_arrow	9223	16	5571	41.9	60.4	60.4
AGWG_AaegL5_hic_scaff_486_PBJ_arrow	72177	123	42339	38.9	58.7	58.8
AGWG_AaegL5_hic_scaff_487_PBJ_arrow	31159	40	15895	38.3	51	51
AGWG_AaegL5_hic_scaff_488_PBJ_arrow	62881	97	42452	37.1	67.5	67.6
AGWG_AaegL5_hic_scaff_489_PBJ_arrow	53289	98	36301	40.5	68.1	68.1
AGWG_AaegL5_hic_scaff_49_PBJ_arrow	131751	190	82237	39	62.4	69.1
AGWG_AaegL5_hic_scaff_490_PBJ_arrow	31876	65	20419	36.6	64.1	64.1
AGWG_AaegL5_hic_scaff_491_PBJ_arrow	34661	60	20315	39.9	58.6	58.8
AGWG_AaegL5_hic_scaff_492_PBJ_arrow	29722	50	20182	42.6	67.9	75.7
AGWG_AaegL5_hic_scaff_493_PBJ_arrow	43342	101	29657	38.3	68.4	68.5
AGWG_AaegL5_hic_scaff_494_PBJ_arrow	52778	80	34018	38.6	64.5	64.7
AGWG_AaegL5_hic_scaff_495_PBJ_arrow	32606	51	22477	40.9	68.9	68.9
AGWG_AaegL5_hic_scaff_496_PBJ_arrow	29393	42	20972	39.5	71.4	71.4
AGWG_AaegL5_hic_scaff_497_PBJ_arrow	55569	105	34755	39.5	62.5	62.5
AGWG_AaegL5_hic_scaff_498_PBJ_arrow	63991	143	37595	37	58.8	58.8
AGWG_AaegL5_hic_scaff_499_PBJ_arrow	69440	146	36577	37.4	52.7	52.8
AGWG_AaegL5_hic_scaff_5_PBJ_arrow	640510	672	436619	39.8	68.2	74.5
AGWG_AaegL5_hic_scaff_50_PBJ_arrow	48734	87	30699	39.7	63	63.1
AGWG_AaegL5_hic_scaff_500_PBJ_arrow	30956	33	22330	39	72.1	72.1
AGWG_AaegL5_hic_scaff_501_PBJ_arrow	26226	39	21151	40.8	80.6	80.9
AGWG_AaegL5_hic_scaff_502_PBJ_arrow	143028	294	83110	36.7	58.1	58.6
AGWG_AaegL5_hic_scaff_503_PBJ_arrow	33562	61	15850	39.8	47.2	48.4
AGWG_AaegL5_hic_scaff_504_PBJ_arrow	26925	46	16131	38.4	59.9	60.2
AGWG_AaegL5_hic_scaff_506_PBJ_arrow	36134	56	23662	40	65.5	70.9
AGWG_AaegL5_hic_scaff_507_PBJ_arrow	35761	55	23016	40.8	64.4	64.4
AGWG_AaegL5_hic_scaff_508_PBJ_arrow	27467	48	17888	36	65.1	65.5
AGWG_AaegL5_hic_scaff_509_PBJ_arrow	1000	4	716	39.1	71.6	71.6
AGWG_AaegL5_hic_scaff_51_PBJ_arrow	43911	78	29896	38.4	68.1	68.3
AGWG_AaegL5_hic_scaff_510_PBJ_arrow	29295	73	13228	39.9	45.2	46.1
AGWG_AaegL5_hic_scaff_511_PBJ_arrow	37471	49	19826	38.6	52.9	53.3
AGWG_AaegL5_hic_scaff_512_PBJ_arrow	24812	25	19737	41.4	79.5	79.5
AGWG_AaegL5_hic_scaff_513_514_PBJ_arrow	39337	65	23959	37.5	60.9	61.3
AGWG_AaegL5_hic_scaff_515_PBJ_arrow	79414	117	42738	37.5	53.8	53.9
AGWG_AaegL5_hic_scaff_516_PBJ_arrow	29006	34	19151	39.9	66	66.2
AGWG_AaegL5_hic_scaff_517_PBJ_arrow	25118	36	13313	37.6	53	54.9
AGWG_AaegL5_hic_scaff_518_PBJ_arrow	27219	39	17240	37.5	63.3	63.5
AGWG_AaegL5_hic_scaff_519_PBJ_arrow	24831	41	21445	39.3	86.4	86.4
AGWG_AaegL5_hic_scaff_52_PBJ_arrow	31649	43	18512	38.6	58.5	62.2
AGWG_AaegL5_hic_scaff_520_PBJ_arrow	29374	64	14786	37	50.3	50.3
AGWG_AaegL5_hic_scaff_521_PBJ_arrow	97305	174	59754	37.6	61.4	61.7
AGWG_AaegL5_hic_scaff_522_PBJ_arrow	28410	70	18637	36.6	65.6	65.6
AGWG_AaegL5_hic_scaff_523_PBJ_arrow	37712	52	27069	39.2	71.8	75
AGWG_AaegL5_hic_scaff_524_PBJ_arrow	1500	3	1012	45.9	67.5	67.5
AGWG_AaegL5_hic_scaff_526_PBJ_arrow	1000	2	930	43.1	93	93
AGWG_AaegL5_hic_scaff_527_PBJ_arrow	27348	39	21875	38.8	80	80
AGWG_AaegL5_hic_scaff_528_PBJ_arrow	28487	46	16874	40.5	59.2	59.4
AGWG_AaegL5_hic_scaff_529_PBJ_arrow	28470	50	18964	37	66.6	66.9
AGWG_AaegL5_hic_scaff_53_655_1694_PBJ_arrow	129287	215	78635	40.4	60.8	62.5
AGWG_AaegL5_hic_scaff_530_PBJ_arrow	33089	26	24384	38.2	73.7	73.9
AGWG_AaegL5_hic_scaff_531_PBJ_arrow	61248	101	37144	38.8	60.6	64.3
AGWG_AaegL5_hic_scaff_532_PBJ_arrow	22332	32	13245	38.2	59.3	59.5
AGWG_AaegL5_hic_scaff_533_PBJ_arrow	41478	55	18415	36.7	44.4	44.4
AGWG_AaegL5_hic_scaff_534_PBJ_arrow	31841	41	13155	41	41.3	42
AGWG_AaegL5_hic_scaff_535_PBJ_arrow	41943	55	32898	38.3	78.4	78.9
AGWG_AaegL5_hic_scaff_536_PBJ_arrow	2502	6	2046	37.1	81.8	81.8
AGWG_AaegL5_hic_scaff_537_PBJ_arrow	45675	80	24020	39.7	52.6	52.7
AGWG_AaegL5_hic_scaff_538_PBJ_arrow	38655	38	23491	38.7	60.8	62.1
AGWG_AaegL5_hic_scaff_539_PBJ_arrow	26406	47	15349	36.5	58.1	58.1
AGWG_AaegL5_hic_scaff_54_PBJ_arrow	32932	52	22254	40.4	67.6	69.3
AGWG_AaegL5_hic_scaff_540_PBJ_arrow	40422	78	23978	36.5	59.3	59.3
AGWG_AaegL5_hic_scaff_541_PBJ_arrow	20911	24	14801	38.4	70.8	71.3
AGWG_AaegL5_hic_scaff_542_PBJ_arrow	3500	1	3500	34.6	100	100
AGWG_AaegL5_hic_scaff_543_544_PBJ_arrow	60958	37	6368	32.9	10.4	73.5
AGWG_AaegL5_hic_scaff_545_PBJ_arrow	24177	18	18281	37.4	75.6	75.6
AGWG_AaegL5_hic_scaff_546_PBJ_arrow	16706	21	11106	39.2	66.5	66.7
AGWG_AaegL5_hic_scaff_547_PBJ_arrow	42409	72	26313	37.5	62	62
AGWG_AaegL5_hic_scaff_548_PBJ_arrow	28354	36	23665	41.9	83.5	83.5
AGWG_AaegL5_hic_scaff_549_PBJ_arrow	37932	63	21125	37.8	55.7	55.7
AGWG_AaegL5_hic_scaff_55_PBJ_arrow	42393	70	21747	37.7	51.3	51.4
AGWG_AaegL5_hic_scaff_550_PBJ_arrow	28261	60	19794	37.9	70	70.2
AGWG_AaegL5_hic_scaff_551_PBJ_arrow	28172	70	14942	36.2	53	53.3
AGWG_AaegL5_hic_scaff_552_PBJ_arrow	33619	70	15131	37.2	45	45
AGWG_AaegL5_hic_scaff_553_PBJ_arrow	18020	29	10254	39.1	56.9	56.9
AGWG_AaegL5_hic_scaff_554_PBJ_arrow	31377	57	19271	36.7	61.4	63.7
AGWG_AaegL5_hic_scaff_555_PBJ_arrow	36993	56	18927	39.2	51.2	55.4
AGWG_AaegL5_hic_scaff_556_PBJ_arrow	8807	17	6728	36.9	76.4	76.4
AGWG_AaegL5_hic_scaff_557_PBJ_arrow	32711	46	22765	40.4	69.6	71
AGWG_AaegL5_hic_scaff_558_PBJ_arrow	33888	66	17211	40	50.8	51.9
AGWG_AaegL5_hic_scaff_559_PBJ_arrow	27432	39	11402	37.4	41.6	43.5
AGWG_AaegL5_hic_scaff_56_PBJ_arrow	172510	221	103347	40	59.9	63.6
AGWG_AaegL5_hic_scaff_560_PBJ_arrow	3000	2	2998	39.4	99.9	99.9
AGWG_AaegL5_hic_scaff_561_PBJ_arrow	19087	49	13303	37	69.7	70.3
AGWG_AaegL5_hic_scaff_562_PBJ_arrow	25503	25	16290	42.9	63.9	63.9
AGWG_AaegL5_hic_scaff_563_PBJ_arrow	107667	167	55413	39.7	51.5	51.6
AGWG_AaegL5_hic_scaff_564_PBJ_arrow	38190	51	19678	38.4	51.5	53.1
AGWG_AaegL5_hic_scaff_565_PBJ_arrow	40741	66	27737	37.5	68.1	68.2
AGWG_AaegL5_hic_scaff_566_PBJ_arrow	25061	44	15298	37.6	61	61.2
AGWG_AaegL5_hic_scaff_567_PBJ_arrow	33873	44	24192	38.4	71.4	71.4
AGWG_AaegL5_hic_scaff_568_PBJ_arrow	39865	64	22689	39.2	56.9	57.5
AGWG_AaegL5_hic_scaff_569_PBJ_arrow	32625	53	13858	39.4	42.5	45.6
AGWG_AaegL5_hic_scaff_57_PBJ_arrow	20708	51	15097	34.5	72.9	74.9
AGWG_AaegL5_hic_scaff_570_PBJ_arrow	63991	132	37167	36.1	58.1	58.8
AGWG_AaegL5_hic_scaff_571_PBJ_arrow	70238	84	46956	38.7	66.9	67.1
AGWG_AaegL5_hic_scaff_572_PBJ_arrow	50042	79	28711	38.4	57.4	57.7
AGWG_AaegL5_hic_scaff_573_PBJ_arrow	4500	9	2874	39.7	63.9	63.9
AGWG_AaegL5_hic_scaff_574_PBJ_arrow	2000	2	1432	38.2	71.6	71.6
AGWG_AaegL5_hic_scaff_575_PBJ_arrow	22214	42	16563	38.3	74.6	74.9
AGWG_AaegL5_hic_scaff_576_PBJ_arrow	12024	4	11985	41	99.7	99.7
AGWG_AaegL5_hic_scaff_577_PBJ_arrow	74874	132	55566	36.6	74.2	74.6
AGWG_AaegL5_hic_scaff_578_PBJ_arrow	26135	43	21174	38.7	81	81
AGWG_AaegL5_hic_scaff_579_PBJ_arrow	27588	47	17786	39.6	64.5	64.7
AGWG_AaegL5_hic_scaff_58_PBJ_arrow	66233	120	41103	37.2	62.1	62.1
AGWG_AaegL5_hic_scaff_580_PBJ_arrow	107032	155	65514	36.9	61.2	61.3
AGWG_AaegL5_hic_scaff_581_PBJ_arrow	3000	4	2990	30.8	99.7	99.7
AGWG_AaegL5_hic_scaff_582_PBJ_arrow	55903	123	31964	37.4	57.2	64.1
AGWG_AaegL5_hic_scaff_583_PBJ_arrow	23824	31	14787	37.2	62.1	62.1
AGWG_AaegL5_hic_scaff_584_PBJ_arrow	26404	40	17820	37.4	67.5	67.7
AGWG_AaegL5_hic_scaff_585_PBJ_arrow	24167	53	15745	41.2	65.2	66
AGWG_AaegL5_hic_scaff_586_PBJ_arrow	35874	61	24316	34.2	67.8	67.8
AGWG_AaegL5_hic_scaff_587_PBJ_arrow	7467	10	7429	42.2	99.5	99.5
AGWG_AaegL5_hic_scaff_588_PBJ_arrow	23807	22	20185	36.9	84.8	85
AGWG_AaegL5_hic_scaff_589_PBJ_arrow	31919	42	21549	36.6	67.5	67.8
AGWG_AaegL5_hic_scaff_59_PBJ_arrow	26262	57	14033	41.2	53.4	55.5
AGWG_AaegL5_hic_scaff_590_PBJ_arrow	39725	75	20013	37.7	50.4	50.5
AGWG_AaegL5_hic_scaff_591_PBJ_arrow	33777	22	21057	43.3	62.3	64.6
AGWG_AaegL5_hic_scaff_592_PBJ_arrow	1500	1	1500	35.3	100	100
AGWG_AaegL5_hic_scaff_593_PBJ_arrow	43476	76	22402	46.3	51.5	52.4
AGWG_AaegL5_hic_scaff_594_PBJ_arrow	30137	66	23532	34.3	78.1	78.1
AGWG_AaegL5_hic_scaff_595_PBJ_arrow	28064	74	17970	38.1	64	64.2
AGWG_AaegL5_hic_scaff_597_596_PBJ_arrow	16960	29	9238	35.6	54.5	54.5
AGWG_AaegL5_hic_scaff_598_2072_PBJ_arrow	91629	130	54299	39.1	59.3	59.7
AGWG_AaegL5_hic_scaff_599_PBJ_arrow	54004	64	27869	38.2	51.6	51.6
AGWG_AaegL5_hic_scaff_6_PBJ_arrow	231228	66	38921	37.3	16.8	96.2
AGWG_AaegL5_hic_scaff_60_PBJ_arrow	13752	31	8295	35.6	60.3	61.1
AGWG_AaegL5_hic_scaff_600_PBJ_arrow	31406	62	15632	35.5	49.8	49.9
AGWG_AaegL5_hic_scaff_601_PBJ_arrow	25089	61	15783	37.4	62.9	63.3
AGWG_AaegL5_hic_scaff_602_PBJ_arrow	41831	92	25356	36	60.6	60.7
AGWG_AaegL5_hic_scaff_603_PBJ_arrow	26256	53	16151	35.6	61.5	67.4
AGWG_AaegL5_hic_scaff_604_PBJ_arrow	28292	58	15970	37.5	56.4	58.4
AGWG_AaegL5_hic_scaff_605_PBJ_arrow	29911	49	18058	38.6	60.4	60.7
AGWG_AaegL5_hic_scaff_606_PBJ_arrow	2500	1	2437	47.9	97.5	97.5
AGWG_AaegL5_hic_scaff_607_PBJ_arrow	1500	3	1134	40.1	75.6	78.9
AGWG_AaegL5_hic_scaff_608_PBJ_arrow	14488	12	10833	33.6	74.8	74.8
AGWG_AaegL5_hic_scaff_609_PBJ_arrow	68640	106	53226	38.4	77.5	77.7
AGWG_AaegL5_hic_scaff_61_PBJ_arrow	58256	91	39364	37.7	67.6	67.6
AGWG_AaegL5_hic_scaff_610_PBJ_arrow	33551	53	19222	36.8	57.3	58.3
AGWG_AaegL5_hic_scaff_611_PBJ_arrow	41104	59	26936	38.4	65.5	65.5
AGWG_AaegL5_hic_scaff_612_613_PBJ_arrow	17578	33	12571	39	71.5	72
AGWG_AaegL5_hic_scaff_614_PBJ_arrow	1000	1	999	47.7	99.9	99.9
AGWG_AaegL5_hic_scaff_615_PBJ_arrow	54540	68	34815	39.1	63.8	63.9
AGWG_AaegL5_hic_scaff_616_PBJ_arrow	26954	56	11397	34.8	42.3	42.6
AGWG_AaegL5_hic_scaff_617_PBJ_arrow	23629	41	16295	37.6	69	69.8
AGWG_AaegL5_hic_scaff_618_PBJ_arrow	4000	5	3270	40.4	81.8	81.8
AGWG_AaegL5_hic_scaff_619_PBJ_arrow	35946	41	21559	38.7	60	60
AGWG_AaegL5_hic_scaff_62_PBJ_arrow	51567	76	28586	39.1	55.4	55.9
AGWG_AaegL5_hic_scaff_620_PBJ_arrow	29776	49	16773	40.2	56.3	56.3
AGWG_AaegL5_hic_scaff_621_PBJ_arrow	29402	28	16338	40.3	55.6	64.1
AGWG_AaegL5_hic_scaff_622_PBJ_arrow	36310	68	20456	37.1	56.3	56.4
AGWG_AaegL5_hic_scaff_623_PBJ_arrow	43656	102	27035	37.4	61.9	62
AGWG_AaegL5_hic_scaff_624_PBJ_arrow	27489	53	14647	38.5	53.3	53.3
AGWG_AaegL5_hic_scaff_625_PBJ_arrow	9152	2	8732	42.3	95.4	95.4
AGWG_AaegL5_hic_scaff_626_PBJ_arrow	23698	51	11867	35.8	50.1	50.1
AGWG_AaegL5_hic_scaff_627_PBJ_arrow	29670	83	22087	37.5	74.4	74.8
AGWG_AaegL5_hic_scaff_628_PBJ_arrow	23415	41	12472	39.1	53.3	53.3
AGWG_AaegL5_hic_scaff_629_PBJ_arrow	70127	118	40249	37.2	57.4	60
AGWG_AaegL5_hic_scaff_63_PBJ_arrow	66921	119	44101	37.6	65.9	66.3
AGWG_AaegL5_hic_scaff_630_PBJ_arrow	24768	39	16909	37.1	68.3	68.5
AGWG_AaegL5_hic_scaff_631_PBJ_arrow	10517	1	10517	45.6	100	100
AGWG_AaegL5_hic_scaff_632_633_PBJ_arrow	24817	29	16914	39.5	68.2	68.6
AGWG_AaegL5_hic_scaff_634_PBJ_arrow	25242	42	18835	34.1	74.6	74.6
AGWG_AaegL5_hic_scaff_635_PBJ_arrow	144620	224	87483	37.8	60.5	60.9
AGWG_AaegL5_hic_scaff_636_PBJ_arrow	61952	87	25563	37.3	41.3	68.2
AGWG_AaegL5_hic_scaff_637_PBJ_arrow	27920	61	14849	36.4	53.2	53.2
AGWG_AaegL5_hic_scaff_638_PBJ_arrow	11000	3	10635	40.5	96.7	96.7
AGWG_AaegL5_hic_scaff_639_PBJ_arrow	11245	22	7919	40.3	70.4	70.4
AGWG_AaegL5_hic_scaff_64_PBJ_arrow	45538	85	25713	38.1	56.5	56.8
AGWG_AaegL5_hic_scaff_640_PBJ_arrow	33417	36	16216	40.4	48.5	48.8
AGWG_AaegL5_hic_scaff_641_PBJ_arrow	20409	28	16461	45.9	80.7	80.7
AGWG_AaegL5_hic_scaff_642_PBJ_arrow	22981	27	16822	40.3	73.2	73.2
AGWG_AaegL5_hic_scaff_643_PBJ_arrow	21123	21	10972	39.8	51.9	52.1
AGWG_AaegL5_hic_scaff_644_PBJ_arrow	25717	56	11670	36.9	45.4	50.8
AGWG_AaegL5_hic_scaff_645_646_PBJ_arrow	52931	63	36419	37.8	68.8	68.8
AGWG_AaegL5_hic_scaff_647_PBJ_arrow	25502	49	19545	38.1	76.6	76.6
AGWG_AaegL5_hic_scaff_649_PBJ_arrow	58952	58	11433	43.4	19.4	20.1
AGWG_AaegL5_hic_scaff_65_PBJ_arrow	35533	37	27159	38.6	76.4	76.8
AGWG_AaegL5_hic_scaff_650_PBJ_arrow	66704	80	41080	37.3	61.6	61.8
AGWG_AaegL5_hic_scaff_651_PBJ_arrow	24380	51	15816	37.7	64.9	64.9
AGWG_AaegL5_hic_scaff_652_PBJ_arrow	26088	39	16239	35.7	62.2	62.2
AGWG_AaegL5_hic_scaff_653_PBJ_arrow	33378	53	22420	42.3	67.2	67.2
AGWG_AaegL5_hic_scaff_654_PBJ_arrow	61714	54	36690	43.2	59.5	59.6
AGWG_AaegL5_hic_scaff_656_PBJ_arrow	55669	85	37659	38.9	67.6	70.3
AGWG_AaegL5_hic_scaff_657_PBJ_arrow	152424	241	104471	39.1	68.5	69.2
AGWG_AaegL5_hic_scaff_658_PBJ_arrow	27827	57	17895	38.7	64.3	64.3
AGWG_AaegL5_hic_scaff_659_PBJ_arrow	31444	55	25760	38.9	81.9	82.2
AGWG_AaegL5_hic_scaff_660_PBJ_arrow	25737	53	17337	35.3	67.4	67.4
AGWG_AaegL5_hic_scaff_661_PBJ_arrow	59879	101	40700	40	68	69
AGWG_AaegL5_hic_scaff_662_PBJ_arrow	20216	17	15108	39.4	74.7	74.7
AGWG_AaegL5_hic_scaff_663_PBJ_arrow	52173	82	30839	37.5	59.1	60.6
AGWG_AaegL5_hic_scaff_664_PBJ_arrow	61749	114	31080	37.7	50.3	50.7
AGWG_AaegL5_hic_scaff_665_PBJ_arrow	21865	52	11457	37.4	52.4	52.7
AGWG_AaegL5_hic_scaff_666_PBJ_arrow	83366	152	41618	35.9	49.9	50
AGWG_AaegL5_hic_scaff_667_PBJ_arrow	26893	38	22734	40.9	84.5	84.5
AGWG_AaegL5_hic_scaff_668_PBJ_arrow	24957	35	15512	36.3	62.2	62.5
AGWG_AaegL5_hic_scaff_669_PBJ_arrow	15917	29	13616	40.9	85.5	85.5
AGWG_AaegL5_hic_scaff_67_PBJ_arrow	29705	76	17771	37.6	59.8	59.8
AGWG_AaegL5_hic_scaff_670_PBJ_arrow	67549	45	28755	36.6	42.6	67.6
AGWG_AaegL5_hic_scaff_671_PBJ_arrow	49823	76	28054	40	56.3	57.2
AGWG_AaegL5_hic_scaff_672_PBJ_arrow	24976	16	14535	41.7	58.2	58.2
AGWG_AaegL5_hic_scaff_673_PBJ_arrow	38760	58	20464	36.8	52.8	53.6
AGWG_AaegL5_hic_scaff_674_PBJ_arrow	27349	46	13614	40.2	49.8	50.4
AGWG_AaegL5_hic_scaff_675_PBJ_arrow	29260	43	20632	40	70.5	70.7
AGWG_AaegL5_hic_scaff_676_PBJ_arrow	26922	50	14662	34	54.5	54.5
AGWG_AaegL5_hic_scaff_677_PBJ_arrow	57548	116	37146	37.1	64.5	64.7
AGWG_AaegL5_hic_scaff_678_PBJ_arrow	32723	68	18067	38.9	55.2	55.4
AGWG_AaegL5_hic_scaff_679_PBJ_arrow	41186	50	28469	39.8	69.1	77.2
AGWG_AaegL5_hic_scaff_68_PBJ_arrow	23212	29	7570	45	32.6	32.6
AGWG_AaegL5_hic_scaff_680_PBJ_arrow	40658	90	21970	35.3	54	56.7
AGWG_AaegL5_hic_scaff_681_PBJ_arrow	53057	62	34905	39.2	65.8	66.9
AGWG_AaegL5_hic_scaff_682_PBJ_arrow	30440	43	19197	39	63.1	63.1
AGWG_AaegL5_hic_scaff_683_PBJ_arrow	24287	41	14976	33.5	61.7	61.7
AGWG_AaegL5_hic_scaff_684_PBJ_arrow	28111	49	13251	40.3	47.1	47.1
AGWG_AaegL5_hic_scaff_685_PBJ_arrow	64369	117	38138	36.8	59.2	59.6
AGWG_AaegL5_hic_scaff_686_PBJ_arrow	4000	2	3954	43	98.9	98.8
AGWG_AaegL5_hic_scaff_687_PBJ_arrow	31229	43	13761	38.1	44.1	44.2
AGWG_AaegL5_hic_scaff_688_PBJ_arrow	40745	81	27739	36.7	68.1	68.2
AGWG_AaegL5_hic_scaff_689_PBJ_arrow	28509	39	14975	39.9	52.5	52.5
AGWG_AaegL5_hic_scaff_69_PBJ_arrow	30718	69	15659	36.9	51	51.1
AGWG_AaegL5_hic_scaff_690_PBJ_arrow	20282	32	13367	38.7	65.9	72.7
AGWG_AaegL5_hic_scaff_691_PBJ_arrow	28099	53	20892	41.2	74.4	74.4
AGWG_AaegL5_hic_scaff_692_PBJ_arrow	26808	65	18381	37.3	68.6	68.6
AGWG_AaegL5_hic_scaff_693_PBJ_arrow	26757	52	15868	39.7	59.3	59.8
AGWG_AaegL5_hic_scaff_694_PBJ_arrow	34196	66	20800	37	60.8	61
AGWG_AaegL5_hic_scaff_695_PBJ_arrow	87115	159	51666	39.2	59.3	59.6
AGWG_AaegL5_hic_scaff_696_PBJ_arrow	54835	88	37909	40.3	69.1	69.3
AGWG_AaegL5_hic_scaff_697_PBJ_arrow	33715	53	24287	39.6	72	72
AGWG_AaegL5_hic_scaff_698_PBJ_arrow	40810	57	21327	40.4	52.3	52.3
AGWG_AaegL5_hic_scaff_699_PBJ_arrow	9000	6	8923	56	99.1	99.1
AGWG_AaegL5_hic_scaff_7_PBJ_arrow	541992	248	65473	37.3	12.1	93.4
AGWG_AaegL5_hic_scaff_70_525_PBJ_arrow	70572	80	47340	39.1	67.1	67.1
AGWG_AaegL5_hic_scaff_700_PBJ_arrow	30700	54	22477	38.8	73.2	73.4
AGWG_AaegL5_hic_scaff_701_PBJ_arrow	30737	55	14980	36.7	48.7	48.9
AGWG_AaegL5_hic_scaff_702_PBJ_arrow	22246	36	15483	40.5	69.6	69.6
AGWG_AaegL5_hic_scaff_703_136_PBJ_arrow	21104	24	15437	43.1	73.1	74.1
AGWG_AaegL5_hic_scaff_704_PBJ_arrow	65130	113	45246	39	69.5	70.1
AGWG_AaegL5_hic_scaff_705_PBJ_arrow	40706	46	22042	37.4	54.1	57.1
AGWG_AaegL5_hic_scaff_706_PBJ_arrow	35500	35	23888	35.7	67.3	67.7
AGWG_AaegL5_hic_scaff_707_PBJ_arrow	38033	75	26675	39.2	70.1	73.1
AGWG_AaegL5_hic_scaff_708_PBJ_arrow	23687	48	11269	38.9	47.6	54.1
AGWG_AaegL5_hic_scaff_709_PBJ_arrow	36917	71	25420	39.7	68.9	68.9
AGWG_AaegL5_hic_scaff_71_PBJ_arrow	31076	25	19234	43.7	61.9	62.1
AGWG_AaegL5_hic_scaff_710_PBJ_arrow	41031	73	22633	36.1	55.2	55.3
AGWG_AaegL5_hic_scaff_711_PBJ_arrow	24263	39	16938	36.3	69.8	69.8
AGWG_AaegL5_hic_scaff_712_PBJ_arrow	35797	33	26018	37.8	72.7	72.8
[truncated: 311 more rows]
