# Supplementary material for: Improved reference genome of Aedes aegypti informs arbovirus vector control
Source: Nature. 2018 Nov 14;563(7732):501–7. doi: 10.1038/s41586-018-0692-z (PMC6421076; doi:10.1038/s41586-018-0692-z)
Supplement: Supplementary file 3 — This file contains Supplementary Data 1-24 and a detailed guide for the datasets [file 41586_2018_692_MOESM3_ESM.zip › 41586_2018_692_MOESM3_ESM/Supplementary Data 4 - Fig 1 - gene expression and library information.csv]

LibraryID	Reference	RunType	SampleName	Sex	Condition/Timepoint	Tissue
11356	Akbari	SE	Male Carcass	M	NA	Carcass
11356_PE	Akbari	PE	Male Carcass	M	NA	Carcass
11357	Akbari	SE	Male Testes	M	NA	Testes
11357_PE	Akbari	PE	Male Testes	M	NA	Testes
11358	Akbari	SE	Non-BF Female Carcass	F	Non-BF	Carcass
11359	Akbari	SE	Non-BF Female Ovary	F	Non-BF	Ovary
11360	Akbari	SE	72hr-BF female Ovary	F	72hr-BF	Ovary
11360_PE	Akbari	PE	72hr-BF female Ovary	F	72hr-BF	Ovary
11361	Akbari	SE	72hr-BF female Carcass	F	72hr-BF	Carcass
11361_PE	Akbari	PE	72hr-BF female Carcass	F	72hr-BF	Carcass
11362	Akbari	SE	0-2hr Embryo	U	0-2hr	Embryo
11363	Akbari	SE	4th Instar Larvae	U	4th Instar	Larvae
11507	Akbari	SE	2-4hr Embryo	U	2-4hr	Embryo
11508	Akbari	SE	4-8hr Embryo	U	4-8hr	Embryo
11509	Akbari	SE	8-12hr Embryo	U	8-12hr	Embryo
11511	Akbari	SE	12hr-BF Female Ovary	F	12hr-BF	Ovary
11512	Akbari	SE	24hr-BF Female Ovary	F	24hr-BF	Ovary
11513	Akbari	SE	36hr-BF Female Ovary	F	36hr-BF	Ovary
11514	Akbari	SE	48hr-BF Female Ovary	F	48hr-BF	Ovary
11515	Akbari	SE	60hr-BF Female Ovary	F	60hr-BF	Ovary
11666	Akbari	SE	Female Pupae	F	NA	Pupae
11724	Akbari	SE	12-16hr Embryo	U	12-16hr	Embryo
11725	Akbari	SE	Male Pupae	M	NA	Pupae
11772	Akbari	SE	16-20hr Embryo	U	16-20hr	Embryo
11773	Akbari	SE	20-24hr Embryo	U	20-24hr	Embryo
11774	Akbari	SE	36-40hr Embryo	U	36-40hr	Embryo
11775	Akbari	SE	40-44hr Embryo	U	40-44hr	Embryo
11776	Akbari	SE	44-48hr Embryo	U	44-48hr	Embryo
11777	Akbari	SE	60-64hr Embryo	U	60-64hr	Embryo
11780	Akbari	SE	12hr-BF Female Carcass	F	12hr-BF	Carcass
11781	Akbari	SE	24hr-BF Female Carcass	F	24hr-BF	Carcass
11782	Akbari	SE	1st Instar Larvae	U	1st Instar	Larvae
11783	Akbari	SE	2nd Instar Larvae	U	2nd Instar	Larvae
11784	Akbari	SE	3rd Instar Larvae	U	3rd Instar	Larvae
12072	Akbari	SE	36hr-BF Female Carcass	F	36hr-BF	Carcass
12073	Akbari	SE	48hr-BF Female Carcass	F	48hr-BF	Carcass
12074	Akbari	SE	60hr-BF Female Carcass	F	60hr-BF	Carcass
12105	Akbari	SE	24-28hr Embryo	U	24-28hr	Embryo
12106	Akbari	SE	56-60hr Embryo	U	56-60hr	Embryo
12107	Akbari	SE	72-76hr Embryo	U	72-76hr	Embryo
12170	Akbari	SE	28-32hr Embryo	U	28-32hr	Embryo
12171	Akbari	SE	32-36hr Embryo	U	32-36hr	Embryo
12172	Akbari	SE	48-52hr Embryo	U	48-52hr	Embryo
12173	Akbari	SE	52-56hr Embryo	U	52-56hr	Embryo
12174	Akbari	SE	64-68hr Embryo	U	64-68hr	Embryo
12175	Akbari	SE	68-72hr Embryo	U	68-72hr	Embryo
Fe_An_BF_1	Matthews	SE	Fe_An_BF_1	F	BF	antenna
Fe_An_BF_2	Matthews	SE	Fe_An_BF_2	F	BF	antenna
Fe_An_BF_3	Matthews	SE	Fe_An_BF_3	F	BF	antenna
Fe_An_BF_4	Matthews	SE	Fe_An_BF_4	F	BF	antenna
Fe_An_O_1	Matthews	SE	Fe_An_O_1	F	O	antenna
Fe_An_O_2	Matthews	SE	Fe_An_O_2	F	O	antenna
Fe_An_O_3	Matthews	SE	Fe_An_O_3	F	O	antenna
Fe_An_O_4	Matthews	SE	Fe_An_O_4	F	O	antenna
Fe_An_SF_1	Matthews	PE	Fe_An_SF_1	F	SF	antenna
Fe_An_SF_2	Matthews	PE	Fe_An_SF_2	F	SF	antenna
Fe_An_SF_3	Matthews	PE	Fe_An_SF_3	F	SF	antenna
Fe_An_SF_4	Matthews	PE	Fe_An_SF_4	F	SF	antenna
Fe_An_SF_5	Matthews	SE	Fe_An_SF_5	F	SF	antenna
Fe_An_SF_6	Matthews	SE	Fe_An_SF_6	F	SF	antenna
Fe_An_SF_7	Matthews	SE	Fe_An_SF_7	F	SF	antenna
Fe_An_SF_8	Matthews	SE	Fe_An_SF_8	F	SF	antenna
Fe_At_O_1	Matthews	PE	Fe_At_O_1	F	O	abdominaltip
Fe_At_O_2	Matthews	PE	Fe_At_O_2	F	O	abdominaltip
Fe_At_O_3	Matthews	PE	Fe_At_O_3	F	O	abdominaltip
Fe_At_O_4	Matthews	PE	Fe_At_O_4	F	O	abdominaltip
Fe_At_O_5	Matthews	SE	Fe_At_O_5	F	O	abdominaltip
Fe_At_O_6	Matthews	SE	Fe_At_O_6	F	O	abdominaltip
Fe_At_O_7	Matthews	SE	Fe_At_O_7	F	O	abdominaltip
Fe_At_SF_1	Matthews	SE	Fe_At_SF_1	F	SF	abdominaltip
Fe_At_SF_2	Matthews	SE	Fe_At_SF_2	F	SF	abdominaltip
Fe_At_SF_3	Matthews	SE	Fe_At_SF_3	F	SF	abdominaltip
Fe_Br_BF_1	Matthews	SE	Fe_Br_BF_1	F	BF	brain
Fe_Br_BF_2	Matthews	SE	Fe_Br_BF_2	F	BF	brain
Fe_Br_BF_3	Matthews	SE	Fe_Br_BF_3	F	BF	brain
Fe_Br_BF_4	Matthews	SE	Fe_Br_BF_4	F	BF	brain
Fe_Br_O_1	Matthews	SE	Fe_Br_O_1	F	O	brain
Fe_Br_O_2	Matthews	SE	Fe_Br_O_2	F	O	brain
Fe_Br_O_3	Matthews	SE	Fe_Br_O_3	F	O	brain
Fe_Br_O_4	Matthews	SE	Fe_Br_O_4	F	O	brain
Fe_Br_SF_1	Matthews	PE	Fe_Br_SF_1	F	SF	brain
Fe_Br_SF_2	Matthews	PE	Fe_Br_SF_2	F	SF	brain
Fe_Br_SF_3	Matthews	PE	Fe_Br_SF_3	F	SF	brain
Fe_Br_SF_4	Matthews	PE	Fe_Br_SF_4	F	SF	brain
Fe_Br_SF_5	Matthews	SE	Fe_Br_SF_5	F	SF	brain
Fe_Br_SF_6	Matthews	SE	Fe_Br_SF_6	F	SF	brain
Fe_Br_SF_7	Matthews	SE	Fe_Br_SF_7	F	SF	brain
Fe_Br_SF_8	Matthews	SE	Fe_Br_SF_8	F	SF	brain
Fe_FL_O_1	Matthews	SE	Fe_FL_O_1	F	O	forelegs
Fe_FL_O_2	Matthews	PE	Fe_FL_O_2	F	O	forelegs
Fe_FL_O_3	Matthews	PE	Fe_FL_O_3	F	O	forelegs
Fe_FL_O_4	Matthews	PE	Fe_FL_O_4	F	O	forelegs
Fe_FL_O_5	Matthews	PE	Fe_FL_O_5	F	O	forelegs
Fe_FL_O_6	Matthews	SE	Fe_FL_O_6	F	O	forelegs
Fe_FL_O_7	Matthews	SE	Fe_FL_O_7	F	O	forelegs
Fe_FL_SF_1	Matthews	SE	Fe_FL_SF_1	F	SF	forelegs
Fe_FL_SF_2	Matthews	SE	Fe_FL_SF_2	F	SF	forelegs
Fe_FL_SF_3	Matthews	SE	Fe_FL_SF_3	F	SF	forelegs
Fe_HL_BF_1	Matthews	SE	Fe_HL_BF_1	F	BF	hindlegs
Fe_HL_BF_2	Matthews	SE	Fe_HL_BF_2	F	BF	hindlegs
Fe_HL_BF_3	Matthews	SE	Fe_HL_BF_3	F	BF	hindlegs
Fe_HL_BF_4	Matthews	SE	Fe_HL_BF_4	F	BF	hindlegs
Fe_HL_O_1	Matthews	PE	Fe_HL_O_1	F	O	hindlegs
Fe_HL_O_2	Matthews	PE	Fe_HL_O_2	F	O	hindlegs
Fe_HL_O_3	Matthews	PE	Fe_HL_O_3	F	O	hindlegs
Fe_HL_O_4	Matthews	PE	Fe_HL_O_4	F	O	hindlegs
Fe_HL_O_5	Matthews	PE	Fe_HL_O_5	F	O	hindlegs
Fe_HL_O_6	Matthews	SE	Fe_HL_O_6	F	O	hindlegs
Fe_HL_O_7	Matthews	SE	Fe_HL_O_7	F	O	hindlegs
Fe_HL_O_8	Matthews	SE	Fe_HL_O_8	F	O	hindlegs
Fe_HL_SF_1	Matthews	SE	Fe_HL_SF_1	F	SF	hindlegs
Fe_HL_SF_2	Matthews	SE	Fe_HL_SF_2	F	SF	hindlegs
Fe_HL_SF_3	Matthews	SE	Fe_HL_SF_3	F	SF	hindlegs
Fe_HL_SF_4	Matthews	SE	Fe_HL_SF_4	F	SF	hindlegs
Fe_HL_SF_5	Matthews	SE	Fe_HL_SF_5	F	SF	hindlegs
Fe_HL_SF_6	Matthews	SE	Fe_HL_SF_6	F	SF	hindlegs
Fe_ML_O_1	Matthews	SE	Fe_ML_O_1	F	O	midlegs
Fe_ML_O_2	Matthews	PE	Fe_ML_O_2	F	O	midlegs
Fe_ML_O_3	Matthews	PE	Fe_ML_O_3	F	O	midlegs
Fe_ML_O_4	Matthews	PE	Fe_ML_O_4	F	O	midlegs
Fe_ML_O_5	Matthews	SE	Fe_ML_O_5	F	O	midlegs
Fe_ML_O_6	Matthews	SE	Fe_ML_O_6	F	O	midlegs
Fe_ML_O_7	Matthews	PE	Fe_ML_O_7	F	O	midlegs
Fe_ML_SF_1	Matthews	SE	Fe_ML_SF_1	F	SF	midlegs
Fe_ML_SF_2	Matthews	SE	Fe_ML_SF_2	F	SF	midlegs
Fe_ML_SF_3	Matthews	SE	Fe_ML_SF_3	F	SF	midlegs
Fe_Os_SF_1	Matthews	PE	Fe_Os_SF_1	F	SF	proboscis
Fe_Os_SF_2	Matthews	PE	Fe_Os_SF_2	F	SF	proboscis
Fe_Os_SF_3	Matthews	PE	Fe_Os_SF_3	F	SF	proboscis
Fe_Os_SF_4	Matthews	PE	Fe_Os_SF_4	F	SF	proboscis
Fe_Os_SF_5	Matthews	PE	Fe_Os_SF_5	F	SF	proboscis
Fe_Ov_O_1	Matthews	PE	Fe_Ov_O_1	F	O	ovaries
Fe_Ov_O_2	Matthews	PE	Fe_Ov_O_2	F	O	ovaries
Fe_Ov_O_3	Matthews	PE	Fe_Ov_O_3	F	O	ovaries
Fe_Ov_O_4	Matthews	PE	Fe_Ov_O_4	F	O	ovaries
Fe_Ov_SF_1	Matthews	PE	Fe_Ov_SF_1	F	SF	ovaries
Fe_Ov_SF_2	Matthews	PE	Fe_Ov_SF_2	F	SF	ovaries
Fe_Ov_SF_3	Matthews	PE	Fe_Ov_SF_3	F	SF	ovaries
Fe_Pa_SF_1	Matthews	PE	Fe_Pa_SF_1	F	SF	palps
Fe_Pa_SF_2	Matthews	PE	Fe_Pa_SF_2	F	SF	palps
Fe_Pa_SF_3	Matthews	PE	Fe_Pa_SF_3	F	SF	palps
Fe_Pa_SF_4	Matthews	PE	Fe_Pa_SF_4	F	SF	palps
Fe_Rs_BF_1	Matthews	SE	Fe_Rs_BF_1	F	BF	rostrum
Fe_Rs_BF_2	Matthews	SE	Fe_Rs_BF_2	F	BF	rostrum
Fe_Rs_BF_3	Matthews	SE	Fe_Rs_BF_3	F	BF	rostrum
Fe_Rs_SF_1	Matthews	SE	Fe_Rs_SF_1	F	SF	rostrum
Fe_Rs_SF_2	Matthews	SE	Fe_Rs_SF_2	F	SF	rostrum
Fe_Rs_SF_3	Matthews	SE	Fe_Rs_SF_3	F	SF	rostrum
Ma_An_1	Matthews	PE	Ma_An_1	M	NA	antenna
Ma_An_2	Matthews	PE	Ma_An_2	M	NA	antenna
Ma_An_3	Matthews	PE	Ma_An_3	M	NA	antenna
Ma_AT_1	Matthews	PE	Ma_AT_1	M	NA	abdominaltip
Ma_AT_2	Matthews	PE	Ma_AT_2	M	NA	abdominaltip
Ma_AT_3	Matthews	PE	Ma_AT_3	M	NA	abdominaltip
Ma_Br_1	Matthews	PE	Ma_Br_1	M	NA	brain
Ma_Br_2	Matthews	PE	Ma_Br_2	M	NA	brain
Ma_Br_3	Matthews	PE	Ma_Br_3	M	NA	brain
Ma_FL_1	Matthews	PE	Ma_FL_1	M	NA	forelegs
Ma_FL_2	Matthews	PE	Ma_FL_2	M	NA	forelegs
Ma_FL_3	Matthews	PE	Ma_FL_3	M	NA	forelegs
Ma_HL_1	Matthews	PE	Ma_HL_1	M	NA	hindlegs
Ma_HL_2	Matthews	PE	Ma_HL_2	M	NA	hindlegs
Ma_HL_3	Matthews	PE	Ma_HL_3	M	NA	hindlegs
Ma_HL_4	Matthews	SE	Ma_HL_4	M	NA	hindlegs
Ma_HL_5	Matthews	SE	Ma_HL_5	M	NA	hindlegs
Ma_ML_1	Matthews	PE	Ma_ML_1	M	NA	midlegs
Ma_ML_2	Matthews	PE	Ma_ML_2	M	NA	midlegs
Ma_ML_3	Matthews	PE	Ma_ML_3	M	NA	midlegs
Ma_Rs_1	Matthews	SE	Ma_Rs_1	M	NA	rostrum
Ma_Rs_2	Matthews	SE	Ma_Rs_2	M	NA	rostrum
Ma_Rs_3	Matthews	SE	Ma_Rs_3	M	NA	rostrum
CF1	Verily_unpublished	PE	CF1	F	NA	Female Carcass
CF2	Verily_unpublished	PE	CF2	F	NA	Female Carcass
CF3	Verily_unpublished	PE	CF3	F	NA	Female Carcass
CF4	Verily_unpublished	PE	CF4	F	NA	Female Carcass
CM1	Verily_unpublished	PE	CM1	M	NA	Male Carcass
CM2	Verily_unpublished	PE	CM2	M	NA	Male Carcass
CM3	Verily_unpublished	PE	CM3	M	NA	Male Carcass
CM4	Verily_unpublished	PE	CM4	M	NA	Male Carcass
EP1	Verily_unpublished	PE	EP1	F	NA	Early Pupae
EP2	Verily_unpublished	PE	EP2	F	NA	Early Pupae
EP3	Verily_unpublished	PE	EP3	F	NA	Early Pupae
EP4	Verily_unpublished	PE	EP4	F	NA	Early Pupae
EP5	Verily_unpublished	PE	EP5	M	NA	Early Pupae
EP6	Verily_unpublished	PE	EP6	M	NA	Early Pupae
EP7	Verily_unpublished	PE	EP7	M	NA	Early Pupae
EP8	Verily_unpublished	PE	EP8	M	NA	Early Pupae
L110	Verily_unpublished	PE	L110	U	NA	L1 Larvae
L111	Verily_unpublished	PE	L111	U	NA	L1 Larvae
L113	Verily_unpublished	PE	L113	U	NA	L1 Larvae
L114	Verily_unpublished	PE	L114	U	NA	L1 Larvae
L11	Verily_unpublished	PE	L11	U	NA	L1 Larvae
L12	Verily_unpublished	PE	L12	U	NA	L1 Larvae
L13	Verily_unpublished	PE	L13	U	NA	L1 Larvae
L14	Verily_unpublished	PE	L14	U	NA	L1 Larvae
L15	Verily_unpublished	PE	L15	U	NA	L1 Larvae
L16	Verily_unpublished	PE	L16	U	NA	L1 Larvae
L17	Verily_unpublished	PE	L17	U	NA	L1 Larvae
L18	Verily_unpublished	PE	L18	U	NA	L1 Larvae
L19	Verily_unpublished	PE	L19	U	NA	L1 Larvae
L210	Verily_unpublished	PE	L210	U	NA	L2 Larvae
L211	Verily_unpublished	PE	L211	U	NA	L2 Larvae
L212	Verily_unpublished	PE	L212	U	NA	L2 Larvae
L213	Verily_unpublished	PE	L213	U	NA	L2 Larvae
L214	Verily_unpublished	PE	L214	U	NA	L2 Larvae
L215	Verily_unpublished	PE	L215	U	NA	L2 Larvae
L21	Verily_unpublished	PE	L21	U	NA	L2 Larvae
L23	Verily_unpublished	PE	L23	U	NA	L2 Larvae
L24	Verily_unpublished	PE	L24	U	NA	L2 Larvae
L25	Verily_unpublished	PE	L25	U	NA	L2 Larvae
L26	Verily_unpublished	PE	L26	U	NA	L2 Larvae
L27	Verily_unpublished	PE	L27	U	NA	L2 Larvae
L28	Verily_unpublished	PE	L28	U	NA	L2 Larvae
L29	Verily_unpublished	PE	L29	U	NA	L2 Larvae
L315	Verily_unpublished	PE	L315	F	NA	L3 Larvae
L31	Verily_unpublished	PE	L31	M	NA	L3 Larvae
L32	Verily_unpublished	PE	L32	M	NA	L3 Larvae
L33	Verily_unpublished	PE	L33	M	NA	L3 Larvae
L34	Verily_unpublished	PE	L34	F	NA	L3 Larvae
L35	Verily_unpublished	PE	L35	M	NA	L3 Larvae
L37	Verily_unpublished	PE	L37	M	NA	L3 Larvae
L41	Verily_unpublished	PE	L41	M	NA	L4 Larvae
L42	Verily_unpublished	PE	L42	M	NA	L4 Larvae
L43	Verily_unpublished	PE	L43	F	NA	L4 Larvae
L44	Verily_unpublished	PE	L44	F	NA	L4 Larvae
L45	Verily_unpublished	PE	L45	F	NA	L4 Larvae
L46	Verily_unpublished	PE	L46	F	NA	L4 Larvae
L47	Verily_unpublished	PE	L47	M	NA	L4 Larvae
L48	Verily_unpublished	PE	L48	M	NA	L4 Larvae
LP1	Verily_unpublished	PE	LP1	F	NA	Late Pupae
LP2	Verily_unpublished	PE	LP2	F	NA	Late Pupae
LP3	Verily_unpublished	PE	LP3	F	NA	Late Pupae
LP4	Verily_unpublished	PE	LP4	M	NA	Late Pupae
LP5	Verily_unpublished	PE	LP5	M	NA	Late Pupae
LP6	Verily_unpublished	PE	LP6	M	NA	Late Pupae
LP7	Verily_unpublished	PE	LP7	M	NA	Late Pupae
LP8	Verily_unpublished	PE	LP8	M	NA	Late Pupae
M1	Verily_unpublished	PE	M1	M	NA	MAGs
M2	Verily_unpublished	PE	M2	M	NA	MAGs
M3	Verily_unpublished	PE	M3	M	NA	MAGs
M4	Verily_unpublished	PE	M4	M	NA	MAGs
MP1	Verily_unpublished	PE	MP1	F	NA	Mid Pupae
MP2	Verily_unpublished	PE	MP2	F	NA	Mid Pupae
MP3	Verily_unpublished	PE	MP3	F	NA	Mid Pupae
MP4	Verily_unpublished	PE	MP4	M	NA	Mid Pupae
MP5	Verily_unpublished	PE	MP5	M	NA	Mid Pupae
MP6	Verily_unpublished	PE	MP6	M	NA	Mid Pupae
MP7	Verily_unpublished	PE	MP7	M	NA	Mid Pupae
MP8	Verily_unpublished	PE	MP8	M	NA	Mid Pupae
O1	Verily_unpublished	PE	O1	F	NA	Ovaries
O2	Verily_unpublished	PE	O2	F	NA	Ovaries
O3	Verily_unpublished	PE	O3	F	NA	Ovaries
O4	Verily_unpublished	PE	O4	F	NA	Ovaries
T1	Verily_unpublished	PE	T1	M	NA	Testes
T2	Verily_unpublished	PE	T2	M	NA	Testes
T3	Verily_unpublished	PE	T3	M	NA	Testes
T4	Verily_unpublished	PE	T4	M	NA	Testes
