# Supplementary material for: Improved reference genome of Aedes aegypti informs arbovirus vector control
Source: Nature. 2018 Nov 14;563(7732):501–7. doi: 10.1038/s41586-018-0692-z (PMC6421076; doi:10.1038/s41586-018-0692-z)
Supplement: Supplementary file 3 — This file contains Supplementary Data 1-24 and a detailed guide for the datasets [file 41586_2018_692_MOESM3_ESM.zip › 41586_2018_692_MOESM3_ESM/Supplementary Data 5 - Fig 1 - gene expression table alignment statistics all libraries.xlsx]

## Sheet: STAR 1st pass statistics
Library ID	Number of input reads	Average input read length	Uniquely mapped reads number	Uniquely mapped reads %	Number of splices: Total	Number of splices: Annotated (sjdb)	Number of splices: GT/AG	Number of splices: GC/AG	Number of splices: AT/AC	Number of splices: Non-canonical	Mismatch rate per base, %	Deletion rate per base	Insertion rate per base	Number of reads mapped to multiple loci	% of reads mapped to multiple loci	Number of reads mapped to too many loci	% of reads mapped to too many loci	% of reads unmapped: too many mismatches	% of reads unmapped: too short	% of reads unmapped: other	Total mapped reads	Total mapped percent
STAR_mapping_akbari/11356	14451789	37	10673172	0.7385	308770	0	308372	379	19	0	0.0039	0.0001	0.0001	2594436	0.1795	536705	0.0371	0	0.0399	0.0049	13267608	0.91806
STAR_mapping_akbari/11356_PE	27609616	150	20005462	0.7246	3674165	0	3670267	3228	301	369	0.0071	0.0002	0.0002	5122130	0.1855	1106593	0.0401	0	0.0483	0.0015	25127592	0.910103
STAR_mapping_akbari/11357	15120717	37	12804321	0.8468	758648	0	758310	320	18	0	0.0039	0	0	1135056	0.0751	363503	0.024	0	0.0501	0.004	13939377	0.921873
STAR_mapping_akbari/11357_PE	17358765	150	14204884	0.8183	5725499	0	5723974	1279	161	85	0.0154	0.0001	0.0002	967242	0.0557	479495	0.0276	0	0.0964	0.0019	15172126	0.874033
STAR_mapping_akbari/11358	16267418	37	11602129	0.7132	342382	0	342077	296	9	0	0.0039	0.0001	0.0001	2474540	0.1521	1562182	0.096	0	0.0365	0.0021	14076669	0.865329
STAR_mapping_akbari/11359	15431793	37	7566432	0.4903	283895	0	282398	538	959	0	0.0042	0.0001	0.0001	5190304	0.3363	1660582	0.1076	0	0.0595	0.0062	12756736	0.826653
STAR_mapping_akbari/11360	16296342	37	13679086	0.8394	381199	0	380411	710	78	0	0.004	0.0001	0	1504744	0.0923	517051	0.0317	0	0.035	0.0016	15183830	0.931732
STAR_mapping_akbari/11360_PE	17946010	150	14978193	0.8346	2462904	0	2458677	3342	516	369	0.0167	0.0002	0.0001	1064575	0.0593	678396	0.0378	0	0.0665	0.0018	16042768	0.893946
STAR_mapping_akbari/11361	15559497	37	12320932	0.7919	392215	0	391804	389	22	0	0.0039	0.0001	0	1895461	0.1218	769851	0.0495	0	0.0347	0.0021	14216393	0.913679
STAR_mapping_akbari/11361_PE	27808255	150	22130765	0.7958	4635572	0	4631150	3989	161	272	0.0068	0.0002	0.0002	2613748	0.094	1615614	0.0581	0	0.0507	0.0014	24744513	0.889826
STAR_mapping_akbari/11362	14203293	37	11289968	0.7949	300573	0	299813	680	80	0	0.0044	0.0001	0	1353482	0.0953	1028813	0.0724	0	0.0347	0.0027	12643450	0.890177
STAR_mapping_akbari/11363	16200002	37	12938692	0.7987	321898	0	321172	703	23	0	0.0043	0.0001	0	1972409	0.1218	625504	0.0386	0	0.0378	0.0031	14911101	0.920438
STAR_mapping_akbari/11507	18156752	37	15715982	0.8656	436309	0	435026	1169	114	0	0.0037	0.0001	0	1711682	0.0943	125119	0.0069	0	0.0318	0.0015	17427664	0.959845
STAR_mapping_akbari/11508	19833726	37	16814448	0.8478	435404	0	433969	1286	149	0	0.0035	0.0001	0	2161406	0.109	164645	0.0083	0	0.0312	0.0037	18975854	0.956747
STAR_mapping_akbari/11509	18643531	37	14956230	0.8022	346385	0	344989	1327	69	0	0.0034	0.0001	0.0001	2517675	0.135	382268	0.0205	0	0.0339	0.0083	17473905	0.937264
STAR_mapping_akbari/11511	15304578	37	13203517	0.8627	363716	0	362710	911	95	0	0.0034	0.0001	0	1550832	0.1013	55590	0.0036	0	0.0307	0.0016	14754349	0.964048
STAR_mapping_akbari/11512	24541676	37	20859332	0.85	499102	0	497734	1226	142	0	0.0034	0.0001	0	2690297	0.1096	261296	0.0106	0	0.0281	0.0017	23549629	0.959577
STAR_mapping_akbari/11513	22492738	37	19420267	0.8634	418228	0	417327	795	106	0	0.0035	0	0	2227086	0.099	216598	0.0096	0	0.026	0.002	21647353	0.962415
STAR_mapping_akbari/11514	21540846	37	18876211	0.8763	533819	0	532622	1025	172	0	0.0032	0	0	1938309	0.09	105472	0.0049	0	0.0274	0.0014	20814520	0.966281
STAR_mapping_akbari/11515	21241462	37	18537028	0.8727	523258	0	522217	870	171	0	0.0032	0.0001	0	1941233	0.0914	82788	0.0039	0	0.0302	0.0018	20478261	0.96407
STAR_mapping_akbari/11666	17596775	37	12372956	0.7031	269641	0	268957	659	25	0	0.0054	0.0001	0.0001	4114490	0.2338	318403	0.0181	0	0.0411	0.0038	16487446	0.936958
STAR_mapping_akbari/11724	16682785	37	14019333	0.8403	370194	0	369333	797	64	0	0.0042	0.0001	0.0001	1884471	0.113	146847	0.0088	0	0.0319	0.006	15903804	0.953306
STAR_mapping_akbari/11725	18152691	37	14427316	0.7948	369959	0	369287	640	32	0	0.0044	0.0001	0.0001	2939519	0.1619	85903	0.0047	0	0.0345	0.0041	17366835	0.956709
STAR_mapping_akbari/11772	25635504	37	21206350	0.8272	520083	0	518931	1069	83	0	0.0052	0.0001	0.0001	2963557	0.1156	360824	0.0141	0	0.0374	0.0057	24169907	0.942829
STAR_mapping_akbari/11773	27670629	37	23010027	0.8316	564325	0	563176	1050	99	0	0.0041	0.0001	0.0001	3272226	0.1183	375785	0.0136	0	0.0304	0.0062	26282253	0.949825
STAR_mapping_akbari/11774	26342693	37	21804847	0.8277	545497	0	544230	1182	85	0	0.0037	0.0001	0.0001	3162322	0.12	464879	0.0176	0	0.0292	0.0054	24967169	0.947783
STAR_mapping_akbari/11775	26337911	37	22319499	0.8474	647856	0	646665	1095	96	0	0.0037	0.0001	0	2807439	0.1066	337509	0.0128	0	0.0284	0.0047	25126938	0.954022
STAR_mapping_akbari/11776	24276930	37	20187354	0.8315	530161	0	529145	937	79	0	0.0037	0.0001	0.0001	2860665	0.1178	367616	0.0151	0	0.0308	0.0046	23048019	0.949379
STAR_mapping_akbari/11777	22445356	37	18730835	0.8345	511033	0	510440	545	48	0	0.0043	0.0001	0.0001	2483390	0.1106	413223	0.0184	0	0.0318	0.0046	21214225	0.94515
STAR_mapping_akbari/11780	24949298	37	20401863	0.8177	468812	0	468066	713	33	0	0.0039	0.0001	0	3013706	0.1208	442874	0.0178	0	0.0409	0.0028	23415569	0.938526
STAR_mapping_akbari/11781	26852839	37	23233514	0.8652	401624	0	400447	1132	45	0	0.0038	0	0	2352733	0.0876	316657	0.0118	0	0.0335	0.0018	25586247	0.952832
STAR_mapping_akbari/11782	22008009	37	18779091	0.8533	505762	0	505008	732	22	0	0.0039	0.0001	0	2214295	0.1006	100007	0.0045	0	0.0395	0.0021	20993386	0.953898
STAR_mapping_akbari/11783	23684423	37	19864023	0.8387	500914	0	500239	647	28	0	0.0052	0.0001	0	2549599	0.1076	170052	0.0072	0	0.044	0.0024	22413622	0.946344
STAR_mapping_akbari/11784	25096500	37	21159336	0.8431	523500	0	522751	689	60	0	0.0048	0.0001	0	2746674	0.1094	143935	0.0057	0	0.0399	0.0018	23906010	0.952564
STAR_mapping_akbari/12072	24713472	37	21078897	0.8529	355263	0	354816	421	26	0	0.0061	0	0	2632297	0.1065	65377	0.0026	0	0.036	0.0019	23711194	0.959444
STAR_mapping_akbari/12073	28102436	37	22822147	0.8121	565781	0	564938	789	54	0	0.005	0.0001	0.0001	4022282	0.1431	94806	0.0034	0	0.038	0.0034	26844429	0.955235
STAR_mapping_akbari/12074	28976860	37	22842413	0.7883	629183	0	628321	823	39	0	0.0043	0.0001	0.0001	4930506	0.1702	108391	0.0037	0	0.0342	0.0036	27772919	0.958452
STAR_mapping_akbari/12105	26933397	37	22622749	0.84	557741	0	556822	855	64	0	0.0051	0.0001	0.0001	2950758	0.1096	150538	0.0056	0	0.0403	0.0046	25573507	0.949509
STAR_mapping_akbari/12106	27590280	37	22720002	0.8235	586859	0	586315	494	50	0	0.0047	0.0001	0.0001	3349403	0.1214	162222	0.0059	0	0.0459	0.0033	26069405	0.944876
STAR_mapping_akbari/12107	28712683	37	24088799	0.839	725795	0	725241	512	42	0	0.0044	0.0001	0.0001	3426914	0.1194	135470	0.0047	0	0.0346	0.0024	27515713	0.958312
STAR_mapping_akbari/12170	26442329	37	22262751	0.8419	567359	0	566219	1040	100	0	0.0044	0.0001	0.0001	2796818	0.1058	280573	0.0106	0	0.0375	0.0042	25059569	0.947707
STAR_mapping_akbari/12171	23845042	37	19695396	0.826	514580	0	513642	872	66	0	0.0044	0.0001	0.0001	2754640	0.1155	343898	0.0144	0	0.0404	0.0037	22450036	0.941497
STAR_mapping_akbari/12172	26287296	37	21477287	0.817	551962	0	551156	730	76	0	0.0047	0.0001	0.0001	3049724	0.116	636121	0.0242	0	0.0386	0.0041	24527011	0.933037
STAR_mapping_akbari/12173	25839502	37	21551496	0.8341	576243	0	575455	713	75	0	0.0047	0.0001	0.0001	2657047	0.1028	527221	0.0204	0	0.0391	0.0036	24208543	0.936881
STAR_mapping_akbari/12174	24709654	37	20776250	0.8408	630973	0	630358	566	49	0	0.0047	0.0001	0.0001	2499674	0.1012	353473	0.0143	0	0.0406	0.0031	23275924	0.941977
STAR_mapping_akbari/12175	26026599	37	21796434	0.8375	602424	0	601772	610	42	0	0.0045	0.0001	0.0001	2882122	0.1107	285093	0.011	0	0.0379	0.0029	24678556	0.948205
STAR_mapping_matthews/Fe_An_BF_1_SE_combined	148890949	100	110656788	0.7432	13083487	0	13069836	11950	1514	187	0.0061	0.0003	0.0003	21977068	0.1476	2297315	0.0154	0	0.0917	0.0021	132633856	0.890812
STAR_mapping_matthews/Fe_An_BF_2_SE	66850110	100	51519672	0.7707	6494798	0	6488723	5115	919	41	0.0065	0.0003	0.0003	7106290	0.1063	251139	0.0038	0	0.1176	0.0017	58625962	0.876976
STAR_mapping_matthews/Fe_An_BF_3_SE	97562716	100	72827352	0.7465	8342875	0	8336434	5488	855	98	0.0067	0.0003	0.0003	12721986	0.1304	295661	0.003	0	0.1182	0.0019	85549338	0.876865
STAR_mapping_matthews/Fe_An_BF_4_SE	88890094	100	64343079	0.7238	7042383	0	7034910	6647	782	44	0.0072	0.0003	0.0004	14518575	0.1633	368026	0.0041	0	0.1067	0.002	78861654	0.887182
STAR_mapping_matthews/Fe_An_O_1_SE	104001270	100	81886828	0.7874	9371218	0	9360794	8848	1477	99	0.0105	0.0003	0.0003	13248358	0.1274	577079	0.0055	0	0.0779	0.0018	95135186	0.91475
STAR_mapping_matthews/Fe_An_O_2_SE	82219610	100	63317521	0.7701	7252084	0	7244896	6009	1135	44	0.0105	0.0003	0.0003	10783907	0.1312	746416	0.0091	0	0.087	0.0026	74101428	0.901262
STAR_mapping_matthews/Fe_An_O_3_SE	86677045	100	64443182	0.7435	6854759	0	6846324	7290	1102	43	0.0158	0.0003	0.0003	10365510	0.1196	1055905	0.0122	0	0.1236	0.0011	74808692	0.863074
STAR_mapping_matthews/Fe_An_O_4_SE	113120307	100	88858333	0.7855	9816196	0	9805968	8702	1461	65	0.0158	0.0003	0.0003	12901590	0.1141	418487	0.0037	0	0.0957	0.001	101759923	0.899573
STAR_mapping_matthews/Fe_An_SF_1_PE_combined	44790494	149	35953479	0.8027	6553496	0	6544042	7827	921	706	0.0082	0.0002	0.0002	2670037	0.0596	186989	0.0042	0	0.1124	0.0211	38623516	0.862315
STAR_mapping_matthews/Fe_An_SF_2_PE_combined	45749073	150	38725383	0.8465	8372174	0	8366488	4151	1065	470	0.0087	0.0001	0.0001	2366107	0.0517	110650	0.0024	0	0.081	0.0184	41091490	0.898193
STAR_mapping_matthews/Fe_An_SF_3_PE_combined	47934956	150	40853360	0.8523	8844604	0	8836829	5856	992	927	0.008	0.0001	0.0001	2380244	0.0497	183638	0.0038	0	0.0778	0.0164	43233604	0.901922
STAR_mapping_matthews/Fe_An_SF_4_PE_combined	41360150	150	35392912	0.8557	7611391	0	7603630	5391	1053	1317	0.0074	0.0001	0.0001	2075971	0.0502	181263	0.0044	0	0.0713	0.0184	37468883	0.905917
STAR_mapping_matthews/Fe_An_SF_5_SE_combined	154866358	100	117676942	0.7599	13045607	0	13034543	9033	1820	211	0.0061	0.0003	0.0003	22960544	0.1483	800912	0.0052	0	0.0844	0.0023	140637486	0.908122
STAR_mapping_matthews/Fe_An_SF_6_SE	132088629	100	100109957	0.7579	11580127	0	11569167	9166	1652	142	0.0065	0.0003	0.0003	16366809	0.1239	527628	0.004	0	0.1124	0.0018	116476766	0.881808
STAR_mapping_matthews/Fe_An_SF_7_SE	103980894	100	81677013	0.7855	9531212	0	9520627	9091	1370	124	0.0067	0.0003	0.0003	11872491	0.1142	305233	0.0029	0	0.0953	0.0021	93549504	0.89968
STAR_mapping_matthews/Fe_An_SF_8_SE	93334771	100	71063078	0.7614	7443057	0	7435298	6574	1096	89	0.0072	0.0003	0.0004	13289760	0.1424	314728	0.0034	0	0.0903	0.0025	84352838	0.903766
STAR_mapping_matthews/Fe_At_O_1_PE	71585020	200	59054000	0.8249	15056148	0	15037078	14406	1691	2973	0.0066	0.0003	0.0003	7891976	0.1102	867077	0.0121	0	0.0516	0.0011	66945976	0.935195
STAR_mapping_matthews/Fe_At_O_2_PE	64737783	200	54184598	0.837	13943839	0	13931634	8620	1023	2562	0.0067	0.0003	0.0003	7176284	0.1109	301342	0.0047	0	0.0468	0.0007	61360882	0.947837
STAR_mapping_matthews/Fe_At_O_3_PE	79305468	200	66482684	0.8383	17061870	0	17045399	12256	1699	2516	0.0066	0.0003	0.0003	8379355	0.1057	334245	0.0042	0	0.0512	0.0007	74862039	0.943971
STAR_mapping_matthews/Fe_At_O_4_PE	63782286	200	53907845	0.8452	14055956	0	14041420	10734	1281	2521	0.0067	0.0003	0.0003	6413585	0.1006	174971	0.0027	0	0.0509	0.0006	60321430	0.94574
STAR_mapping_matthews/Fe_At_O_5_SE	42154267	100	33303556	0.79	4627320	0	4623561	3363	352	44	0.0063	0.0002	0.0002	5078556	0.1205	167025	0.004	0	0.0845	0.0011	38382112	0.910515
STAR_mapping_matthews/Fe_At_O_6_SE	90179832	100	73207901	0.8118	10309200	0	10299873	8105	1064	158	0.0063	0.0002	0.0002	9757450	0.1082	279252	0.0031	0	0.076	0.0009	82965351	0.919999
STAR_mapping_matthews/Fe_At_O_7_SE	72367363	100	57737519	0.7978	7853575	0	7847771	4936	752	116	0.0062	0.0003	0.0003	9526417	0.1316	294991	0.0041	0	0.0654	0.0011	67263936	0.929479
STAR_mapping_matthews/Fe_At_SF_1_SE	49442618	100	38724892	0.7832	5365049	0	5361292	3287	442	28	0.006	0.0002	0.0003	6072858	0.1228	339264	0.0069	0	0.0861	0.001	44797750	0.906055
STAR_mapping_matthews/Fe_At_SF_2_SE	76330418	100	62427482	0.8179	8684830	0	8680010	4065	656	99	0.006	0.0002	0.0002	8447391	0.1107	299809	0.0039	0	0.0666	0.001	70874873	0.928527
STAR_mapping_matthews/Fe_At_SF_3_SE	53945497	100	43451366	0.8055	5984478	0	5980070	3908	418	82	0.0061	0.0002	0.0002	6575086	0.1219	236718	0.0044	0	0.0673	0.001	50026452	0.927352
STAR_mapping_matthews/Fe_Br_BF_1_SE	72746331	100	54544355	0.7498	5816931	0	5808954	7054	793	130	0.0077	0.0003	0.0003	9585982	0.1318	264255	0.0036	0	0.1128	0.002	64130337	0.881561
STAR_mapping_matthews/Fe_Br_BF_2_SE	94167151	100	70379011	0.7474	7337406	0	7327496	8862	868	180	0.0078	0.0003	0.0003	11943277	0.1268	247693	0.0026	0	0.1211	0.0021	82322288	0.874214
STAR_mapping_matthews/Fe_Br_BF_3_SE	118177700	100	90689496	0.7674	9176972	0	9163083	12101	1460	328	0.0076	0.0003	0.0003	13188711	0.1116	406662	0.0034	0	0.1149	0.0027	103878207	0.879
STAR_mapping_matthews/Fe_Br_BF_4_SE	75086761	100	58591408	0.7803	6320708	0	6311502	7708	1292	206	0.0092	0.0003	0.0003	7028917	0.0936	181528	0.0024	0	0.1215	0.0021	65620325	0.873927
STAR_mapping_matthews/Fe_Br_O_1_SE	89816099	100	69994059	0.7793	7848774	0	7837245	10098	1278	153	0.0095	0.0003	0.0003	11158208	0.1242	523898	0.0058	0	0.0892	0.0014	81152267	0.903538
STAR_mapping_matthews/Fe_Br_O_2_SE	75503229	100	57357897	0.7597	6381289	0	6373096	7382	721	90	0.0094	0.0003	0.0003	9337270	0.1237	477170	0.0063	0	0.1089	0.0014	66695167	0.883342
STAR_mapping_matthews/Fe_Br_O_3_SE	75414215	100	60676643	0.8046	6429020	0	6418848	8867	1136	169	0.0116	0.0003	0.0003	8413630	0.1116	241053	0.0032	0	0.0791	0.0016	69090273	0.916144
STAR_mapping_matthews/Fe_Br_O_4_SE	115251542	100	90360994	0.784	9433278	0	9419735	12094	1256	193	0.0116	0.0003	0.0003	12667307	0.1099	1195442	0.0104	0	0.094	0.0017	103028301	0.893943
STAR_mapping_matthews/Fe_Br_SF_1_PE	104210613	200	68065847	0.6532	13260840	0	13237724	18377	2141	2598	0.0141	0.0004	0.0004	8734285	0.0838	222654	0.0021	0	0.26	0.0009	76800132	0.73697
STAR_mapping_matthews/Fe_Br_SF_2_PE	154462270	200	128663313	0.833	24561048	0	24521454	27515	5093	6986	0.0064	0.0004	0.0004	17150774	0.111	274338	0.0018	0	0.0513	0.0029	145814087	0.944011
STAR_mapping_matthews/Fe_Br_SF_3_PE	175522701	200	142973621	0.8146	27062768	0	27020915	32678	3581	5594	0.0069	0.0004	0.0004	22000123	0.1253	505347	0.0029	0	0.0538	0.0035	164973744	0.9399
STAR_mapping_matthews/Fe_Br_SF_4_PE	36901845	200	30781639	0.8341	6897382	0	6884274	10043	1538	1527	0.0056	0.0003	0.0003	3659837	0.0992	98152	0.0027	0	0.0629	0.0011	34441476	0.933327
STAR_mapping_matthews/Fe_Br_SF_5_SE	125693606	100	96426266	0.7672	10675647	0	10661590	12261	1581	215	0.0077	0.0003	0.0003	14304027	0.1138	428279	0.0034	0	0.1134	0.0022	110730293	0.880954
STAR_mapping_matthews/Fe_Br_SF_6_SE	126435290	100	97783769	0.7734	10463122	0	10448335	13493	1043	251	0.0077	0.0003	0.0003	15075893	0.1192	456229	0.0036	0	0.1016	0.0022	112859662	0.892628
STAR_mapping_matthews/Fe_Br_SF_7_SE	77161548	100	60076014	0.7786	6028591	0	6018465	8701	1217	208	0.0077	0.0004	0.0003	8346472	0.1082	218342	0.0028	0	0.1075	0.0029	68422486	0.886743
STAR_mapping_matthews/Fe_Br_SF_8_SE	57297068	100	44431474	0.7755	4991688	0	4983618	6940	991	139	0.0093	0.0003	0.0003	5290990	0.0923	143232	0.0025	0	0.1278	0.0019	49722464	0.867801
STAR_mapping_matthews/Fe_FL_O_1_SE	119438728	100	93881049	0.786	11185287	0	11175559	8241	1289	198	0.007	0.0003	0.0003	13686420	0.1146	501226	0.0042	0	0.0941	0.0011	107567469	0.900608
STAR_mapping_matthews/Fe_FL_O_2_PE	24434428	200	19546880	0.8	4312304	0	4307969	3289	523	523	0.0131	0.0003	0.0003	2591288	0.1061	53488	0.0022	0	0.0911	0.0007	22138168	0.906024
STAR_mapping_matthews/Fe_FL_O_3_PE	69468704	200	58053205	0.8357	14809212	0	14797084	8744	1542	1842	0.0086	0.0003	0.0003	5653134	0.0814	107039	0.0015	0	0.0808	0.0006	63706339	0.917051
STAR_mapping_matthews/Fe_FL_O_4_PE	71746286	200	59973560	0.8359	14251416	0	14238728	9101	1403	2184	0.0088	0.0004	0.0003	6850066	0.0955	136953	0.0019	0	0.0661	0.0006	66823626	0.931388
STAR_mapping_matthews/Fe_FL_O_5_PE	48882538	200	41229324	0.8434	9956270	0	9947018	7067	1075	1110	0.0058	0.0004	0.0004	4775675	0.0977	95701	0.002	0	0.0563	0.0006	46004999	0.941134
STAR_mapping_matthews/Fe_FL_O_6_SE	138381748	100	108025841	0.7806	12751186	0	12742480	7365	1177	164	0.0069	0.0003	0.0004	16887389	0.122	643295	0.0046	0	0.0916	0.0011	124913230	0.902671
STAR_mapping_matthews/Fe_FL_O_7_SE	105477311	100	80056256	0.759	9269589	0	9263141	5591	762	95	0.0082	0.0003	0.0004	12848139	0.1218	656179	0.0062	0	0.1119	0.001	92904395	0.8808
STAR_mapping_matthews/Fe_FL_SF_1_SE	55775228	100	40070694	0.7184	4631002	0	4627576	2863	518	45	0.0092	0.0003	0.0003	5962831	0.1069	102120	0.0018	0	0.1719	0.0009	46033525	0.82534
STAR_mapping_matthews/Fe_FL_SF_2_SE	107119927	100	76625732	0.7153	9289468	0	9282667	5608	1090	103	0.0096	0.0003	0.0003	9999263	0.0933	285659	0.0027	0	0.1877	0.001	86624995	0.808673
STAR_mapping_matthews/Fe_FL_SF_3_SE	133341274	100	100436107	0.7532	11376551	0	11370504	5088	851	108	0.0082	0.0003	0.0004	16964739	0.1272	435106	0.0033	0	0.1153	0.001	117400846	0.880454
STAR_mapping_matthews/Fe_HL_BF_1_SE	57703024	100	46529879	0.8064	5797205	0	5793035	3491	562	117	0.006	0.0003	0.0003	6871882	0.1191	900392	0.0156	0	0.0573	0.0016	53401761	0.925459
STAR_mapping_matthews/Fe_HL_BF_2_SE	83221116	100	68797536	0.8267	8333026	0	8327007	5192	685	142	0.0072	0.0003	0.0003	8567448	0.1029	174746	0.0021	0	0.0671	0.0012	77364984	0.929632
STAR_mapping_matthews/Fe_HL_BF_3_SE	66583788	100	53085245	0.7973	6576718	0	6572085	4008	501	124	0.008	0.0003	0.0003	7123475	0.107	130201	0.002	0	0.0927	0.0011	60208720	0.904255
STAR_mapping_matthews/Fe_HL_BF_4_SE	125626294	100	101076462	0.8046	12517329	0	12509905	6212	988	224	0.0074	0.0003	0.0003	12726540	0.1013	266355	0.0021	0	0.0908	0.0012	113803002	0.905885
STAR_mapping_matthews/Fe_HL_O_1_PE	70133216	200	56441121	0.8048	13727531	0	13716020	8280	1445	1786	0.0079	0.0003	0.0004	4956756	0.0707	255690	0.0036	0	0.1186	0.0023	61397877	0.875446
STAR_mapping_matthews/Fe_HL_O_2_PE	98248351	200	83259507	0.8474	23091673	0	23070259	14753	2575	4086	0.009	0.0003	0.0004	7590750	0.0773	177074	0.0018	0	0.0724	0.0011	90850257	0.9247
STAR_mapping_matthews/Fe_HL_O_3_PE	54286426	200	43933595	0.8093	9898559	0	9889996	6396	940	1227	0.01	0.0004	0.0003	5642608	0.1039	122624	0.0023	0	0.0838	0.0007	49576203	0.913234
STAR_mapping_matthews/Fe_HL_O_4_PE	90419009	200	75688769	0.8371	18272527	0	18258747	9131	2138	2511	0.0085	0.0004	0.0003	7755740	0.0858	653162	0.0072	0	0.0686	0.0013	83444509	0.922865
STAR_mapping_matthews/Fe_HL_O_5_PE	65436970	200	53770866	0.8217	12434424	0	12423031	8693	989	1711	0.01	0.0004	0.0003	6431737	0.0983	196163	0.003	0	0.0763	0.0007	60202603	0.920009
STAR_mapping_matthews/Fe_HL_O_6_SE	232004081	100	181574427	0.7826	21755689	0	21742463	10938	1926	362	0.0079	0.0003	0.0003	28113295	0.1212	608120	0.0026	0	0.0915	0.0021	209687722	0.90381
STAR_mapping_matthews/Fe_HL_O_7_SE	246753820	100	191400436	0.7757	22664208	0	22645531	15928	2349	400	0.0078	0.0003	0.0003	28337957	0.1148	865861	0.0035	0	0.1043	0.0017	219738393	0.890517
STAR_mapping_matthews/Fe_HL_O_8_SE	69281726	100	54308092	0.7839	6269627	0	6265441	3521	649	16	0.008	0.0004	0.0003	7475868	0.1079	157923	0.0023	0	0.105	0.0009	61783960	0.891779
STAR_mapping_matthews/Fe_HL_SF_1_SE	258051803	100	195253436	0.7566	22594492	0	22581338	10644	2147	363	0.0091	0.0003	0.0003	28275429	0.1096	784190	0.003	0	0.1287	0.0021	223528865	0.866217
STAR_mapping_matthews/Fe_HL_SF_2_SE	90228079	100	73907346	0.8191	9102992	0	9096409	5554	802	227	0.0059	0.0003	0.0003	10544825	0.1169	226497	0.0025	0	0.0598	0.0017	84452171	0.935985
STAR_mapping_matthews/Fe_HL_SF_3_SE	71049133	100	58460194	0.8228	7120721	0	7115710	4297	578	136	0.0071	0.0003	0.0003	7802762	0.1098	151093	0.0021	0	0.0639	0.0013	66262956	0.932636
STAR_mapping_matthews/Fe_HL_SF_4_SE	81721021	100	65023821	0.7957	8261888	0	8256563	4438	776	111	0.0085	0.0003	0.0003	7763787	0.095	164300	0.002	0	0.1062	0.0011	72787608	0.890684
STAR_mapping_matthews/Fe_HL_SF_5_SE	50133134	100	39495502	0.7878	4708049	0	4703938	3488	527	96	0.0072	0.0003	0.0003	6060179	0.1209	202763	0.004	0	0.086	0.0013	45555681	0.908694
STAR_mapping_matthews/Fe_HL_SF_6_SE	213760716	100	173235352	0.8104	21357683	0	21340403	14488	2381	411	0.0072	0.0003	0.0003	23319070	0.1091	671886	0.0031	0	0.0747	0.0026	196554422	0.919507
STAR_mapping_matthews/Fe_ML_O_1_SE	106629343	100	81894797	0.768	9115064	0	9109009	4973	996	86	0.0069	0.0004	0.0004	13683177	0.1283	994211	0.0093	0	0.0932	0.0011	95577974	0.896357
STAR_mapping_matthews/Fe_ML_O_2_PE	137752782	200	112228191	0.8147	27139901	0	27120363	13885	2386	3267	0.013	0.0003	0.0003	11680401	0.0848	820993	0.006	0	0.0933	0.0013	123908592	0.8995
STAR_mapping_matthews/Fe_ML_O_3_PE	35952983	200	30348342	0.8441	7738479	0	7731781	4926	849	923	0.0101	0.0003	0.0003	2604294	0.0724	60149	0.0017	0	0.0811	0.0006	32952636	0.916548
STAR_mapping_matthews/Fe_ML_O_4_PE	76334902	200	64139434	0.8402	15337304	0	15322486	10965	1574	2279	0.0087	0.0004	0.0003	7044271	0.0923	111584	0.0015	0	0.0655	0.0005	71183705	0.932518
STAR_mapping_matthews/Fe_ML_O_5_SE	88325931	100	63653696	0.7207	7182376	0	7176874	4497	898	107	0.0095	0.0003	0.0003	8774215	0.0993	243985	0.0028	0	0.1764	0.0009	72427911	0.820007
STAR_mapping_matthews/Fe_ML_O_6_SE	76434505	100	59260773	0.7753	7399897	0	7393090	5912	813	82	0.0069	0.0003	0.0004	9684964	0.1267	446985	0.0058	0	0.0913	0.0008	68945737	0.902024
STAR_mapping_matthews/Fe_ML_O_7_PE	58015686	200	49335246	0.8504	12140357	0	12130790	7106	1131	1330	0.0059	0.0004	0.0004	5374802	0.0926	98707	0.0017	0	0.0547	0.0005	54710048	0.943022
STAR_mapping_matthews/Fe_ML_SF_1_SE	49152020	100	36999513	0.7528	4186357	0	4182677	3152	487	41	0.0083	0.0003	0.0003	5640830	0.1148	122235	0.0025	0	0.129	0.001	42640343	0.86752
STAR_mapping_matthews/Fe_ML_SF_2_SE	84000228	100	63368865	0.7544	7454390	0	7449372	4149	754	115	0.0086	0.0003	0.0003	8818035	0.105	210251	0.0025	0	0.1371	0.001	72186900	0.859366
STAR_mapping_matthews/Fe_ML_SF_3_SE	105681822	100	80676180	0.7634	9624032	0	9616015	6804	1095	118	0.0085	0.0003	0.0003	10301814	0.0975	187142	0.0018	0	0.1363	0.0011	90977994	0.860867
STAR_mapping_matthews/Fe_Os_SF_1_PE	48522810	200	39449583	0.813	9181164	0	9169541	9072	617	1934	0.0068	0.0003	0.0004	6308094	0.13	392687	0.0081	0	0.0476	0.0013	45757677	0.943014
STAR_mapping_matthews/Fe_Os_SF_2_PE	36922708	200	30914765	0.8373	7064229	0	7056512	5926	655	1136	0.0068	0.0003	0.0003	4132440	0.1119	103593	0.0028	0	0.047	0.001	35047205	0.949205
STAR_mapping_matthews/Fe_Os_SF_3_PE	44471149	200	35027689	0.7876	8172668	0	8163337	7185	1096	1050	0.0084	0.0003	0.0003	4629487	0.1041	334281	0.0075	0	0.0966	0.0041	39657176	0.891751
STAR_mapping_matthews/Fe_Os_SF_4_PE	78111264	200	61462847	0.7869	14405196	0	14386517	14091	2429	2159	0.0085	0.0003	0.0004	9187618	0.1176	491063	0.0063	0	0.0858	0.0035	70650465	0.904485
STAR_mapping_matthews/Fe_Os_SF_5_PE	179175202	200	148471880	0.8286	35617271	0	35586486	22036	3569	5180	0.0075	0.0003	0.0003	14978541	0.0836	542043	0.003	0	0.0832	0.0015	163450421	0.912238
STAR_mapping_matthews/Fe_Ov_O_1_PE	59264731	200	53312903	0.8996	14449918	0	14432715	12374	2831	1998	0.0057	0.0002	0.0002	3504274	0.0591	150229	0.0025	0	0.0379	0.0008	56817177	0.958701
STAR_mapping_matthews/Fe_Ov_O_2_PE	31930993	200	28262215	0.8851	7398389	0	7386757	8181	1903	1548	0.0058	0.0002	0.0002	1925188	0.0603	37578	0.0012	0	0.0526	0.0008	30187403	0.945395
STAR_mapping_matthews/Fe_Ov_O_3_PE	49124005	200	41724568	0.8494	10959638	0	10940411	14852	2607	1768	0.0056	0.0002	0.0002	2896402	0.059	1876376	0.0382	0	0.052	0.0014	44620970	0.908333
STAR_mapping_matthews/Fe_Ov_O_4_PE	140590581	200	122010057	0.8678	32175545	0	32132253	28790	7009	7493	0.0061	0.0002	0.0002	7670201	0.0546	331616	0.0024	0	0.0739	0.0014	129680258	0.922396
STAR_mapping_matthews/Fe_Ov_SF_1_PE_combined	102452857	200	91004260	0.8883	23645327	0	23615672	22991	2342	4322	0.0057	0.0002	0.0002	5603122	0.0547	116630	0.0011	0	0.0557	0.0002	96607382	0.942945
STAR_mapping_matthews/Fe_Ov_SF_2_PE_combined	112313760	200	99697525	0.8877	26567647	0	26535419	24639	2008	5581	0.0057	0.0002	0.0002	5947540	0.053	187342	0.0017	0	0.0574	0.0003	105645065	0.940624
STAR_mapping_matthews/Fe_Ov_SF_3_PE_combined	71980683	200	61147154	0.8495	15505863	0	15478138	22704	1967	3054	0.0057	0.0002	0.0002	4250689	0.0591	87479	0.0012	0	0.0899	0.0003	65397843	0.908547
STAR_mapping_matthews/Fe_Pa_SF_1_PE	115740756	200	88048811	0.7607	21523250	0	21501795	16154	2150	3151	0.0064	0.0003	0.0003	17699212	0.1529	1231733	0.0106	0	0.0745	0.0012	105748023	0.913663
STAR_mapping_matthews/Fe_Pa_SF_2_PE	25509930	200	19479222	0.7636	4189145	0	4183936	3666	650	893	0.0069	0.0003	0.0004	4591694	0.18	49882	0.002	0	0.0535	0.001	24070916	0.94359
STAR_mapping_matthews/Fe_Pa_SF_3_PE	32994995	200	24497593	0.7425	5052968	0	5046666	4635	606	1061	0.0069	0.0003	0.0004	5957756	0.1806	637552	0.0193	0	0.056	0.0016	30455349	0.923029
STAR_mapping_matthews/Fe_Pa_SF_4_PE	132793187	200	106073866	0.7988	24602259	0	24577693	16802	2976	4788	0.0069	0.0003	0.0004	13807017	0.104	811047	0.0061	0	0.0892	0.0019	119880883	0.902764
STAR_mapping_matthews/Fe_Rs_BF_1_SE	97031527	100	75728149	0.7804	7637934	0	7630706	6330	840	58	0.0149	0.0002	0.0002	10978882	0.1131	513930	0.0053	0	0.1003	0.0008	86707031	0.893596
STAR_mapping_matthews/Fe_Rs_BF_2_SE	89928369	100	74148861	0.8245	8603685	0	8595910	6747	938	90	0.007	0.0003	0.0003	9110574	0.1013	202128	0.0022	0	0.0701	0.0018	83259435	0.925842
STAR_mapping_matthews/Fe_Rs_BF_3_SE	99502681	100	69076330	0.6942	8902072	0	8894482	6814	689	87	0.0062	0.0003	0.0002	7408809	0.0745	331783	0.0033	0	0.227	0.001	76485139	0.768674
STAR_mapping_matthews/Fe_Rs_SF_1_SE	115771444	100	88911141	0.768	9893809	0	9884862	7918	990	39	0.0149	0.0002	0.0002	12986844	0.1122	803812	0.0069	0	0.1122	0.0007	101897985	0.880165
STAR_mapping_matthews/Fe_Rs_SF_2_SE	57923066	100	46438966	0.8017	5840829	0	5835615	4666	509	39	0.0069	0.0003	0.0003	6096290	0.1052	451608	0.0078	0	0.0837	0.0015	52535256	0.906983
STAR_mapping_matthews/Fe_Rs_SF_3_SE	87611454	100	70206484	0.8013	8500904	0	8494590	5377	850	87	0.0061	0.0003	0.0003	8932351	0.102	348170	0.004	0	0.0912	0.0015	79138835	0.903293
STAR_mapping_matthews/Ma_An_1_PE_combined	90506823	200	74885164	0.8274	15858526	0	15836963	16380	2259	2924	0.0061	0.0003	0.0003	7572854	0.0837	510538	0.0056	0	0.0819	0.0014	82458018	0.91107
STAR_mapping_matthews/Ma_An_2_PE_combined	109546909	200	91641380	0.8365	19156538	0	19135550	15964	2324	2700	0.006	0.0003	0.0003	10384815	0.0948	762792	0.007	0	0.0602	0.0015	102026195	0.931347
STAR_mapping_matthews/Ma_An_3_PE_combined	94952039	200	79291578	0.8351	16983364	0	16961050	17699	2389	2226	0.006	0.0003	0.0003	9034061	0.0951	693025	0.0073	0	0.061	0.0015	88325639	0.930213
STAR_mapping_matthews/Ma_AT_1_PE_combined	140111832	200	115633323	0.8253	66570698	0	66553990	13163	1873	1672	0.0074	0.0004	0.0003	11535365	0.0823	594388	0.0042	0	0.0874	0.0007	127168688	0.907623
STAR_mapping_matthews/Ma_AT_2_PE_combined	99234920	200	82214513	0.8285	48809136	0	48795795	9450	918	2973	0.0072	0.0004	0.0003	8691509	0.0876	394034	0.004	0	0.0793	0.0007	90906022	0.916069
STAR_mapping_matthews/Ma_AT_3_PE_combined	91318564	200	75736931	0.8294	43046033	0	43031535	11512	1401	1585	0.0077	0.0004	0.0003	7290995	0.0798	274117	0.003	0	0.0873	0.0005	83027926	0.909212
STAR_mapping_matthews/Ma_Br_1_PE_combined	69674774	200	58854547	0.8447	10335025	0	10317174	14168	1669	2014	0.0058	0.0004	0.0003	6280174	0.0901	136560	0.002	0	0.062	0.0012	65134721	0.934839
STAR_mapping_matthews/Ma_Br_2_PE_combined	79391572	200	67395193	0.8489	12027083	0	12007354	15600	2020	2109	0.0058	0.0004	0.0003	6725267	0.0847	174998	0.0022	0	0.0629	0.0013	74120460	0.933606
STAR_mapping_matthews/Ma_Br_3_PE_combined	101927023	200	86248453	0.8462	15099433	0	15073407	21113	2111	2802	0.0063	0.0004	0.0003	8245931	0.0809	193216	0.0019	0	0.0698	0.0012	94494384	0.927079
STAR_mapping_matthews/Ma_FL_1_PE	69013290	200	59132457	0.8568	14693677	0	14677449	12861	1664	1703	0.0057	0.0003	0.0003	6014469	0.0871	250749	0.0036	0	0.0516	0.0008	65146926	0.943977
STAR_mapping_matthews/Ma_FL_2_PE	62331321	200	52725007	0.8459	12694078	0	12678711	11946	1756	1665	0.0056	0.0003	0.0003	5873160	0.0942	290263	0.0047	0	0.0543	0.0009	58598167	0.940108
STAR_mapping_matthews/Ma_FL_3_PE	45807741	200	38757070	0.8461	9569587	0	9561125	6472	1028	962	0.0059	0.0003	0.0004	3664976	0.08	119194	0.0026	0	0.0705	0.0008	42422046	0.926089
STAR_mapping_matthews/Ma_HL_1_PE	63703087	200	54281964	0.8521	13137318	0	13125013	10063	1198	1044	0.0056	0.0003	0.0004	4809386	0.0755	161473	0.0025	0	0.0689	0.001	59091350	0.927606
STAR_mapping_matthews/Ma_HL_2_PE	54674153	200	46536824	0.8512	10939115	0	10928445	8410	1174	1086	0.0057	0.0003	0.0004	4263259	0.078	180480	0.0033	0	0.0667	0.0009	50800083	0.929143
STAR_mapping_matthews/Ma_HL_3_PE	42407368	200	35871911	0.8459	8301161	0	8292542	6827	928	864	0.0058	0.0003	0.0004	3403629	0.0803	110018	0.0026	0	0.0704	0.0009	39275540	0.926149
STAR_mapping_matthews/Ma_HL_4_SE	254224507	100	190328661	0.7487	20526989	0	20510310	13936	2300	443	0.008	0.0003	0.0003	30897859	0.1215	606253	0.0024	0	0.1249	0.0025	221226520	0.870201
STAR_mapping_matthews/Ma_HL_5_SE	229737234	100	182296383	0.7935	21541453	0	21525822	13466	1821	344	0.007	0.0003	0.0003	25602211	0.1114	2225303	0.0097	0	0.083	0.0024	207898594	0.904941
STAR_mapping_matthews/Ma_ML_1_PE	52528588	200	43470107	0.8276	10493643	0	10482070	9055	1052	1466	0.0058	0.0003	0.0003	5243554	0.0998	547113	0.0104	0	0.0611	0.0011	48713661	0.927374
STAR_mapping_matthews/Ma_ML_2_PE	60012714	200	51197847	0.8531	12554215	0	12542534	8672	1408	1601	0.0057	0.0003	0.0003	5196779	0.0866	221841	0.0037	0	0.0557	0.0009	56394626	0.939711
STAR_mapping_matthews/Ma_ML_3_PE	45483497	200	39088350	0.8594	9665329	0	9656378	7072	935	944	0.0058	0.0003	0.0004	3527169	0.0775	158271	0.0035	0	0.0588	0.0008	42615519	0.936945
STAR_mapping_matthews/Ma_Rs_1_SE_combined	85726420	100	69417025	0.8098	7974107	0	7964773	8450	770	114	0.0062	0.0003	0.0003	8739163	0.1019	192714	0.0022	0	0.0843	0.0018	78156188	0.911693
STAR_mapping_matthews/Ma_Rs_2_SE_combined	100861075	100	77357704	0.767	8874661	0	8863366	10171	1026	98	0.0061	0.0003	0.0003	10814395	0.1072	237526	0.0024	0	0.1218	0.0016	88172099	0.874194
STAR_mapping_matthews/Ma_Rs_3_SE_combined	178492023	100	144065723	0.8071	16481599	0	16468191	11656	1568	184	0.0063	0.0003	0.0003	20329868	0.1139	509285	0.0029	0	0.0743	0.0018	164395591	0.921025
STAR_mapping_verily/CF1_S221_combined_PE	7168385	297	5502467	0.7676	2234572	0	2231616	1716	124	1116	0.0213	0.0004	0.0002	641657	0.0895	129281	0.018	0	0.1173	0.0075	6144124	0.857114
STAR_mapping_verily/CF2_S222_combined_PE	7794111	297	6185968	0.7937	2999040	0	2994654	2337	101	1948	0.0191	0.0004	0.0002	605928	0.0777	82175	0.0105	0	0.1143	0.0038	6791896	0.871414
STAR_mapping_verily/CF3_S223_combined_PE	8091990	297	5981347	0.7392	2254861	0	2251388	2049	143	1281	0.0233	0.0004	0.0002	785483	0.0971	106628	0.0132	0	0.1446	0.006	6766830	0.836238
STAR_mapping_verily/CF4_S224_combined_PE	7752191	297	6119791	0.7894	3137691	0	3133540	1926	90	2135	0.0214	0.0004	0.0002	544827	0.0703	78486	0.0101	0	0.1259	0.0043	6664618	0.859708
STAR_mapping_verily/CM1_S217_combined_PE	6272170	296	4546760	0.7249	1492599	0	1489709	1792	139	959	0.024	0.0005	0.0002	615316	0.0981	67324	0.0107	0	0.1589	0.0074	5162076	0.823013
STAR_mapping_verily/CM2_S218_combined_PE	5770919	297	4399037	0.7623	1413415	0	1410868	1604	163	780	0.0215	0.0005	0.0002	658905	0.1142	61400	0.0106	0	0.1082	0.0047	5057942	0.876453
STAR_mapping_verily/CM3_S219_combined_PE	9341065	297	6910361	0.7398	2064099	0	2060354	2292	234	1219	0.0228	0.0004	0.0002	1111847	0.119	86791	0.0093	0	0.1277	0.0042	8022208	0.858811
STAR_mapping_verily/CM4_S220_combined_PE	4382342	297	3303553	0.7538	1221517	0	1219249	1515	101	652	0.019	0.0004	0.0001	481938	0.11	60522	0.0138	0	0.1174	0.005	3785491	0.863805
STAR_mapping_verily/EP1_S233_combined_PE	5428348	297	3981531	0.7335	1191922	0	1189817	1201	207	697	0.0244	0.0004	0.0003	308313	0.0568	77412	0.0143	0	0.189	0.0065	4289844	0.790267
STAR_mapping_verily/EP2_S234_combined_PE	6137267	297	4690358	0.7642	1486128	0	1483176	1720	222	1010	0.0228	0.0004	0.0003	364990	0.0595	107859	0.0176	0	0.1511	0.0076	5055348	0.823713
STAR_mapping_verily/EP3_S235_combined_PE	7944126	297	5991688	0.7542	1894299	0	1891226	1761	197	1115	0.0236	0.0003	0.0003	442165	0.0557	136075	0.0171	0	0.1652	0.0078	6433853	0.809888
STAR_mapping_verily/EP4_S236_combined_PE	5066263	297	3866765	0.7632	1159037	0	1156646	1407	183	801	0.0226	0.0004	0.0003	291494	0.0575	68713	0.0136	0	0.1601	0.0056	4158259	0.820774
STAR_mapping_verily/EP5_S237_combined_PE	6993008	297	5476005	0.7831	1823321	0	1819627	2185	244	1265	0.0218	0.0003	0.0002	393722	0.0563	115007	0.0164	0	0.1376	0.0066	5869727	0.839371
STAR_mapping_verily/EP6_S238_combined_PE	5691250	297	4561218	0.8014	1517443	0	1514627	1484	183	1149	0.0212	0.0003	0.0002	307866	0.0541	87069	0.0153	0	0.1228	0.0063	4869084	0.855539
STAR_mapping_verily/EP7_S239_combined_PE	7706173	296	5811850	0.7542	1881125	0	1877668	2078	327	1052	0.0234	0.0004	0.0002	436230	0.0566	113541	0.0147	0	0.166	0.0084	6248080	0.810789
STAR_mapping_verily/EP8_S240_combined_PE	5735255	297	4418301	0.7704	1467900	0	1464972	1819	201	908	0.0225	0.0004	0.0003	335356	0.0585	82642	0.0144	0	0.1504	0.0063	4753657	0.828848
STAR_mapping_verily/L110_S184_combined_PE	4177348	296	3234897	0.7744	1150523	0	1148725	1180	74	544	0.0219	0.0003	0.0002	200628	0.048	14047	0.0034	0	0.1728	0.0014	3435525	0.822418
STAR_mapping_verily/L111_S185_combined_PE	9875474	297	8021950	0.8123	3060792	0	3054246	2895	268	3383	0.0229	0.0003	0.0003	500805	0.0507	29923	0.003	0	0.1326	0.0014	8522755	0.863022
STAR_mapping_verily/L113_S186_combined_PE	5117414	297	4184375	0.8177	1763324	0	1759507	1917	146	1754	0.0207	0.0003	0.0002	284470	0.0556	32116	0.0063	0	0.1174	0.003	4468845	0.873262
STAR_mapping_verily/L114_S187_combined_PE	7487304	296	6090879	0.8135	2200993	0	2197683	2019	175	1116	0.0227	0.0002	0.0002	354342	0.0473	22312	0.003	0	0.1347	0.0015	6445221	0.86082
STAR_mapping_verily/L11_S175_combined_PE	18958107	297	15440817	0.8145	5430872	0	5422523	4994	445	2910	0.0234	0.0002	0.0002	893537	0.0471	41326	0.0022	0	0.1353	0.0009	16334354	0.861603
STAR_mapping_verily/L12_S176_combined_PE	5194118	297	4207223	0.81	1688942	0	1686015	1499	115	1313	0.022	0.0002	0.0002	262905	0.0506	55106	0.0106	0	0.1242	0.0046	4470128	0.860613
STAR_mapping_verily/L13_S177_combined_PE	3430365	297	2734469	0.7971	977550	0	975968	925	81	576	0.0237	0.0003	0.0002	172405	0.0503	22165	0.0065	0	0.143	0.0032	2906874	0.847395
STAR_mapping_verily/L14_S178_combined_PE	6895628	297	5545431	0.8042	2359605	0	2354124	2017	224	3240	0.0206	0.0002	0.0002	404757	0.0587	74764	0.0108	0	0.122	0.0043	5950188	0.862893
STAR_mapping_verily/L15_S179_combined_PE	7710821	297	6414317	0.8319	2513948	0	2508324	2358	231	3035	0.0208	0.0002	0.0002	378525	0.0491	27317	0.0035	0	0.1141	0.0014	6792842	0.880949
STAR_mapping_verily/L16_S180_combined_PE	8322796	297	6733340	0.809	2133061	0	2129082	2724	290	965	0.0218	0.0004	0.0003	394762	0.0474	24654	0.003	0	0.1394	0.0011	7128102	0.856455
STAR_mapping_verily/L17_S181_combined_PE	6513016	297	5384134	0.8267	1791378	0	1787510	2538	385	945	0.0193	0.0003	0.0003	346856	0.0533	28040	0.0043	0	0.1143	0.0015	5730990	0.879929
STAR_mapping_verily/L18_S182_combined_PE	5535490	297	4461224	0.8059	1807083	0	1803862	1738	154	1329	0.0212	0.0003	0.0003	320934	0.058	54364	0.0098	0	0.122	0.0042	4782158	0.863909
STAR_mapping_verily/L19_S183_combined_PE	3962214	297	3156544	0.7967	1191961	0	1189899	1181	82	799	0.0234	0.0003	0.0002	199388	0.0503	12944	0.0033	0	0.1483	0.0015	3355932	0.846984
STAR_mapping_verily/L210_S196_combined_PE	9167742	297	7535878	0.822	2570532	0	2566804	2071	194	1463	0.0231	0.0002	0.0002	449584	0.049	24376	0.0027	0	0.1253	0.001	7985462	0.871039
STAR_mapping_verily/L211_S197_combined_PE	62921153	297	50123626	0.7966	17626986	0	17602307	13554	1102	10023	0.0235	0.0003	0.0002	3207922	0.051	411091	0.0065	0	0.1432	0.0027	53331548	0.847593
STAR_mapping_verily/L212_S198_combined_PE	6093998	296	4983466	0.8178	1829889	0	1827327	1623	131	808	0.021	0.0002	0.0002	331452	0.0544	38112	0.0063	0	0.1191	0.0025	5314918	0.872156
STAR_mapping_verily/L213_S199_combined_PE	8557853	297	6725421	0.7859	2757077	0	2752153	2199	321	2404	0.0226	0.0003	0.0002	542889	0.0634	163562	0.0191	0	0.1222	0.0094	7268310	0.849315
STAR_mapping_verily/L214_S200_combined_PE	7789387	297	6093282	0.7823	2156501	0	2153378	1876	117	1130	0.0215	0.0003	0.0002	471414	0.0605	160019	0.0205	0	0.129	0.0077	6564696	0.842774
STAR_mapping_verily/L215_S201_combined_PE	4404307	297	3341931	0.7588	1152373	0	1150472	887	92	922	0.0248	0.0002	0.0002	222146	0.0504	34080	0.0077	0	0.1793	0.0038	3564077	0.809225
STAR_mapping_verily/L21_S188_combined_PE	8413989	297	6594493	0.7838	2405991	0	2402557	1887	233	1314	0.0229	0.0003	0.0002	440534	0.0524	92200	0.011	0	0.1481	0.0049	7035027	0.836111
STAR_mapping_verily/L23_S189_combined_PE	8807934	297	7124418	0.8089	2649495	0	2646321	1604	213	1357	0.0222	0.0003	0.0002	457423	0.0519	59283	0.0067	0	0.1296	0.0029	7581841	0.860797
STAR_mapping_verily/L24_S190_combined_PE	7498808	297	5707019	0.7611	2000943	0	1997746	1702	116	1379	0.0236	0.0003	0.0002	406734	0.0542	117431	0.0157	0	0.1625	0.0065	6113753	0.815297
STAR_mapping_verily/L25_S191_combined_PE	6986808	297	5359620	0.7671	1791946	0	1788919	1828	303	896	0.0237	0.0003	0.0002	379517	0.0543	54450	0.0078	0	0.1677	0.003	5739137	0.821425
STAR_mapping_verily/L26_S192_combined_PE	8145613	297	6146350	0.7546	2157810	0	2153323	2252	245	1990	0.0229	0.0003	0.0002	454652	0.0558	156824	0.0193	0	0.1627	0.0076	6601002	0.810375
STAR_mapping_verily/L27_S193_combined_PE	7403129	297	5827490	0.7872	2089592	0	2086726	1829	95	942	0.0232	0.0003	0.0002	386621	0.0522	75858	0.0102	0	0.1459	0.0045	6214111	0.83939
STAR_mapping_verily/L28_S194_combined_PE	6893533	297	5376456	0.7799	1817328	0	1814883	1558	107	780	0.025	0.0003	0.0002	347721	0.0504	78611	0.0114	0	0.153	0.0052	5724177	0.830369
STAR_mapping_verily/L29_S195_combined_PE	5014383	296	3296095	0.6573	1106289	0	1104628	948	68	645	0.026	0.0002	0.0002	224330	0.0447	61892	0.0123	0	0.2778	0.0078	3520425	0.702065
STAR_mapping_verily/L315_S208_combined_PE	3485668	297	2773373	0.7957	1053252	0	1051041	1046	68	1097	0.0221	0.0003	0.0002	201338	0.0578	82130	0.0236	0	0.1129	0.0102	2974711	0.853412
STAR_mapping_verily/L31_S202_combined_PE	5249621	297	3824570	0.7285	1281788	0	1279051	1692	82	963	0.025	0.0003	0.0002	275406	0.0525	97206	0.0185	0	0.1915	0.009	4099976	0.781004
STAR_mapping_verily/L32_S203_combined_PE	9646538	297	7668008	0.7949	2804878	0	2798056	4342	213	2267	0.0215	0.0003	0.0002	602883	0.0625	237025	0.0246	0	0.1076	0.0105	8270891	0.857395
STAR_mapping_verily/L33_S204_combined_PE	7907447	297	6323172	0.7996	2432809	0	2428649	2439	183	1538	0.0206	0.0003	0.0002	472753	0.0598	206844	0.0262	0	0.1045	0.01	6795925	0.859434
STAR_mapping_verily/L34_S206_combined_PE	3929186	296	2702046	0.6877	841832	0	840465	915	68	384	0.0271	0.0003	0.0002	186436	0.0474	27157	0.0069	0	0.2533	0.0047	2888482	0.735135
STAR_mapping_verily/L35_S205_combined_PE	6131245	297	4734504	0.7722	1673577	0	1671078	1438	130	931	0.0241	0.0003	0.0002	358590	0.0585	117854	0.0192	0	0.1402	0.0099	5093094	0.830679
STAR_mapping_verily/L37_S207_combined_PE	8484682	297	6646083	0.7833	2520932	0	2516204	2334	116	2278	0.0219	0.0003	0.0002	508497	0.0599	259130	0.0305	0	0.1146	0.0116	7154580	0.843235
STAR_mapping_verily/L41_S209_combined_PE	4771367	296	3646620	0.7643	1284700	0	1282595	1254	111	740	0.0239	0.0003	0.0002	242601	0.0508	85206	0.0179	0	0.1574	0.0096	3889221	0.815117
STAR_mapping_verily/L42_S210_combined_PE	6457402	297	5019425	0.7773	1735831	0	1733007	1502	152	1170	0.0224	0.0003	0.0002	395489	0.0612	138821	0.0215	0	0.1308	0.0091	5414914	0.838559
STAR_mapping_verily/L43_S213_combined_PE	7078252	297	5289918	0.7473	1649348	0	1646528	1705	204	911	0.023	0.0003	0.0002	493922	0.0698	190419	0.0269	0	0.1433	0.0126	5783840	0.817128
STAR_mapping_verily/L44_S214_combined_PE	8003395	297	6338110	0.7919	2256685	0	2252466	2109	182	1928	0.0216	0.0003	0.0002	448003	0.056	158074	0.0198	0	0.1244	0.008	6786113	0.847904
STAR_mapping_verily/L45_S215_combined_PE	7037977	297	5559490	0.7899	1971191	0	1967783	1851	142	1415	0.022	0.0003	0.0002	441266	0.0627	128798	0.0183	0	0.1207	0.0083	6000756	0.852625
STAR_mapping_verily/L46_S216_combined_PE	6202218	297	5039151	0.8125	1861034	0	1858287	1419	141	1187	0.0223	0.0003	0.0002	318229	0.0513	86607	0.014	0	0.1155	0.0067	5357380	0.863785
STAR_mapping_verily/L47_S211_combined_PE	6524601	297	5030677	0.771	1669394	0	1666740	1578	141	935	0.0223	0.0003	0.0002	415647	0.0637	153479	0.0235	0	0.1319	0.0099	5446324	0.834737
STAR_mapping_verily/L48_S212_combined_PE	8111147	297	6400897	0.7891	2185802	0	2182410	1847	177	1368	0.0202	0.0003	0.0002	584863	0.0721	217131	0.0268	0	0.1025	0.0095	6985760	0.861254
STAR_mapping_verily/LP1_S249_combined_PE	4741895	297	3681379	0.7764	1459100	0	1457111	1305	144	540	0.0244	0.0003	0.0003	281480	0.0594	27653	0.0058	0	0.1554	0.003	3962859	0.835712
STAR_mapping_verily/LP2_S250_combined_PE	7185206	296	5380720	0.7489	2159101	0	2156026	2130	224	721	0.0238	0.0003	0.0002	407311	0.0567	20984	0.0029	0	0.19	0.0015	5788031	0.805548
STAR_mapping_verily/LP3_S251_combined_PE	6314820	297	4969824	0.787	2188106	0	2184785	2224	143	954	0.0199	0.0003	0.0003	487084	0.0771	100782	0.016	0	0.1142	0.0057	5456908	0.864143
STAR_mapping_verily/LP4_S252_combined_PE	8603517	297	6493286	0.7547	2644575	0	2642157	1321	185	912	0.0238	0.0003	0.0002	559678	0.0651	87305	0.0101	0	0.1652	0.0049	7052964	0.819777
STAR_mapping_verily/LP5_S253_combined_PE	10691249	297	8322221	0.7784	3563686	0	3557755	3877	165	1889	0.0219	0.0003	0.0002	720790	0.0674	91784	0.0086	0	0.1415	0.0041	9043011	0.845833
STAR_mapping_verily/LP6_S254_combined_PE	11689069	297	9174809	0.7849	4089900	0	4084757	2452	604	2087	0.0204	0.0004	0.0002	859077	0.0735	158386	0.0135	0	0.1235	0.0046	10033886	0.858399
STAR_mapping_verily/LP7_S255_combined_PE	9334933	297	7492377	0.8026	3234233	0	3229079	3490	260	1404	0.0202	0.0004	0.0002	623038	0.0667	81172	0.0087	0	0.1186	0.0033	8115415	0.86936
STAR_mapping_verily/LP8_S256_combined_PE	7486751	296	5729667	0.7653	2474846	0	2471445	2305	230	866	0.0224	0.0003	0.0002	479672	0.0641	88135	0.0118	0	0.1527	0.0062	6209339	0.829377
STAR_mapping_verily/M1_S257_combined_PE	7542852	297	5600011	0.7424	3613610	0	3611019	1640	161	790	0.0218	0.0004	0.0003	328981	0.0436	118404	0.0157	0	0.1917	0.0066	5928992	0.786041
STAR_mapping_verily/M2_S258_combined_PE	8779424	297	6779622	0.7722	4838705	0	4835904	1522	240	1039	0.0203	0.0004	0.0004	411643	0.0469	135631	0.0154	0	0.1596	0.0058	7191265	0.819104
STAR_mapping_verily/M3_S259_combined_PE	6096312	297	4479335	0.7348	2994711	0	2993112	759	118	722	0.022	0.0004	0.0003	283229	0.0465	104676	0.0172	0	0.1943	0.0073	4762564	0.781221
STAR_mapping_verily/M4_S260_combined_PE	9212409	297	7173615	0.7787	5442694	0	5439855	1558	114	1167	0.02	0.0003	0.0003	413368	0.0449	150501	0.0163	0	0.154	0.0061	7586983	0.823561
STAR_mapping_verily/MP1_S241_combined_PE	8059750	297	6441607	0.7992	2139235	0	2134821	2477	282	1655	0.0204	0.0003	0.0003	465297	0.0577	155958	0.0194	0	0.1167	0.007	6906904	0.856963
STAR_mapping_verily/MP2_S242_combined_PE	7154788	296	5410205	0.7562	1763087	0	1759582	1958	334	1213	0.0237	0.0003	0.0002	407309	0.0569	96524	0.0135	0	0.1665	0.0069	5817514	0.813094
STAR_mapping_verily/MP3_S243_combined_PE	9380084	297	7556179	0.8056	2816172	0	2809918	4383	230	1641	0.0197	0.0004	0.0003	614846	0.0655	40961	0.0044	0	0.1231	0.0014	8171025	0.871104
STAR_mapping_verily/MP4_S244_combined_PE	7227225	297	5521524	0.764	1766777	0	1763247	2137	374	1019	0.0226	0.0004	0.0003	482011	0.0667	33668	0.0047	0	0.1626	0.002	6003535	0.830683
STAR_mapping_verily/MP5_S245_combined_PE	7592143	297	5990051	0.789	2068168	0	2063461	2632	275	1800	0.0202	0.0004	0.0003	506384	0.0667	161751	0.0213	0	0.1154	0.0076	6496435	0.855679
STAR_mapping_verily/MP6_S246_combined_PE	7105346	297	5648816	0.795	1953103	0	1948794	2373	210	1726	0.0211	0.0004	0.0002	429708	0.0605	107439	0.0151	0	0.1233	0.0061	6078524	0.855486
STAR_mapping_verily/MP7_S247_combined_PE	6222125	297	5044352	0.8107	1832942	0	1829509	1566	243	1624	0.0187	0.0004	0.0003	383623	0.0617	62827	0.0101	0	0.1139	0.0036	5427975	0.872367
STAR_mapping_verily/MP8_S248_combined_PE	10782027	297	8614513	0.799	2799572	0	2795579	2125	315	1553	0.0216	0.0004	0.0003	597890	0.0555	62766	0.0058	0	0.1376	0.0022	9212403	0.854422
STAR_mapping_verily/O1_S225_combined_PE	7254378	297	5649273	0.7787	2283687	0	2278546	2820	387	1934	0.0231	0.0003	0.0002	412664	0.0569	59376	0.0082	0	0.1523	0.0039	6061937	0.835625
STAR_mapping_verily/O2_S226_combined_PE	6151674	297	4713389	0.7662	1980262	0	1975367	3551	178	1166	0.0234	0.0003	0.0002	364741	0.0593	70168	0.0114	0	0.1574	0.0057	5078130	0.825488
STAR_mapping_verily/O3_S227_combined_PE	5872133	297	4654460	0.7926	2004847	0	1999671	3084	383	1709	0.0227	0.0003	0.0002	349121	0.0595	60665	0.0103	0	0.1327	0.0048	5003581	0.852089
STAR_mapping_verily/O4_S228_combined_PE	6548113	296	4731827	0.7226	2020763	0	2016330	2718	166	1549	0.0242	0.0003	0.0002	406076	0.062	115014	0.0176	0	0.1868	0.011	5137903	0.784639
STAR_mapping_verily/T1_S229_combined_PE	10189035	297	7889264	0.7743	2873160	0	2864840	6169	429	1722	0.0246	0.0003	0.0002	453937	0.0446	38522	0.0038	0	0.1758	0.0015	8343201	0.818841
STAR_mapping_verily/T2_S230_combined_PE	6636702	297	5172956	0.7794	1885455	0	1880174	3757	295	1229	0.0238	0.0003	0.0002	347552	0.0524	92856	0.014	0	0.1481	0.0061	5520508	0.831815
STAR_mapping_verily/T3_S231_combined_PE	7249667	296	5580393	0.7697	2056247	0	2050663	4226	259	1099	0.0243	0.0003	0.0002	315996	0.0436	32351	0.0045	0	0.1801	0.0021	5896389	0.813332
STAR_mapping_verily/T4_S232_combined_PE	895285	297	690350	0.7711	276013	0	275370	489	39	115	0.021	0.0003	0.0002	48906	0.0546	16428	0.0183	0	0.1494	0.0065	739256	0.825721

## Sheet: Splice junction reads 1st pass
ID	Number of input reads	Total reads crossig junctions	Total %	Uniquely mapped reads crossing junctions	Unique %	Multi mapped reads crossing junctions	Multi %
STAR_mapping_akbari/11356	14451789	370829	0.0256597	308770	0.0213655	62059	0.00429421
STAR_mapping_akbari/11356_PE	27609616	4011018	0.145276	3619148	0.131083	391870	0.0141932
STAR_mapping_akbari/11357	15120717	1064513	0.070401	758648	0.0501728	305865	0.0202282
STAR_mapping_akbari/11357_PE	17358765	6178378	0.355923	5577778	0.321323	600600	0.0345992
STAR_mapping_akbari/11358	16267418	427740	0.0262943	342381	0.021047	85359	0.00524724
STAR_mapping_akbari/11359	15431793	388994	0.0252073	283895	0.0183968	105099	0.00681055
STAR_mapping_akbari/11360	16296342	449663	0.0275929	381199	0.0233917	68464	0.00420119
STAR_mapping_akbari/11360_PE	17946010	2724595	0.151822	2449026	0.136466	275569	0.0153554
STAR_mapping_akbari/11361	15559497	478012	0.0307216	392215	0.0252074	85797	0.00551412
STAR_mapping_akbari/11361_PE	27808255	5038132	0.181174	4544519	0.163423	493613	0.0177506
STAR_mapping_akbari/11362	14203293	357520	0.0251716	300573	0.0211622	56947	0.00400942
STAR_mapping_akbari/11363	16200002	386034	0.0238293	321898	0.0198702	64136	0.00395901
STAR_mapping_akbari/11507	18156752	517594	0.028507	436307	0.02403	81287	0.00447696
STAR_mapping_akbari/11508	19833726	517485	0.0260912	435404	0.0219527	82081	0.00413846
STAR_mapping_akbari/11509	18643531	415221	0.0222716	346385	0.0185794	68836	0.00369222
STAR_mapping_akbari/11511	15304578	434910	0.028417	363715	0.0237651	71195	0.00465188
STAR_mapping_akbari/11512	24541676	595858	0.0242794	499102	0.0203369	96756	0.00394252
STAR_mapping_akbari/11513	22492738	498758	0.0221742	418228	0.0185939	80530	0.00358027
STAR_mapping_akbari/11514	21540846	624599	0.028996	533819	0.0247817	90780	0.00421432
STAR_mapping_akbari/11515	21241462	615317	0.0289677	523258	0.0246338	92059	0.00433393
STAR_mapping_akbari/11666	17596775	321325	0.0182604	269641	0.0153233	51684	0.00293713
STAR_mapping_akbari/11724	16682785	442980	0.0265531	370194	0.0221902	72786	0.00436294
STAR_mapping_akbari/11725	18152691	448450	0.0247043	369959	0.0203804	78491	0.00432393
STAR_mapping_akbari/11772	25635504	625530	0.0244009	520081	0.0202875	105449	0.0041134
STAR_mapping_akbari/11773	27670629	679180	0.0245452	564325	0.0203944	114855	0.00415079
STAR_mapping_akbari/11774	26342693	665170	0.0252506	545497	0.0207077	119673	0.00454293
STAR_mapping_akbari/11775	26337911	787324	0.0298932	647856	0.0245979	139468	0.00529533
STAR_mapping_akbari/11776	24276930	641433	0.0264215	530161	0.0218381	111272	0.00458345
STAR_mapping_akbari/11777	22445356	617953	0.0275314	511033	0.0227679	106920	0.00476357
STAR_mapping_akbari/11780	24949298	604392	0.0242248	468811	0.0187905	135581	0.00543426
STAR_mapping_akbari/11781	26852839	510058	0.0189946	401624	0.0149565	108434	0.00403808
STAR_mapping_akbari/11782	22008009	612542	0.0278327	505762	0.0229808	106780	0.00485187
STAR_mapping_akbari/11783	23684423	606767	0.0256188	500914	0.0211495	105853	0.00446931
STAR_mapping_akbari/11784	25096500	626766	0.0249742	523500	0.0208595	103266	0.00411476
STAR_mapping_akbari/12072	24713472	431510	0.0174605	355263	0.0143753	76247	0.00308524
STAR_mapping_akbari/12073	28102436	678549	0.0241456	565781	0.0201328	112768	0.00401275
STAR_mapping_akbari/12074	28976860	755369	0.026068	629182	0.0217133	126187	0.00435475
STAR_mapping_akbari/12105	26933397	674061	0.025027	557741	0.0207082	116320	0.0043188
STAR_mapping_akbari/12106	27590280	710936	0.0257676	586859	0.0212705	124077	0.00449713
STAR_mapping_akbari/12107	28712683	886569	0.0308773	725795	0.0252779	160774	0.00559941
STAR_mapping_akbari/12170	26442329	676298	0.0255763	567359	0.0214565	108939	0.00411987
STAR_mapping_akbari/12171	23845042	619720	0.0259895	514580	0.0215802	105140	0.0044093
STAR_mapping_akbari/12172	26287296	658334	0.0250438	551962	0.0209973	106372	0.00404652
STAR_mapping_akbari/12173	25839502	678361	0.0262529	576243	0.0223009	102118	0.00395201
STAR_mapping_akbari/12174	24709654	747209	0.0302396	630972	0.0255354	116237	0.00470411
STAR_mapping_akbari/12175	26026599	723556	0.0278006	602424	0.0231465	121132	0.00465416
STAR_mapping_matthews/Fe_An_BF_1_SE_combined	148890949	14931593	0.100285	13083467	0.0878728	1848126	0.0124126
STAR_mapping_matthews/Fe_An_BF_2_SE	66850110	7397268	0.110655	6494789	0.0971545	902479	0.0135
STAR_mapping_matthews/Fe_An_BF_3_SE	97562716	9482851	0.0971975	8342868	0.0855129	1139983	0.0116846
STAR_mapping_matthews/Fe_An_BF_4_SE	88890094	7991047	0.0898981	7042368	0.0792256	948679	0.0106725
STAR_mapping_matthews/Fe_An_O_1_SE	104001270	10816380	0.104002	9371199	0.0901066	1445181	0.0138958
STAR_mapping_matthews/Fe_An_O_2_SE	82219610	8315599	0.101139	7252068	0.0882036	1063531	0.0129352
STAR_mapping_matthews/Fe_An_O_3_SE	86677045	7914755	0.0913132	6854746	0.0790838	1060009	0.0122294
STAR_mapping_matthews/Fe_An_O_4_SE	113120307	11332861	0.100184	9816174	0.0867764	1516687	0.0134077
STAR_mapping_matthews/Fe_An_SF_1_PE_combined	44790494	7136816	0.159338	6550560	0.146249	586256	0.0130888
STAR_mapping_matthews/Fe_An_SF_2_PE_combined	45749073	9048565	0.197787	8368074	0.182912	680491	0.0148744
STAR_mapping_matthews/Fe_An_SF_3_PE_combined	47934956	9540585	0.199032	8837467	0.184364	703118	0.0146682
STAR_mapping_matthews/Fe_An_SF_4_PE_combined	41360150	8216527	0.198658	7606180	0.183901	610347	0.0147569
STAR_mapping_matthews/Fe_An_SF_5_SE_combined	154866358	14884885	0.0961144	13045562	0.0842375	1839323	0.0118768
STAR_mapping_matthews/Fe_An_SF_6_SE	132088629	13184328	0.0998143	11580096	0.0876691	1604232	0.0121451
STAR_mapping_matthews/Fe_An_SF_7_SE	103980894	10861036	0.104452	9531194	0.0916629	1329842	0.0127893
STAR_mapping_matthews/Fe_An_SF_8_SE	93334771	8466539	0.0907115	7443039	0.0797456	1023500	0.0109659
STAR_mapping_matthews/Fe_At_O_1_PE	71585020	16194437	0.226227	14809920	0.206886	1384517	0.0193409
STAR_mapping_matthews/Fe_At_O_2_PE	64737783	15229676	0.235252	13898049	0.214682	1331627	0.0205695
STAR_mapping_matthews/Fe_At_O_3_PE	79305468	18573406	0.234201	16938522	0.213586	1634884	0.020615
STAR_mapping_matthews/Fe_At_O_4_PE	63782286	15258231	0.239224	13908207	0.218058	1350024	0.0211661
STAR_mapping_matthews/Fe_At_O_5_SE	42154267	5306698	0.125888	4627314	0.109771	679384	0.0161166
STAR_mapping_matthews/Fe_At_O_6_SE	90179832	11700808	0.12975	10309185	0.114318	1391623	0.0154316
STAR_mapping_matthews/Fe_At_O_7_SE	72367363	8956872	0.123769	7853559	0.108523	1103313	0.015246
STAR_mapping_matthews/Fe_At_SF_1_SE	49442618	6193374	0.125264	5365048	0.108511	828326	0.0167533
STAR_mapping_matthews/Fe_At_SF_2_SE	76330418	10006346	0.131093	8684823	0.113779	1321523	0.0173132
STAR_mapping_matthews/Fe_At_SF_3_SE	53945497	6895287	0.12782	5984465	0.110935	910822	0.0168841
STAR_mapping_matthews/Fe_Br_BF_1_SE	72746331	6620657	0.0910102	5816909	0.0799615	803748	0.0110486
STAR_mapping_matthews/Fe_Br_BF_2_SE	94167151	8340907	0.0885755	7337377	0.0779186	1003530	0.0106569
STAR_mapping_matthews/Fe_Br_BF_3_SE	118177700	10351629	0.0875938	9176936	0.0776537	1174693	0.00994006
STAR_mapping_matthews/Fe_Br_BF_4_SE	75086761	7167233	0.0954527	6320688	0.0841785	846545	0.0112742
STAR_mapping_matthews/Fe_Br_O_1_SE	89816099	8909093	0.0991926	7848759	0.087387	1060334	0.0118056
STAR_mapping_matthews/Fe_Br_O_2_SE	75503229	7261228	0.0961711	6381269	0.0845165	879959	0.0116546
STAR_mapping_matthews/Fe_Br_O_3_SE	75414215	7292455	0.0966987	6428996	0.0852491	863459	0.0114496
STAR_mapping_matthews/Fe_Br_O_4_SE	115251542	10692038	0.0927713	9433237	0.0818491	1258801	0.0109222
STAR_mapping_matthews/Fe_Br_SF_1_PE	104210613	14427443	0.138445	12826463	0.123082	1600980	0.0153629
STAR_mapping_matthews/Fe_Br_SF_2_PE	154462270	26750166	0.173183	24403811	0.157992	2346355	0.0151905
STAR_mapping_matthews/Fe_Br_SF_3_PE	175522701	29461879	0.167852	26831396	0.152866	2630483	0.0149866
STAR_mapping_matthews/Fe_Br_SF_4_PE	36901845	7470331	0.202438	6825780	0.184971	644551	0.0174666
STAR_mapping_matthews/Fe_Br_SF_5_SE	125693606	12181220	0.096912	10675630	0.0849338	1505590	0.0119783
STAR_mapping_matthews/Fe_Br_SF_6_SE	126435290	11895554	0.0940841	10463099	0.0827546	1432455	0.0113296
STAR_mapping_matthews/Fe_Br_SF_7_SE	77161548	6810365	0.0882611	6028552	0.078129	781813	0.0101322
STAR_mapping_matthews/Fe_Br_SF_8_SE	57297068	5654526	0.0986879	4991677	0.0871192	662849	0.0115686
STAR_mapping_matthews/Fe_FL_O_1_SE	119438728	12472891	0.104429	11185269	0.0936486	1287622	0.0107806
STAR_mapping_matthews/Fe_FL_O_2_PE	24434428	4614002	0.188832	4300942	0.17602	313060	0.0128122
STAR_mapping_matthews/Fe_FL_O_3_PE	69468704	15827949	0.227843	14742976	0.212225	1084973	0.0156182
STAR_mapping_matthews/Fe_FL_O_4_PE	71746286	15208017	0.211969	14172219	0.197532	1035798	0.014437
STAR_mapping_matthews/Fe_FL_O_5_PE	48882538	10471707	0.214222	9725292	0.198952	746415	0.0152696
STAR_mapping_matthews/Fe_FL_O_6_SE	138381748	14217092	0.102738	12751165	0.0921448	1465927	0.0105934
STAR_mapping_matthews/Fe_FL_O_7_SE	105477311	10343674	0.0980654	9269582	0.0878822	1074092	0.0101832
STAR_mapping_matthews/Fe_FL_SF_1_SE	55775228	5179894	0.0928709	4630983	0.0830294	548911	0.00984148
STAR_mapping_matthews/Fe_FL_SF_2_SE	107119927	10365198	0.0967626	9289454	0.0867201	1075744	0.0100424
STAR_mapping_matthews/Fe_FL_SF_3_SE	133341274	12757754	0.0956775	11376541	0.085319	1381213	0.0103585
STAR_mapping_matthews/Fe_HL_BF_1_SE	57703024	6510138	0.112821	5797191	0.100466	712947	0.0123555
STAR_mapping_matthews/Fe_HL_BF_2_SE	83221116	9346125	0.112305	8333014	0.100131	1013111	0.0121737
STAR_mapping_matthews/Fe_HL_BF_3_SE	66583788	7381901	0.110866	6576706	0.0987734	805195	0.012093
STAR_mapping_matthews/Fe_HL_BF_4_SE	125626294	14028292	0.111667	12517316	0.0996393	1510976	0.0120275
STAR_mapping_matthews/Fe_HL_O_1_PE	70133216	14423877	0.205664	13426844	0.191448	997033	0.0142163
STAR_mapping_matthews/Fe_HL_O_2_PE	98248351	24577320	0.250155	22974995	0.233846	1602325	0.0163089
STAR_mapping_matthews/Fe_HL_O_3_PE	54286426	10597275	0.19521	9854076	0.18152	743199	0.0136903
STAR_mapping_matthews/Fe_HL_O_4_PE	90419009	19636111	0.217168	18241494	0.201744	1394617	0.0154239
STAR_mapping_matthews/Fe_HL_O_5_PE	65436970	13227620	0.202143	12295602	0.1879	932018	0.014243
STAR_mapping_matthews/Fe_HL_O_6_SE	232004081	24286156	0.10468	21755612	0.0937725	2530544	0.0109073
STAR_mapping_matthews/Fe_HL_O_7_SE	246753820	25417374	0.103007	22664178	0.0918494	2753196	0.0111577
STAR_mapping_matthews/Fe_HL_O_8_SE	69281726	6978579	0.100728	6269620	0.0904946	708959	0.010233
STAR_mapping_matthews/Fe_HL_SF_1_SE	258051803	25331456	0.0981642	22594449	0.0875578	2737007	0.0106064
STAR_mapping_matthews/Fe_HL_SF_2_SE	90228079	10215622	0.11322	9102961	0.100888	1112661	0.0123316
STAR_mapping_matthews/Fe_HL_SF_3_SE	71049133	7983127	0.112361	7120710	0.100222	862417	0.0121383
STAR_mapping_matthews/Fe_HL_SF_4_SE	81721021	9221259	0.112838	8261873	0.101099	959386	0.0117398
STAR_mapping_matthews/Fe_HL_SF_5_SE	50133134	5282804	0.105375	4708047	0.0939109	574757	0.0114646
STAR_mapping_matthews/Fe_HL_SF_6_SE	213760716	23954709	0.112063	21357486	0.0999131	2597223	0.0121501
STAR_mapping_matthews/Fe_ML_O_1_SE	106629343	10171843	0.0953944	9115055	0.0854836	1056788	0.00991086
STAR_mapping_matthews/Fe_ML_O_2_PE	137752782	28941255	0.210096	27005450	0.196043	1935805	0.0140527
STAR_mapping_matthews/Fe_ML_O_3_PE	35952983	8280945	0.230327	7729337	0.214985	551608	0.0153425
STAR_mapping_matthews/Fe_ML_O_4_PE	76334902	16371529	0.21447	15271189	0.200055	1100340	0.0144146
STAR_mapping_matthews/Fe_ML_O_5_SE	88325931	7977731	0.0903215	7182358	0.0813165	795373	0.00900498
STAR_mapping_matthews/Fe_ML_O_6_SE	76434505	8240865	0.107816	7399889	0.0968135	840976	0.0110026
STAR_mapping_matthews/Fe_ML_O_7_PE	58015686	12986085	0.223837	12113023	0.208789	873062	0.0150487
STAR_mapping_matthews/Fe_ML_SF_1_SE	49152020	4680265	0.0952202	4186345	0.0851714	493920	0.0100488
STAR_mapping_matthews/Fe_ML_SF_2_SE	84000228	8327209	0.0991332	7454380	0.0887424	872829	0.0103908
STAR_mapping_matthews/Fe_ML_SF_3_SE	105681822	10723336	0.101468	9624020	0.091066	1099316	0.0104021
STAR_mapping_matthews/Fe_Os_SF_1_PE	48522810	10150443	0.209189	9167227	0.188926	983216	0.020263
STAR_mapping_matthews/Fe_Os_SF_2_PE	36922708	7804795	0.211382	7056923	0.191127	747872	0.0202551
STAR_mapping_matthews/Fe_Os_SF_3_PE	44471149	8468168	0.190419	7683111	0.172766	785057	0.0176532
STAR_mapping_matthews/Fe_Os_SF_4_PE	78111264	15638133	0.200203	14165807	0.181354	1472326	0.0188491
STAR_mapping_matthews/Fe_Os_SF_5_PE	179175202	38784579	0.216462	35276135	0.196881	3508444	0.0195811
STAR_mapping_matthews/Fe_Ov_O_1_PE	59264731	15803035	0.266652	14443644	0.243714	1359391	0.0229376
STAR_mapping_matthews/Fe_Ov_O_2_PE	31930993	8129586	0.254599	7391094	0.231471	738492	0.0231277
STAR_mapping_matthews/Fe_Ov_O_3_PE	49124005	11945089	0.243162	10841954	0.220706	1103135	0.0224561
STAR_mapping_matthews/Fe_Ov_O_4_PE	140590581	35289296	0.251008	32019912	0.227753	3269384	0.0232546
STAR_mapping_matthews/Fe_Ov_SF_1_PE_combined	102452857	25885189	0.252655	23531513	0.229681	2353676	0.0229733
STAR_mapping_matthews/Fe_Ov_SF_2_PE_combined	112313760	28963699	0.257882	26447398	0.235478	2516301	0.0224042
STAR_mapping_matthews/Fe_Ov_SF_3_PE_combined	71980683	16851857	0.234116	15287695	0.212386	1564162	0.0217303
STAR_mapping_matthews/Fe_Pa_SF_1_PE	115740756	23162443	0.200123	21189219	0.183075	1973224	0.0170487
STAR_mapping_matthews/Fe_Pa_SF_2_PE	25509930	4573477	0.179282	4184544	0.164036	388933	0.0152463
STAR_mapping_matthews/Fe_Pa_SF_3_PE	32994995	5509159	0.16697	5043925	0.152869	465234	0.0141001
STAR_mapping_matthews/Fe_Pa_SF_4_PE	132793187	26452759	0.199203	24265396	0.182731	2187363	0.016472
STAR_mapping_matthews/Fe_Rs_BF_1_SE	97031527	8671439	0.0893672	7637919	0.0787158	1033520	0.0106514
STAR_mapping_matthews/Fe_Rs_BF_2_SE	89928369	9702689	0.107894	8603663	0.0956724	1099026	0.0122211
STAR_mapping_matthews/Fe_Rs_BF_3_SE	99502681	10043102	0.100933	8902060	0.0894655	1141042	0.0114674
STAR_mapping_matthews/Fe_Rs_SF_1_SE	115771444	11188621	0.096644	9893791	0.0854597	1294830	0.0111844
STAR_mapping_matthews/Fe_Rs_SF_2_SE	57923066	6594675	0.113852	5840812	0.100837	753863	0.0130149
STAR_mapping_matthews/Fe_Rs_SF_3_SE	87611454	9606362	0.109647	8500882	0.0970293	1105480	0.012618
STAR_mapping_matthews/Ma_An_1_PE_combined	90506823	17191278	0.189945	15790869	0.174472	1400409	0.015473
STAR_mapping_matthews/Ma_An_2_PE_combined	109546909	20779296	0.189684	19078691	0.17416	1700605	0.015524
STAR_mapping_matthews/Ma_An_3_PE_combined	94952039	18339383	0.193144	16841333	0.177367	1498050	0.0157769
STAR_mapping_matthews/Ma_AT_1_PE_combined	140111832	67205741	0.479658	60338214	0.430643	6867527	0.0490146
STAR_mapping_matthews/Ma_AT_2_PE_combined	99234920	54218922	0.546369	48386275	0.487593	5832647	0.0587762
STAR_mapping_matthews/Ma_AT_3_PE_combined	91318564	45753471	0.501031	40821799	0.447026	4931672	0.0540051
STAR_mapping_matthews/Ma_Br_1_PE_combined	69674774	11308448	0.162303	10269456	0.147391	1038992	0.014912
STAR_mapping_matthews/Ma_Br_2_PE_combined	79391572	13198737	0.166249	12003551	0.151194	1195186	0.0150543
STAR_mapping_matthews/Ma_Br_3_PE_combined	101927023	16562148	0.16249	15040978	0.147566	1521170	0.0149241
STAR_mapping_matthews/Ma_FL_1_PE	69013290	15788366	0.228773	14669213	0.212556	1119153	0.0162165
STAR_mapping_matthews/Ma_FL_2_PE	62331321	13618687	0.218489	12643651	0.202846	975036	0.0156428
STAR_mapping_matthews/Ma_FL_3_PE	45807741	9975851	0.217777	9247916	0.201885	727935	0.0158911
STAR_mapping_matthews/Ma_HL_1_PE	63703087	12881714	0.202215	11865863	0.186268	1015851	0.0159467
STAR_mapping_matthews/Ma_HL_2_PE	54674153	11220892	0.205232	10351960	0.189339	868932	0.0158929
STAR_mapping_matthews/Ma_HL_3_PE	42407368	8534966	0.201261	7882577	0.185878	652389	0.0153839
STAR_mapping_matthews/Ma_HL_4_SE	254224507	23027010	0.0905775	20526935	0.0807433	2500075	0.00983412
STAR_mapping_matthews/Ma_HL_5_SE	229737234	24047575	0.104674	21541430	0.0937655	2506145	0.0109087
STAR_mapping_matthews/Ma_ML_1_PE	52528588	11215424	0.213511	10403817	0.19806	811607	0.0154508
STAR_mapping_matthews/Ma_ML_2_PE	60012714	13442752	0.223998	12490193	0.208126	952559	0.0158726
STAR_mapping_matthews/Ma_ML_3_PE	45483497	10306016	0.226588	9574198	0.210498	731818	0.0160897
STAR_mapping_matthews/Ma_Rs_1_SE_combined	85726420	8919722	0.104049	7974095	0.0930179	945627	0.0110308
STAR_mapping_matthews/Ma_Rs_2_SE_combined	100861075	9946935	0.0986202	8874642	0.0879888	1072293	0.0106314
STAR_mapping_matthews/Ma_Rs_3_SE_combined	178492023	18453020	0.103383	16481566	0.0923378	1971454	0.0110451
STAR_mapping_verily/CF1_S221_combined_PE	7168385	2322228	0.323954	2121547	0.295959	200681	0.0279953
STAR_mapping_verily/CF2_S222_combined_PE	7794111	2999818	0.384883	2747613	0.352524	252205	0.0323584
STAR_mapping_verily/CF3_S223_combined_PE	8091990	2393863	0.295831	2175177	0.268806	218686	0.027025
STAR_mapping_verily/CF4_S224_combined_PE	7752191	3195517	0.412208	2960938	0.381949	234579	0.0302597
STAR_mapping_verily/CM1_S217_combined_PE	6272170	1571878	0.250612	1436343	0.229003	135535	0.0216089
STAR_mapping_verily/CM2_S218_combined_PE	5770919	1501729	0.260224	1353369	0.234515	148360	0.0257082
STAR_mapping_verily/CM3_S219_combined_PE	9341065	2200077	0.235527	1992262	0.21328	207815	0.0222475
STAR_mapping_verily/CM4_S220_combined_PE	4382342	1204781	0.274917	1084781	0.247535	120000	0.0273826
STAR_mapping_verily/EP1_S233_combined_PE	5428348	1257602	0.231673	1161587	0.213985	96015	0.0176877
STAR_mapping_verily/EP2_S234_combined_PE	6137267	1553796	0.253174	1435076	0.23383	118720	0.0193441
STAR_mapping_verily/EP3_S235_combined_PE	7944126	1982670	0.249577	1831510	0.230549	151160	0.0190279
STAR_mapping_verily/EP4_S236_combined_PE	5066263	1221485	0.241102	1119849	0.22104	101636	0.0200613
STAR_mapping_verily/EP5_S237_combined_PE	6993008	1890045	0.270276	1746513	0.249751	143532	0.0205251
STAR_mapping_verily/EP6_S238_combined_PE	5691250	1559487	0.274015	1443471	0.25363	116016	0.020385
STAR_mapping_verily/EP7_S239_combined_PE	7706173	1952803	0.253408	1802401	0.233891	150402	0.0195171
STAR_mapping_verily/EP8_S240_combined_PE	5735255	1539048	0.268349	1421068	0.247778	117980	0.020571
STAR_mapping_verily/L110_S184_combined_PE	4177348	1159771	0.277633	1063735	0.254644	96036	0.0229897
STAR_mapping_verily/L111_S185_combined_PE	9875474	3251424	0.329242	2981536	0.301913	269888	0.0273291
STAR_mapping_verily/L113_S186_combined_PE	5117414	1833744	0.358334	1680481	0.328385	153263	0.0299493
STAR_mapping_verily/L114_S187_combined_PE	7487304	2298069	0.306929	2111450	0.282004	186619	0.0249247
STAR_mapping_verily/L11_S175_combined_PE	18958107	5822981	0.30715	5334810	0.2814	488171	0.02575
STAR_mapping_verily/L12_S176_combined_PE	5194118	1734713	0.333976	1606802	0.30935	127911	0.0246261
STAR_mapping_verily/L13_S177_combined_PE	3430365	1038603	0.302767	957202	0.279038	81401	0.0237295
STAR_mapping_verily/L14_S178_combined_PE	6895628	2409677	0.34945	2236333	0.324312	173344	0.0251382
STAR_mapping_verily/L15_S179_combined_PE	7710821	2595287	0.336577	2390825	0.310061	204462	0.0265162
STAR_mapping_verily/L16_S180_combined_PE	8322796	2185244	0.262561	2044866	0.245695	140378	0.0168667
STAR_mapping_verily/L17_S181_combined_PE	6513016	1825677	0.280312	1682330	0.258303	143347	0.0220093
STAR_mapping_verily/L18_S182_combined_PE	5535490	1889060	0.341263	1738294	0.314027	150766	0.0272363
STAR_mapping_verily/L19_S183_combined_PE	3962214	1265670	0.319435	1155771	0.291698	109899	0.0277368
STAR_mapping_verily/L210_S196_combined_PE	9167742	2730686	0.297858	2509465	0.273728	221221	0.0241304
STAR_mapping_verily/L211_S197_combined_PE	62921153	18644473	0.296315	17221905	0.273706	1422568	0.0226087
STAR_mapping_verily/L212_S198_combined_PE	6093998	1873725	0.307471	1716114	0.281607	157611	0.0258633
STAR_mapping_verily/L213_S199_combined_PE	8557853	2903305	0.339256	2686505	0.313923	216800	0.0253335
STAR_mapping_verily/L214_S200_combined_PE	7789387	2236638	0.287139	2071697	0.265964	164941	0.0211751
STAR_mapping_verily/L215_S201_combined_PE	4404307	1219682	0.276929	1128932	0.256325	90750	0.0206048
STAR_mapping_verily/L21_S188_combined_PE	8413989	2507216	0.297982	2324097	0.276218	183119	0.0217636
STAR_mapping_verily/L23_S189_combined_PE	8807934	2772378	0.314759	2561980	0.290872	210398	0.0238873
STAR_mapping_verily/L24_S190_combined_PE	7498808	2106134	0.280863	1945240	0.259407	160894	0.0214559
STAR_mapping_verily/L25_S191_combined_PE	6986808	1900443	0.272004	1736905	0.248598	163538	0.0234067
STAR_mapping_verily/L26_S192_combined_PE	8145613	2222189	0.272808	2062079	0.253152	160110	0.019656
STAR_mapping_verily/L27_S193_combined_PE	7403129	2180413	0.294526	2016158	0.272339	164255	0.0221872
STAR_mapping_verily/L28_S194_combined_PE	6893533	1944540	0.282082	1797552	0.260759	146988	0.0213226
STAR_mapping_verily/L29_S195_combined_PE	5014383	1150084	0.229357	1066950	0.212778	83134	0.0165791
STAR_mapping_verily/L315_S208_combined_PE	3485668	1100590	0.315747	1019511	0.292487	81079	0.0232607
STAR_mapping_verily/L31_S202_combined_PE	5249621	1341297	0.255504	1249401	0.237998	91896	0.0175053
STAR_mapping_verily/L32_S203_combined_PE	9646538	2953247	0.306146	2738873	0.283923	214374	0.0222229
STAR_mapping_verily/L33_S204_combined_PE	7907447	2500112	0.316172	2315340	0.292805	184772	0.0233668
STAR_mapping_verily/L34_S206_combined_PE	3929186	894838	0.227741	828486	0.210854	66352	0.016887
STAR_mapping_verily/L35_S205_combined_PE	6131245	1784130	0.29099	1643496	0.268053	140634	0.0229373
STAR_mapping_verily/L37_S207_combined_PE	8484682	2632420	0.310256	2432073	0.286643	200347	0.0236128
STAR_mapping_verily/L41_S209_combined_PE	4771367	1325740	0.277853	1237802	0.259423	87938	0.0184304
STAR_mapping_verily/L42_S210_combined_PE	6457402	1797163	0.278311	1676326	0.259598	120837	0.0187129
STAR_mapping_verily/L43_S213_combined_PE	7078252	1711989	0.241866	1592310	0.224958	119679	0.016908
STAR_mapping_verily/L44_S214_combined_PE	8003395	2320467	0.289935	2164280	0.27042	156187	0.0195151
STAR_mapping_verily/L45_S215_combined_PE	7037977	2043723	0.290385	1893976	0.269108	149747	0.021277
STAR_mapping_verily/L46_S216_combined_PE	6202218	1939405	0.312695	1811350	0.292049	128055	0.0206466
STAR_mapping_verily/L47_S211_combined_PE	6524601	1735317	0.265965	1612653	0.247165	122664	0.0188002
STAR_mapping_verily/L48_S212_combined_PE	8111147	2240164	0.276183	2071249	0.255358	168915	0.020825
STAR_mapping_verily/LP1_S249_combined_PE	4741895	1622694	0.342204	1433190	0.30224	189504	0.0399638
STAR_mapping_verily/LP2_S250_combined_PE	7185206	2344997	0.326365	2092175	0.291178	252822	0.0351865
STAR_mapping_verily/LP3_S251_combined_PE	6314820	2443040	0.386874	2089669	0.330915	353371	0.055959
STAR_mapping_verily/LP4_S252_combined_PE	8603517	2978171	0.346157	2593177	0.301409	384994	0.0447484
STAR_mapping_verily/LP5_S253_combined_PE	10691249	3920413	0.366694	3392548	0.31732	527865	0.0493736
STAR_mapping_verily/LP6_S254_combined_PE	11689069	4482571	0.383484	3890725	0.332852	591846	0.0506324
STAR_mapping_verily/LP7_S255_combined_PE	9334933	3540416	0.379265	3099079	0.331987	441337	0.047278
STAR_mapping_verily/LP8_S256_combined_PE	7486751	2665576	0.356039	2356844	0.314802	308732	0.0412371
STAR_mapping_verily/M1_S257_combined_PE	7542852	3578015	0.474358	3360045	0.445461	217970	0.0288976
STAR_mapping_verily/M2_S258_combined_PE	8779424	4878621	0.555688	4542109	0.517358	336512	0.0383296
STAR_mapping_verily/M3_S259_combined_PE	6096312	3055351	0.50118	2853377	0.46805	201974	0.0331305
STAR_mapping_verily/M4_S260_combined_PE	9212409	5440488	0.590561	5054706	0.548684	385782	0.0418763
STAR_mapping_verily/MP1_S241_combined_PE	8059750	2195013	0.272343	2028959	0.25174	166054	0.0206029
STAR_mapping_verily/MP2_S242_combined_PE	7154788	1851130	0.258726	1704487	0.23823	146643	0.0204958
STAR_mapping_verily/MP3_S243_combined_PE	9380084	2881258	0.307168	2668662	0.284503	212596	0.0226646
STAR_mapping_verily/MP4_S244_combined_PE	7227225	1854409	0.256587	1705489	0.235981	148920	0.0206054
STAR_mapping_verily/MP5_S245_combined_PE	7592143	2132495	0.280882	1961657	0.25838	170838	0.0225019
STAR_mapping_verily/MP6_S246_combined_PE	7105346	2012179	0.283192	1858261	0.26153	153918	0.0216623
STAR_mapping_verily/MP7_S247_combined_PE	6222125	1865982	0.299895	1714264	0.275511	151718	0.0243836
STAR_mapping_verily/MP8_S248_combined_PE	10782027	2908608	0.269764	2694028	0.249863	214580	0.0199016
STAR_mapping_verily/O1_S225_combined_PE	7254378	2453211	0.33817	2215339	0.30538	237872	0.0327901
STAR_mapping_verily/O2_S226_combined_PE	6151674	2123046	0.345117	1918877	0.311928	204169	0.0331892
STAR_mapping_verily/O3_S227_combined_PE	5872133	2149747	0.366093	1939530	0.330294	210217	0.0357991
STAR_mapping_verily/O4_S228_combined_PE	6548113	2154191	0.328979	1947938	0.297481	206253	0.0314981
STAR_mapping_verily/T1_S229_combined_PE	10189035	3060409	0.300363	2807242	0.275516	253167	0.024847
STAR_mapping_verily/T2_S230_combined_PE	6636702	2000643	0.301451	1838894	0.277079	161749	0.0243719
STAR_mapping_verily/T3_S231_combined_PE	7249667	2141354	0.295373	1970736	0.271838	170618	0.0235346
STAR_mapping_verily/T4_S232_combined_PE	895285	278177	0.310713	255965	0.285903	22212	0.02481

## Sheet: STAR 2nd pass statistics
ID	Number of input reads	Average input read length	Uniquely mapped reads number	Uniquely mapped reads %	Number of splices: Total	Number of splices: Annotated (sjdb)	Number of splices: GT/AG	Number of splices: GC/AG	Number of splices: AT/AC	Number of splices: Non-canonical	Mismatch rate per base, %	Deletion rate per base	Insertion rate per base	Number of reads mapped to multiple loci	% of reads mapped to multiple loci	Number of reads mapped to too many loci	% of reads mapped to too many loci	% of reads unmapped: too many mismatches	% of reads unmapped: too short	% of reads unmapped: other	Total mapped reads	Total mapped percent	Fraction of 1st pass
STAR_mapping_akbari/2nd_pass/11356	14451789	37	10629690	0.7355	643160	642913	639274	3222	445	219	0.0039	0.0001	0.0001	1861271	0.1288	480823	0.0333	0	0.0403	0.0621	12490961	0.864319	0.941463
STAR_mapping_akbari/2nd_pass/11356_PE	27609616	150	19995157	0.7242	5008915	5005514	4965714	34952	3479	4770	0.0071	0.0002	0.0002	3631064	0.1315	1094284	0.0396	0	0.0526	0.0521	23626221	0.855724	0.94025
STAR_mapping_akbari/2nd_pass/11357	15120717	37	12444898	0.823	1362800	1362453	1350520	11843	327	110	0.0038	0.0001	0	1411769	0.0934	326069	0.0216	0	0.0455	0.0165	13856667	0.916403	0.994066
STAR_mapping_akbari/2nd_pass/11357_PE	17358765	150	13797561	0.7948	7127845	7125084	7054755	70284	1214	1592	0.0159	0.0001	0.0002	1421280	0.0819	473486	0.0273	0	0.09	0.006	15218841	0.876724	1.00308
STAR_mapping_akbari/2nd_pass/11358	16267418	37	11551169	0.7101	736320	736196	731136	3840	1238	106	0.0039	0.0001	0	2003189	0.1231	1386565	0.0852	0	0.0366	0.0449	13554358	0.833221	0.962895
STAR_mapping_akbari/2nd_pass/11359	15431793	37	7583888	0.4914	681837	680307	669118	2434	10263	22	0.0042	0.0001	0.0001	2432301	0.1576	1401455	0.0908	0	0.0663	0.1939	10016189	0.649062	0.785169
STAR_mapping_akbari/2nd_pass/11360	16296342	37	13673430	0.839	795104	794432	791016	2917	490	681	0.0041	0.0001	0	1507324	0.0925	462752	0.0284	0	0.0325	0.0075	15180754	0.931544	0.999797
STAR_mapping_akbari/2nd_pass/11360_PE	17946010	150	14999907	0.8358	3507703	3502432	3480123	20434	3895	3251	0.0168	0.0002	0.0001	1046322	0.0583	671731	0.0374	0	0.0649	0.0035	16046229	0.894139	1.00022
STAR_mapping_akbari/2nd_pass/11361	15559497	37	12269212	0.7885	826673	826470	822036	3822	631	184	0.0039	0.0001	0	1744392	0.1121	687975	0.0442	0	0.0331	0.022	14013604	0.900646	0.985736
STAR_mapping_akbari/2nd_pass/11361_PE	27808255	150	22079488	0.794	6321460	6318405	6265840	44777	6727	4116	0.0068	0.0002	0.0002	2236267	0.0804	1594014	0.0573	0	0.0513	0.017	24315755	0.874408	0.982673
STAR_mapping_akbari/2nd_pass/11362	14203293	37	11283642	0.7944	644367	643773	641300	2437	346	284	0.0044	0.0001	0	1318930	0.0929	942543	0.0664	0	0.0329	0.0134	12602572	0.887299	0.996767
STAR_mapping_akbari/2nd_pass/11363	16200002	37	12866696	0.7942	687943	687477	682764	4504	454	221	0.0043	0.0001	0	1868146	0.1153	550389	0.034	0	0.0365	0.02	14734842	0.909558	0.988179
STAR_mapping_akbari/2nd_pass/11507	18156752	37	15707164	0.8651	915173	914390	910246	3973	563	391	0.0037	0.0001	0	1686948	0.0929	114213	0.0063	0	0.0294	0.0063	17394112	0.957997	0.998075
STAR_mapping_akbari/2nd_pass/11508	19833726	37	16802689	0.8472	907383	906287	901826	4439	670	448	0.0035	0.0001	0	2020748	0.1019	148193	0.0075	0	0.0293	0.0141	18823437	0.949062	0.991968
STAR_mapping_akbari/2nd_pass/11509	18643531	37	14937983	0.8012	726166	724829	721226	4215	590	135	0.0034	0.0001	0.0001	2149494	0.1153	342624	0.0184	0	0.0328	0.0323	17087477	0.916537	0.977885
STAR_mapping_akbari/2nd_pass/11511	15304578	37	13187809	0.8617	758264	757543	753593	3755	554	362	0.0034	0.0001	0	1467365	0.0959	49610	0.0032	0	0.0285	0.0107	14655174	0.957568	0.993278
STAR_mapping_akbari/2nd_pass/11512	24541676	37	20835295	0.849	1035717	1034715	1029714	4573	848	582	0.0034	0.0001	0	2481806	0.1011	231927	0.0095	0	0.0264	0.0141	23317101	0.950102	0.990126
STAR_mapping_akbari/2nd_pass/11513	22492738	37	19382009	0.8617	862119	861319	856988	4235	646	250	0.0035	0	0	2247356	0.0999	194481	0.0086	0	0.0243	0.0055	21629365	0.961615	0.999169
STAR_mapping_akbari/2nd_pass/11514	21540846	37	18835306	0.8744	1064293	1063367	1059085	3833	720	655	0.0032	0	0	1979225	0.0919	94005	0.0044	0	0.0254	0.0039	20814531	0.966282	1
STAR_mapping_akbari/2nd_pass/11515	21241462	37	18516392	0.8717	1056216	1055183	1050239	3832	908	1237	0.0032	0.0001	0	1935365	0.0911	74321	0.0035	0	0.0279	0.0058	20451757	0.962822	0.998706
STAR_mapping_akbari/2nd_pass/11666	17596775	37	12357616	0.7023	596466	595928	591429	4142	714	181	0.0055	0.0001	0.0001	2240327	0.1273	281748	0.016	0	0.0483	0.1061	14597943	0.829581	0.885397
STAR_mapping_akbari/2nd_pass/11724	16682785	37	13994646	0.8389	778509	777632	774028	3849	415	217	0.0042	0.0001	0.0001	1765836	0.1058	131886	0.0079	0	0.0298	0.0175	15760482	0.944715	0.990988
STAR_mapping_akbari/2nd_pass/11725	18152691	37	14378515	0.7921	773280	772705	767017	5272	672	319	0.0044	0.0001	0.0001	2022215	0.1114	78055	0.0043	0	0.0344	0.0578	16400730	0.903488	0.944371
STAR_mapping_akbari/2nd_pass/11772	25635504	37	21194764	0.8268	1128637	1127620	1121623	5851	808	355	0.0053	0.0001	0.0001	2758115	0.1076	326245	0.0127	0	0.0356	0.0174	23952879	0.934363	0.991021
STAR_mapping_akbari/2nd_pass/11773	27670629	37	22972704	0.8302	1183436	1182520	1175810	6151	777	698	0.0041	0.0001	0.0001	2991805	0.1081	334279	0.0121	0	0.029	0.0206	25964509	0.938342	0.98791
STAR_mapping_akbari/2nd_pass/11774	26342693	37	21761710	0.8261	1130550	1129790	1123210	6022	832	486	0.0037	0.0001	0.0001	2847432	0.1081	418368	0.0159	0	0.0279	0.022	24609142	0.934192	0.98566
STAR_mapping_akbari/2nd_pass/11775	26337911	37	22267077	0.8454	1339818	1339094	1332162	6432	784	440	0.0037	0.0001	0	2816844	0.107	306572	0.0116	0	0.0263	0.0097	25083921	0.952388	0.998288
STAR_mapping_akbari/2nd_pass/11776	24276930	37	20146055	0.8298	1097879	1097176	1091146	5525	823	385	0.0037	0.0001	0.0001	2619596	0.1079	333153	0.0137	0	0.0293	0.0193	22765651	0.937748	0.987749
STAR_mapping_akbari/2nd_pass/11777	22445356	37	18685904	0.8325	1098391	1097742	1090472	6091	1574	254	0.0043	0.0001	0.0001	2310945	0.103	369488	0.0165	0	0.0298	0.0183	20996849	0.935465	0.989753
STAR_mapping_akbari/2nd_pass/11780	24949298	37	20371655	0.8165	1012966	1012444	1006413	5138	1301	114	0.0039	0.0001	0	2684829	0.1076	398246	0.016	0	0.0391	0.0208	23056484	0.924134	0.984665
STAR_mapping_akbari/2nd_pass/11781	26852839	37	23215252	0.8645	875223	874699	868570	5738	756	159	0.0038	0	0	2225812	0.0829	285836	0.0106	0	0.0317	0.0103	25441064	0.947425	0.994326
STAR_mapping_akbari/2nd_pass/11782	22008009	37	18689088	0.8492	1105309	1104906	1094813	8992	1043	461	0.0039	0.0001	0	2185242	0.0993	88472	0.004	0	0.0371	0.0104	20874330	0.948488	0.994329
STAR_mapping_akbari/2nd_pass/11783	23684423	37	19786116	0.8354	1122302	1121788	1113989	7084	1102	127	0.0052	0.0001	0	2547730	0.1076	150149	0.0063	0	0.0413	0.0094	22333846	0.942976	0.996441
STAR_mapping_akbari/2nd_pass/11784	25096500	37	21055058	0.839	1145592	1144927	1137486	7078	869	159	0.0048	0.0001	0	2726381	0.1086	128429	0.0051	0	0.0372	0.0101	23781439	0.9476	0.994789
STAR_mapping_akbari/2nd_pass/12072	24713472	37	21096541	0.8536	821975	821566	816371	4530	923	151	0.0062	0	0	2269608	0.0918	58844	0.0024	0	0.036	0.0161	23366149	0.945482	0.985448
STAR_mapping_akbari/2nd_pass/12073	28102436	37	22803975	0.8115	1244673	1244022	1236093	6898	1451	231	0.005	0.0001	0.0001	3256535	0.1159	85932	0.0031	0	0.0389	0.0307	26060510	0.92734	0.970798
STAR_mapping_akbari/2nd_pass/12074	28976860	37	22802027	0.7869	1355212	1354683	1346384	6815	1801	212	0.0043	0.0001	0.0001	3829340	0.1322	98907	0.0034	0	0.0362	0.0413	26631367	0.919056	0.958897
STAR_mapping_akbari/2nd_pass/12105	26933397	37	22575144	0.8382	1254780	1253866	1246007	7149	1444	180	0.0051	0.0001	0.0001	2847259	0.1057	137735	0.0051	0	0.0378	0.0131	25422403	0.943899	0.994091
STAR_mapping_akbari/2nd_pass/12106	27590280	37	22637681	0.8205	1325918	1325151	1314771	9035	1985	127	0.0048	0.0001	0.0001	2904295	0.1053	146694	0.0053	0	0.0448	0.0241	25541976	0.92576	0.979768
STAR_mapping_akbari/2nd_pass/12107	28712683	37	23976149	0.835	1616398	1615822	1603597	10836	1867	98	0.0044	0.0001	0.0001	3133533	0.1091	121701	0.0042	0	0.0325	0.0191	27109682	0.944171	0.985244
STAR_mapping_akbari/2nd_pass/12170	26442329	37	22235144	0.8409	1231896	1231087	1224139	6342	1205	210	0.0044	0.0001	0.0001	2778797	0.1051	250108	0.0095	0	0.0349	0.0096	25013941	0.945981	0.998179
STAR_mapping_akbari/2nd_pass/12171	23845042	37	19663266	0.8246	1137342	1136723	1130021	6029	1081	211	0.0044	0.0001	0.0001	2698046	0.1131	302506	0.0127	0	0.038	0.0115	22361312	0.937776	0.996048
STAR_mapping_akbari/2nd_pass/12172	26287296	37	21443462	0.8157	1200645	1199928	1192147	6934	1369	195	0.0047	0.0001	0.0001	2926662	0.1113	558072	0.0212	0	0.0368	0.0149	24370124	0.927068	0.993604
STAR_mapping_akbari/2nd_pass/12173	25839502	37	21497447	0.832	1262922	1262059	1254010	7490	1196	226	0.0048	0.0001	0.0001	2602659	0.1007	458509	0.0177	0	0.0368	0.0127	24100106	0.932685	0.995521
STAR_mapping_akbari/2nd_pass/12174	24709654	37	20722711	0.8386	1411003	1410344	1401142	8373	1323	165	0.0048	0.0001	0.0001	2413104	0.0977	312380	0.0126	0	0.0377	0.0134	23135815	0.936307	0.993981
STAR_mapping_akbari/2nd_pass/12175	26026599	37	21719598	0.8345	1332851	1332312	1321345	9312	2079	115	0.0045	0.0001	0.0001	2722084	0.1046	250140	0.0096	0	0.0358	0.0155	24441682	0.939104	0.990402
STAR_mapping_matthews/2nd_pass/Fe_An_BF_1_SE_combined	148890949	100	110429987	0.7417	16304973	16289241	16155771	106236	34461	8505	0.0061	0.0003	0.0003	21987564	0.1477	2288213	0.0154	0	0.0922	0.0031	132417551	0.889359	0.998369
STAR_mapping_matthews/2nd_pass/Fe_An_BF_2_SE	66850110	100	51415395	0.7691	8110543	8103506	8039524	53552	13300	4167	0.0065	0.0003	0.0003	7168228	0.1072	247867	0.0037	0	0.1177	0.0023	58583623	0.876343	0.999278
STAR_mapping_matthews/2nd_pass/Fe_An_BF_3_SE	97562716	100	72751945	0.7457	10478707	10468704	10375751	77568	19645	5743	0.0067	0.0003	0.0003	12635713	0.1295	290377	0.003	0	0.119	0.0028	85387658	0.875208	0.99811
STAR_mapping_matthews/2nd_pass/Fe_An_BF_4_SE	88890094	100	64293275	0.7233	8855338	8848475	8766020	65521	19026	4771	0.0073	0.0003	0.0004	13566181	0.1526	363411	0.0041	0	0.1108	0.0092	77859456	0.875907	0.987292
STAR_mapping_matthews/2nd_pass/Fe_An_O_1_SE	104001270	100	81832350	0.7868	12022012	12009685	11917879	74139	23133	6861	0.0106	0.0003	0.0003	12786265	0.1229	569428	0.0055	0	0.0803	0.0044	94618615	0.909783	0.99457
STAR_mapping_matthews/2nd_pass/Fe_An_O_2_SE	82219610	100	63307504	0.77	9327988	9318096	9242514	60092	20330	5052	0.0106	0.0003	0.0003	10303585	0.1253	736159	0.009	0	0.0903	0.0055	73611089	0.895298	0.993383
STAR_mapping_matthews/2nd_pass/Fe_An_O_3_SE	86677045	100	64670482	0.7461	9233696	9221829	9153934	55318	19891	4553	0.016	0.0003	0.0003	9795631	0.113	1038817	0.012	0	0.1274	0.0015	74466113	0.859122	0.995421
STAR_mapping_matthews/2nd_pass/Fe_An_O_4_SE	113120307	100	89119508	0.7878	13159876	13145110	13048869	79036	25375	6596	0.016	0.0003	0.0003	12270186	0.1085	409282	0.0036	0	0.0988	0.0013	101389694	0.8963	0.996362
STAR_mapping_matthews/2nd_pass/Fe_An_SF_1_PE_combined	44790494	149	35884533	0.8012	8912041	8904331	8846682	47540	7639	10180	0.0082	0.0002	0.0002	2757065	0.0616	181896	0.0041	0	0.1113	0.0219	38641598	0.862719	1.00047
STAR_mapping_matthews/2nd_pass/Fe_An_SF_2_PE_combined	45749073	150	38591782	0.8436	11235420	11229600	11158221	55906	9700	11593	0.0088	0.0001	0.0001	2553011	0.0558	107144	0.0023	0	0.0796	0.0187	41144793	0.899358	1.0013
STAR_mapping_matthews/2nd_pass/Fe_An_SF_3_PE_combined	47934956	150	40712062	0.8493	11800639	11794562	11710076	67403	10888	12272	0.008	0.0001	0.0001	2572415	0.0537	179348	0.0037	0	0.0765	0.0167	43284477	0.902984	1.00118
STAR_mapping_matthews/2nd_pass/Fe_An_SF_4_PE_combined	41360150	150	35271737	0.8528	10125021	10119571	10048288	56761	9523	10449	0.0074	0.0001	0.0001	2235186	0.054	178162	0.0043	0	0.0701	0.0188	37506923	0.906837	1.00102
STAR_mapping_matthews/2nd_pass/Fe_An_SF_5_SE_combined	154866358	100	117491728	0.7587	16313482	16296774	16153542	113733	37502	8705	0.0062	0.0003	0.0003	22811106	0.1473	791170	0.0051	0	0.0854	0.0035	140302834	0.905961	0.99762
STAR_mapping_matthews/2nd_pass/Fe_An_SF_6_SE	132088629	100	99948575	0.7567	14490068	14474428	14360223	97073	25478	7294	0.0065	0.0003	0.0003	16359937	0.1239	521039	0.0039	0	0.1131	0.0024	116308512	0.880534	0.998555
STAR_mapping_matthews/2nd_pass/Fe_An_SF_7_SE	103980894	100	81538056	0.7842	11937109	11925382	11823194	88256	18863	6796	0.0067	0.0003	0.0003	11939860	0.1148	298924	0.0029	0	0.0954	0.0027	93477916	0.898991	0.999235
STAR_mapping_matthews/2nd_pass/Fe_An_SF_8_SE	93334771	100	70995729	0.7607	9375494	9365452	9277908	71769	20174	5643	0.0073	0.0004	0.0004	12598501	0.135	307806	0.0033	0	0.0932	0.0079	83594230	0.895639	0.991007
STAR_mapping_matthews/2nd_pass/Fe_At_O_1_PE	71585020	200	58903267	0.8228	18949477	18939080	18779288	128781	17865	23543	0.0066	0.0003	0.0003	8060596	0.1126	862164	0.012	0	0.0509	0.0016	66963863	0.935445	1.00027
STAR_mapping_matthews/2nd_pass/Fe_At_O_2_PE	64737783	200	54047367	0.8349	17593824	17583011	17436144	115315	19534	22831	0.0067	0.0003	0.0003	7328327	0.1132	298215	0.0046	0	0.0462	0.0011	61375694	0.948066	1.00024
STAR_mapping_matthews/2nd_pass/Fe_At_O_3_PE	79305468	200	66303240	0.836	21571645	21558830	21376061	146206	23470	25908	0.0066	0.0003	0.0003	8579561	0.1082	332736	0.0042	0	0.0505	0.0011	74882801	0.944233	1.00028
STAR_mapping_matthews/2nd_pass/Fe_At_O_4_PE	63782286	200	53764422	0.8429	17764422	17754015	17603293	117627	20413	23089	0.0067	0.0003	0.0003	6572475	0.103	173165	0.0027	0	0.0502	0.0011	60336897	0.945982	1.00026
STAR_mapping_matthews/2nd_pass/Fe_At_O_5_SE	42154267	100	33316865	0.7904	5915092	5910941	5851475	49280	11049	3288	0.0063	0.0002	0.0002	5041614	0.1196	165799	0.0039	0	0.0845	0.0016	38358479	0.909955	0.999384
STAR_mapping_matthews/2nd_pass/Fe_At_O_6_SE	90179832	100	73210592	0.8118	13121079	13112178	12983741	108420	21384	7534	0.0064	0.0003	0.0002	9744738	0.1081	276570	0.0031	0	0.0757	0.0014	82955330	0.919888	0.999879
STAR_mapping_matthews/2nd_pass/Fe_At_O_7_SE	72367363	100	57756496	0.7981	10047214	10040840	9930552	92790	18605	5267	0.0062	0.0003	0.0003	9427220	0.1303	292762	0.004	0	0.0656	0.002	67183716	0.92837	0.998807
STAR_mapping_matthews/2nd_pass/Fe_At_SF_1_SE	49442618	100	38768422	0.7841	6978133	6974934	6891468	65707	17793	3165	0.0061	0.0002	0.0003	5987381	0.1211	337946	0.0068	0	0.0865	0.0015	44755803	0.905207	0.999064
STAR_mapping_matthews/2nd_pass/Fe_At_SF_2_SE	76330418	100	62463967	0.8183	11257703	11252594	11113689	109809	29057	5148	0.006	0.0002	0.0002	8387797	0.1099	297802	0.0039	0	0.0663	0.0016	70851764	0.928224	0.999674
STAR_mapping_matthews/2nd_pass/Fe_At_SF_3_SE	53945497	100	43489088	0.8062	7775962	7772518	7676889	76186	18980	3907	0.0061	0.0002	0.0002	6486247	0.1202	234928	0.0044	0	0.0674	0.0018	49975335	0.926404	0.998978
STAR_mapping_matthews/2nd_pass/Fe_Br_BF_1_SE	72746331	100	54537135	0.7497	7421265	7413690	7354487	53133	7857	5788	0.0077	0.0003	0.0003	9499936	0.1306	260819	0.0036	0	0.1137	0.0025	64037071	0.880279	0.998546
STAR_mapping_matthews/2nd_pass/Fe_Br_BF_2_SE	94167151	100	70402344	0.7476	9396670	9386965	9316758	63347	9624	6941	0.0079	0.0003	0.0003	11343115	0.1205	242969	0.0026	0	0.122	0.0073	81745459	0.868089	0.992993
STAR_mapping_matthews/2nd_pass/Fe_Br_BF_3_SE	118177700	100	90750273	0.7679	11646632	11630776	11544902	81046	12697	7987	0.0077	0.0003	0.0003	13112235	0.111	398183	0.0034	0	0.1147	0.0031	103862508	0.878867	0.999849
STAR_mapping_matthews/2nd_pass/Fe_Br_BF_4_SE	75086761	100	58601435	0.7804	8071142	8062027	8003603	53493	7639	6407	0.0093	0.0003	0.0003	7082525	0.0943	176830	0.0024	0	0.1205	0.0024	65683960	0.874774	1.00097
STAR_mapping_matthews/2nd_pass/Fe_Br_O_1_SE	89816099	100	70097825	0.7805	10148615	10138799	10063507	69300	9633	6175	0.0096	0.0003	0.0003	10881664	0.1212	518649	0.0058	0	0.0908	0.0018	80979489	0.901614	0.997871
STAR_mapping_matthews/2nd_pass/Fe_Br_O_2_SE	75503229	100	57425458	0.7606	8266407	8258784	8192692	60584	8443	4688	0.0095	0.0003	0.0003	9117442	0.1208	472828	0.0063	0	0.1106	0.0018	66542900	0.881325	0.997717
STAR_mapping_matthews/2nd_pass/Fe_Br_O_3_SE	75414215	100	60793857	0.8061	8389054	8379460	8318413	55398	9175	6068	0.0117	0.0003	0.0003	8183500	0.1085	235817	0.0031	0	0.0804	0.0019	68977357	0.914647	0.998366
STAR_mapping_matthews/2nd_pass/Fe_Br_O_4_SE	115251542	100	90534451	0.7855	12302902	12288381	12201573	78687	13877	8765	0.0117	0.0003	0.0003	12341896	0.1071	1181307	0.0102	0	0.0951	0.002	102876347	0.892624	0.998525
STAR_mapping_matthews/2nd_pass/Fe_Br_SF_1_PE	104210613	200	67965723	0.6522	17014336	16992405	16877277	103469	11658	21932	0.0143	0.0004	0.0003	9040841	0.0868	221886	0.0021	0	0.2578	0.0011	77006564	0.738951	1.00269
STAR_mapping_matthews/2nd_pass/Fe_Br_SF_2_PE	154462270	200	128387041	0.8312	30690915	30650910	30440309	177945	25675	46986	0.0064	0.0004	0.0004	17453944	0.113	271447	0.0018	0	0.0508	0.0033	145840985	0.944185	1.00018
STAR_mapping_matthews/2nd_pass/Fe_Br_SF_3_PE	175522701	200	142549365	0.8121	34219813	34187157	33926804	202629	29579	60801	0.0069	0.0004	0.0004	22458617	0.128	502181	0.0029	0	0.0532	0.0038	165007982	0.940095	1.00021
STAR_mapping_matthews/2nd_pass/Fe_Br_SF_4_PE	36901845	200	30711787	0.8323	8573577	8566070	8509804	46555	6056	11162	0.0056	0.0003	0.0003	3734224	0.1012	96602	0.0026	0	0.0624	0.0015	34446011	0.93345	1.00013
STAR_mapping_matthews/2nd_pass/Fe_Br_SF_5_SE	125693606	100	96444291	0.7673	13604855	13591878	13484570	97296	14083	8906	0.0077	0.0003	0.0003	14239439	0.1133	422104	0.0034	0	0.1134	0.0026	110683730	0.880584	0.999579
STAR_mapping_matthews/2nd_pass/Fe_Br_SF_6_SE	126435290	100	97749444	0.7731	13377689	13364740	13256588	97673	13504	9924	0.0078	0.0003	0.0003	14515588	0.1148	449054	0.0036	0	0.1019	0.0066	112265032	0.887925	0.994731
STAR_mapping_matthews/2nd_pass/Fe_Br_SF_7_SE	77161548	100	60120705	0.7792	7656371	7647224	7587396	54196	8691	6088	0.0077	0.0004	0.0003	8304360	0.1076	211929	0.0027	0	0.1072	0.0033	68425065	0.886777	1.00004
STAR_mapping_matthews/2nd_pass/Fe_Br_SF_8_SE	57297068	100	44439208	0.7756	6376260	6369642	6322951	42906	5743	4660	0.0093	0.0003	0.0003	5335323	0.0931	139662	0.0024	0	0.1266	0.0022	49774531	0.86871	1.00105
STAR_mapping_matthews/2nd_pass/Fe_FL_O_1_SE	119438728	100	93775886	0.7851	14212107	14202333	14036009	141196	23728	11174	0.0071	0.0003	0.0003	13652081	0.1143	494505	0.0041	0	0.0946	0.0018	107427967	0.89944	0.998703
STAR_mapping_matthews/2nd_pass/Fe_FL_O_2_PE	24434428	200	19500554	0.7981	5521424	5517702	5470521	39848	4394	6661	0.0132	0.0004	0.0003	2666616	0.1091	52678	0.0022	0	0.0896	0.001	22167170	0.907211	1.00131
STAR_mapping_matthews/2nd_pass/Fe_FL_O_3_PE	69468704	200	57820279	0.8323	18573950	18561700	18413669	124851	12187	23243	0.0087	0.0003	0.0003	5922418	0.0853	102583	0.0015	0	0.0798	0.0012	63742697	0.917574	1.00057
STAR_mapping_matthews/2nd_pass/Fe_FL_O_4_PE	71746286	200	59727886	0.8325	18003007	17991525	17833268	134532	13070	22137	0.0089	0.0004	0.0003	7132706	0.0994	133502	0.0019	0	0.0652	0.0011	66860592	0.931903	1.00055
STAR_mapping_matthews/2nd_pass/Fe_FL_O_5_PE	48882538	200	41030931	0.8394	12408479	12401541	12292277	91699	10142	14361	0.0058	0.0004	0.0004	4977400	0.1018	94409	0.0019	0	0.0558	0.0011	46008331	0.941202	1.00007
STAR_mapping_matthews/2nd_pass/Fe_FL_O_6_SE	138381748	100	107931566	0.78	16241405	16230580	16029560	171398	28011	12436	0.0069	0.0003	0.0004	16693599	0.1206	636869	0.0046	0	0.093	0.0018	124625165	0.90059	0.997694
STAR_mapping_matthews/2nd_pass/Fe_FL_O_7_SE	105477311	100	80056173	0.759	11920378	11912844	11761932	126318	22050	10078	0.0083	0.0003	0.0004	12321260	0.1168	650352	0.0062	0	0.1147	0.0033	92377433	0.875804	0.994328
STAR_mapping_matthews/2nd_pass/Fe_FL_SF_1_SE	55775228	100	40094632	0.7189	5969761	5965743	5898935	57355	9483	3988	0.0093	0.0003	0.0003	5830826	0.1045	98991	0.0018	0	0.1734	0.0014	45925458	0.823402	0.997652
STAR_mapping_matthews/2nd_pass/Fe_FL_SF_2_SE	107119927	100	76639589	0.7155	11918538	11909875	11783584	109224	16842	8888	0.0097	0.0003	0.0003	9910019	0.0925	279136	0.0026	0	0.1881	0.0013	86549608	0.807969	0.99913
STAR_mapping_matthews/2nd_pass/Fe_FL_SF_3_SE	133341274	100	100466412	0.7535	14695924	14687476	14494649	163570	27612	10093	0.0082	0.0003	0.0004	16246805	0.1218	429764	0.0032	0	0.1183	0.0032	116713217	0.875297	0.994143
STAR_mapping_matthews/2nd_pass/Fe_HL_BF_1_SE	57703024	100	46406395	0.8042	7344920	7340792	7246373	81218	10585	6744	0.006	0.0003	0.0003	6980925	0.121	895665	0.0155	0	0.0572	0.0021	53387320	0.925208	0.99973
STAR_mapping_matthews/2nd_pass/Fe_HL_BF_2_SE	83221116	100	68617204	0.8245	10695214	10688980	10563871	108175	13767	9401	0.0073	0.0003	0.0003	8758130	0.1052	167450	0.002	0	0.0666	0.0016	77375334	0.929756	1.00013
STAR_mapping_matthews/2nd_pass/Fe_HL_BF_3_SE	66583788	100	52995980	0.7959	8421933	8417202	8311970	89682	11992	8289	0.008	0.0003	0.0003	7210050	0.1083	125552	0.0019	0	0.0923	0.0016	60206030	0.904215	0.999955
STAR_mapping_matthews/2nd_pass/Fe_HL_BF_4_SE	125626294	100	100862674	0.8029	16121981	16112313	15911057	172183	20941	17800	0.0075	0.0003	0.0003	12744690	0.1014	255105	0.002	0	0.0902	0.0035	113607364	0.904328	0.998281
STAR_mapping_matthews/2nd_pass/Fe_HL_O_1_PE	70133216	200	56169568	0.8009	17197000	17184181	17053427	115469	11456	16648	0.008	0.0004	0.0004	5284243	0.0753	245848	0.0035	0	0.1174	0.0028	61453811	0.876244	1.00091
STAR_mapping_matthews/2nd_pass/Fe_HL_O_2_PE	98248351	200	82906032	0.8438	29058417	29034886	28833269	170814	19243	35091	0.009	0.0003	0.0004	8028932	0.0817	170961	0.0017	0	0.0712	0.0015	90934964	0.925562	1.00093
STAR_mapping_matthews/2nd_pass/Fe_HL_O_3_PE	54286426	200	43770413	0.8063	12561804	12553003	12443901	94032	9108	14763	0.0101	0.0004	0.0003	5838861	0.1076	119713	0.0022	0	0.0829	0.0011	49609274	0.913843	1.00067
STAR_mapping_matthews/2nd_pass/Fe_HL_O_4_PE	90419009	200	75361038	0.8335	23078722	23064372	22860595	172849	16846	28432	0.0086	0.0004	0.0003	8122012	0.0898	644024	0.0071	0	0.0678	0.0018	83483050	0.923291	1.00046
STAR_mapping_matthews/2nd_pass/Fe_HL_O_5_PE	65436970	200	53571237	0.8187	15797519	15787789	15651012	116791	11184	18532	0.0101	0.0004	0.0003	6672425	0.102	192829	0.0029	0	0.0753	0.0011	60243662	0.920636	1.00068
STAR_mapping_matthews/2nd_pass/Fe_HL_O_6_SE	232004081	100	181533323	0.7825	27993417	27974980	27651592	277446	40520	23859	0.0079	0.0003	0.0003	26230837	0.1131	593055	0.0026	0	0.0949	0.007	207764160	0.895519	0.990827
STAR_mapping_matthews/2nd_pass/Fe_HL_O_7_SE	246753820	100	191175370	0.7748	28936837	28918724	28568981	301442	44862	21552	0.0078	0.0003	0.0003	28219768	0.1144	847610	0.0034	0	0.1048	0.0026	219395138	0.889126	0.998438
STAR_mapping_matthews/2nd_pass/Fe_HL_O_8_SE	69281726	100	54247195	0.783	8074556	8069742	7978563	80078	11192	4723	0.008	0.0004	0.0003	7504939	0.1083	155722	0.0022	0	0.105	0.0014	61752134	0.891319	0.999485
STAR_mapping_matthews/2nd_pass/Fe_HL_SF_1_SE	258051803	100	195221648	0.7565	29240613	29224425	28882384	292323	45429	20477	0.0091	0.0003	0.0003	27333431	0.1059	764269	0.003	0	0.1306	0.004	222555079	0.862443	0.995644
STAR_mapping_matthews/2nd_pass/Fe_HL_SF_2_SE	90228079	100	73709128	0.8169	11555473	11548910	11402070	128145	15721	9537	0.006	0.0003	0.0003	10715360	0.1188	219651	0.0024	0	0.0596	0.0023	84424488	0.935679	0.999672
STAR_mapping_matthews/2nd_pass/Fe_HL_SF_3_SE	71049133	100	58320405	0.8208	9133969	9129070	9024472	90604	11391	7502	0.0071	0.0003	0.0003	7931080	0.1116	144890	0.002	0	0.0638	0.0017	66251485	0.932474	0.999827
STAR_mapping_matthews/2nd_pass/Fe_HL_SF_4_SE	81721021	100	64906936	0.7943	10600660	10594898	10472989	106449	13141	8081	0.0086	0.0003	0.0003	7923498	0.097	157205	0.0019	0	0.1053	0.0015	72830434	0.891208	1.00059
STAR_mapping_matthews/2nd_pass/Fe_HL_SF_5_SE	50133134	100	39428955	0.7865	6074280	6070677	5996420	63719	8305	5836	0.0072	0.0003	0.0003	5962766	0.1189	198700	0.004	0	0.0859	0.0047	45391721	0.905424	0.996401
STAR_mapping_matthews/2nd_pass/Fe_HL_SF_6_SE	213760716	100	172972254	0.8092	27189717	27174131	26842243	282086	40938	24450	0.0072	0.0003	0.0003	22356074	0.1046	654654	0.0031	0	0.0761	0.007	195328328	0.913771	0.993762
STAR_mapping_matthews/2nd_pass/Fe_ML_O_1_SE	106629343	100	81850292	0.7676	11664153	11657175	11506820	122649	25985	8699	0.0069	0.0004	0.0004	13475976	0.1264	988088	0.0093	0	0.0949	0.0019	95326268	0.893997	0.997366
STAR_mapping_matthews/2nd_pass/Fe_ML_O_2_PE	137752782	200	111933351	0.8126	34638688	34615806	34334411	233059	26006	45212	0.0131	0.0003	0.0003	12169044	0.0883	820845	0.006	0	0.0916	0.0016	124102395	0.900907	1.00156
STAR_mapping_matthews/2nd_pass/Fe_ML_O_3_PE	35952983	200	30208575	0.8402	9798154	9792263	9710839	68953	6380	11982	0.0102	0.0003	0.0003	2770884	0.0771	58170	0.0016	0	0.08	0.0011	32979459	0.917294	1.00081
STAR_mapping_matthews/2nd_pass/Fe_ML_O_4_PE	76334902	200	63873232	0.8368	19346545	19334346	19167384	138995	15068	25098	0.0088	0.0004	0.0003	7350047	0.0963	109277	0.0014	0	0.0646	0.0009	71223279	0.933037	1.00056
STAR_mapping_matthews/2nd_pass/Fe_ML_O_5_SE	88325931	100	63692603	0.7211	9282098	9274455	9172606	86032	15989	7471	0.0096	0.0003	0.0003	8587729	0.0972	238844	0.0027	0	0.1777	0.0013	72280332	0.818336	0.997962
STAR_mapping_matthews/2nd_pass/Fe_ML_O_6_SE	76434505	100	59204550	0.7746	9389501	9383200	9282079	84760	15435	7227	0.0069	0.0003	0.0004	9629586	0.126	442922	0.0058	0	0.0922	0.0014	68834136	0.900564	0.998381
STAR_mapping_matthews/2nd_pass/Fe_ML_O_7_PE	58015686	200	49075679	0.8459	15142349	15134116	15005919	107337	11299	17794	0.0059	0.0004	0.0004	5640465	0.0972	97732	0.0017	0	0.0542	0.001	54716144	0.943127	1.00011
STAR_mapping_matthews/2nd_pass/Fe_ML_SF_1_SE	49152020	100	37008634	0.7529	5408789	5405188	5344726	51127	9110	3826	0.0083	0.0003	0.0003	5372794	0.1093	119742	0.0024	0	0.1307	0.0046	42381428	0.862252	0.993928
STAR_mapping_matthews/2nd_pass/Fe_ML_SF_2_SE	84000228	100	63371776	0.7544	9631732	9625970	9517784	91315	15302	7331	0.0087	0.0003	0.0003	8459862	0.1007	206255	0.0025	0	0.1383	0.0041	71831638	0.855136	0.995079
STAR_mapping_matthews/2nd_pass/Fe_ML_SF_3_SE	105681822	100	80648373	0.7631	12381409	12373134	12240418	114095	17946	8950	0.0085	0.0003	0.0003	10028111	0.0949	182006	0.0017	0	0.1368	0.0035	90676484	0.858014	0.996686
STAR_mapping_matthews/2nd_pass/Fe_Os_SF_1_PE	48522810	200	39307873	0.8101	11508846	11506153	11417138	69816	8340	13552	0.0068	0.0003	0.0004	6457442	0.1331	389814	0.008	0	0.0471	0.0017	45765315	0.943171	1.00017
STAR_mapping_matthews/2nd_pass/Fe_Os_SF_2_PE	36922708	200	30802351	0.8342	8824339	8820903	8752398	54754	6874	10313	0.0068	0.0003	0.0003	4251027	0.1151	101852	0.0028	0	0.0465	0.0014	35053378	0.949372	1.00018
STAR_mapping_matthews/2nd_pass/Fe_Os_SF_3_PE	44471149	200	34944840	0.7858	10262254	10256896	10180211	63581	7336	11126	0.0084	0.0003	0.0003	4677310	0.1052	360103	0.0081	0	0.0969	0.004	39622150	0.890963	0.999117
STAR_mapping_matthews/2nd_pass/Fe_Os_SF_4_PE	78111264	200	61277216	0.7845	18100744	18098507	17959904	104390	14822	21628	0.0085	0.0003	0.0004	9321366	0.1193	532478	0.0068	0	0.0859	0.0034	70598582	0.903821	0.999266
STAR_mapping_matthews/2nd_pass/Fe_Os_SF_5_PE	179175202	200	147991851	0.826	44632522	44597120	44304155	242845	35329	50193	0.0075	0.0003	0.0003	15523004	0.0866	535759	0.003	0	0.0824	0.002	163514855	0.912598	1.00039
STAR_mapping_matthews/2nd_pass/Fe_Ov_O_1_PE	59264731	200	53232502	0.8982	17769020	17741528	17667369	73827	9750	18074	0.0057	0.0002	0.0002	3599809	0.0607	148671	0.0025	0	0.0373	0.0012	56832311	0.958957	1.00027
STAR_mapping_matthews/2nd_pass/Fe_Ov_O_2_PE	31930993	200	28220923	0.8838	9121202	9108489	9068157	37802	5571	9672	0.0058	0.0002	0.0002	1977845	0.0619	37300	0.0012	0	0.0519	0.0011	30198768	0.945751	1.00038
STAR_mapping_matthews/2nd_pass/Fe_Ov_O_3_PE	49124005	200	41663189	0.8481	13510202	13492240	13428111	57844	9222	15025	0.0056	0.0002	0.0002	2977049	0.0606	1860123	0.0379	0	0.0514	0.002	44640238	0.908726	1.00043
STAR_mapping_matthews/2nd_pass/Fe_Ov_O_4_PE	140590581	200	121850278	0.8667	39848974	39787160	39599272	174099	24939	50664	0.0061	0.0002	0.0002	7900999	0.0562	329995	0.0023	0	0.0731	0.0017	129751277	0.922902	1.00055
STAR_mapping_matthews/2nd_pass/Fe_Ov_SF_1_PE_combined	102452857	200	90886240	0.8871	29148661	29099013	28948510	155023	17045	28083	0.0057	0.0002	0.0002	5773563	0.0564	115765	0.0011	0	0.0548	0.0006	96659803	0.943456	1.00054
STAR_mapping_matthews/2nd_pass/Fe_Ov_SF_2_PE_combined	112313760	200	99585865	0.8867	32647540	32586761	32420499	185393	12226	29422	0.0057	0.0002	0.0002	6114149	0.0544	185443	0.0017	0	0.0566	0.0006	105700014	0.941114	1.00052
STAR_mapping_matthews/2nd_pass/Fe_Ov_SF_3_PE_combined	71980683	200	61069140	0.8484	19110089	19090874	18982174	99103	10395	18417	0.0057	0.0002	0.0002	4358524	0.0606	86760	0.0012	0	0.0892	0.0007	65427664	0.908961	1.00046
STAR_mapping_matthews/2nd_pass/Fe_Pa_SF_1_PE	115740756	200	87832128	0.7589	27346398	27334099	27122787	173857	27131	22623	0.0064	0.0003	0.0003	17921898	0.1548	1224485	0.0106	0	0.0738	0.002	105754026	0.913715	1.00006
STAR_mapping_matthews/2nd_pass/Fe_Pa_SF_2_PE	25509930	200	19440086	0.7621	5265072	5262874	5219443	34405	6424	4800	0.0069	0.0003	0.0004	4632753	0.1816	49088	0.0019	0	0.0532	0.0012	24072839	0.943665	1.00008
STAR_mapping_matthews/2nd_pass/Fe_Pa_SF_3_PE	32994995	200	24454357	0.7412	6351701	6345885	6297343	40447	7704	6207	0.0069	0.0003	0.0004	6005170	0.182	631134	0.0191	0	0.0557	0.002	30459527	0.923156	1.00014
STAR_mapping_matthews/2nd_pass/Fe_Pa_SF_4_PE	132793187	200	105810909	0.7968	30952917	30934069	30696492	191535	34180	30710	0.0069	0.0003	0.0004	14094640	0.1061	807197	0.0061	0	0.0886	0.0023	119905549	0.90295	1.00021
STAR_mapping_matthews/2nd_pass/Fe_Rs_BF_1_SE	97031527	100	76027556	0.7835	10360932	10348453	10256067	80354	18540	5971	0.015	0.0002	0.0002	10188729	0.105	504815	0.0052	0	0.1041	0.0021	86216285	0.888539	0.99434
STAR_mapping_matthews/2nd_pass/Fe_Rs_BF_2_SE	89928369	100	74082534	0.8238	10893623	10885624	10784715	88058	14091	6759	0.007	0.0003	0.0003	9187606	0.1022	197968	0.0022	0	0.0696	0.0022	83270140	0.925961	1.00013
STAR_mapping_matthews/2nd_pass/Fe_Rs_BF_3_SE	99502681	100	69020529	0.6937	11242638	11235265	11142319	82544	11926	5849	0.0062	0.0003	0.0002	7511748	0.0755	328340	0.0033	0	0.2263	0.0013	76532277	0.769148	1.00062
STAR_mapping_matthews/2nd_pass/Fe_Rs_SF_1_SE	115771444	100	89279300	0.7712	13404758	13389268	13279523	94879	22656	7700	0.0151	0.0002	0.0002	12127920	0.1048	791963	0.0068	0	0.1153	0.002	101407220	0.875926	0.995184
STAR_mapping_matthews/2nd_pass/Fe_Rs_SF_2_SE	57923066	100	46398847	0.801	7402032	7397091	7335288	54624	8320	3800	0.007	0.0003	0.0003	6139238	0.106	448845	0.0077	0	0.0832	0.002	52538085	0.907032	1.00005
STAR_mapping_matthews/2nd_pass/Fe_Rs_SF_3_SE	87611454	100	70148547	0.8007	10757587	10750389	10650712	86837	14469	5569	0.0061	0.0003	0.0003	8990594	0.1026	344660	0.0039	0	0.0908	0.002	79139141	0.903297	1
STAR_mapping_matthews/2nd_pass/Ma_An_1_PE_combined	90506823	200	74717966	0.8256	19562886	19537302	19414383	113512	13193	21798	0.0061	0.0003	0.0003	7758140	0.0857	504989	0.0056	0	0.0813	0.0019	82476106	0.911269	1.00022
STAR_mapping_matthews/2nd_pass/Ma_An_2_PE_combined	109546909	200	91442900	0.8347	23610073	23574270	23431468	136234	16889	25482	0.006	0.0003	0.0003	10605588	0.0968	757169	0.0069	0	0.0596	0.0019	102048488	0.931551	1.00022
STAR_mapping_matthews/2nd_pass/Ma_An_3_PE_combined	94952039	200	79115158	0.8332	20912874	20881877	20756352	119756	14512	22254	0.006	0.0003	0.0003	9229345	0.0972	688027	0.0072	0	0.0604	0.0019	88344503	0.930412	1.00021
STAR_mapping_matthews/2nd_pass/Ma_AT_1_PE_combined	140111832	200	113465286	0.8098	77280795	77253408	76862598	370656	19108	28433	0.0075	0.0007	0.0005	14973657	0.1069	587915	0.0042	0	0.0731	0.006	128438943	0.916689	1.00999
STAR_mapping_matthews/2nd_pass/Ma_AT_2_PE_combined	99234920	200	80016297	0.8063	54782874	54762867	54466932	280737	12009	23196	0.0072	0.0007	0.0005	11764614	0.1186	390983	0.0039	0	0.0652	0.006	91780911	0.924885	1.00962
STAR_mapping_matthews/2nd_pass/Ma_AT_3_PE_combined	91318564	200	74001900	0.8104	49790134	49775728	49507240	251309	11839	19746	0.0077	0.0007	0.0005	9951985	0.109	274475	0.003	0	0.0715	0.0061	83953885	0.919352	1.01115
STAR_mapping_matthews/2nd_pass/Ma_Br_1_PE_combined	69674774	200	58745535	0.8431	12803346	12785750	12703068	72144	9043	19091	0.0058	0.0004	0.0003	6399671	0.0919	136071	0.002	0	0.0616	0.0015	65145206	0.93499	1.00016
STAR_mapping_matthews/2nd_pass/Ma_Br_2_PE_combined	79391572	200	67261461	0.8472	14887428	14868645	14773099	85102	10086	19141	0.0059	0.0004	0.0003	6870314	0.0865	174545	0.0022	0	0.0625	0.0016	74131775	0.933749	1.00015
STAR_mapping_matthews/2nd_pass/Ma_Br_3_PE_combined	101927023	200	86078350	0.8445	18758411	18735188	18602339	117898	12165	26009	0.0064	0.0004	0.0003	8440145	0.0828	191478	0.0019	0	0.0693	0.0015	94518495	0.927315	1.00026
STAR_mapping_matthews/2nd_pass/Ma_FL_1_PE	69013290	200	58900157	0.8535	18190285	18177273	18030863	121251	13128	25043	0.0057	0.0003	0.0003	6253294	0.0906	249005	0.0036	0	0.051	0.0013	65153451	0.944071	1.0001
STAR_mapping_matthews/2nd_pass/Ma_FL_2_PE	62331321	200	52522501	0.8426	15699108	15686635	15557559	107364	11960	22225	0.0056	0.0003	0.0003	6078147	0.0975	288422	0.0046	0	0.0538	0.0014	58600648	0.940148	1.00004
STAR_mapping_matthews/2nd_pass/Ma_FL_3_PE	45807741	200	38603091	0.8427	11899839	11891897	11792221	86677	8405	12536	0.0059	0.0003	0.0004	3823504	0.0835	117157	0.0026	0	0.0699	0.0013	42426595	0.926188	1.00011
STAR_mapping_matthews/2nd_pass/Ma_HL_1_PE	63703087	200	54077960	0.8489	16374745	16363932	16222696	122780	13205	16064	0.0056	0.0003	0.0004	5021813	0.0788	157961	0.0025	0	0.0683	0.0015	59099773	0.927738	1.00014
STAR_mapping_matthews/2nd_pass/Ma_HL_2_PE	54674153	200	46358332	0.8479	13629122	13619510	13504037	100074	10457	14554	0.0057	0.0003	0.0004	4448027	0.0814	177016	0.0032	0	0.0661	0.0014	50806359	0.929257	1.00012
STAR_mapping_matthews/2nd_pass/Ma_HL_3_PE	42407368	200	35730572	0.8426	10353965	10346897	10255635	79029	8525	10776	0.0058	0.0003	0.0004	3548137	0.0837	107520	0.0025	0	0.0698	0.0014	39278709	0.926224	1.00008
STAR_mapping_matthews/2nd_pass/Ma_HL_4_SE	254224507	100	190309731	0.7486	26465324	26444990	26116264	285312	42000	21748	0.0081	0.0003	0.0003	29023967	0.1142	589623	0.0023	0	0.1268	0.0081	219333698	0.862756	0.991444
STAR_mapping_matthews/2nd_pass/Ma_HL_5_SE	229737234	100	182128853	0.7928	27336864	27318545	26999985	277574	40205	19100	0.0071	0.0003	0.0003	25438106	0.1107	2206624	0.0096	0	0.0836	0.0033	207566959	0.903497	0.998405
STAR_mapping_matthews/2nd_pass/Ma_ML_1_PE	52528588	200	43306129	0.8244	13032368	13022763	12920037	86653	9598	16080	0.0058	0.0003	0.0003	5412190	0.103	544039	0.0104	0	0.0605	0.0017	48718319	0.927463	1.0001
STAR_mapping_matthews/2nd_pass/Ma_ML_2_PE	60012714	200	50992250	0.8497	15545447	15533197	15412811	99443	11518	21675	0.0057	0.0003	0.0003	5406262	0.0901	220250	0.0037	0	0.0551	0.0014	56398512	0.939776	1.00007
STAR_mapping_matthews/2nd_pass/Ma_ML_3_PE	45483497	200	38925753	0.8558	12002396	11994736	11893923	86056	8555	13862	0.0058	0.0003	0.0004	3695364	0.0812	156666	0.0034	0	0.0582	0.0013	42621117	0.937068	1.00013
STAR_mapping_matthews/2nd_pass/Ma_Rs_1_SE_combined	85726420	100	69268652	0.808	10071945	10062861	9972188	85661	8648	5448	0.0063	0.0003	0.0002	8918747	0.104	189152	0.0022	0	0.0836	0.0021	78187399	0.912057	1.0004
STAR_mapping_matthews/2nd_pass/Ma_Rs_2_SE_combined	100861075	100	77187959	0.7653	11147313	11136821	11040013	90562	10830	5908	0.0062	0.0003	0.0003	10998893	0.109	233915	0.0023	0	0.1213	0.002	88186852	0.87434	1.00017
STAR_mapping_matthews/2nd_pass/Ma_Rs_3_SE_combined	178492023	100	143892063	0.8062	20835681	20817659	20626359	176477	21249	11596	0.0064	0.0003	0.0003	20515877	0.1149	502686	0.0028	0	0.0739	0.0022	164407940	0.921094	1.00008
STAR_mapping_verily/2nd_pass/CF1_S221_combined_PE	7168385	297	5509653	0.7686	2714790	2713021	2695526	12997	2276	3991	0.0215	0.0004	0.0002	664386	0.0927	128677	0.018	0	0.1143	0.0064	6174039	0.861287	1.00487
STAR_mapping_verily/2nd_pass/CF2_S222_combined_PE	7794111	297	6198561	0.7953	3625552	3623722	3603483	14647	1772	5650	0.0193	0.0004	0.0002	623011	0.0799	81471	0.0105	0	0.111	0.0034	6821572	0.875221	1.00437
STAR_mapping_verily/2nd_pass/CF3_S223_combined_PE	8091990	297	5990125	0.7403	2751493	2749388	2729952	14609	2759	4173	0.0235	0.0004	0.0002	811697	0.1003	105868	0.0131	0	0.1411	0.0053	6801822	0.840562	1.00517
STAR_mapping_verily/2nd_pass/CF4_S224_combined_PE	7752191	297	6136560	0.7916	3796068	3794272	3774273	14295	1028	6472	0.0216	0.0005	0.0002	564605	0.0728	78524	0.0101	0	0.1218	0.0037	6701165	0.864422	1.00548
STAR_mapping_verily/2nd_pass/CM1_S217_combined_PE	6272170	296	4549851	0.7254	1858345	1857179	1841331	12574	677	3763	0.0242	0.0005	0.0002	640577	0.1021	68064	0.0109	0	0.1556	0.006	5190428	0.827533	1.00549
STAR_mapping_verily/2nd_pass/CM2_S218_combined_PE	5770919	297	4395333	0.7616	1742330	1740357	1725840	12418	625	3447	0.0217	0.0005	0.0002	680392	0.1179	61005	0.0106	0	0.1058	0.0041	5075725	0.879535	1.00352
STAR_mapping_verily/2nd_pass/CM3_S219_combined_PE	9341065	297	6904423	0.7391	2553851	2551274	2528782	19487	1048	4534	0.023	0.0004	0.0002	1146018	0.1227	86321	0.0092	0	0.1252	0.0037	8050441	0.861833	1.00352
STAR_mapping_verily/2nd_pass/CM4_S220_combined_PE	4382342	297	3306247	0.7544	1510713	1509429	1497355	9816	550	2992	0.0192	0.0004	0.0001	495117	0.113	60125	0.0137	0	0.1144	0.0044	3801364	0.867428	1.00419
STAR_mapping_verily/2nd_pass/EP1_S233_combined_PE	5428348	297	3977797	0.7328	1451690	1449131	1437427	8060	1445	4758	0.0245	0.0004	0.0003	334100	0.0615	77004	0.0142	0	0.1856	0.0059	4311897	0.79433	1.00514
STAR_mapping_verily/2nd_pass/EP2_S234_combined_PE	6137267	297	4685261	0.7634	1810152	1807521	1793902	9436	2346	4468	0.023	0.0004	0.0003	394486	0.0643	107328	0.0175	0	0.1481	0.0068	5079747	0.827689	1.00483
STAR_mapping_verily/2nd_pass/EP3_S235_combined_PE	7944126	297	5982881	0.7531	2304124	2300864	2282597	12048	2224	7255	0.0238	0.0003	0.0003	484792	0.061	136087	0.0171	0	0.1618	0.0069	6467673	0.814145	1.00526
STAR_mapping_verily/2nd_pass/EP4_S236_combined_PE	5066263	297	3854893	0.7609	1410200	1407681	1391265	10048	1368	7519	0.0227	0.0004	0.0003	320944	0.0633	68171	0.0135	0	0.1571	0.0052	4175837	0.824244	1.00423
STAR_mapping_verily/2nd_pass/EP5_S237_combined_PE	6993008	297	5468829	0.782	2204412	2201489	2186052	10653	2034	5673	0.0219	0.0004	0.0002	425851	0.0609	114588	0.0164	0	0.1347	0.006	5894680	0.842939	1.00425
STAR_mapping_verily/2nd_pass/EP6_S238_combined_PE	5691250	297	4548337	0.7992	1829610	1826707	1812030	9863	1628	6089	0.0214	0.0003	0.0002	341194	0.06	86777	0.0152	0	0.12	0.0056	4889531	0.859131	1.0042
STAR_mapping_verily/2nd_pass/EP7_S239_combined_PE	7706173	296	5805771	0.7534	2296111	2292959	2274736	11539	2566	7270	0.0236	0.0004	0.0002	477175	0.0619	114911	0.0149	0	0.1627	0.0071	6282946	0.815313	1.00558
STAR_mapping_verily/2nd_pass/EP8_S240_combined_PE	5735255	297	4412259	0.7693	1773425	1770740	1757990	9142	1616	4677	0.0226	0.0004	0.0003	363310	0.0633	82621	0.0144	0	0.1474	0.0055	4775569	0.832669	1.00461
STAR_mapping_verily/2nd_pass/L110_S184_combined_PE	4177348	296	3233409	0.774	1396647	1395328	1388268	5253	587	2539	0.0221	0.0003	0.0003	217669	0.0521	14181	0.0034	0	0.1691	0.0014	3451078	0.826141	1.00453
STAR_mapping_verily/2nd_pass/L111_S185_combined_PE	9875474	297	8017472	0.8119	3691936	3688746	3665187	13404	2529	10816	0.0231	0.0003	0.0003	541329	0.0548	30266	0.0031	0	0.1289	0.0013	8558801	0.866672	1.00423
STAR_mapping_verily/2nd_pass/L113_S186_combined_PE	5117414	297	4180262	0.8169	2126982	2125394	2111796	8184	2205	4797	0.0209	0.0003	0.0003	308395	0.0603	32285	0.0063	0	0.1139	0.0027	4488657	0.877134	1.00443
STAR_mapping_verily/2nd_pass/L114_S187_combined_PE	7487304	296	6081538	0.8122	2664003	2662209	2646741	10161	1412	5689	0.0229	0.0003	0.0002	391050	0.0522	22845	0.0031	0	0.1311	0.0014	6472588	0.864475	1.00425
STAR_mapping_verily/2nd_pass/L11_S175_combined_PE	18958107	297	15416146	0.8132	6561769	6556050	6518388	26519	6076	10786	0.0236	0.0003	0.0002	981821	0.0518	42055	0.0022	0	0.1319	0.001	16397967	0.864958	1.00389
STAR_mapping_verily/2nd_pass/L12_S176_combined_PE	5194118	297	4207195	0.81	2042271	2041017	2031189	6086	1307	3689	0.0222	0.0002	0.0002	284178	0.0547	55477	0.0107	0	0.1208	0.0039	4491373	0.864704	1.00475
STAR_mapping_verily/2nd_pass/L13_S177_combined_PE	3430365	297	2731532	0.7963	1181904	1180672	1174482	4682	711	2029	0.0239	0.0003	0.0002	188686	0.055	22493	0.0066	0	0.1394	0.0028	2920218	0.851285	1.00459
STAR_mapping_verily/2nd_pass/L14_S178_combined_PE	6895628	297	5540462	0.8035	2835440	2833652	2817689	8090	1775	7886	0.0208	0.0002	0.0002	437075	0.0634	75254	0.0109	0	0.1187	0.0036	5977537	0.866859	1.0046
STAR_mapping_verily/2nd_pass/L15_S179_combined_PE	7710821	297	6396033	0.8295	3018026	3015801	2995989	11640	2480	7917	0.021	0.0002	0.0002	421434	0.0547	27577	0.0036	0	0.1109	0.0014	6817467	0.884143	1.00363
STAR_mapping_verily/2nd_pass/L16_S180_combined_PE	8322796	297	6733658	0.8091	2555182	2552385	2539802	10588	1126	3666	0.0219	0.0004	0.0003	413321	0.0497	24765	0.003	0	0.1367	0.0016	7146979	0.858723	1.00265
STAR_mapping_verily/2nd_pass/L17_S181_combined_PE	6513016	297	5379889	0.826	2140476	2136936	2126320	9153	1343	3660	0.0195	0.0003	0.0003	365022	0.056	28112	0.0043	0	0.1119	0.0017	5744911	0.882066	1.00243
STAR_mapping_verily/2nd_pass/L18_S182_combined_PE	5535490	297	4459066	0.8055	2177248	2175189	2164978	7281	1530	3459	0.0215	0.0003	0.0003	344705	0.0623	55024	0.0099	0	0.1186	0.0036	4803771	0.867813	1.00452
STAR_mapping_verily/2nd_pass/L19_S183_combined_PE	3962214	297	3157641	0.7969	1444742	1443363	1436050	5126	578	2988	0.0236	0.0003	0.0002	214032	0.054	13164	0.0033	0	0.1443	0.0014	3371673	0.850957	1.00469
STAR_mapping_verily/2nd_pass/L210_S196_combined_PE	9167742	297	7526794	0.821	3124665	3121663	3102981	10705	2627	8352	0.0234	0.0002	0.0002	489382	0.0534	24173	0.0026	0	0.122	0.001	8016176	0.874389	1.00385
STAR_mapping_verily/2nd_pass/L211_S197_combined_PE	62921153	297	49994700	0.7946	21394794	21378782	21167233	109632	15020	102909	0.0237	0.0003	0.0002	3572032	0.0568	406246	0.0065	0	0.1396	0.0026	53566732	0.851331	1.00441
STAR_mapping_verily/2nd_pass/L212_S198_combined_PE	6093998	296	4974845	0.8164	2229032	2227130	2208216	10329	1894	8593	0.0212	0.0002	0.0002	361701	0.0594	37860	0.0062	0	0.1157	0.0024	5336546	0.875705	1.00407
STAR_mapping_verily/2nd_pass/L213_S199_combined_PE	8557853	297	6708180	0.7839	3383862	3381131	3324956	24682	3741	30483	0.0229	0.0003	0.0003	606241	0.0708	163798	0.0191	0	0.1182	0.0079	7314421	0.854703	1.00634
STAR_mapping_verily/2nd_pass/L214_S200_combined_PE	7789387	297	6077609	0.7802	2615757	2613092	2583334	16183	1751	14489	0.0217	0.0003	0.0002	517900	0.0665	158417	0.0203	0	0.1259	0.007	6595509	0.84673	1.00469
STAR_mapping_verily/2nd_pass/L215_S201_combined_PE	4404307	297	3335364	0.7573	1410970	1409890	1396431	8619	956	4964	0.025	0.0002	0.0002	248308	0.0564	33858	0.0077	0	0.1753	0.0034	3583672	0.813674	1.0055
STAR_mapping_verily/2nd_pass/L21_S188_combined_PE	8413989	297	6574984	0.7814	2929092	2926804	2892898	17001	2800	16393	0.0231	0.0003	0.0002	495559	0.0589	92279	0.011	0	0.1445	0.0042	7070543	0.840332	1.00505
STAR_mapping_verily/2nd_pass/L23_S189_combined_PE	8807934	297	7098368	0.8059	3229933	3227010	3181277	23676	2341	22639	0.0224	0.0003	0.0002	516840	0.0587	59314	0.0067	0	0.126	0.0026	7615208	0.864585	1.0044
STAR_mapping_verily/2nd_pass/L24_S190_combined_PE	7498808	297	5696492	0.7597	2438183	2435739	2412947	13881	1555	9800	0.0238	0.0003	0.0002	449692	0.06	116336	0.0155	0	0.1589	0.006	6146184	0.819621	1.0053
STAR_mapping_verily/2nd_pass/L25_S191_combined_PE	6986808	297	5349669	0.7657	2189314	2187262	2164642	11393	1613	11666	0.0239	0.0003	0.0002	417184	0.0597	53345	0.0076	0	0.1639	0.0031	5766853	0.825392	1.00483
STAR_mapping_verily/2nd_pass/L26_S192_combined_PE	8145613	297	6138611	0.7536	2624750	2622151	2596745	13551	1581	12873	0.0231	0.0003	0.0002	498248	0.0612	155043	0.019	0	0.1591	0.0071	6636859	0.814777	1.00543
STAR_mapping_verily/2nd_pass/L27_S193_combined_PE	7403129	297	5810734	0.7849	2562840	2560704	2523043	18335	2088	19374	0.0234	0.0003	0.0002	434830	0.0587	75544	0.0102	0	0.1421	0.0041	6245564	0.843638	1.00506
STAR_mapping_verily/2nd_pass/L28_S194_combined_PE	6893533	297	5365490	0.7783	2218216	2215879	2194397	12602	1370	9847	0.0252	0.0003	0.0002	388377	0.0563	77231	0.0112	0	0.1491	0.005	5753867	0.834676	1.00519
STAR_mapping_verily/2nd_pass/L29_S195_combined_PE	5014383	296	3298370	0.6578	1366470	1365323	1355725	6324	1016	3405	0.0262	0.0002	0.0002	249510	0.0498	62403	0.0124	0	0.2734	0.0066	3547880	0.707541	1.0078
STAR_mapping_verily/2nd_pass/L315_S208_combined_PE	3485668	297	2770811	0.7949	1281620	1280570	1271632	4943	709	4336	0.0223	0.0003	0.0002	220775	0.0633	81411	0.0234	0	0.1096	0.0088	2991586	0.858253	1.00567
STAR_mapping_verily/2nd_pass/L31_S202_combined_PE	5249621	297	3827116	0.729	1561654	1560084	1551662	5869	706	3417	0.0252	0.0003	0.0002	299768	0.0571	97298	0.0185	0	0.1876	0.0078	4126884	0.78613	1.00656
STAR_mapping_verily/2nd_pass/L32_S203_combined_PE	9646538	297	7664842	0.7946	3377805	3374823	3356865	13001	1375	6564	0.0217	0.0003	0.0002	646800	0.067	235292	0.0244	0	0.105	0.009	8311642	0.861619	1.00493
STAR_mapping_verily/2nd_pass/L33_S204_combined_PE	7907447	297	6315922	0.7987	2946778	2944376	2926932	11710	1722	6414	0.0208	0.0003	0.0002	514528	0.0651	205620	0.026	0	0.1016	0.0086	6830450	0.8638	1.00508
STAR_mapping_verily/2nd_pass/L34_S206_combined_PE	3929186	296	2706571	0.6888	1040295	1039038	1033468	4476	553	1798	0.0273	0.0003	0.0002	201376	0.0513	27250	0.0069	0	0.2488	0.0042	2907947	0.740089	1.00674
STAR_mapping_verily/2nd_pass/L35_S205_combined_PE	6131245	297	4732946	0.7719	2036962	2035134	2023196	8595	1131	4040	0.0243	0.0003	0.0002	390491	0.0637	117238	0.0191	0	0.1367	0.0085	5123437	0.835628	1.00596
STAR_mapping_verily/2nd_pass/L37_S207_combined_PE	8484682	297	6641264	0.7827	3061113	3058416	3038247	13463	1606	7797	0.0221	0.0003	0.0002	553383	0.0652	256645	0.0302	0	0.1115	0.0103	7194647	0.847957	1.0056
STAR_mapping_verily/2nd_pass/L41_S209_combined_PE	4771367	296	3647724	0.7645	1578739	1577474	1566259	6257	1080	5143	0.0241	0.0003	0.0002	267573	0.0561	85783	0.018	0	0.1535	0.0079	3915297	0.820582	1.0067
STAR_mapping_verily/2nd_pass/L42_S210_combined_PE	6457402	297	5014453	0.7765	2102208	2100306	2087362	6983	1434	6429	0.0226	0.0003	0.0002	428861	0.0664	137948	0.0214	0	0.1278	0.0079	5443314	0.842957	1.00524
STAR_mapping_verily/2nd_pass/L43_S213_combined_PE	7078252	297	5289275	0.7473	2003429	2001385	1990192	6946	1591	4700	0.0232	0.0003	0.0002	528713	0.0747	189621	0.0268	0	0.1405	0.0107	5817988	0.821953	1.0059
STAR_mapping_verily/2nd_pass/L44_S214_combined_PE	8003395	297	6327447	0.7906	2722934	2720178	2700020	9405	2029	11480	0.0218	0.0003	0.0002	490983	0.0613	156687	0.0196	0	0.1215	0.007	6818430	0.851942	1.00476
STAR_mapping_verily/2nd_pass/L45_S215_combined_PE	7037977	297	5555534	0.7894	2386030	2383737	2370880	7928	1660	5562	0.0222	0.0003	0.0002	475363	0.0675	127630	0.0181	0	0.1178	0.0072	6030897	0.856908	1.00502
STAR_mapping_verily/2nd_pass/L46_S216_combined_PE	6202218	297	5031893	0.8113	2251388	2249653	2235274	7969	1535	6610	0.0225	0.0003	0.0002	351499	0.0567	86205	0.0139	0	0.1125	0.0057	5383392	0.867979	1.00486
STAR_mapping_verily/2nd_pass/L47_S211_combined_PE	6524601	297	5027622	0.7706	2022494	2020702	2010502	6315	1301	4376	0.0225	0.0003	0.0002	446772	0.0685	151294	0.0232	0	0.129	0.0088	5474394	0.839039	1.00515
STAR_mapping_verily/2nd_pass/L48_S212_combined_PE	8111147	297	6395742	0.7885	2639327	2636589	2625005	7693	1659	4970	0.0204	0.0003	0.0002	621379	0.0766	215707	0.0266	0	0.1	0.0083	7017121	0.865121	1.00449
STAR_mapping_verily/2nd_pass/LP1_S249_combined_PE	4741895	297	3671900	0.7744	1768663	1767274	1752277	6973	768	8645	0.0246	0.0003	0.0003	317811	0.067	27681	0.0058	0	0.1501	0.0027	3989711	0.841375	1.00678
STAR_mapping_verily/2nd_pass/LP2_S250_combined_PE	7185206	296	5377069	0.7484	2625379	2622541	2606583	8408	1064	9324	0.0241	0.0003	0.0003	449225	0.0625	20990	0.0029	0	0.1847	0.0015	5826294	0.810874	1.00661
STAR_mapping_verily/2nd_pass/LP3_S251_combined_PE	6314820	297	4950086	0.7839	2612343	2609739	2596318	9201	973	5851	0.0202	0.0003	0.0003	533331	0.0845	100288	0.0159	0	0.1107	0.005	5483417	0.868341	1.00486
STAR_mapping_verily/2nd_pass/LP4_S252_combined_PE	8603517	297	6484456	0.7537	3173493	3170490	3155409	9830	1303	6951	0.0241	0.0003	0.0002	611860	0.0711	87347	0.0102	0	0.1606	0.0045	7096316	0.824816	1.00615
STAR_mapping_verily/2nd_pass/LP5_S253_combined_PE	10691249	297	8312278	0.7775	4292207	4288685	4265536	13536	1679	11456	0.0221	0.0003	0.0002	782269	0.0732	92316	0.0086	0	0.1371	0.0036	9094547	0.850653	1.0057
STAR_mapping_verily/2nd_pass/LP6_S254_combined_PE	11689069	297	9162034	0.7838	4877866	4873549	4845270	15792	1846	14958	0.0206	0.0004	0.0003	920600	0.0788	156178	0.0134	0	0.1197	0.0044	10082634	0.862569	1.00486
STAR_mapping_verily/2nd_pass/LP7_S255_combined_PE	9334933	297	7477065	0.801	3856969	3853785	3828765	13597	1580	13027	0.0205	0.0004	0.0002	674636	0.0723	80463	0.0086	0	0.1151	0.0031	8151701	0.873247	1.00447
STAR_mapping_verily/2nd_pass/LP8_S256_combined_PE	7486751	296	5725214	0.7647	2980955	2978226	2960964	10020	1152	8819	0.0227	0.0003	0.0002	523529	0.0699	88964	0.0119	0	0.1481	0.0053	6248743	0.83464	1.00635
STAR_mapping_verily/2nd_pass/M1_S257_combined_PE	7542852	297	5628838	0.7462	4347618	4346254	4331475	12566	986	2591	0.0223	0.0006	0.0005	426892	0.0566	117819	0.0156	0	0.1713	0.0102	6055730	0.802844	1.02138
STAR_mapping_verily/2nd_pass/M2_S258_combined_PE	8779424	297	6776098	0.7718	5665853	5663845	5647379	14086	1215	3173	0.0208	0.0005	0.0005	551767	0.0628	134920	0.0154	0	0.1389	0.0111	7327865	0.834664	1.019
STAR_mapping_verily/2nd_pass/M3_S259_combined_PE	6096312	297	4496663	0.7376	3589616	3587961	3577313	9146	1004	2153	0.0225	0.0006	0.0005	380387	0.0624	103407	0.017	0	0.1711	0.012	4877050	0.8	1.02404
STAR_mapping_verily/2nd_pass/M4_S260_combined_PE	9212409	297	7154496	0.7766	6239677	6237342	6222595	12986	939	3157	0.0204	0.0005	0.0004	560496	0.0608	149808	0.0163	0	0.1353	0.011	7714992	0.837457	1.01687
STAR_mapping_verily/2nd_pass/MP1_S241_combined_PE	8059750	297	6432799	0.7981	2594126	2591274	2570697	13628	3254	6547	0.0206	0.0004	0.0003	502172	0.0623	154634	0.0192	0	0.1141	0.0063	6934971	0.860445	1.00406
STAR_mapping_verily/2nd_pass/MP2_S242_combined_PE	7154788	296	5411981	0.7564	2156155	2153333	2140617	9036	1853	4649	0.0239	0.0003	0.0003	437737	0.0612	97380	0.0136	0	0.163	0.0058	5849718	0.817595	1.00554
STAR_mapping_verily/2nd_pass/MP3_S243_combined_PE	9380084	297	7540545	0.8039	3365502	3359587	3347569	11919	1761	4253	0.0199	0.0004	0.0003	655505	0.0699	40364	0.0043	0	0.1205	0.0014	8196050	0.873771	1.00306
STAR_mapping_verily/2nd_pass/MP4_S244_combined_PE	7227225	297	5520718	0.7639	2129937	2124922	2115432	8623	1378	4504	0.0228	0.0004	0.0003	503712	0.0697	33599	0.0046	0	0.1598	0.002	6024430	0.833574	1.00348
STAR_mapping_verily/2nd_pass/MP5_S245_combined_PE	7592143	297	5988726	0.7888	2491967	2488884	2475657	9716	1957	4637	0.0204	0.0004	0.0003	534416	0.0704	161334	0.0213	0	0.113	0.0066	6523142	0.859196	1.00411
STAR_mapping_verily/2nd_pass/MP6_S246_combined_PE	7105346	297	5650395	0.7952	2360868	2357938	2345980	9417	1329	4142	0.0212	0.0004	0.0003	454154	0.0639	107435	0.0151	0	0.1205	0.0053	6104549	0.859149	1.00428
STAR_mapping_verily/2nd_pass/MP7_S247_combined_PE	6222125	297	5044749	0.8108	2207325	2204134	2193662	8250	1669	3744	0.0189	0.0004	0.0003	402373	0.0647	62688	0.0101	0	0.1113	0.0032	5447122	0.875444	1.00353
STAR_mapping_verily/2nd_pass/MP8_S248_combined_PE	10782027	297	8611222	0.7987	3351769	3346522	3333212	12887	1589	4081	0.0218	0.0004	0.0003	631734	0.0586	62192	0.0058	0	0.1349	0.0021	9242956	0.857256	1.00332
STAR_mapping_verily/2nd_pass/O1_S225_combined_PE	7254378	297	5667362	0.7812	2768520	2761219	2752560	10347	1309	4304	0.0233	0.0003	0.0002	427330	0.0589	59353	0.0082	0	0.1482	0.0034	6094692	0.84014	1.0054
STAR_mapping_verily/2nd_pass/O2_S226_combined_PE	6151674	297	4731304	0.7691	2396678	2390513	2383016	9507	910	3245	0.0236	0.0003	0.0002	377522	0.0614	70163	0.0114	0	0.1533	0.0049	5108826	0.830477	1.00604
STAR_mapping_verily/2nd_pass/O3_S227_combined_PE	5872133	297	4669897	0.7953	2427761	2420891	2414046	8785	971	3959	0.023	0.0003	0.0002	361164	0.0615	60408	0.0103	0	0.1287	0.0042	5031061	0.856769	1.00549
STAR_mapping_verily/2nd_pass/O4_S228_combined_PE	6548113	296	4755599	0.7263	2467867	2461133	2454292	9110	886	3579	0.0245	0.0003	0.0003	423313	0.0646	116737	0.0178	0	0.1822	0.0091	5178912	0.790901	1.00798
STAR_mapping_verily/2nd_pass/T1_S229_combined_PE	10189035	297	7914881	0.7768	3487069	3465100	3466218	14607	1272	4972	0.0248	0.0003	0.0002	468758	0.046	38632	0.0038	0	0.1718	0.0016	8383639	0.82281	1.00485
STAR_mapping_verily/2nd_pass/T2_S230_combined_PE	6636702	297	5185904	0.7814	2284511	2273579	2271337	9021	877	3276	0.024	0.0003	0.0002	361439	0.0545	92325	0.0139	0	0.1447	0.0056	5547343	0.835858	1.00486
STAR_mapping_verily/2nd_pass/T3_S231_combined_PE	7249667	296	5597556	0.7721	2515121	2501433	2500858	10070	818	3375	0.0246	0.0003	0.0002	327996	0.0452	32713	0.0045	0	0.1761	0.002	5925552	0.817355	1.00495
STAR_mapping_verily/2nd_pass/T4_S232_combined_PE	895285	297	691730	0.7726	334209	332027	332508	1154	116	431	0.0212	0.0004	0.0002	51054	0.057	16372	0.0183	0	0.1463	0.0057	742784	0.829662	1.00477

## Sheet: Splice junction reads 2nd pass
ID	Number of input reads	Total reads crossig junctions	Total %	Uniquely mapped reads crossing junctions	Unique %	Multi mapped reads crossing junctions	Multi %
STAR_mapping_akbari/2nd_pass/11356	14451789	943534	0.0652884	643160	0.0445038	300374	0.0207846
STAR_mapping_akbari/2nd_pass/11356_PE	27609616	5941332	0.215191	4902933	0.177581	1038399	0.03761
STAR_mapping_akbari/2nd_pass/11357	15120717	3038150	0.200926	1362800	0.090128	1675350	0.110798
STAR_mapping_akbari/2nd_pass/11357_PE	17358765	9894633	0.570008	6877134	0.396176	3017499	0.173831
STAR_mapping_akbari/2nd_pass/11358	16267418	1078621	0.0663056	736320	0.0452635	342301	0.0210421
STAR_mapping_akbari/2nd_pass/11359	15431793	1017991	0.0659671	681837	0.0441839	336154	0.0217832
STAR_mapping_akbari/2nd_pass/11360	16296342	1052259	0.0645703	795104	0.0487903	257155	0.0157799
STAR_mapping_akbari/2nd_pass/11360_PE	17946010	3975539	0.221528	3479739	0.1939	495800	0.0276273
STAR_mapping_akbari/2nd_pass/11361	15559497	1176724	0.0756274	826673	0.0531298	350051	0.0224976
STAR_mapping_akbari/2nd_pass/11361_PE	27808255	7137759	0.256678	6157620	0.221431	980139	0.0352463
STAR_mapping_akbari/2nd_pass/11362	14203293	857558	0.0603774	644367	0.0453674	213191	0.01501
STAR_mapping_akbari/2nd_pass/11363	16200002	1071267	0.0661276	687943	0.0424656	383324	0.023662
STAR_mapping_akbari/2nd_pass/11507	18156752	1201614	0.06618	915173	0.050404	286441	0.015776
STAR_mapping_akbari/2nd_pass/11508	19833726	1217016	0.0613609	907383	0.0457495	309633	0.0156114
STAR_mapping_akbari/2nd_pass/11509	18643531	984642	0.0528141	726166	0.03895	258476	0.0138641
STAR_mapping_akbari/2nd_pass/11511	15304578	1011480	0.06609	758264	0.0495449	253216	0.0165451
STAR_mapping_akbari/2nd_pass/11512	24541676	1396148	0.0568889	1035717	0.0422024	360431	0.0146865
STAR_mapping_akbari/2nd_pass/11513	22492738	1183820	0.0526312	862119	0.0383288	321701	0.0143024
STAR_mapping_akbari/2nd_pass/11514	21540846	1454229	0.0675103	1064293	0.0494081	389936	0.0181022
STAR_mapping_akbari/2nd_pass/11515	21241462	1431739	0.067403	1056216	0.0497243	375523	0.0176788
STAR_mapping_akbari/2nd_pass/11666	17596775	933715	0.0530617	596466	0.0338963	337249	0.0191654
STAR_mapping_akbari/2nd_pass/11724	16682785	1067951	0.0640152	778509	0.0466654	289442	0.0173497
STAR_mapping_akbari/2nd_pass/11725	18152691	1173302	0.0646352	773280	0.0425986	400022	0.0220365
STAR_mapping_akbari/2nd_pass/11772	25635504	1555254	0.060668	1128637	0.0440263	426617	0.0166416
STAR_mapping_akbari/2nd_pass/11773	27670629	1655538	0.0598302	1183436	0.0427687	472102	0.0170615
STAR_mapping_akbari/2nd_pass/11774	26342693	1598576	0.0606838	1130550	0.042917	468026	0.0177668
STAR_mapping_akbari/2nd_pass/11775	26337911	1869348	0.0709756	1339818	0.0508703	529530	0.0201052
STAR_mapping_akbari/2nd_pass/11776	24276930	1536264	0.0632808	1097879	0.0452231	438385	0.0180577
STAR_mapping_akbari/2nd_pass/11777	22445356	1565651	0.0697539	1098391	0.0489362	467260	0.0208177
STAR_mapping_akbari/2nd_pass/11780	24949298	1488689	0.0596686	1012965	0.0406009	475724	0.0190676
STAR_mapping_akbari/2nd_pass/11781	26852839	1277960	0.0475912	875223	0.0325933	402737	0.0149979
STAR_mapping_akbari/2nd_pass/11782	22008009	1666463	0.0757208	1105309	0.050223	561154	0.0254977
STAR_mapping_akbari/2nd_pass/11783	23684423	1680738	0.0709639	1122302	0.0473857	558436	0.0235782
STAR_mapping_akbari/2nd_pass/11784	25096500	1733403	0.0690695	1145592	0.0456475	587811	0.023422
STAR_mapping_akbari/2nd_pass/12072	24713472	1160987	0.0469779	821975	0.0332602	339012	0.0137177
STAR_mapping_akbari/2nd_pass/12073	28102436	1793167	0.0638082	1244673	0.0442906	548494	0.0195177
STAR_mapping_akbari/2nd_pass/12074	28976860	1947453	0.0672072	1355211	0.0467687	592242	0.0204384
STAR_mapping_akbari/2nd_pass/12105	26933397	1737764	0.0645208	1254780	0.0465883	482984	0.0179325
STAR_mapping_akbari/2nd_pass/12106	27590280	1940814	0.0703441	1325918	0.0480574	614896	0.0222867
STAR_mapping_akbari/2nd_pass/12107	28712683	2297377	0.0800126	1616398	0.0562956	680979	0.023717
STAR_mapping_akbari/2nd_pass/12170	26442329	1670727	0.0631838	1231896	0.046588	438831	0.0165958
STAR_mapping_akbari/2nd_pass/12171	23845042	1569127	0.0658052	1137342	0.0476972	431785	0.018108
STAR_mapping_akbari/2nd_pass/12172	26287296	1653696	0.0629086	1200645	0.045674	453051	0.0172346
STAR_mapping_akbari/2nd_pass/12173	25839502	1766039	0.0683465	1262922	0.0488756	503117	0.0194708
STAR_mapping_akbari/2nd_pass/12174	24709654	1930443	0.0781251	1411002	0.0571033	519441	0.0210218
STAR_mapping_akbari/2nd_pass/12175	26026599	1871932	0.0719238	1332851	0.0512111	539081	0.0207127
STAR_mapping_matthews/2nd_pass/Fe_An_BF_1_SE_combined	148890949	22235174	0.149339	16304965	0.109509	5930209	0.0398292
STAR_mapping_matthews/2nd_pass/Fe_An_BF_2_SE	66850110	10378231	0.155246	8110542	0.121324	2267689	0.033922
STAR_mapping_matthews/2nd_pass/Fe_An_BF_3_SE	97562716	14222667	0.14578	10478706	0.107405	3743961	0.0383749
STAR_mapping_matthews/2nd_pass/Fe_An_BF_4_SE	88890094	12641515	0.142215	8855335	0.0996212	3786180	0.0425939
STAR_mapping_matthews/2nd_pass/Fe_An_O_1_SE	104001270	15776886	0.151699	12022007	0.115595	3754879	0.0361042
STAR_mapping_matthews/2nd_pass/Fe_An_O_2_SE	82219610	12380589	0.15058	9327986	0.113452	3052603	0.0371274
STAR_mapping_matthews/2nd_pass/Fe_An_O_3_SE	86677045	12108926	0.139702	9233694	0.10653	2875232	0.0331718
STAR_mapping_matthews/2nd_pass/Fe_An_O_4_SE	113120307	17060969	0.150821	13159872	0.116335	3901097	0.0344863
STAR_mapping_matthews/2nd_pass/Fe_An_SF_1_PE_combined	44790494	10037591	0.224101	8907077	0.198861	1130514	0.02524
STAR_mapping_matthews/2nd_pass/Fe_An_SF_2_PE_combined	45749073	12556308	0.27446	11228206	0.24543	1328102	0.0290301
STAR_mapping_matthews/2nd_pass/Fe_An_SF_3_PE_combined	47934956	13172411	0.274798	11788961	0.245937	1383450	0.028861
STAR_mapping_matthews/2nd_pass/Fe_An_SF_4_PE_combined	41360150	11312779	0.273519	10116907	0.244605	1195872	0.0289136
STAR_mapping_matthews/2nd_pass/Fe_An_SF_5_SE_combined	154866358	22841137	0.147489	16313462	0.105339	6527675	0.0421504
STAR_mapping_matthews/2nd_pass/Fe_An_SF_6_SE	132088629	19162056	0.14507	14490061	0.1097	4671995	0.0353702
STAR_mapping_matthews/2nd_pass/Fe_An_SF_7_SE	103980894	15529381	0.149348	11937104	0.114801	3592277	0.0345475
STAR_mapping_matthews/2nd_pass/Fe_An_SF_8_SE	93334771	12831092	0.137474	9375488	0.10045	3455604	0.0370238
STAR_mapping_matthews/2nd_pass/Fe_At_O_1_PE	71585020	21575019	0.30139	18570144	0.259414	3004875	0.0419763
STAR_mapping_matthews/2nd_pass/Fe_At_O_2_PE	64737783	20361202	0.314518	17522911	0.270675	2838291	0.0438429
STAR_mapping_matthews/2nd_pass/Fe_At_O_3_PE	79305468	24798658	0.312698	21390604	0.269724	3408054	0.0429738
STAR_mapping_matthews/2nd_pass/Fe_At_O_4_PE	63782286	20242818	0.317374	17543398	0.275051	2699420	0.0423224
STAR_mapping_matthews/2nd_pass/Fe_At_O_5_SE	42154267	7595605	0.180186	5915092	0.14032	1680513	0.0398658
STAR_mapping_matthews/2nd_pass/Fe_At_O_6_SE	90179832	16567034	0.183711	13121079	0.145499	3445955	0.038212
STAR_mapping_matthews/2nd_pass/Fe_At_O_7_SE	72367363	13199278	0.182393	10047214	0.138836	3152064	0.0435564
STAR_mapping_matthews/2nd_pass/Fe_At_SF_1_SE	49442618	9011149	0.182255	6978133	0.141136	2033016	0.0411187
STAR_mapping_matthews/2nd_pass/Fe_At_SF_2_SE	76330418	14293107	0.187253	11257702	0.147486	3035405	0.0397666
STAR_mapping_matthews/2nd_pass/Fe_At_SF_3_SE	53945497	10072960	0.186725	7775962	0.144145	2296998	0.04258
STAR_mapping_matthews/2nd_pass/Fe_Br_BF_1_SE	72746331	9752953	0.134068	7421265	0.102016	2331688	0.0320523
STAR_mapping_matthews/2nd_pass/Fe_Br_BF_2_SE	94167151	12206516	0.129626	9396667	0.0997871	2809849	0.029839
STAR_mapping_matthews/2nd_pass/Fe_Br_BF_3_SE	118177700	14642822	0.123905	11646629	0.0985518	2996193	0.0253533
STAR_mapping_matthews/2nd_pass/Fe_Br_BF_4_SE	75086761	9933180	0.132289	8071140	0.107491	1862040	0.0247985
STAR_mapping_matthews/2nd_pass/Fe_Br_O_1_SE	89816099	13015627	0.144914	10148615	0.112993	2867012	0.0319209
STAR_mapping_matthews/2nd_pass/Fe_Br_O_2_SE	75503229	10737898	0.142218	8266405	0.109484	2471493	0.0327336
STAR_mapping_matthews/2nd_pass/Fe_Br_O_3_SE	75414215	10543492	0.139808	8389052	0.11124	2154440	0.0285681
STAR_mapping_matthews/2nd_pass/Fe_Br_O_4_SE	115251542	15461688	0.134156	12302893	0.106748	3158795	0.0274078
STAR_mapping_matthews/2nd_pass/Fe_Br_SF_1_PE	104210613	18987149	0.1822	15791324	0.151533	3195825	0.030667
STAR_mapping_matthews/2nd_pass/Fe_Br_SF_2_PE	154462270	35343082	0.228814	30440625	0.197075	4902457	0.0317389
STAR_mapping_matthews/2nd_pass/Fe_Br_SF_3_PE	175522701	39718449	0.226287	33857849	0.192897	5860600	0.0333894
STAR_mapping_matthews/2nd_pass/Fe_Br_SF_4_PE	36901845	9688492	0.262548	8465826	0.229415	1222666	0.0331329
STAR_mapping_matthews/2nd_pass/Fe_Br_SF_5_SE	125693606	17279018	0.137469	13604853	0.108238	3674165	0.0292311
STAR_mapping_matthews/2nd_pass/Fe_Br_SF_6_SE	126435290	17041057	0.134781	13377686	0.105807	3663371	0.0289743
STAR_mapping_matthews/2nd_pass/Fe_Br_SF_7_SE	77161548	9570876	0.124037	7656357	0.099225	1914519	0.0248118
STAR_mapping_matthews/2nd_pass/Fe_Br_SF_8_SE	57297068	7857106	0.137129	6376259	0.111284	1480847	0.0258451
STAR_mapping_matthews/2nd_pass/Fe_FL_O_1_SE	119438728	18115378	0.151671	14212106	0.118991	3903272	0.0326801
STAR_mapping_matthews/2nd_pass/Fe_FL_O_2_PE	24434428	6318185	0.258577	5502603	0.225199	815582	0.0333784
STAR_mapping_matthews/2nd_pass/Fe_FL_O_3_PE	69468704	20795723	0.299354	18461060	0.265746	2334663	0.0336074
STAR_mapping_matthews/2nd_pass/Fe_FL_O_4_PE	71746286	20425842	0.284695	17874112	0.249129	2551730	0.035566
STAR_mapping_matthews/2nd_pass/Fe_FL_O_5_PE	48882538	13749403	0.281274	12038938	0.246283	1710465	0.0349913
STAR_mapping_matthews/2nd_pass/Fe_FL_O_6_SE	138381748	21013638	0.151853	16241404	0.117367	4772234	0.034486
STAR_mapping_matthews/2nd_pass/Fe_FL_O_7_SE	105477311	15429117	0.146279	11920377	0.113014	3508740	0.0332654
STAR_mapping_matthews/2nd_pass/Fe_FL_SF_1_SE	55775228	7574568	0.135805	5969761	0.107032	1604807	0.0287728
STAR_mapping_matthews/2nd_pass/Fe_FL_SF_2_SE	107119927	14759172	0.137782	11918536	0.111263	2840636	0.0265183
STAR_mapping_matthews/2nd_pass/Fe_FL_SF_3_SE	133341274	19098102	0.143227	14695924	0.110213	4402178	0.0330144
STAR_mapping_matthews/2nd_pass/Fe_HL_BF_1_SE	57703024	9322823	0.161566	7344920	0.127288	1977903	0.0342773
STAR_mapping_matthews/2nd_pass/Fe_HL_BF_2_SE	83221116	13340418	0.160301	10695214	0.128516	2645204	0.0317853
STAR_mapping_matthews/2nd_pass/Fe_HL_BF_3_SE	66583788	10555392	0.158528	8421933	0.126486	2133459	0.0320417
STAR_mapping_matthews/2nd_pass/Fe_HL_BF_4_SE	125626294	19966241	0.158934	16121968	0.128333	3844273	0.0306009
STAR_mapping_matthews/2nd_pass/Fe_HL_O_1_PE	70133216	18907725	0.269597	16738173	0.238663	2169552	0.0309347
STAR_mapping_matthews/2nd_pass/Fe_HL_O_2_PE	98248351	32255723	0.328308	28829293	0.293433	3426430	0.0348752
STAR_mapping_matthews/2nd_pass/Fe_HL_O_3_PE	54286426	14397338	0.265211	12489718	0.230071	1907620	0.0351399
STAR_mapping_matthews/2nd_pass/Fe_HL_O_4_PE	90419009	26204588	0.289813	23024166	0.254639	3180422	0.0351743
STAR_mapping_matthews/2nd_pass/Fe_HL_O_5_PE	65436970	17918247	0.273825	15570873	0.237952	2347374	0.0358723
STAR_mapping_matthews/2nd_pass/Fe_HL_O_6_SE	232004081	36226540	0.156146	27993397	0.120659	8233143	0.0354871
STAR_mapping_matthews/2nd_pass/Fe_HL_O_7_SE	246753820	37522404	0.152064	28936826	0.11727	8585578	0.0347941
STAR_mapping_matthews/2nd_pass/Fe_HL_O_8_SE	69281726	10166326	0.146739	8074556	0.116547	2091770	0.0301922
STAR_mapping_matthews/2nd_pass/Fe_HL_SF_1_SE	258051803	37321360	0.144627	29240608	0.113313	8080752	0.0313145
STAR_mapping_matthews/2nd_pass/Fe_HL_SF_2_SE	90228079	14700123	0.162922	11555469	0.12807	3144654	0.0348523
STAR_mapping_matthews/2nd_pass/Fe_HL_SF_3_SE	71049133	11442783	0.161055	9133965	0.128558	2308818	0.0324961
STAR_mapping_matthews/2nd_pass/Fe_HL_SF_4_SE	81721021	12989331	0.158947	10600660	0.129718	2388671	0.0292296
STAR_mapping_matthews/2nd_pass/Fe_HL_SF_5_SE	50133134	7710980	0.15381	6074278	0.121163	1636702	0.0326471
STAR_mapping_matthews/2nd_pass/Fe_HL_SF_6_SE	213760716	34302107	0.16047	27189710	0.127197	7112397	0.0332727
STAR_mapping_matthews/2nd_pass/Fe_ML_O_1_SE	106629343	15444333	0.144841	11664153	0.10939	3780180	0.0354516
STAR_mapping_matthews/2nd_pass/Fe_ML_O_2_PE	137752782	38833380	0.281906	34413216	0.249819	4420164	0.0320877
STAR_mapping_matthews/2nd_pass/Fe_ML_O_3_PE	35952983	11006691	0.306141	9782128	0.272081	1224563	0.0340601
STAR_mapping_matthews/2nd_pass/Fe_ML_O_4_PE	76334902	21926184	0.287237	19239186	0.252037	2686998	0.0352001
STAR_mapping_matthews/2nd_pass/Fe_ML_O_5_SE	88325931	11682600	0.132267	9282096	0.105089	2400504	0.0271778
STAR_mapping_matthews/2nd_pass/Fe_ML_O_6_SE	76434505	11932792	0.156118	9389496	0.122844	2543296	0.0332742
STAR_mapping_matthews/2nd_pass/Fe_ML_O_7_PE	58015686	17125071	0.29518	15099537	0.260266	2025534	0.0349136
STAR_mapping_matthews/2nd_pass/Fe_ML_SF_1_SE	49152020	6882876	0.140032	5408789	0.110042	1474087	0.0299904
STAR_mapping_matthews/2nd_pass/Fe_ML_SF_2_SE	84000228	12082530	0.143839	9631731	0.114663	2450799	0.0291761
STAR_mapping_matthews/2nd_pass/Fe_ML_SF_3_SE	105681822	15285870	0.14464	12381408	0.117157	2904462	0.0274831
STAR_mapping_matthews/2nd_pass/Fe_Os_SF_1_PE	48522810	13594602	0.280169	11485075	0.236694	2109527	0.043475
STAR_mapping_matthews/2nd_pass/Fe_Os_SF_2_PE	36922708	10286755	0.278602	8812865	0.238684	1473890	0.0399183
STAR_mapping_matthews/2nd_pass/Fe_Os_SF_3_PE	44471149	11115832	0.249956	9535542	0.214421	1580290	0.0355352
STAR_mapping_matthews/2nd_pass/Fe_Os_SF_4_PE	78111264	20758424	0.265755	17742260	0.227141	3016164	0.0386137
STAR_mapping_matthews/2nd_pass/Fe_Os_SF_5_PE	179175202	50401704	0.281298	44070649	0.245964	6331055	0.0353344
STAR_mapping_matthews/2nd_pass/Fe_Ov_O_1_PE	59264731	19786665	0.333869	17757901	0.299637	2028764	0.0342322
STAR_mapping_matthews/2nd_pass/Fe_Ov_O_2_PE	31930993	10229139	0.320351	9110376	0.285315	1118763	0.0350369
STAR_mapping_matthews/2nd_pass/Fe_Ov_O_3_PE	49124005	14960764	0.304551	13323721	0.271226	1637043	0.0333247
STAR_mapping_matthews/2nd_pass/Fe_Ov_O_4_PE	140590581	44402701	0.31583	39592271	0.281614	4810430	0.0342159
STAR_mapping_matthews/2nd_pass/Fe_Ov_SF_1_PE_combined	102452857	32325652	0.315517	28967557	0.28274	3358095	0.032777
STAR_mapping_matthews/2nd_pass/Fe_Ov_SF_2_PE_combined	112313760	36096996	0.321394	32462289	0.289032	3634707	0.0323621
STAR_mapping_matthews/2nd_pass/Fe_Ov_SF_3_PE_combined	71980683	21074987	0.292787	18776886	0.26086	2298101	0.0319266
STAR_mapping_matthews/2nd_pass/Fe_Pa_SF_1_PE	115740756	32272531	0.278835	26848660	0.231972	5423871	0.0468622
STAR_mapping_matthews/2nd_pass/Fe_Pa_SF_2_PE	25509930	6336094	0.248378	5258000	0.206116	1078094	0.0422617
STAR_mapping_matthews/2nd_pass/Fe_Pa_SF_3_PE	32994995	7738268	0.234529	6337048	0.192061	1401220	0.0424677
STAR_mapping_matthews/2nd_pass/Fe_Pa_SF_4_PE	132793187	34894673	0.262775	30413067	0.229026	4481606	0.0337488
STAR_mapping_matthews/2nd_pass/Fe_Rs_BF_1_SE	97031527	13318446	0.137259	10360930	0.106779	2957516	0.0304799
STAR_mapping_matthews/2nd_pass/Fe_Rs_BF_2_SE	89928369	13454419	0.149613	10893622	0.121137	2560797	0.028476
STAR_mapping_matthews/2nd_pass/Fe_Rs_BF_3_SE	99502681	13662439	0.137307	11242635	0.112988	2419804	0.024319
STAR_mapping_matthews/2nd_pass/Fe_Rs_SF_1_SE	115771444	17005192	0.146886	13404757	0.115786	3600435	0.0310995
STAR_mapping_matthews/2nd_pass/Fe_Rs_SF_2_SE	57923066	9117285	0.157403	7402031	0.127791	1715254	0.0296126
STAR_mapping_matthews/2nd_pass/Fe_Rs_SF_3_SE	87611454	13396862	0.152912	10757584	0.122787	2639278	0.0301248
STAR_mapping_matthews/2nd_pass/Ma_An_1_PE_combined	90506823	22063319	0.243775	19453731	0.214942	2609588	0.0288331
STAR_mapping_matthews/2nd_pass/Ma_An_2_PE_combined	109546909	26745679	0.244148	23482154	0.214357	3263525	0.0297911
STAR_mapping_matthews/2nd_pass/Ma_An_3_PE_combined	94952039	23603295	0.248581	20686229	0.21786	2917066	0.0307215
STAR_mapping_matthews/2nd_pass/Ma_AT_1_PE_combined	140111832	93057923	0.664169	68625078	0.489788	24432845	0.174381
STAR_mapping_matthews/2nd_pass/Ma_AT_2_PE_combined	99234920	75984889	0.765707	54206830	0.546248	21778059	0.21946
STAR_mapping_matthews/2nd_pass/Ma_AT_3_PE_combined	91318564	65204316	0.714031	46806607	0.512564	18397709	0.201467
STAR_mapping_matthews/2nd_pass/Ma_Br_1_PE_combined	69674774	14606947	0.209645	12698854	0.182259	1908093	0.0273857
STAR_mapping_matthews/2nd_pass/Ma_Br_2_PE_combined	79391572	16980412	0.213882	14850389	0.187052	2130023	0.0268293
STAR_mapping_matthews/2nd_pass/Ma_Br_3_PE_combined	101927023	21264052	0.20862	18666766	0.183139	2597286	0.0254818
STAR_mapping_matthews/2nd_pass/Ma_FL_1_PE	69013290	20440110	0.296176	18148429	0.26297	2291681	0.0332064
STAR_mapping_matthews/2nd_pass/Ma_FL_2_PE	62331321	17683484	0.283701	15612587	0.250477	2070897	0.033224
STAR_mapping_matthews/2nd_pass/Ma_FL_3_PE	45807741	12935927	0.282396	11442112	0.249786	1493815	0.0326105
STAR_mapping_matthews/2nd_pass/Ma_HL_1_PE	63703087	16588496	0.260403	14581161	0.228893	2007335	0.0315108
STAR_mapping_matthews/2nd_pass/Ma_HL_2_PE	54674153	14537274	0.265889	12790671	0.233944	1746603	0.0319457
STAR_mapping_matthews/2nd_pass/Ma_HL_3_PE	42407368	11098041	0.261701	9750924	0.229935	1347117	0.0317661
STAR_mapping_matthews/2nd_pass/Ma_HL_4_SE	254224507	34649487	0.136295	26465305	0.104102	8184182	0.0321927
STAR_mapping_matthews/2nd_pass/Ma_HL_5_SE	229737234	34627860	0.150728	27336852	0.118992	7291008	0.0317363
STAR_mapping_matthews/2nd_pass/Ma_ML_1_PE	52528588	14669471	0.279266	12892527	0.245438	1776944	0.0338281
STAR_mapping_matthews/2nd_pass/Ma_ML_2_PE	60012714	17426295	0.290377	15444445	0.257353	1981850	0.0330238
STAR_mapping_matthews/2nd_pass/Ma_ML_3_PE	45483497	13366221	0.29387	11872129	0.261021	1494092	0.0328491
STAR_mapping_matthews/2nd_pass/Ma_Rs_1_SE_combined	85726420	12283438	0.143286	10071944	0.117489	2211494	0.0257971
STAR_mapping_matthews/2nd_pass/Ma_Rs_2_SE_combined	100861075	13913224	0.137944	11147303	0.110521	2765921	0.0274231
STAR_mapping_matthews/2nd_pass/Ma_Rs_3_SE_combined	178492023	25909122	0.145156	20835674	0.116732	5073448	0.0284239
STAR_mapping_verily/2nd_pass/CF1_S221_combined_PE	7168385	2820529	0.393468	2547194	0.355337	273335	0.0381306
STAR_mapping_verily/2nd_pass/CF2_S222_combined_PE	7794111	3594988	0.461244	3261644	0.418475	333344	0.0427687
STAR_mapping_verily/2nd_pass/CF3_S223_combined_PE	8091990	2939557	0.363268	2632754	0.325353	306803	0.0379144
STAR_mapping_verily/2nd_pass/CF4_S224_combined_PE	7752191	3852710	0.496983	3534439	0.455928	318271	0.0410556
STAR_mapping_verily/2nd_pass/CM1_S217_combined_PE	6272170	1972226	0.314441	1769913	0.282185	202313	0.0322557
STAR_mapping_verily/2nd_pass/CM2_S218_combined_PE	5770919	1864808	0.323139	1651746	0.286219	213062	0.0369199
STAR_mapping_verily/2nd_pass/CM3_S219_combined_PE	9341065	2748597	0.294249	2444484	0.261692	304113	0.0325566
STAR_mapping_verily/2nd_pass/CM4_S220_combined_PE	4382342	1471226	0.335717	1309117	0.298725	162109	0.0369914
STAR_mapping_verily/2nd_pass/EP1_S233_combined_PE	5428348	1571747	0.289544	1405864	0.258986	165883	0.0305587
STAR_mapping_verily/2nd_pass/EP2_S234_combined_PE	6137267	1929940	0.314462	1732869	0.282352	197071	0.0321105
STAR_mapping_verily/2nd_pass/EP3_S235_combined_PE	7944126	2463370	0.310087	2209222	0.278095	254148	0.0319919
STAR_mapping_verily/2nd_pass/EP4_S236_combined_PE	5066263	1529722	0.301943	1351174	0.2667	178548	0.0352425
STAR_mapping_verily/2nd_pass/EP5_S237_combined_PE	6993008	2322653	0.332139	2090283	0.29891	232370	0.0332289
STAR_mapping_verily/2nd_pass/EP6_S238_combined_PE	5691250	1919899	0.337342	1720582	0.302321	199317	0.0350217
STAR_mapping_verily/2nd_pass/EP7_S239_combined_PE	7706173	2426931	0.314933	2175485	0.282304	251446	0.0326292
STAR_mapping_verily/2nd_pass/EP8_S240_combined_PE	5735255	1895764	0.330546	1703034	0.296941	192730	0.0336044
STAR_mapping_verily/2nd_pass/L110_S184_combined_PE	4177348	1418313	0.339525	1269436	0.303886	148877	0.0356391
STAR_mapping_verily/2nd_pass/L111_S185_combined_PE	9875474	3973771	0.402388	3570614	0.361564	403157	0.0408241
STAR_mapping_verily/2nd_pass/L113_S186_combined_PE	5117414	2231627	0.436085	2002183	0.391249	229444	0.0448359
STAR_mapping_verily/2nd_pass/L114_S187_combined_PE	7487304	2812349	0.375616	2526350	0.337418	285999	0.0381979
STAR_mapping_verily/2nd_pass/L11_S175_combined_PE	18958107	7163545	0.377862	6410502	0.33814	753043	0.0397214
STAR_mapping_verily/2nd_pass/L12_S176_combined_PE	5194118	2105714	0.405404	1918544	0.369369	187170	0.036035
STAR_mapping_verily/2nd_pass/L13_S177_combined_PE	3430365	1276912	0.372238	1150358	0.335346	126554	0.0368923
STAR_mapping_verily/2nd_pass/L14_S178_combined_PE	6895628	2917773	0.423134	2652386	0.384647	265387	0.0384863
STAR_mapping_verily/2nd_pass/L15_S179_combined_PE	7710821	3154931	0.409156	2832679	0.367364	322252	0.0417922
STAR_mapping_verily/2nd_pass/L16_S180_combined_PE	8322796	2626768	0.315611	2422820	0.291106	203948	0.0245047
STAR_mapping_verily/2nd_pass/L17_S181_combined_PE	6513016	2184207	0.33536	1980394	0.304067	203813	0.0312932
STAR_mapping_verily/2nd_pass/L18_S182_combined_PE	5535490	2299005	0.415321	2072893	0.374473	226112	0.0408477
STAR_mapping_verily/2nd_pass/L19_S183_combined_PE	3962214	1550326	0.391278	1390413	0.350918	159913	0.0403595
STAR_mapping_verily/2nd_pass/L210_S196_combined_PE	9167742	3374334	0.368066	3031166	0.330634	343168	0.0374321
STAR_mapping_verily/2nd_pass/L211_S197_combined_PE	62921153	23179566	0.368391	20778747	0.330235	2400819	0.038156
STAR_mapping_verily/2nd_pass/L212_S198_combined_PE	6093998	2305669	0.378351	2056755	0.337505	248914	0.0408458
STAR_mapping_verily/2nd_pass/L213_S199_combined_PE	8557853	3654003	0.426977	3274156	0.382591	379847	0.0443858
STAR_mapping_verily/2nd_pass/L214_S200_combined_PE	7789387	2773666	0.356083	2488180	0.319432	285486	0.0366506
STAR_mapping_verily/2nd_pass/L215_S201_combined_PE	4404307	1534707	0.348456	1374413	0.312061	160294	0.0363948
STAR_mapping_verily/2nd_pass/L21_S188_combined_PE	8413989	3125087	0.371416	2804944	0.333367	320143	0.0380489
STAR_mapping_verily/2nd_pass/L23_S189_combined_PE	8807934	3466092	0.393519	3095316	0.351424	370776	0.0420957
STAR_mapping_verily/2nd_pass/L24_S190_combined_PE	7498808	2622391	0.349708	2351813	0.313625	270578	0.0360828
STAR_mapping_verily/2nd_pass/L25_S191_combined_PE	6986808	2373424	0.339701	2104174	0.301164	269250	0.0385369
STAR_mapping_verily/2nd_pass/L26_S192_combined_PE	8145613	2752822	0.337951	2482257	0.304735	270565	0.033216
STAR_mapping_verily/2nd_pass/L27_S193_combined_PE	7403129	2741111	0.370264	2450751	0.331043	290360	0.0392213
STAR_mapping_verily/2nd_pass/L28_S194_combined_PE	6893533	2439492	0.353881	2186439	0.317172	253053	0.0367088
STAR_mapping_verily/2nd_pass/L29_S195_combined_PE	5014383	1448654	0.2889	1305930	0.260437	142724	0.0284629
STAR_mapping_verily/2nd_pass/L315_S208_combined_PE	3485668	1358018	0.389601	1230009	0.352876	128009	0.0367244
STAR_mapping_verily/2nd_pass/L31_S202_combined_PE	5249621	1661570	0.316512	1511187	0.287866	150383	0.0286464
STAR_mapping_verily/2nd_pass/L32_S203_combined_PE	9646538	3595358	0.37271	3274330	0.339431	321028	0.0332791
STAR_mapping_verily/2nd_pass/L33_S204_combined_PE	7907447	3054369	0.386265	2768453	0.350107	285916	0.0361578
STAR_mapping_verily/2nd_pass/L34_S206_combined_PE	3929186	1126646	0.286738	1018394	0.259187	108252	0.0275507
STAR_mapping_verily/2nd_pass/L35_S205_combined_PE	6131245	2205830	0.359769	1989598	0.324501	216232	0.0352672
STAR_mapping_verily/2nd_pass/L37_S207_combined_PE	8484682	3232344	0.380962	2924926	0.34473	307418	0.0362321
STAR_mapping_verily/2nd_pass/L41_S209_combined_PE	4771367	1653849	0.34662	1505285	0.315483	148564	0.0311366
STAR_mapping_verily/2nd_pass/L42_S210_combined_PE	6457402	2213062	0.342717	2010806	0.311396	202256	0.0313216
STAR_mapping_verily/2nd_pass/L43_S213_combined_PE	7078252	2115695	0.298901	1914888	0.270531	200807	0.0283696
STAR_mapping_verily/2nd_pass/L44_S214_combined_PE	8003395	2843940	0.355342	2582394	0.322662	261546	0.0326794
STAR_mapping_verily/2nd_pass/L45_S215_combined_PE	7037977	2506426	0.356129	2267393	0.322165	239033	0.0339633
STAR_mapping_verily/2nd_pass/L46_S216_combined_PE	6202218	2382821	0.384189	2173446	0.35043	209375	0.0337581
STAR_mapping_verily/2nd_pass/L47_S211_combined_PE	6524601	2139400	0.327897	1935817	0.296695	203583	0.0312024
STAR_mapping_verily/2nd_pass/L48_S212_combined_PE	8111147	2735077	0.3372	2464806	0.303879	270271	0.0333209
STAR_mapping_verily/2nd_pass/LP1_S249_combined_PE	4741895	2031114	0.428334	1728170	0.364447	302944	0.0638867
STAR_mapping_verily/2nd_pass/LP2_S250_combined_PE	7185206	2908979	0.404857	2520626	0.350808	388353	0.054049
STAR_mapping_verily/2nd_pass/LP3_S251_combined_PE	6314820	2948569	0.466928	2465457	0.390424	483112	0.0765045
STAR_mapping_verily/2nd_pass/LP4_S252_combined_PE	8603517	3635988	0.422616	3093984	0.359619	542004	0.062998
STAR_mapping_verily/2nd_pass/LP5_S253_combined_PE	10691249	4758459	0.44508	4033456	0.377267	725003	0.0678128
STAR_mapping_verily/2nd_pass/LP6_S254_combined_PE	11689069	5391978	0.461284	4582836	0.392062	809142	0.0692221
STAR_mapping_verily/2nd_pass/LP7_S255_combined_PE	9334933	4261473	0.456508	3653819	0.391414	607654	0.0650946
STAR_mapping_verily/2nd_pass/LP8_S256_combined_PE	7486751	3232893	0.431815	2800528	0.374065	432365	0.0577507
STAR_mapping_verily/2nd_pass/M1_S257_combined_PE	7542852	4630982	0.613956	3982165	0.527939	648817	0.0860175
STAR_mapping_verily/2nd_pass/M2_S258_combined_PE	8779424	6243965	0.711204	5244767	0.597393	999198	0.113811
STAR_mapping_verily/2nd_pass/M3_S259_combined_PE	6096312	4041966	0.663018	3384486	0.555169	657480	0.107849
STAR_mapping_verily/2nd_pass/M4_S260_combined_PE	9212409	6791087	0.737167	5706080	0.619391	1085007	0.117777
STAR_mapping_verily/2nd_pass/MP1_S241_combined_PE	8059750	2700501	0.33506	2431619	0.301699	268882	0.0333611
STAR_mapping_verily/2nd_pass/MP2_S242_combined_PE	7154788	2300794	0.321574	2066387	0.288812	234407	0.0327623
STAR_mapping_verily/2nd_pass/MP3_S243_combined_PE	9380084	3495523	0.372654	3144435	0.335225	351088	0.0374291
STAR_mapping_verily/2nd_pass/MP4_S244_combined_PE	7227225	2272551	0.314443	2036147	0.281733	236404	0.0327102
STAR_mapping_verily/2nd_pass/MP5_S245_combined_PE	7592143	2593238	0.341569	2333506	0.307358	259732	0.0342106
STAR_mapping_verily/2nd_pass/MP6_S246_combined_PE	7105346	2453049	0.34524	2218268	0.312197	234781	0.0330429
STAR_mapping_verily/2nd_pass/MP7_S247_combined_PE	6222125	2258799	0.363027	2031913	0.326563	226886	0.0364644
STAR_mapping_verily/2nd_pass/MP8_S248_combined_PE	10782027	3523372	0.326782	3193175	0.296157	330197	0.0306248
STAR_mapping_verily/2nd_pass/O1_S225_combined_PE	7254378	2974813	0.410071	2665503	0.367434	309310	0.0426377
STAR_mapping_verily/2nd_pass/O2_S226_combined_PE	6151674	2566535	0.417209	2304954	0.374687	261581	0.0425219
STAR_mapping_verily/2nd_pass/O3_S227_combined_PE	5872133	2599793	0.442734	2330587	0.396889	269206	0.0458447
STAR_mapping_verily/2nd_pass/O4_S228_combined_PE	6548113	2625599	0.40097	2356507	0.359876	269092	0.0410946
STAR_mapping_verily/2nd_pass/T1_S229_combined_PE	10189035	3711835	0.364297	3380957	0.331823	330878	0.0324739
STAR_mapping_verily/2nd_pass/T2_S230_combined_PE	6636702	2426491	0.365617	2212237	0.333334	214254	0.0322832
STAR_mapping_verily/2nd_pass/T3_S231_combined_PE	7249667	2605557	0.359404	2378778	0.328122	226779	0.0312813
STAR_mapping_verily/2nd_pass/T4_S232_combined_PE	895285	334091	0.373167	304332	0.339928	29759	0.0332397

## Sheet: featureCounts 2nd pass
ID	Number of input reads	Assigned to features	% Assigned to features	MultiMapping (*)	% MultiMapping (*)	NoFeatures	% NoFeatures	Ambiguous	% Ambiguous	Detected genes non-zero count	Detected genes TPM >= 1	Detected genes FPKM >= 1
akbari/11356	14451789	9683931	0.670085	8998032	0.622624	864110	0.0597926	81649	0.00564975	12784	10262	9656
akbari/11356_PE	27609616	17597000	0.63735	12796712	0.463488	2285206	0.0827685	112951	0.004091	14004	10573	9869
akbari/11357	15120717	9750415	0.644838	6296054	0.416386	2650188	0.175269	44295	0.00292942	11676	7670	7652
akbari/11357_PE	17358765	10951044	0.630865	4650576	0.267909	2725350	0.157001	121167	0.00698016	12446	7924	7904
akbari/11358	16267418	10967421	0.674196	12986188	0.798294	443101	0.0272386	140647	0.00864593	12152	8266	8157
akbari/11359	15431793	6962898	0.451205	17345391	1.124	483949	0.0313605	137041	0.00888043	12449	7758	8349
akbari/11360	16296342	13305869	0.816494	6150770	0.377433	289601	0.0177709	77960	0.0047839	12215	9195	8329
akbari/11360_PE	17946010	14632316	0.815352	2670835	0.148826	306113	0.0170574	61478	0.00342572	13079	9525	8576
akbari/11361	15559497	11681849	0.750786	8579638	0.551408	490098	0.0314983	97265	0.00625117	12537	9638	9307
akbari/11361_PE	27808255	20817671	0.748615	6688844	0.240534	1130022	0.0406362	131795	0.00473942	13625	9875	9506
akbari/11362	14203293	10974733	0.772689	5556789	0.391232	238256	0.0167747	70653	0.00497441	11371	8468	7783
akbari/11363	16200002	12162917	0.750797	7789777	0.48085	620189	0.0382833	83590	0.00515988	12900	10360	9839
akbari/11507	18156752	15249767	0.839895	4546226	0.250388	357508	0.0196901	99889	0.00550148	11513	8428	7763
akbari/11508	19833726	16043530	0.808901	6304088	0.317847	649426	0.0327435	109733	0.00553265	12208	8705	7950
akbari/11509	18643531	13893800	0.745234	8420071	0.451635	916674	0.0491685	127509	0.00683932	13057	9409	8600
akbari/11511	15304578	12739437	0.832394	4087771	0.267095	344761	0.0225267	103611	0.00676994	12473	9383	8669
akbari/11512	24541676	20088734	0.818556	7947388	0.323832	604466	0.0246302	142095	0.00578995	12543	8969	8386
akbari/11513	22492738	18775331	0.834729	6892376	0.306427	498455	0.0221607	108223	0.00481146	12346	8476	8175
akbari/11514	21540846	17609039	0.817472	5346503	0.248203	1138841	0.0528689	87426	0.00405861	12067	8980	8286
akbari/11515	21241462	17505289	0.824109	5334409	0.251132	906111	0.0426577	104992	0.00494279	12392	9221	8504
akbari/11666	17596775	11220496	0.637645	11237103	0.638589	1055897	0.0600051	81223	0.00461579	12448	10458	9746
akbari/11724	16682785	13133440	0.787245	5743721	0.34429	749614	0.0449334	111592	0.00668905	12868	9338	8706
akbari/11725	18152691	13262640	0.730616	7978048	0.439497	1023765	0.0563974	92110	0.00507418	13456	11052	10356
akbari/11772	25635504	19503060	0.760783	9604975	0.374675	1533193	0.0598074	158511	0.00618326	13266	9291	8651
akbari/11773	27670629	20911974	0.755746	10401147	0.375891	1901380	0.0687147	159350	0.00575881	13267	9235	8588
akbari/11774	26342693	19658381	0.746256	10276886	0.390123	1899913	0.072123	203416	0.00772191	13341	9837	9313
akbari/11775	26337911	20930431	0.794688	9096374	0.345372	1166066	0.0442733	170580	0.0064766	13380	10280	9685
akbari/11776	24276930	18723887	0.771263	9019968	0.371545	1261601	0.0519671	160567	0.00661397	13353	10334	9687
akbari/11777	22445356	17365012	0.773657	8817571	0.392846	1165447	0.0519237	155445	0.00692549	13655	10832	10382
akbari/11780	24949298	19436781	0.779051	9909030	0.397167	768201	0.0307905	166673	0.00668047	12171	9262	8639
akbari/11781	26852839	22462432	0.836501	7736780	0.288118	647358	0.0241076	105462	0.00392741	12475	9172	8196
akbari/11782	22008009	18005364	0.818128	5823678	0.264616	525627	0.0238834	158097	0.00718361	12656	9313	8605
akbari/11783	23684423	19028065	0.8034	7542561	0.318461	620544	0.0262005	137507	0.0058058	12823	9811	9421
akbari/11784	25096500	20149266	0.802872	7746150	0.308655	778167	0.031007	127625	0.00508537	12776	9685	9292
akbari/12072	24713472	20157194	0.815636	7733905	0.312943	816917	0.0330555	122430	0.00495398	12549	9561	8546
akbari/12073	28102436	21127174	0.751792	12139881	0.431987	1516713	0.0539709	160088	0.00569659	13229	10401	9735
akbari/12074	28976860	21063331	0.726902	15296383	0.527883	1552185	0.0535664	186511	0.00643655	13159	9996	9455
akbari/12105	26933397	20435627	0.758747	8672462	0.321997	1957053	0.0726627	182464	0.00677464	12914	8807	8290
akbari/12106	27590280	21335992	0.773316	9561329	0.346547	1101789	0.039934	199900	0.00724531	13326	9994	9643
akbari/12107	28712683	22768632	0.792982	9222863	0.321212	965733	0.0336344	241784	0.00842081	13318	9830	9493
akbari/12170	26442329	20385876	0.770956	8906261	0.336818	1691672	0.0639759	157596	0.00595999	12848	9198	8474
akbari/12171	23845042	18000761	0.754906	8691476	0.364498	1503848	0.0630675	158657	0.00665367	12726	9245	8681
akbari/12172	26287296	20035783	0.762185	11219955	0.42682	1236664	0.0470442	171015	0.00650561	13288	10253	9587
akbari/12173	25839502	20297957	0.78554	9768432	0.378043	1059660	0.0410093	139830	0.00541148	13183	10465	9809
akbari/12174	24709654	19707810	0.797575	8310178	0.336313	854761	0.0345922	160140	0.00648087	13258	10555	10065
akbari/12175	26026599	20456296	0.785977	8887062	0.341461	1039369	0.0399349	223933	0.00860401	13363	10201	9830
matthews/Fe_An_BF_1_SE_combined	148890949	93979505	0.631197	124566171	0.836627	15643222	0.105065	807260	0.00542182	15583	10279	9742
matthews/Fe_An_BF_2_SE	66850110	44852851	0.670947	32557769	0.487026	6210914	0.0929081	351630	0.00525998	14218	10282	9635
matthews/Fe_An_BF_3_SE	97562716	61918833	0.634657	63807835	0.654019	10289112	0.105462	544000	0.0055759	14707	10367	9721
matthews/Fe_An_BF_4_SE	88890094	54511416	0.613245	72927502	0.820423	9242310	0.103975	539549	0.00606984	14687	9947	9413
matthews/Fe_An_O_1_SE	104001270	69191857	0.665298	57612656	0.553961	12132808	0.11666	507685	0.00488153	15238	10361	9700
matthews/Fe_An_O_2_SE	82219610	53475392	0.650397	50162887	0.610109	9421515	0.11459	410597	0.00499391	15781	10332	9667
matthews/Fe_An_O_3_SE	86677045	54924688	0.633671	46976868	0.541976	9347105	0.107838	398689	0.00459971	14661	10355	9716
matthews/Fe_An_O_4_SE	113120307	76899704	0.679805	50699058	0.448187	11639910	0.102899	579894	0.00512635	14917	10222	9634
matthews/Fe_An_SF_1_PE_combined	44790494	32337475	0.721972	8054691	0.17983	3419436	0.0763429	127622	0.00284931	13840	10583	9849
matthews/Fe_An_SF_2_PE_combined	45749073	37046058	0.809766	6507419	0.142242	1428225	0.0312187	117499	0.00256834	13589	9858	9149
matthews/Fe_An_SF_3_PE_combined	47934956	39043072	0.814501	6548547	0.136613	1541401	0.0321561	127589	0.00266171	13632	9858	9195
matthews/Fe_An_SF_4_PE_combined	41360150	33598939	0.812351	5807496	0.140413	1561494	0.0377536	111304	0.00269109	13462	10006	9325
matthews/Fe_An_SF_5_SE_combined	154866358	98344530	0.635028	120871480	0.780489	18287345	0.118085	859853	0.00555223	15247	10340	9693
matthews/Fe_An_SF_6_SE	132088629	85144211	0.644599	79504492	0.601903	14078898	0.106587	725466	0.00549227	14859	10373	9712
matthews/Fe_An_SF_7_SE	103980894	69696249	0.670279	55274521	0.531583	11264124	0.108329	577683	0.00555566	14774	10353	9667
matthews/Fe_An_SF_8_SE	93334771	58590467	0.627745	62732196	0.67212	11913824	0.127646	491438	0.00526533	14737	10436	9692
matthews/Fe_At_O_1_PE	71585020	53450758	0.746675	31121666	0.434751	5163392	0.0721295	289117	0.00403879	13430	10378	9703
matthews/Fe_At_O_2_PE	64737783	49303483	0.761587	28545440	0.440939	4480370	0.069208	263514	0.00407048	13842	9983	9294
matthews/Fe_At_O_3_PE	79305468	60429191	0.76198	32147778	0.405366	5530131	0.069732	343918	0.00433662	13924	10071	9402
matthews/Fe_At_O_4_PE	63782286	49250756	0.77217	24344201	0.381677	4234443	0.066389	279223	0.00437775	13595	10129	9484
matthews/Fe_At_O_5_SE	42154267	30538828	0.724454	24692063	0.585755	2515078	0.0596637	262959	0.00623802	13711	10072	9449
matthews/Fe_At_O_6_SE	90179832	67801506	0.751848	45337778	0.502749	4866274	0.0539619	542812	0.00601922	14293	10106	9441
matthews/Fe_At_O_7_SE	72367363	52622698	0.727161	48579847	0.671295	4639307	0.0641077	494491	0.00683307	14120	9951	9339
matthews/Fe_At_SF_1_SE	49442618	35661456	0.72127	30249942	0.611819	2697201	0.0545521	409765	0.00828769	13538	9483	8994
matthews/Fe_At_SF_2_SE	76330418	57662933	0.755438	38570434	0.505309	4158454	0.0544796	642580	0.0084184	13889	9446	8965
matthews/Fe_At_SF_3_SE	53945497	40038417	0.742201	31987338	0.592957	2985220	0.0553377	465451	0.00862817	13482	9468	8959
matthews/Fe_Br_BF_1_SE	72746331	46292784	0.636359	44311943	0.60913	7912304	0.108766	332047	0.00456445	14377	10562	9666
matthews/Fe_Br_BF_2_SE	94167151	59018740	0.626744	51234104	0.544076	10959612	0.116385	423992	0.00450255	14413	10373	9520
matthews/Fe_Br_BF_3_SE	118177700	71864420	0.608105	58490841	0.49494	18429221	0.155945	456632	0.00386394	14554	10338	9305
matthews/Fe_Br_BF_4_SE	75086761	48454998	0.64532	28193488	0.375479	9834056	0.130969	312381	0.00416027	14213	10456	9506
matthews/Fe_Br_O_1_SE	89816099	59928870	0.66724	51353396	0.571762	9726214	0.10829	442741	0.00492942	14179	10273	9451
matthews/Fe_Br_O_2_SE	75503229	49462712	0.655107	43616168	0.577673	7600896	0.10067	361850	0.00479251	14540	10256	9455
matthews/Fe_Br_O_3_SE	75414215	50613520	0.67114	34109354	0.452293	9838869	0.130464	341468	0.0045279	14066	10289	9368
matthews/Fe_Br_O_4_SE	115251542	74277516	0.644482	56849704	0.493266	15753388	0.136687	503547	0.00436911	14723	10331	9373
matthews/Fe_Br_SF_1_PE	104210613	54711273	0.525007	35037568	0.336219	12962314	0.124386	292136	0.00280332	13769	10741	9689
matthews/Fe_Br_SF_2_PE	154462270	101147910	0.654839	63044058	0.408152	26806697	0.173549	432434	0.00279961	14300	10662	9532
matthews/Fe_Br_SF_3_PE	175522701	115174521	0.65618	82947786	0.472576	26871172	0.153092	503672	0.00286955	14161	10784	9718
matthews/Fe_Br_SF_4_PE	36901845	25851199	0.700539	13109445	0.355252	4752643	0.128791	107945	0.00292519	12554	10300	9349
matthews/Fe_Br_SF_5_SE	125693606	81318140	0.646955	62358006	0.496111	14561583	0.11585	564568	0.00449162	14693	10458	9654
matthews/Fe_Br_SF_6_SE	126435290	82156963	0.649795	63730735	0.504058	15008739	0.118707	583742	0.00461692	14575	10386	9527
matthews/Fe_Br_SF_7_SE	77161548	46988688	0.608965	35790296	0.463836	12830449	0.16628	301568	0.00390827	14059	10301	9227
matthews/Fe_Br_SF_8_SE	57297068	37225599	0.649695	21245673	0.370799	6972531	0.121691	241078	0.00420751	13969	10434	9508
matthews/Fe_FL_O_1_SE	119438728	82138239	0.687702	66219407	0.554422	10943115	0.0916212	694532	0.00581496	14287	9673	8638
matthews/Fe_FL_O_2_PE	24434428	16838264	0.68912	9977246	0.408327	2581672	0.105657	80618	0.00329936	12977	9985	8871
matthews/Fe_FL_O_3_PE	69468704	51441438	0.740498	20662086	0.29743	6166430	0.0887656	212411	0.00305765	13915	9948	8959
matthews/Fe_FL_O_4_PE	71746286	52191345	0.727443	25855485	0.360374	7286179	0.101555	250362	0.00348955	13820	9860	8808
matthews/Fe_FL_O_5_PE	48882538	36060573	0.737698	18797810	0.384551	4757682	0.0973289	212676	0.00435076	13505	9681	8672
matthews/Fe_FL_O_6_SE	138381748	94609585	0.683685	84863502	0.613256	12475643	0.0901538	846338	0.00611597	14434	9532	8489
matthews/Fe_FL_O_7_SE	105477311	70067773	0.664292	62704911	0.594487	9351995	0.0886636	636405	0.00603357	14062	9441	8345
matthews/Fe_FL_SF_1_SE	55775228	34806140	0.624043	26488021	0.474907	4991863	0.0894996	296629	0.00531829	13472	9691	8601
matthews/Fe_FL_SF_2_SE	107119927	67135293	0.62673	42704467	0.39866	8977025	0.0838035	527271	0.00492225	14153	9800	8751
matthews/Fe_FL_SF_3_SE	133341274	87759651	0.658158	79393311	0.595414	11879997	0.0890947	826764	0.00620036	14299	9309	8253
matthews/Fe_HL_BF_1_SE	57703024	40851827	0.707967	38981117	0.675547	5256990	0.0911042	297578	0.00515706	13366	9573	8640
matthews/Fe_HL_BF_2_SE	83221116	60450645	0.726386	37581008	0.45158	7720884	0.0927755	445675	0.00535531	14092	9936	8980
matthews/Fe_HL_BF_3_SE	66583788	46920702	0.704687	32329395	0.485545	5726128	0.0859988	349150	0.00524377	13598	9578	8717
matthews/Fe_HL_BF_4_SE	125626294	88941772	0.707987	53993441	0.429794	11257880	0.089614	663022	0.00527773	14145	9498	8596
matthews/Fe_HL_O_1_PE	70133216	49202024	0.701551	18242095	0.260106	6729583	0.0959543	237961	0.00339299	14113	9886	8831
matthews/Fe_HL_O_2_PE	98248351	73865133	0.751821	28883818	0.293988	8724534	0.0888008	316365	0.00322005	14123	9856	8898
matthews/Fe_HL_O_3_PE	54286426	37896136	0.698078	21312315	0.39259	5696982	0.104943	177295	0.00326592	13542	9853	8827
matthews/Fe_HL_O_4_PE	90419009	65906255	0.728898	29506424	0.32633	9139806	0.101083	314977	0.00348353	14331	9775	8763
matthews/Fe_HL_O_5_PE	65436970	46889505	0.71656	24628678	0.376373	6455775	0.0986564	225957	0.00345305	13569	9712	8734
matthews/Fe_HL_O_6_SE	232004081	160531987	0.691936	125647912	0.541576	19707780	0.0849458	1293556	0.00557557	14517	9496	8575
matthews/Fe_HL_O_7_SE	246753820	166851595	0.676186	136038827	0.551314	23098993	0.0936115	1224782	0.00496358	14508	9674	8648
matthews/Fe_HL_O_8_SE	69281726	47755928	0.6893	34398611	0.496503	6061010	0.0874835	430257	0.00621025	13706	9533	8650
matthews/Fe_HL_SF_1_SE	258051803	171901650	0.666152	128410925	0.497617	21984977	0.085196	1335021	0.00517346	14766	9490	8545
matthews/Fe_HL_SF_2_SE	90228079	64812375	0.718317	51049769	0.565786	8422719	0.0933492	474034	0.00525373	13738	9534	8589
matthews/Fe_HL_SF_3_SE	71049133	51429670	0.723861	35749631	0.503168	6512784	0.0916659	377951	0.00531957	13672	9598	8697
matthews/Fe_HL_SF_4_SE	81721021	57758347	0.706775	33335335	0.407916	6734042	0.0824028	414547	0.00507271	13701	9557	8677
matthews/Fe_HL_SF_5_SE	50133134	34588348	0.68993	28506626	0.568618	4580541	0.0913675	260066	0.00518751	13195	9554	8645
matthews/Fe_HL_SF_6_SE	213760716	152895392	0.715264	101516861	0.474909	18947241	0.0886376	1129621	0.00528451	14639	9577	8645
matthews/Fe_ML_O_1_SE	106629343	71547914	0.670996	74524787	0.698914	9585654	0.089897	716724	0.00672164	13991	9179	8138
matthews/Fe_ML_O_2_PE	137752782	98533825	0.715295	43150643	0.313247	12947860	0.0939935	451666	0.00327882	14656	9839	8849
matthews/Fe_ML_O_3_PE	35952983	26845602	0.746686	9093464	0.252927	3247121	0.0903158	115852	0.00322232	13345	9857	8838
matthews/Fe_ML_O_4_PE	76334902	56018521	0.733852	26614118	0.348649	7582422	0.099331	272289	0.00356703	13772	9771	8730
matthews/Fe_ML_O_5_SE	88325931	55355591	0.62672	39130722	0.443026	7836156	0.0887186	500856	0.00567054	13859	9627	8616
matthews/Fe_ML_O_6_SE	76434505	52715094	0.689677	48219948	0.630866	6027642	0.0788602	461814	0.00604196	13565	9492	8549
matthews/Fe_ML_O_7_PE	58015686	43431784	0.748621	20162796	0.34754	5396819	0.0930234	247076	0.00425878	13602	9526	8513
matthews/Fe_ML_SF_1_SE	49152020	32226783	0.655655	24824144	0.505048	4501029	0.0915736	280822	0.00571334	13155	9518	8396
matthews/Fe_ML_SF_2_SE	84000228	55660171	0.662619	37991663	0.45228	7233663	0.0861148	477942	0.00568977	13708	9432	8353
matthews/Fe_ML_SF_3_SE	105681822	70776291	0.669711	42955105	0.406457	9297312	0.0879746	574770	0.00543868	14030	9604	8526
matthews/Fe_Os_SF_1_PE	48522810	34160506	0.704009	24259379	0.499958	4971045	0.102448	176322	0.0036338	12226	10267	9549
matthews/Fe_Os_SF_2_PE	36922708	26813557	0.726208	14824598	0.401504	3857307	0.10447	131487	0.00356114	12408	10326	9540
matthews/Fe_Os_SF_3_PE	44471149	30368455	0.68288	16974575	0.381699	4411020	0.0991884	165365	0.00371848	12447	10422	9632
matthews/Fe_Os_SF_4_PE	78111264	53041500	0.679051	33156090	0.424473	7959807	0.101903	275909	0.00353226	11871	10382	9628
matthews/Fe_Os_SF_5_PE	179175202	129417260	0.722294	48366946	0.269942	17960823	0.100242	613768	0.00342552	14879	10426	9622
matthews/Fe_Ov_O_1_PE	59264731	52113722	0.879338	9974643	0.168307	969377	0.0163567	149403	0.00252094	13612	9390	8330
matthews/Fe_Ov_O_2_PE	31930993	27626916	0.865207	5481725	0.171674	514303	0.0161067	79704	0.00249613	12416	9439	8349
matthews/Fe_Ov_O_3_PE	49124005	40814292	0.830842	8431045	0.171628	720719	0.0146714	128178	0.00260927	13307	9315	8315
matthews/Fe_Ov_O_4_PE	140590581	118966067	0.846188	19824491	0.141009	2519400	0.0179201	364811	0.00259485	14246	9307	8324
matthews/Fe_Ov_SF_1_PE_combined	102452857	88438915	0.863216	14028003	0.136922	2133751	0.0208267	313574	0.00306067	14351	9740	8537
matthews/Fe_Ov_SF_2_PE_combined	112313760	96548909	0.859636	15208783	0.135413	2522426	0.0224587	514530	0.00458118	15040	9694	8445
matthews/Fe_Ov_SF_3_PE_combined	71980683	59150380	0.821754	11740172	0.163102	1708068	0.0237295	210692	0.00292706	12854	9735	8520
matthews/Fe_Pa_SF_1_PE	115740756	77000237	0.665282	75714395	0.654172	10343903	0.0893713	487988	0.00421622	13570	10004	9517
matthews/Fe_Pa_SF_2_PE	25509930	16181130	0.634307	19020731	0.745621	3168996	0.124226	89960	0.00352647	11589	10201	9632
matthews/Fe_Pa_SF_3_PE	32994995	20080754	0.6086	25063266	0.759608	4264651	0.129251	108952	0.00330208	12838	10354	9651
matthews/Fe_Pa_SF_4_PE	132793187	90245345	0.679593	50885844	0.383196	15067763	0.113468	497801	0.00374869	13860	10338	9695
matthews/Fe_Rs_BF_1_SE	97031527	66843968	0.688889	44192773	0.455448	8623062	0.0888687	560526	0.00577674	14784	10269	9595
matthews/Fe_Rs_BF_2_SE	89928369	64653544	0.718945	37185932	0.413506	8898849	0.0989549	530141	0.00589515	14519	10304	9604
matthews/Fe_Rs_BF_3_SE	99502681	62355226	0.626669	29633203	0.297813	6158516	0.061893	506787	0.0050932	14146	10037	9425
matthews/Fe_Rs_SF_1_SE	115771444	78955227	0.681992	52366884	0.45233	9706769	0.0838442	617304	0.00533209	14807	10134	9516
matthews/Fe_Rs_SF_2_SE	57923066	40822409	0.704769	26903680	0.464473	5229054	0.0902758	347384	0.00599733	14128	10151	9531
matthews/Fe_Rs_SF_3_SE	87611454	61614147	0.703266	39200829	0.44744	7986358	0.0911566	548042	0.00625537	14372	10179	9584
matthews/Ma_An_1_PE_combined	90506823	62592723	0.69158	26088107	0.288245	11864805	0.131093	260438	0.00287755	13867	10865	9716
matthews/Ma_An_2_PE_combined	109546909	76261728	0.696156	37264645	0.340171	14848167	0.135542	333005	0.00303984	14774	10849	9739
matthews/Ma_An_3_PE_combined	94952039	66260588	0.697832	32991170	0.347451	12566619	0.132347	287951	0.00303259	14515	10806	9735
matthews/Ma_AT_1_PE_combined	140111832	95249990	0.679814	55616628	0.396945	16484388	0.117652	1730908	0.0123538	14147	9191	8831
matthews/Ma_AT_2_PE_combined	99234920	66666971	0.67181	40183125	0.404929	11599055	0.116885	1750271	0.0176377	14396	9232	8873
matthews/Ma_AT_3_PE_combined	91318564	62133887	0.680408	34742715	0.380456	10671632	0.116862	1196381	0.0131012	13813	9051	8725
matthews/Ma_Br_1_PE_combined	69674774	45363217	0.651071	20919641	0.300247	13189683	0.189304	192635	0.00276477	14177	10739	9460
matthews/Ma_Br_2_PE_combined	79391572	52024785	0.655294	21481204	0.270573	15015983	0.189138	220693	0.0027798	14283	10715	9446
matthews/Ma_Br_3_PE_combined	101927023	66696281	0.654353	25948188	0.254576	19112295	0.18751	269774	0.00264674	14694	10741	9440
matthews/Ma_FL_1_PE	69013290	52038431	0.754035	22187242	0.321492	6594487	0.0955539	267239	0.00387228	13891	9975	9022
matthews/Ma_FL_2_PE	62331321	45882825	0.736112	22623592	0.362957	6394846	0.102594	244830	0.00392788	13729	10048	9091
matthews/Ma_FL_3_PE	45807741	34132594	0.745127	13042555	0.284724	4278242	0.0933956	192255	0.004197	13418	10024	9064
matthews/Ma_HL_1_PE	63703087	47931730	0.752424	17603493	0.276337	5847400	0.0917915	298830	0.00469098	13599	9850	8979
matthews/Ma_HL_2_PE	54674153	40786928	0.746	15516330	0.283796	5329397	0.0974756	242007	0.00442635	13457	9901	9004
matthews/Ma_HL_3_PE	42407368	31396063	0.740345	12326425	0.290667	4152867	0.097928	181642	0.00428327	12969	9910	8957
matthews/Ma_HL_4_SE	254224507	163317754	0.642415	138516495	0.544859	25651346	0.1009	1340631	0.00527341	14990	9838	8872
matthews/Ma_HL_5_SE	229737234	160006737	0.696477	131305666	0.571547	20894825	0.090951	1227291	0.00534215	14735	9690	8778
matthews/Ma_ML_1_PE	52528588	37898703	0.721487	19859130	0.378063	5203280	0.0990562	204146	0.00388638	13504	10016	9126
matthews/Ma_ML_2_PE	60012714	44880612	0.747852	19030575	0.317109	5876636	0.0979232	235002	0.00391587	13742	10004	9052
matthews/Ma_ML_3_PE	45483497	34536909	0.759328	12612710	0.277303	4197666	0.0922899	191178	0.00420324	13454	9926	8954
matthews/Ma_Rs_1_SE_combined	85726420	60401994	0.70459	36403875	0.424652	8456878	0.0986496	409780	0.00478009	14557	10662	9898
matthews/Ma_Rs_2_SE_combined	100861075	67247053	0.666729	46850603	0.464506	9473262	0.0939239	467644	0.00463652	14668	10776	10020
matthews/Ma_Rs_3_SE_combined	178492023	124132230	0.69545	90632480	0.507768	18762590	0.105117	997243	0.00558705	15414	10598	9851
verily/CF1_S221_combined_PE	7168385	5280779	0.736676	1638475	0.22857	207240	0.0289103	21634	0.00301797	11339	8901	8575
verily/CF2_S222_combined_PE	7794111	6024710	0.772982	1455390	0.186729	145848	0.0187126	28003	0.00359284	11931	7374	7265
verily/CF3_S223_combined_PE	8091990	5721567	0.707066	1969488	0.243387	246518	0.0304644	22040	0.00272368	11693	9268	8807
verily/CF4_S224_combined_PE	7752191	5973711	0.770584	1322152	0.170552	138005	0.0178021	24844	0.00320477	11640	6529	6657
verily/CM1_S217_combined_PE	6272170	4295214	0.684805	1552571	0.247533	244072	0.0389135	10565	0.00168443	9296	7675	7438
verily/CM2_S218_combined_PE	5770919	4138582	0.717144	1605625	0.278227	247346	0.0428608	9405	0.00162972	10710	8972	8588
verily/CM3_S219_combined_PE	9341065	6473075	0.69297	2688208	0.287784	414825	0.0444087	16523	0.00176886	11576	8933	8523
verily/CM4_S220_combined_PE	4382342	3158469	0.720726	1157064	0.264029	138172	0.0315293	9606	0.00219198	9962	7894	7567
verily/EP1_S233_combined_PE	5428348	3560579	0.655923	1046410	0.192768	397448	0.0732171	19770	0.00364199	12674	10761	10082
verily/EP2_S234_combined_PE	6137267	4217243	0.687153	1214597	0.197905	448050	0.0730048	19968	0.00325357	12463	10664	10047
verily/EP3_S235_combined_PE	7944126	5442767	0.685131	1481941	0.186546	512381	0.0644981	27733	0.00349101	12910	10670	10061
verily/EP4_S236_combined_PE	5066263	3467791	0.684487	951539	0.187819	354354	0.0699439	32748	0.00646394	12676	10711	10062
verily/EP5_S237_combined_PE	6993008	4977301	0.711754	1297891	0.185598	465276	0.0665345	26252	0.00375404	10943	9358	9054
verily/EP6_S238_combined_PE	5691250	4180328	0.734518	1022424	0.179648	345918	0.0607807	22091	0.00388157	11443	10046	9626
verily/EP7_S239_combined_PE	7706173	5237611	0.679664	1498580	0.194465	542379	0.0703824	25781	0.0033455	10955	9332	9034
verily/EP8_S240_combined_PE	5735255	3958418	0.69019	1130017	0.19703	434891	0.0758277	18950	0.00330413	10873	9332	8992
verily/L110_S184_combined_PE	4177348	3076369	0.736441	547726	0.131118	142499	0.0341123	14541	0.00348092	10860	9723	9214
verily/L111_S185_combined_PE	9875474	7610143	0.77061	1334130	0.135095	377226	0.0381983	30103	0.00304826	11732	9947	9474
verily/L113_S186_combined_PE	5117414	4006256	0.782867	783878	0.153179	154657	0.0302217	19349	0.00378101	9710	6814	6639
verily/L114_S187_combined_PE	7487304	5851147	0.781476	939078	0.125423	208964	0.0279091	21427	0.00286178	11670	9749	9214
verily/L11_S175_combined_PE	18958107	14773989	0.779297	2340934	0.123479	585075	0.0308615	57082	0.00301095	12446	10333	9630
verily/L12_S176_combined_PE	5194118	4028222	0.775535	745153	0.143461	160776	0.0309535	18197	0.00350339	10756	8802	8409
verily/L13_S177_combined_PE	3430365	2604144	0.759145	486295	0.141762	118377	0.0345086	9011	0.00262683	11766	10258	9691
verily/L14_S178_combined_PE	6895628	5325879	0.772356	1240058	0.179832	192922	0.0279774	21661	0.00314127	10073	7998	7786
verily/L15_S179_combined_PE	7710821	6142810	0.796648	1027865	0.133302	225616	0.0292597	27607	0.00358029	11562	9583	9090
verily/L16_S180_combined_PE	8322796	6057467	0.727816	1125846	0.135273	656799	0.0789157	19392	0.00232999	11055	9923	8887
verily/L17_S181_combined_PE	6513016	4942999	0.758942	952018	0.146172	420310	0.0645339	16580	0.00254567	12006	10931	10057
verily/L18_S182_combined_PE	5535490	4222538	0.762812	912630	0.164869	219080	0.0395773	17448	0.00315202	10979	9461	9138
verily/L19_S183_combined_PE	3962214	3032198	0.765279	505426	0.127562	112817	0.0284732	12626	0.0031866	10780	9530	9134
verily/L210_S196_combined_PE	9167742	7248219	0.790622	1230757	0.134249	257318	0.0280678	21257	0.00231867	11846	9724	8994
verily/L211_S197_combined_PE	62921153	47833190	0.760208	9296076	0.147742	1954298	0.0310595	207212	0.0032932	12685	9687	9075
verily/L212_S198_combined_PE	6093998	4814574	0.790052	882886	0.144878	134664	0.0220978	25607	0.004202	11190	9238	8708
verily/L213_S199_combined_PE	8557853	6460108	0.754875	1604475	0.187486	203588	0.0237896	44484	0.00519803	9572	6711	6606
verily/L214_S200_combined_PE	7789387	5718675	0.734162	1451771	0.186378	324473	0.0416558	34461	0.0044241	11550	9571	9055
verily/L215_S201_combined_PE	4404307	3185192	0.723199	662390	0.150396	134843	0.0306162	15329	0.00348046	11720	9621	9070
verily/L21_S188_combined_PE	8413989	6243215	0.742004	1348010	0.160211	301985	0.0358908	29784	0.00353982	11929	9466	9040
verily/L23_S189_combined_PE	8807934	6769053	0.768518	1330026	0.151003	282203	0.0320396	47112	0.00534881	11534	9153	8765
verily/L24_S190_combined_PE	7498808	5371629	0.716331	1237606	0.16504	300591	0.0400852	24272	0.00323678	11975	9956	9387
verily/L25_S191_combined_PE	6986808	5088166	0.728253	1056442	0.151205	239113	0.0342235	22390	0.00320461	11929	10034	9321
verily/L26_S192_combined_PE	8145613	5726717	0.703043	1403599	0.172313	384551	0.0472096	27343	0.00335678	11578	9794	9312
verily/L27_S193_combined_PE	7403129	5497055	0.742531	1146968	0.15493	278611	0.0376342	35068	0.00473692	11244	9330	8890
verily/L28_S194_combined_PE	6893533	5079271	0.736817	1045766	0.151702	261605	0.0379493	24614	0.00357059	12099	10091	9463
verily/L29_S195_combined_PE	5014383	3119318	0.622074	696660	0.138932	165630	0.033031	13422	0.0026767	11862	9982	9410
verily/L315_S208_combined_PE	3485668	2650737	0.760467	601604	0.172594	108925	0.0312494	11149	0.00319853	10803	9289	8898
verily/L31_S202_combined_PE	5249621	3641623	0.693693	826454	0.157431	172126	0.0327883	13367	0.00254628	11265	9704	9105
verily/L32_S203_combined_PE	9646538	7311979	0.75799	1787230	0.185272	327624	0.0339629	25239	0.00261638	10748	8935	8618
verily/L33_S204_combined_PE	7907447	6000313	0.758818	1417470	0.179258	286415	0.0362209	29194	0.00369196	11227	9432	9035
verily/L34_S206_combined_PE	3929186	2489373	0.633559	582562	0.148265	208564	0.0530807	8634	0.0021974	11979	10807	10024
verily/L35_S205_combined_PE	6131245	4509676	0.735524	1085707	0.177078	205692	0.0335482	17578	0.00286695	10685	9310	8918
verily/L37_S207_combined_PE	8484682	6337499	0.746934	1511068	0.178094	275338	0.0324512	28427	0.00335039	11117	9165	8808
verily/L41_S209_combined_PE	4771367	3477408	0.728807	741691	0.155446	155576	0.0326062	14740	0.00308926	11364	9596	9087
verily/L42_S210_combined_PE	6457402	4764258	0.737798	1164826	0.180386	234720	0.036349	15475	0.00239647	11529	9719	9148
verily/L43_S213_combined_PE	7078252	4992803	0.705372	1488390	0.210276	281931	0.0398306	14541	0.00205432	11828	10011	9274
verily/L44_S214_combined_PE	8003395	5987790	0.748156	1385164	0.173072	317681	0.0396933	21976	0.00274583	11595	9638	9052
verily/L45_S215_combined_PE	7037977	5286969	0.751206	1290093	0.183305	250836	0.0356404	17729	0.00251905	11374	9761	9170
verily/L46_S216_combined_PE	6202218	4809464	0.775443	948188	0.152879	205494	0.0331323	16935	0.00273047	10861	9092	8671
verily/L47_S211_combined_PE	6524601	4755860	0.728912	1226531	0.187986	256245	0.0392737	15517	0.00237823	11588	9880	9208
verily/L48_S212_combined_PE	8111147	6017402	0.741868	1676667	0.206711	357764	0.0441077	20576	0.00253676	11857	10010	9381
verily/LP1_S249_combined_PE	4741895	3506887	0.739554	876304	0.1848	153942	0.0324642	11071	0.00233472	11978	9819	8799
verily/LP2_S250_combined_PE	7185206	4952527	0.689267	1306692	0.181859	408268	0.0568206	16274	0.00226493	10793	9228	8573
verily/LP3_S251_combined_PE	6314820	4635106	0.734004	1503651	0.238115	299797	0.0474751	15183	0.00240434	11555	9588	8915
verily/LP4_S252_combined_PE	8603517	6099768	0.708985	1719743	0.199888	365796	0.042517	18892	0.00219585	12182	10157	9206
verily/LP5_S253_combined_PE	10691249	7732540	0.723259	2258268	0.211226	554404	0.0518559	25334	0.0023696	10142	8466	8077
verily/LP6_S254_combined_PE	11689069	8466124	0.724277	2759045	0.236036	669602	0.0572845	26308	0.00225065	10721	8770	8385
verily/LP7_S255_combined_PE	9334933	6906759	0.739883	1960421	0.210009	544108	0.0582873	26198	0.00280645	9922	8166	7835
verily/LP8_S256_combined_PE	7486751	5359072	0.715807	1509167	0.201578	349045	0.0466217	17097	0.00228363	10920	9266	8700
verily/M1_S257_combined_PE	7542852	4591788	0.60876	1209640	0.160369	970172	0.128621	66878	0.00886641	8520	5707	5683
verily/M2_S258_combined_PE	8779424	5650060	0.643557	1571350	0.178981	1018795	0.116043	107243	0.0122153	9297	6320	6272
verily/M3_S259_combined_PE	6096312	3748519	0.614883	1100762	0.180562	666063	0.109257	82081	0.013464	9242	6570	6535
verily/M4_S260_combined_PE	9212409	5988144	0.650008	1560351	0.169375	1078997	0.117124	87355	0.00948232	9175	6629	6617
verily/MP1_S241_combined_PE	8059750	5965646	0.740178	1470971	0.182508	439410	0.0545191	27743	0.00344217	11243	9138	8795
verily/MP2_S242_combined_PE	7154788	4939795	0.690418	1326464	0.185395	451038	0.06304	21148	0.00295578	12194	10304	9775
verily/MP3_S243_combined_PE	9380084	6625869	0.706376	2183933	0.232827	889457	0.094824	25219	0.00268857	12782	10625	9622
verily/MP4_S244_combined_PE	7227225	4726561	0.653994	1688702	0.233658	772759	0.106923	21398	0.00296075	12802	11214	10280
verily/MP5_S245_combined_PE	7592143	5352946	0.705064	1656245	0.218153	610878	0.0804619	24902	0.00327997	10477	8940	8633
verily/MP6_S246_combined_PE	7105346	5156854	0.725771	1381364	0.194412	471530	0.0663627	22011	0.00309781	10525	8939	8590
verily/MP7_S247_combined_PE	6222125	4581212	0.736278	1209747	0.194427	441639	0.0709788	21898	0.00351938	11355	9902	9446
verily/MP8_S248_combined_PE	10782027	7727350	0.716688	2011062	0.18652	855609	0.0793551	28263	0.00262131	12488	10676	9851
verily/O1_S225_combined_PE	7254378	5432822	0.748903	1081288	0.149053	208067	0.0286816	26473	0.00364924	13254	10890	10167
verily/O2_S226_combined_PE	6151674	4512840	0.733595	975277	0.158538	195123	0.0317187	23341	0.00379425	13112	10515	9878
verily/O3_S227_combined_PE	5872133	4473668	0.761847	903370	0.15384	174764	0.0297616	21465	0.0036554	13029	10685	10085
verily/O4_S228_combined_PE	6548113	4481341	0.684371	1162367	0.177512	248908	0.0380122	25350	0.00387134	13288	10550	10070
verily/T1_S229_combined_PE	10189035	7094291	0.696267	1208674	0.118625	781700	0.0767197	38890	0.00381685	13690	11763	10954
verily/T2_S230_combined_PE	6636702	4586501	0.691081	995744	0.150036	576225	0.086824	23178	0.0034924	12942	11243	10564
verily/T3_S231_combined_PE	7249667	4814087	0.664043	878711	0.121207	758398	0.104611	25071	0.00345823	13540	11689	10947
verily/T4_S232_combined_PE	895285	575979	0.643347	143364	0.160132	112310	0.125446	3441	0.00384347	11603	11174	10804
MultiMapping columns represent number of mapping locations, not number of such reads. Each read in these columns has multiple mapping locations.
