# Supplementary material for: Improved reference genome of Aedes aegypti informs arbovirus vector control
Source: Nature. 2018 Nov 14;563(7732):501–7. doi: 10.1038/s41586-018-0692-z (PMC6421076; doi:10.1038/s41586-018-0692-z)
Supplement: Supplementary file 3 — This file contains Supplementary Data 1-24 and a detailed guide for the datasets [file 41586_2018_692_MOESM3_ESM.zip › 41586_2018_692_MOESM3_ESM/Supplementary Data 6 - Fig 1 - gene expression TPM Akbari NCBI Gene ID.csv]

Gene ID	NCBI Gene ID	Gene symbol	X11356_TPM	X11356_PE_TPM	X11357_TPM	X11357_PE_TPM	X11358_TPM	X11359_TPM	X11360_TPM	X11360_PE_TPM	X11361_TPM	X11361_PE_TPM	X11362_TPM	X11363_TPM	X11507_TPM	X11508_TPM	X11509_TPM	X11511_TPM	X11512_TPM	X11513_TPM	X11514_TPM	X11515_TPM	X11666_TPM	X11724_TPM	X11725_TPM	X11772_TPM	X11773_TPM	X11774_TPM	X11775_TPM	X11776_TPM	X11777_TPM	X11780_TPM	X11781_TPM	X11782_TPM	X11783_TPM	X11784_TPM	X12072_TPM	X12073_TPM	X12074_TPM	X12105_TPM	X12106_TPM	X12107_TPM	X12170_TPM	X12171_TPM	X12172_TPM	X12173_TPM	X12174_TPM	X12175_TPM
gene0	110674347	LOC110674347	0	0.140592595	0.169077696	0.151619831	0.158946227	6.251093254	2.55582897	5.920077313	0.548730048	0.306112785	4.292123443	0.20946847	2.694901368	1.746638385	2.395418703	2.138269772	2.776338972	1.713439153	2.059900696	1.080903431	0	1.907419188	0	0.448158329	1.571577552	0.657302553	0.537461622	0.615786503	0.274332822	0	0	0.141121148	0	0.559323769	0.167752045	0	0.123018493	0.380669791	0.099605347	0.091495945	0.296831353	0.44582229	0.141199088	0	0.25027899	0.107854458
gene1	110674348	LOC110674348	0	0	0	0	0	0	0	0	0	0.11561746	0	0	0	0	0.246747045	0	0	0	0	0	0	1.200706472	0	0.507802321	0	0.297912358	0	0	0	0	0	0	0	0	0	0	0	0	0	0	0.168167855	0	0	0	0	0
gene10	5575832	LOC5575832	10.70364256	12.26139699	0.398530995	0.262079599	1.523577609	0.026548426	1.204862721	1.21651501	3.017944933	3.687844281	0	2.040773822	0.035289553	0	0.787047803	0.298671992	0.270072939	0.071799586	17.00849794	20.69367129	8.307121996	7.160224213	8.535561748	8.873328117	7.992408147	9.337234664	5.320746061	5.442985996	4.56949451	3.369538977	1.870510353	2.528025654	2.741898789	2.021508797	3.505936031	7.630280361	9.162906764	4.207209497	1.78431707	2.631100644	6.949932146	6.118237607	5.236346996	2.416870177	2.851326328	3.847232925
gene100	5572018	LOC5572018	20.91608805	19.14066193	0.322503703	0.108451524	2.993889116	0.120846453	0.060938279	0.054289073	4.404709383	4.573792538	0	3.296256464	0.053545136	0	0.05192149	0.056647192	0	0	0	0	9.624099899	0.101062964	11.93130981	0	0	3.322458598	9.034309681	11.63557459	10.69433847	1.981144098	3.539704125	1.88425001	2.632030437	0.77348103	5.679558338	11.02463118	8.975325877	0.030254192	5.913442791	5.279291115	1.132369472	1.310993824	10.40276453	23.68216846	27.86760665	7.277512044
gene1000	110674341	LOC110674341	0.093366314	0.15262679	0.061183369	0	0	0.061136606	0	0	0.066188807	0.036923876	0	563.4926898	0.081265965	0.316024005	0.236405227	0.429869923	0	0.206678119	0	0.13038052	1.130832654	0.306768454	0.309542957	0.432461323	1.499298816	0.570852134	0.243110961	0.334247751	41.8429618	0.242483979	0.048398584	1.940540747	411.2349832	8749.424852	0.121407324	0.049357487	0.133548411	2.387687967	46.82080478	37.11543271	0.375945495	0	0.255475327	2.392709209	54.65737074	23.33922076
gene10000	5575167	LOC5575167	1.187703653	2.157278113	0	0.1163241	0	0	0	0	0	0	0	0	0	0	0	0	0	0	0	0	0	0	4.265804134	0	0	0	0	0	0	0	0	0	0	0	0	0	0	0	0	0	0	0	0	0	0	0
gene10001	5575166	LOC5575166	22.35421388	20.69338863	3.365268943	3.575704451	5.529680677	1.243350077	24.02451338	23.91664018	7.311759269	7.065567523	24.61341652	9.284339876	16.15163828	12.70804525	7.284592162	24.39915881	11.89657552	10.29799527	24.83780894	18.0186946	8.667814298	4.750014459	11.15976263	5.646835701	5.663409607	17.17247307	32.56434507	33.83389798	24.66282007	8.136902239	5.189912857	35.71227563	4.625854594	6.024702945	9.343262522	14.46377732	11.58417986	5.051154019	22.74059384	20.41475499	6.305216282	8.102977244	34.85818288	40.41468795	29.88884279	24.64196261
gene10002	5575165	LOC5575165	7.812076697	5.582721336	2.685528811	2.107208722	4.023591808	5.534669677	49.09488765	41.47759929	6.173620331	4.55823006	44.28235142	6.55017235	64.76364419	57.00228618	45.28937119	54.36437873	28.15165969	23.30304996	38.8528962	47.12374282	6.333731128	26.82485204	4.139729761	25.13642046	23.33095664	21.72866604	14.2056329	12.5316293	8.238092461	3.525618887	2.257137516	5.603709398	2.886949305	2.443089991	5.245681147	7.582588939	6.960954097	21.35110586	3.559661226	2.679460601	24.4574614	19.6207533	11.56403379	6.56396664	3.664712642	5.139286741
gene10003	5575164	LOC5575164	2.426569205	1.76299353	0.693138736	0.585006805	0.421626438	0.48890044	8.567054252	7.632270586	1.146821336	1.033461811	5.175199981	0.959747944	9.693923499	8.002792	6.721770014	6.646039293	5.005388315	3.718742646	6.638284515	7.168107628	1.569983049	5.008580309	1.650246325	6.052076752	6.029289102	4.882035845	4.633492164	3.712402897	2.116960121	1.422013051	0.580554531	0.510467725	0.858728237	0.917185365	1.779940264	2.269551241	2.373259986	4.406305241	1.152945611	0.860501006	4.473780967	3.583648883	2.247298463	2.183788118	1.689924698	1.58654671
gene10004	5575163	LOC5575163	23.97636133	20.44321309	2.101580796	1.645272799	8.310273507	0.033332929	0.352979147	0.359387724	15.98675927	15.64229437	0.120974374	2.686279754	0.398770809	0.172302757	0.257785938	0.609372092	0.3912584	0.180296226	0.073892918	0.426516771	9.248296669	0.334512881	9.830803376	1.768400743	1.916775571	1.634011412	4.029491801	5.649400189	5.141864135	49.65703527	19.76453605	1.53134841	1.920359925	2.935378665	26.01414699	37.43280093	35.24165045	0.475663668	2.574383075	0.920642977	0.585637655	0.527754871	4.457292092	6.437690585	2.617094979	1.872578328
gene10005	110676908	LOC110676908	5.648662014	4.397105134	0.176266373	0.158066252	0	1.232921546	1.598697101	1.899009625	0.953434012	2.021142637	1.917690722	1.965369983	1.872987005	1.593287693	0.227024067	4.953739116	0.689138237	0.476343855	1.757030325	3.568390664	3.8008542	0.220946327	4.01300334	0	0.14894512	3.289195631	14.84829136	15.08624571	10.43887707	0.698584798	0.557736061	2.648181546	2.351182335	1.282829991	1.748843596	1.421965704	2.436728546	0.13228491	4.67281209	2.670810204	0.928355201	1.549257731	17.07548424	28.92181064	16.82934667	5.172244894
gene10006	5575162	LOC5575162	100.5388066	102.4069053	22.12454558	23.4188624	27.49039592	3.568004438	21.94329666	21.40330517	78.39327239	82.81657047	17.77350824	107.9913496	10.9424869	12.20527974	10.58061997	34.66368071	35.4390541	20.78129173	34.04231418	46.05283058	172.9358706	68.60032704	189.3608654	29.07428418	20.66731771	77.28276577	96.22039511	107.4165095	100.6686249	54.88620776	82.65181236	28.57603154	45.41742295	48.09844361	166.3234138	224.7402547	215.8898925	38.12986687	90.24661649	76.81180385	71.08679798	70.68634046	127.3086077	163.272027	134.9904613	102.6334859
gene10007	5575161	LOC5575161	10.03396736	9.128012012	0.111445836	0.099938663	2.671578432	1.726090164	40.93695996	38.27116977	6.751543044	6.221276064	41.83040213	1.656828029	27.53290898	30.94061907	22.53543416	19.18375422	28.01635927	17.84445545	46.34907449	48.09148572	17.68010244	8.03246808	19.80467491	6.695710312	3.484354883	5.805607128	4.472562017	5.124353466	2.983590671	2.561778057	3.702647785	0.232546408	0.039119842	0.036867255	5.031028125	7.686871377	8.595156582	1.296392121	1.542865411	0.452314631	2.298926913	6.268996446	2.978237964	4.168839963	0.536148729	0.53318373
gene10008	5575159	LOC5575159	17.128396	15.99118484	4.031138056	4.477180759	2.868263353	4.711718022	77.28794887	76.02662163	9.301977792	8.637459674	68.06519041	9.66753982	92.20208769	71.49071929	46.20354927	74.10616956	56.27440139	31.04478655	70.14537359	54.87135719	11.27846691	32.05609935	10.22068873	34.78329629	37.67256576	18.66185732	23.30641674	24.80034824	15.33146049	8.134742652	9.098312042	9.692517697	8.49008751	6.129370229	10.40245244	17.48310004	13.64247649	18.54037331	8.311741926	5.873876429	29.49304145	20.20209969	17.01760125	22.33901174	14.45250651	7.148181665
gene10009	5575158	LOC5575158	2.707972801	2.812829801	0.110909179	0	0.781974614	0.055412204	1.341229028	1.867003844	1.019853011	1.271730199	1.91050836	3.228997376	0.073656792	0.143216871	3.142625286	1.090935805	0.390253563	0.524513459	1.474062894	1.772589094	2.476961164	10.28765819	5.26049127	19.74542275	52.71653141	95.63305501	79.14891625	71.4964702	25.55331706	1.450544613	0.921204505	2.638263263	3.348105892	1.981245094	1.87067315	2.281535983	2.057745927	84.65045179	27.04980662	11.76356854	138.0015653	139.0571962	69.28108136	58.08271409	23.55903315	16.87359619
gene1001	110674346	LOC110674346	0	0.150933907	0	0	0	0	0	0.162962297	0	0.036514329	0.219420538	18.06503533	2.893125286	3.984614406	0.935132409	0.595142738	0.283862195	0.163508574	1.072202199	1.418278232	0.745526568	0.379207356	0.535691825	1.87103268	7.157712971	1.881734804	1.63481832	1.542521825	1711.896702	0.191835545	0.047861764	37.77433354	2445.012043	3741.496928	0.120060716	0	0.308156656	5.312710266	1613.850903	1026.886765	1.16843772	0.319076549	0.353698357	88.88569461	1873.877004	965.3607364
gene10010	110675930	LOC110675930	0.396994318	0.519176269	0	0.046658111	0	0	0	0	0	0	0	0	1.451282853	28.89033708	2.278446359	0	0	0	0	0	0	0.391314579	2.698167239	0.137912176	0.351725827	0.080908929	0.124045171	0	0.084420693	0	0	0	0	0	0	0.041973686	0	0.312383644	0.061303291	0.028156132	0.045672093	0	0.086902651	0	0.038509292	0
gene10011	5575157	LOC5575157	0.606567733	0.964018575	0.132495529	0.089111176	0.062278068	0	0.05007105	0.044607609	0.179168808	0.159920859	0.060061902	0.041036808	0.043996339	0.128318472	0.170648963	0.093090399	0.051800995	0	0.073373377	0.176465805	0.459163595	0.08304023	5.907284559	0.058532237	0.055979374	0.154525969	0.236910816	0.241276527	0.322466001	0.078766608	0.026202365	0.110587745	0.046508729	0	0.295777575	0.267215032	0.313305966	0	0.195136075	0.071699603	0.087228006	0.058227136	0.165973233	0.253444249	0.024515983	0.063389053
gene10012	5575155	LOC5575155	2.174989757	2.296245019	0.04454002	0.079882214	0.418710945	0.400553798	0.269312103	0	1.252780333	1.397744041	0	0.772521879	0.059159667	0.057514468	0.114731544	0.125173984	0.174135489	0	0.246653734	0.284741643	4.527704272	0.055830013	12.33735535	0.157410718	0.376363261	0.935024886	0.814103074	0.892189169	0.975608623	1.482789012	3.523300428	0.706333482	0.781724387	0.94299055	2.69563911	2.2277259	1.490707116	0.401118318	0.47230142	1.060519393	1.094717092	0.861246154	0.706723582	0.567989584	0.824135264	0.767124679
gene10013	5575153	LOC5575153	1.588432934	0.803717638	0.148701044	0.133347139	0.698952919	0.222881083	0.449561882	0.300381365	1.045631218	0.583312479	1.213345206	0.55267219	0.888795483	0.672061093	0.383042041	0.940286492	0.755778003	0.753470732	0.741129004	0.71297755	1.374196927	0.279590617	29.34040892	0.131382619	0.251304823	0.289043375	0.177258236	0.473877311	0.361906785	0.29466848	0.882215218	0.310284304	0.15659162	0.196766411	0.885210933	1.379531146	0.81144551	0.2231952	0.04380063	0.362111283	0.326322847	0.196046674	0.186273402	0.126419107	0.330174363	0.379424864
gene10014	5575152	LOC5575152	71.43276933	70.39191783	22.89930103	22.18425483	79.62444366	11.67063625	63.8088669	59.01378823	60.73789194	60.77303033	68.45322099	36.17420114	74.8787631	76.71531799	80.9587564	68.68466975	51.5235701	39.51582938	46.70135675	57.91081599	61.61633206	83.97881697	56.64732251	68.05054242	60.73075391	70.96797096	66.90866648	65.73193087	67.59468225	69.141671	33.60966002	126.1148487	96.4899405	51.71883759	41.24229419	59.35161199	90.29835714	55.28358945	38.16807093	56.36073086	59.09182674	65.99837935	57.60095884	48.82632326	56.01841176	68.6373519
gene10015	5575149	LOC5575149	2.398928892	2.509513388	0.050439433	0.082924205	0.007902834	0	0	0	0	0.035513287	0	0.343688676	0	0	0.04330932	0	0	0	0	0	0.660347935	0.052687339	6.836872211	0.081702534	0.056828441	0.039217435	1.135714081	1.255297444	0.641074128	0	0.019949842	0.210497033	0.017705306	0.016685804	0.058384624	0.115288906	0.055048506	0.012617978	0.312000885	0.036393553	0	0.007388787	1.467272571	2.00827861	0.416871133	0.117975928
gene10016	5575148	LOC5575148	1.258066409	1.49958445	0.257630195	0.184823179	0.290630983	0.051486657	0.03894415	0.10408442	1.003345323	0.74629734	0.046714813	9.35183258	0.06843875	0.099803256	0.199090457	0.217210932	0.060434494	0.052216664	0.057068182	0.137251181	90.59127661	0.096880269	74.84887976	0.091050147	0.108848783	22.89559778	23.87242071	25.92047134	8.924545164	1.899150438	1.446952838	0.795617391	3.798212839	2.761332647	1.687027648	2.057555743	1.630797722	0.386694145	9.379540688	1.366275764	6.332107066	16.8696953	27.30259677	25.20988047	4.671656735	2.875984824
gene10017	5575147	LOC5575147	13.97942254	13.72909085	9.373820373	9.743249255	10.01377563	9.473095044	58.61122609	52.21593371	17.28527849	17.09973915	55.24052986	14.64836909	58.15018288	35.76300433	35.53334964	57.47762911	37.98093673	44.97851151	50.96651992	53.22995782	27.39896337	29.64177774	23.44286843	28.799124	23.04256022	26.4200498	23.53314102	20.9493986	22.03614338	28.20071234	15.50426	8.890777373	45.31790443	18.74660126	11.2026643	15.63957675	22.78585693	31.4971323	20.08076562	21.21276594	26.18095244	30.14699505	18.50303031	16.57233657	21.75961035	22.69510522
gene10018	5566387	LOC5566387	8.372971077	8.055098473	8.665432532	7.906428907	3.557285028	2.722420413	73.55991173	65.78830769	10.68430894	10.27640402	73.34834444	9.657268888	55.99061811	67.57773562	63.30912984	71.67675271	50.65535897	36.12335105	77.03135699	65.39656498	13.87124446	51.41636409	13.59254095	48.77911889	43.00647608	31.86340719	28.71833657	27.66649623	16.45436045	7.318536551	8.351379725	3.126768572	11.47629623	12.19244133	11.07537094	16.88105353	15.39042638	29.53445357	10.36582923	7.187492521	35.04295154	30.8310773	20.06661224	18.72304356	12.46300735	10.83809323
gene10019	5566385	LOC5566385	16.91859859	18.31394288	5.480602274	5.555453968	5.941999979	4.158308123	75.01280579	78.61791948	7.916622631	8.567323853	82.1640401	21.07968494	108.0145221	115.3728587	74.86572656	53.09237449	45.46984207	28.73576785	62.10977963	42.96820421	29.16982832	39.67372505	25.03647927	56.60224978	76.09484342	59.66364153	29.85143282	35.32413793	18.30079449	5.794316341	4.534140659	10.30878227	4.784712301	5.678059987	13.36037014	24.50072762	17.59574508	64.47193723	12.99796963	10.40584076	89.29708023	53.01531788	32.1499519	25.96696338	10.83826529	11.19443477
gene1002	5572394	LOC5572394	1.437115424	2.044731574	0.130798369	0.070375787	0.221329211	0.496653909	2.451712162	2.21942556	0.113199233	0.205234123	2.181966122	0.356498207	2.327997099	1.925457212	1.987864445	3.969993044	1.963678708	1.502250498	2.491713205	2.285575125	0.241750444	0.491859314	1.191138801	0.346694921	0.508413379	0.894940154	0.852348747	0.714557913	0.509336758	1.638094953	0.682881785	1.724905059	0.385669113	0.571153989	2.309956665	2.236958062	4.777383732	0.687133633	0.585615084	1.245748929	1.308882422	1.678453782	1.441855804	0.644954418	1.529563433	1.36835239
gene10020	5566375	LOC5566375	27.00205574	23.80382824	9.180152946	8.923529256	8.531242584	4.061388622	95.81481387	91.49432224	13.98705101	13.617845	110.2315597	23.52774218	121.3290969	96.96108999	72.07024061	79.17140212	55.64490727	35.60307987	81.30175703	84.03756205	30.70750969	55.16397869	24.77353493	68.66478487	80.44426258	69.47008015	71.84052178	68.623504	38.14719377	11.19266044	11.5580334	57.37905735	10.99561155	12.40250349	18.25111623	25.12870103	18.71236871	55.98415466	23.40766073	19.5109999	84.42759728	68.55324048	61.36102792	50.93818146	28.42282603	28.34129286
gene10021	110675931	LOC110675931	0	0	0	0	0	0	0	0	0	0	0.336196227	0	0	0	0	0	0	0	0	0	0	0	0.23451063	0	0	0	0	0	0.150416833	0	0	0	0	0	0	0	0	0	0	0	0	0	0	0	0	0
gene10022	5566374	LOC5566374	2.081891691	2.135396314	0	0.035982561	0.490376492	0.080190019	0.121310349	0.324221155	1.302251334	0.847548046	0.072757914	4.126034184	0.053296378	0	0	0.112768045	0.062750799	0.081327	0.311091187	0.555795551	2.039482741	0.150890175	2.639084401	0.106357358	0.067812413	0.904751644	2.806119797	3.28812828	2.701854361	0.826942655	1.618794909	1.507095189	1.042287077	1.884897282	2.508097645	2.589596079	2.423173787	0.210795467	3.545765272	2.735951916	0.704442971	1.30490326	4.255706614	5.458094767	5.078396158	4.120975607
gene10023	110676910	LOC110676910	0	0	0	0	0	0	0	0	0	0	0	0	0	0.115575273	0	0	0	0	0	0	0	0	0	0	0	0	0	0	0	0	0	0	0	0	0	0	0	0	0	0	0	0.078666973	0	0	0	0
gene10024	5566384	LOC5566384	3.234326041	2.872050089	0.026166278	0.046929036	0.442770175	0.130731393	0.276876095	0.140951484	1.726724118	1.452792784	0.142338064	1.069764626	0.034754997	0.168942396	0.134804495	0.514758652	0.30690226	0.24749196	0.231845792	0.52971818	4.231700838	0.098396698	4.0045606	0.115594149	5.682401118	14.87196394	11.74874688	10.79254849	3.77853465	1.576286667	1.593793101	1.441423735	3.7474458	1.523461822	2.544189936	3.229631977	2.6272725	14.09961438	1.757288788	1.642538161	39.87357074	27.32200688	8.019616254	6.606890398	3.621526242	2.336801201
gene10025	5566382	LOC5566382	5.39750372	5.455100184	11.02196478	11.26581286	1.117552675	0.454620179	13.57737997	12.11566527	3.683479304	3.870565424	13.359206	5.891100511	15.32205215	12.9628912	6.823838097	10.31152152	11.29226482	8.219865652	13.57290583	10.72735177	8.815915009	3.109017049	8.056313512	3.112104848	5.605499624	17.10526114	19.13942162	21.12685277	14.06146058	4.536943239	3.134599867	9.885494466	2.52434324	2.961596388	5.955577656	11.14110733	10.7637523	4.328649986	7.26264309	4.360205444	16.82502485	15.11822821	19.32841962	23.41973922	14.88153487	7.892206414
gene10026	5566397	LOC5566397	19.79388119	20.0306744	10.95330589	11.48401246	3.522644958	5.760491609	73.01415436	75.7498869	11.18120135	14.28911456	80.34034614	15.40646008	128.6947454	159.5186725	104.5858476	77.70934685	56.37890021	33.10561406	72.69744963	80.68533997	22.32492193	58.99661947	20.72880178	67.05216596	58.03853439	44.66288585	42.34469436	44.87883597	22.3820487	11.65229451	8.762239594	7.355007732	14.2808405	10.08027207	16.66883488	22.85449717	21.45164903	43.91354477	15.88917007	9.782359663	58.95369038	45.74723568	32.59999154	30.77167628	19.74907061	10.58572005
gene10027	5566398	LOC5566398	64.9234964	58.85148487	17.36246318	16.87710968	42.36262475	12.18416587	112.1950088	101.3808872	45.30835472	40.552898	93.48619655	54.67850302	133.9676709	164.1290069	205.3563326	146.5711316	89.02256021	88.28929804	94.53512178	115.6573582	48.58483195	153.6735387	46.60284015	126.8213568	115.0183933	130.2555119	92.26676519	93.88657432	63.11601888	50.42674508	23.27513889	32.30194507	72.29766998	47.87840072	32.74318268	54.31545315	59.49894801	170.0892987	74.64389072	74.30453555	158.1076758	154.8172062	72.83020059	53.29664646	46.20287774	67.97478923
gene10028	5566369	LOC5566369	0.212727016	0	0.278801957	0.250014677	0.262095594	0.348236079	0	0	0	0	0	0.431755791	0	0	0.089771454	0.097942118	0	0	0	0	1.180897539	0.087368151	1.410533342	0	0.058896927	0.054193203	0	0.063462866	0	0	0.110271958	0.174527096	0	0.599495779	0	0.112456736	0	0	0.041061249	0	0	0	0.058207828	0	0	0
gene10029	5566381	LOC5566381	13.91870374	14.11834041	7.660975159	7.737890934	1.141202712	6.278181699	178.0975899	162.6633394	7.36489293	6.949893981	206.5842802	5.406063599	286.3108768	250.9798824	123.4752207	123.0032711	101.5662798	70.75402632	166.0296322	127.2820533	10.68787207	41.14637495	8.050566582	46.33761814	38.00943684	22.61439133	21.04126522	21.00082463	13.01569858	3.263777559	4.139588019	2.875360147	2.99435827	2.485476186	5.550128707	10.44152252	9.095073768	18.25783015	5.4795711	2.91176649	30.83026775	17.31667013	11.15159912	14.71357927	6.520029136	3.243998511
gene1003	5572392	LOC5572392	5.335385734	4.853659903	0.503704593	0.31884376	1.810523842	0	0.223945563	0.11970601	7.212082322	7.081024056	0	6.754250341	0.078710432	0.038260768	0	0.1249056	0.139009703	0.040035761	0.032816652	0.094710378	1.323453521	0	3.485278487	0	0	0.023037534	0.094186385	0.107912272	0.480749056	1.432638051	5.953330201	0.667723306	0.145609017	0.529294894	18.90250949	17.68798505	12.48215682	0.022236572	0.052365419	0.192408282	0.104035231	0.104169645	0.148464907	0.100759425	0.35087712	0.151205906
gene10030	5569446	LOC5569446	4.521951802	4.250804528	0.398566533	0.279714631	0.521298977	1.419890254	18.41508745	17.52591252	1.574720372	1.568693676	15.08245637	2.7265223	17.44686926	19.42313865	11.58357943	16.04693427	9.945713091	8.944528623	16.27556686	16.89442485	3.309621915	3.844709902	3.24386114	3.689894352	2.357521596	1.482090324	2.891967673	2.682290232	1.223076719	1.167539481	1.014387706	1.995987696	0.754271889	0.355419815	1.100359174	3.313149183	1.878639035	0.74129093	0.602311754	0.722069905	1.292960847	0.792009771	3.37189843	8.76574149	3.911838433	0.707464652
gene10031	110677336	Trnaa-ggc	0	0	0	0	0	0	0	0	0	0	0	0	0	0	0	0	0	0	0	0	0	0	0	0	0	0	0	0	0	0	0	0	0	0	0	0	0	0	0	0	0	0	0	0	0	0
gene10032	5569445	LOC5569445	18.10157784	18.98744225	12.67756174	12.49876663	10.17551459	12.96419651	43.70686924	35.74294725	14.9177641	15.97282501	47.85722025	20.57405907	20.97464096	27.379931	25.39941364	39.58739156	39.30394937	25.59479354	103.7075209	79.78299253	25.57828062	51.20454834	29.35022996	43.49422528	47.6112986	46.28754668	25.21648444	26.79871589	22.31387457	13.69226203	18.41486488	26.36058254	7.651035175	13.78329001	46.34060241	58.73145557	32.14918475	26.70679047	9.695917962	10.27058345	54.99076841	46.33012026	20.36953393	13.86631318	13.0045715	18.44403805
gene10033	5569444	LOC5569444	0.888553575	1.258856616	1.746819565	1.984175468	0.656858676	0.058182815	0.264054465	0.156828323	1.826736716	2.723343287	0	1.334537745	0.154679264	0.037594429	0.037497234	0.163640371	0.113823956	0.019669255	0.032245126	0.155101546	1.479770764	0.18246691	1.3256438	0.48873596	1.057845064	8.601800935	10.22633965	10.3116996	4.912715181	1.915378228	1.727258447	1.506587179	1.594243445	0.905318939	1.704238259	2.888827179	3.113853764	1.791643043	4.270635229	2.252933439	5.954511986	7.318415005	8.97157586	8.81141174	4.352675028	2.154301904
gene10034	5569441	LOC5569441	6.139396053	5.920784694	1.883867229	1.689351328	3.091714665	1.914332899	44.6221676	38.44178171	4.853172981	4.933011624	36.15668203	4.173333386	54.09461707	29.62454881	26.38137157	33.24682321	26.87690077	15.81223868	31.19134794	21.90955069	2.950755571	27.91642547	2.867372894	21.75086607	19.37222636	13.00883965	14.31128169	13.54777734	14.4282922	5.631290762	1.212380051	22.49295461	13.28158403	4.024391381	1.504781319	5.396372989	11.68558196	9.24967391	5.511403835	14.22045988	19.24120545	14.76176295	13.3059043	15.31003149	24.74303893	20.13384552
gene10035	5569442	LOC5569442	16.32344644	20.01306826	0.076405918	0.308325324	2.047084447	2.137730539	56.99800066	65.59562825	5.414015119	6.386319828	48.97497949	6.058140084	82.25367757	76.46371457	41.57728636	54.05802047	35.78662097	19.46074465	49.67437103	45.46733495	2.942054486	11.8279988	8.262674772	8.775952134	3.776936421	3.386186288	7.681015988	7.061173673	10.04161267	28.91878417	20.48924521	18.36645189	8.743349554	6.066178614	4.2830875	6.502780721	5.864939516	2.437006935	3.510895748	10.91557079	1.777322859	1.242375643	4.626052679	5.553820153	16.34304276	13.01337777
gene10036	5569439	LOC5569439	3.422596795	3.125817743	0.157946705	0.113310523	1.098768475	0.063130393	0.238756958	0.042541057	1.947899686	1.906401884	0.057279394	26.80794209	0.041958106	0.040791273	3.05143595	0.133166653	0.024700596	0.021341831	0	0.168290613	29.24143911	18.056049	18.25930789	20.79317142	15.58871162	11.5192022	16.76942509	23.61389218	15.27384147	1.627547148	2.074043791	10.83647834	8.227686104	8.819824962	2.7894082	3.746084352	2.482266472	10.26524453	42.13212086	2.564173161	4.020703265	7.99626642	46.7993424	89.671758	7.130967897	3.042771157
gene10037	5569440	LOC5569440	0.086020234	0.046872694	0	0	0.017663894	0.131428185	2.101840351	1.79658842	0.02032702	0.034018698	1.839814957	0	2.470774101	3.251277424	1.621435849	1.769012928	1.204767557	0.748972128	1.956219888	2.602646677	0.086821543	0.541711045	0.023765671	0.298826384	0.127019189	0.116874972	0.164254157	0.10264969	0.213408654	0.044681058	0.059454098	0.03136594	0	0	0	0.07579005	0	0.014101437	0.033207802	0.101680592	0	0.01651493	0.062766527	0.095845668	0.055627636	0.047944005
gene10038	5569437	LOC5569437	0.166838119	0.090910612	0	0	0.05138926	0	0	0	0	0	1.189453739	11.03896629	0	0.141177391	0	0	0	0	0	0	6.398906438	0.137042658	3.871899144	0.193193429	0.508110253	30.89952953	521.2603149	735.0948948	380.9457038	0	0	7.300191041	89.95582888	34.25037979	0.054236289	0.044098936	0	0.082050134	797.877078	16.26996722	0.143953813	2.210143624	1515.352334	2061.201126	74.32342172	31.76717664
gene10039	110675936	LOC110675936	0	0	0	0	0	0.092967154	0	0	0	0	0.168701697	0	0	0.24028037	0.359488738	0	0	0	0	0	0	0	0	0.411012949	0.078617353	0.361693415	0.29574863	0.084712102	0.226435395	0.073746474	0	0	0	0.06155574	0	0	0	0.349118165	0.054809765	0.201389638	0.163337181	0.081774106	0.077697523	0.079097053	0	0.059348997
gene1004	110674389	LOC110674389	0	0	0	0	0	0	0	0	0	0	0	0	0	0	0	0	0	0	0	0	0	0	0	0	0	0	0	0	0	0	0	0	0	0	0	0	0	0	0	0	0	0	0	0	0	0
gene10040	110675215	LOC110675215	0.021903135	0.03580526	0.014353224	0	0	0	0.151877332	0.057988038	0	0.008662103	0.052051985	0.640153746	0.038128942	0.055602894	0.03697276	0.080675768	0.056115951	0.058182424	0.079485285	0.091759286	1.149572853	0.017991475	1.94249887	0.126815794	0.278954966	1.89717488	7.300129607	5.671827757	0.279461603	0	0	0.047919825	0.36275649	0.20891955	0	0.011578948	0	0.075402948	0.059189385	0	1.474106182	0.668620246	4.482978156	4.25866597	0.148725543	0
gene10041	5577296	LOC5577296	0.065983536	0.07190927	0	0.0387747	0.284538281	1.296187858	12.15730111	10.13201255	0.841981275	0.574083858	9.016426548	3.535534155	2.814168836	1.507541297	0.723976624	12.63792467	4.22625452	4.294248798	5.986266577	9.720990995	10.52251501	0.108399199	0.218759186	0.305627652	0.365372261	33.08132177	129.6482661	102.3613401	6.34919682	0.102820491	0.136816355	0.180449028	3.399852093	3.518769533	0.085800587	0.17440881	0.975269261	0.551656222	3.617124352	0.444577919	3.340064772	2.888328306	54.34515496	16.79939577	0.992084198	0.661975295
gene10042	5577300	LOC5577300	0	0	0	0	0.225228934	0.383043587	0.289731513	0.19358836	0.311023134	0.202424097	0	9.795047814	0	0.06187525	4.073208502	0.471326634	0.03746771	0.129491533	0.053071035	0.10211031	11.29185811	0.840883108	0.42424415	1.227756296	0.647838971	18.92618069	175.2800132	157.5002805	7.813539054	0.037981309	0.075808785	0.039994112	3.532179901	5.706498814	0	0.309243027	1.534005911	0.359609465	4.008436002	0.259301962	3.659341862	4.211574415	102.5615209	30.51200829	0.070929737	0.183397455
gene10043	5577302	LOC5577302	0	0.09470688	0	0	0	0	0	0.076690773	0	0	0	0	0	0	1.613617214	0	0	0	0	0	0.96483222	0.214147978	0.072028265	0.352206481	0.096241462	13.19473478	21.76815545	16.3331449	1.432183134	0	0	0	0.319836949	0.037677524	0	0	0	0	0.469677523	0.030817041	1.049755497	2.602752989	8.227484649	2.27547446	0.084297264	0.036326804
gene10044	5577301	LOC5577301	1.541545189	1.478387317	1.090996079	1.050817048	0.949649483	0.040376378	0.671889074	0.326496392	1.704806921	1.511906761	0.146536991	3.354027111	0.161011164	4.800361517	7.129883328	0.851695497	1.105845218	0.655181724	0.581795096	0.86107057	2.178267319	8.711745701	2.810927616	9.103816652	11.06270284	8.199907004	7.225087156	7.24785516	3.933708062	1.121003909	0.92695081	2.630630245	2.184305559	2.379339327	2.806331478	4.400609652	2.969373856	12.61518414	3.642060792	2.689552732	13.08817965	10.5835141	6.44522916	5.633807116	3.469169281	3.582828373
gene10045	5577299	LOC5577299	0	0	0.046105261	0	0.086685086	0.046070022	0.069694091	0	0.099754306	0.027824309	0.083600396	3.027322566	0.061238677	0.119071322	0.23752696	0	0	0.03114882	0	0.147374067	53.188288	0.346752065	41.5783801	0.773976876	3.97381341	196.9464411	215.2214619	192.8105474	12.34314646	0.036545183	0	0	3.042577028	1.311673953	0	0.07438753	0.033545523	4.636562566	5.269246943	0.174648176	5.787353111	10.21186893	94.44818289	27.32007999	0.580106173	0.529388828
gene10046	5577304	LOC5577304	3.502928659	2.94989684	1.80856397	2.307979447	2.41950293	6.881191662	125.3378527	113.5352855	4.590304852	5.499278526	132.0581035	7.411247526	174.8062543	165.9927753	122.022541	112.1134226	83.65342682	49.39174269	91.91116035	114.8051232	10.17812635	63.03999081	13.81299091	56.97235311	47.25778765	34.6679012	24.76507726	28.12077923	16.08299181	6.947214829	3.081398157	2.960986883	14.99208868	7.133442672	2.277487324	6.453243014	7.287978786	26.41507703	7.867886558	4.855855599	35.78092786	29.04078419	17.1948269	10.94034343	6.486929067	8.34199941
gene10047	110676912	LOC110676912	0	0	0	0	0.078449305	0.250157995	0.126145182	0	0	0	0	0	0.221682037	24.9999924	2.149599861	0	0	0.112757724	0.092425642	0.088914896	0	0.523013045	0	0.516115778	0.282060325	0.064883489	0.066317225	0.075981708	0.067699686	0	0	0	0	0	0	0.067320115	0	0.187882916	0.098322187	0.045158627	0.219755579	0.073346501	0.348450245	0	0.061763696	0
gene10048	110675937	LOC110675937	0.444276788	0	0	0	0	5.236453308	0	1.176212422	0.314954606	0.175699567	0.527903626	0	0.38669816	0.751888574	0	0.409100927	0.455295824	0	0.322451258	0.310203091	0	0	0	0	0	0	0	0.265082252	0	0	0	0	0	0	0	0	0	0.218493054	0	0.315095586	0	0	0	0	0	0
gene10049	110675938	LOC110675938	0.305333082	0.332753902	1.400603075	5.562223243	0	1.999332237	0.907368625	2.963994752	0.649365868	1.93201686	1.814031764	1.239422512	1.860331688	1.291854886	5.927168883	0.281158166	0.625812021	0.675893308	1.108037142	1.492328386	1.849064205	4.514470897	0.506144565	2.121398112	4.564966666	4.355961782	1.431069387	2.914881286	1.785546541	0.634390519	0.316552899	0.16700244	1.826096095	1.191424414	0.794069525	1.775535555	0.727898997	2.85306374	0	0.324828268	2.810156285	3.165510392	0.835473367	1.871149211	0.592359154	1.021077723
gene1005	110674382	LOC110674382	0	0.12155608	0	0	0	0	0	0	0	0	0	0	0	0	0	0	0	0	0	0	0	0	0	0	0	0	0	0	0	0	0	0	0	0	0	0	0	0.109708783	0	0	0	0	0	0	0	0
gene10050	110675939	LOC110675939	0	0	0	1.176493116	0	0	0	0	0	0	0	0	0	0	0	0	0	0	0	0	0	0	0	0	0	0	0	0	0	0	0	0	0	0	0	0	0	0	0	0	0	0	0	0	0	0
gene10051	5577303	LOC5577303	17.92326321	15.05970471	4.662215079	4.180825016	11.04140038	7.883872031	62.34365511	63.75152726	14.16096939	12.28255485	64.05352436	12.44054264	109.2027575	103.8503816	75.75219662	101.0408511	51.24756231	40.46285572	66.532071	76.32820773	22.50921094	45.62809234	21.77297314	32.24090818	29.39527298	26.55968566	23.15652934	22.69434282	18.62045892	16.91397074	8.581705291	6.360828223	28.13582955	16.66871924	10.05191729	17.57579132	19.83109183	29.06789253	11.46159422	12.22658097	28.80470966	32.15165457	22.76187925	18.59848153	15.26247179	15.49922671
gene10052	5577305	LOC5577305	0	0.095441042	0	0	0	0.114690376	0	0	0	0	0	0	0	0	0	0	0.089748236	0	0	0	0	0.143872027	0	0	0.193975041	0	0	0	0	0	0	0.095799849	0	0	0	0	0	0	0	0	0.100751727	0	0	0	0	0
gene10053	5577298	LOC5577298	0	0	0	0	0	0.055740264	0	0	0.060346523	0.168323589	0	0	0	0	0.359230763	0	0	0.037687054	0	0	0	0.139845469	0	0.394289279	0.424229051	0.260232378	0.221652297	0.30474472	0.497800381	0.30951292	0	0	0	0.03690694	0.110691069	0.270005113	0.202934166	0.041864116	0	0	0	0.049029254	0.04658506	0	0.041286604	0
gene10054	5572422	LOC5572422	0.556910339	0.654839452	0.07683071	0	0.072226862	0.940456835	22.93757034	23.9785158	0.748046374	0.880972476	27.13127226	42.16682602	31.635292	30.75553115	24.16973274	23.53558543	14.25305433	12.83400643	21.33747699	23.71961385	52.77805847	11.43630636	37.5345216	10.99698813	14.98074343	19.35480721	25.91872815	29.48602833	5.890173779	0.258823337	0.440628026	2.404760855	3.425088605	4.282641346	0.686054878	1.688966381	0.75466237	12.91587109	3.066482419	1.12257182	25.54353165	21.08586859	22.66535817	12.18182572	2.317237434	1.384538627
gene10055	110676913	LOC110676913	0.058190779	0.063416674	0	0	0	0.038103536	0	0	0	0	0	0	0	0	0	0	0.029817019	0	0	0.040629985	0	0	0.192923388	0	0	0	0	0	0.030935618	0	0	0.031827544	0.080312258	0	0.037833703	0	0	0.028617928	0	0.020635399	0.033472704	0	0	0	0.028223146	0.024324791
gene10056	5572424	LOC5572424	0	0.102355416	0	0	0	0.368997897	0.186071634	0.165768655	0.133163705	0	0.223199158	5.337465592	0	0	0	0	0	0	0	0.262309502	0	0	0.155690549	0	0.208027864	0.095706999	0.097821845	0.112077532	0.099861057	0	0	0	18.66601863	18.8942492	0	0	0	0	0	0	0.432203372	0.108190445	0	0	0.091105119	0.078521119
gene10057	110675940	LOC110675940	0	0	0	0	0.111480591	0.236991785	0.179258943	0.159699322	0	0	0.430054212	0	0.472532763	0.459391875	0.305469454	0.833180378	0	0.160234661	4.859642988	1.010821973	0	0	0	0	0	0	0.188480535	0	0	0	0	1.484678441	0.249758258	0.078458918	0	0.860988845	0	0	0.069860501	0.962591778	0	0	0	0	0.438847313	0.983400656
gene10058	110675941	LOC110675941	0	0	0	0	0	0	0	0	0	0	0	0.748712375	0	0	0	0	0	0	0	0	0	0	0	0.133489337	0.127667246	0	0	0	0	0	0	0.504415533	1.909230768	1.599372457	0	0	0	0	0	0.163518992	0	0	0	0	0.223645803	0.289131702
gene10059	110675942	LOC110675942	0	0	0	0	0	0.330352185	0	0	0	0	0.299734754	0	0	0	0	0	0	0	0	0	0	0	0	0	0	0	0	0	0	0	0	0.137970118	0.696295751	0.437467905	0	0	0	0	0	0.715623787	0	0	0	0	0.122345312	0.632677345
gene1006	5572391	LOC5572391	35.19179098	34.14550738	10.31518639	12.37275486	6.763250107	5.350605961	74.53728879	66.40424353	16.13446063	15.54309094	65.4044984	36.99505311	97.39057502	85.39214028	49.16499394	88.0763824	53.84006605	40.06044274	71.31334068	86.28070391	23.37615686	21.12428965	34.4868137	19.85305884	20.98582457	22.98788072	41.82260593	43.3410742	38.9899979	12.55087854	25.44071941	5.620915717	5.511991925	9.432875699	46.1521765	51.67752381	23.13699058	13.51041931	37.83472027	11.67960963	15.83117799	16.7755886	41.2885377	47.36657468	25.16493764	12.65715647
gene10060	5572434	LOC5572434	0.91954963	1.574777187	0	0.154390293	0.16185056	0.258053347	0.260253016	0.579639566	0.372504451	1.142922764	0	34.87389064	0	0	0.332616656	0.483853588	0.269244707	0.174474784	2.288225539	4.586058993	3.977638116	0.10790402	3.266398067	0.608463024	0.509184482	0.334656532	0.205230881	0.235139406	0.279345548	0.068233864	0.136191364	0.071849887	0.120868615	12.35910417	0.341634563	1.388896734	2.004261423	0.129208517	0	0	0.075563795	0	0.071889569	0.073184483	0	0.21965044
gene10061	5572433	LOC5572433	6.513557465	13.46897843	0.98500702	3.140627873	2.983724468	10.82679575	4.136016787	11.49632754	4.617560458	8.85065696	8.53341996	3.932123543	8.286039132	4.663773479	5.356521385	8.766078153	6.247216407	5.545608241	5.697206389	4.781123889	5.562813011	4.938745353	5.398697207	5.705224312	2.959399564	7.828771862	5.392493772	6.676601764	4.084285588	5.725592148	3.116725696	1.004836222	11.52527549	6.010102226	4.126310592	5.032587385	5.414892134	5.503164017	5.351447172	3.672011495	6.821008967	6.156459023	6.489343081	5.675777361	3.726170515	3.77000872
gene10062	110676914	LOC110676914	0	0	0	0	0	0	0	0	0	0	0	0	0	0	0	0	0	0	0	0	0	0	0	0	0	0	0	0	0	0	0	0	0	0	0	0	0	0	0	0	0.126711434	0	0	0	0	0
gene10063	110676915	LOC110676915	0	0	0	0	0	0	0	0	0	0	0	0	0	0	0	0	0	0	0	0	0	0	0	0	0	0	0	0	0	0	0	0	0	0	0	0	0	0	0	0	0	0	0	0	0	0
gene10064	110676916	LOC110676916	0	0	0	0	0	0	0	0	0	0	0	0	0	0	0	0	0	0	0	0	0	0	0	0	0	0	0	0	0	0	0	0	0	0	0	0.088197873	0	0	0	0	0	0	0	0	0	0
gene10065	110675943	LOC110675943	0	0	0	0	0	0	0	0	0	0	0	0	0	0	0	0	0	0	0	0	0	0	0	0	0	0	0	0	0	0	0	0	0	0	0	0	0	0	0	0	0	0	0	0	0	0
gene10066	5572432	LOC5572432	71.37719521	79.60265357	19.32079945	19.52829884	23.96087164	11.72541502	143.6369152	138.7687033	45.64072048	47.00236356	148.1499395	41.58428959	205.1556935	213.6163348	164.279349	141.3451243	93.24813314	63.71719891	122.6510177	120.7253586	78.43089662	117.1231942	68.34151028	122.0018028	113.7291292	93.48572955	93.33945139	93.57417448	54.01857398	26.6923402	26.16337219	101.0845805	15.97795249	16.71897976	63.35621065	100.6068815	89.34873939	61.80902717	30.64157362	40.34484545	85.70884183	84.33248625	83.95702222	62.03716427	53.56405307	55.42640012
gene10067	5572431	LOC5572431	6.575296457	7.262634322	8.772916038	9.468346092	0.364921487	2.133369866	44.65454397	43.28461713	3.065558168	3.607697774	44.76622746	2.404572514	29.95621744	19.39872522	4.099697533	52.41946545	28.2890472	21.32147209	39.12408598	46.94406784	2.570914863	3.989943109	3.731441807	3.944184941	4.231380254	1.690178429	2.652987059	2.544789617	2.45635759	2.492299381	3.254922585	0.777593383	4.224063829	1.695065247	2.310831538	6.450931153	4.660189306	1.573149989	0.411627492	1.029312247	3.373371597	2.183583032	2.593409463	3.795177341	6.722943607	1.238104542
gene10068	5572430	LOC5572430	24.90072506	24.18932993	11.30975577	10.34381434	16.34479773	6.297136756	106.4044881	105.7058655	27.08746402	25.29806685	100.7006258	22.16749553	94.46687553	75.41907738	48.98987097	109.1904144	77.12691485	48.77249047	96.59533345	107.7943954	29.20591224	45.13926263	22.98726162	40.16913008	35.80213753	34.16781423	31.88216798	30.43178789	27.34295488	58.78306631	253.3057333	23.95152256	41.71423924	34.212092	233.0747092	41.62422474	42.74071164	36.35809823	17.63458061	29.77909879	42.62470836	45.44926704	27.86489642	26.11851688	39.31309544	36.71847044
gene10069	5572429	LOC5572429	0.849984693	1.033201553	0.171384254	0.038422057	0.161114571	0.042813315	0.194302169	0.403902626	0.509864505	0.517147961	0	1.273956236	0.056909692	0.110654127	0	0.060206668	0.033502545	0.057893796	0.094909176	0.091304093	0	0	8.995940242	0	0.072409864	0	0.034049605	0	0	4.992383262	0.372823154	0	0.090239238	0.283477032	0.212550648	1.624532625	0.498786844	0	0	0.023186033	0	0	0	0	0.15855831	0.054662904
gene1007	5572395	LOC5572395	10.28325079	9.492285376	0.821379063	0.886888955	0.252134011	1.557752405	34.89208782	31.92013121	3.554305775	2.771864557	42.97885148	1.246037576	20.92910758	14.74081016	5.591775708	10.15216074	14.18213723	9.875410115	31.91469541	23.23668494	1.420018309	3.088746032	0.932884274	4.398735968	4.107734424	0.742901779	2.464452339	1.907837653	0.611957859	0.478332298	0.994507532	0.909424575	0.43542415	0.354898756	0.931358918	2.528766957	2.146566253	1.38382468	0.553008631	0.272134955	4.340732472	1.443869117	1.399887447	2.764699786	1.761748743	0.384947788
gene10070	110676918	LOC110676918	1.761275461	1.007710731	0.17312577	0.155249927	0.542505774	1.09562516	17.88297592	18.10773348	1.311024853	0.801017847	18.31202443	1.787363199	19.92916574	16.99033736	10.85164928	10.46077448	9.069918703	4.405650211	10.8656738	17.15512909	0.266652355	2.748788825	14.45217461	2.192465736	1.267858019	0.852517019	0.321025587	0.630529721	1.217237336	5.214647678	1.141247229	0.048166628	0.364624807	0.649077171	0.68707352	3.957118368	1.511565756	0.173237254	0.067993405	0.0624577	0	0.050721801	0.04819323	0.049061313	0.213559327	0.220873438
gene10071	5572428	LOC5572428	78.28429711	91.65114041	5.982236862	6.279929468	28.18579676	1.233486329	2.332501267	2.749344901	39.88280423	45.64389831	0.387403394	70.90757199	0.441434638	0.337196021	0.305749316	7.572208913	2.190342072	0.529258828	1.262035524	2.225845728	26.21596962	0.119025598	65.63579779	0.0838971	0.040118979	0.03691493	0.056595964	0.064843757	2.888788702	335.7834392	26.90967911	2.318220309	7.682936245	22.396984	15.26228544	115.1143444	40.64143855	0	0.601350745	2.183873667	0	0	0.039649584	0.343092074	6.553600636	3.74034615
gene10072	5572427	LOC5572427	23.52250819	73.5092517	0.287582207	0.515776671	6.650602964	0.057472481	0.608605001	1.239309278	9.146617345	24.99184961	0.521458631	13.18244832	0.152790838	0.29708361	0.148157771	0.404106354	0.719579637	0.349724151	0.318514561	0.612831857	1.240234334	0.793052632	1.818693708	2.693343681	4.325524997	5.232230454	5.942052811	5.97008774	6.579192223	5.60759677	16.78872206	1.008131266	10.17550072	19.48358722	25.7365336	37.81544976	19.20829314	2.115090363	4.540389816	5.695851062	1.514630573	2.224328303	6.868685259	7.236897544	6.044890386	10.19972783
gene10073	5572435	LOC5572435	1.894162113	1.720224763	1.03437752	0.927574412	0.194479116	0.41343477	0	0	0	0.499393579	0	0.512591506	0	0	0	0	0	0	0	0	0	0	7.326467841	0.182781807	0.174809842	0.160848888	0	0	0	0	0	0	0	0.273744887	0	0.667557552	0.602078531	0	0	0	0	0	0	0	0	0
gene10074	5572436	LOC5572436	10.0373521	9.806056315	0.58380376	0.453720777	3.109986158	0.505576541	10.88410756	11.37373414	7.410362678	6.506228199	7.762938784	15.57437012	9.511932504	7.89045366	3.75957993	17.22740441	11.13841996	11.9640476	6.724616248	10.94785105	19.9020319	1.805072583	22.98899873	1.478658829	0.920853347	2.027493289	1.515559026	1.878171959	7.641039571	9.131602466	7.142707707	0.649697813	10.35566705	21.63026625	11.04391776	18.58732909	14.72526277	0.233671881	2.453328706	5.223274331	0.239148204	1.505159445	2.372706714	3.408093914	10.57182025	9.061921004
gene10075	110676919	LOC110676919	0	0	0	0	0	0	0	0	0	0	0	0	0	0	0	0	0	0	0	0	0	0	0	0	0	0	0	0	0	0	0	0	0	0	0	0	0	0	0	0	0	0	0	0	0	0
gene10076	110676920	LOC110676920	2.047921288	2.661036931	1.187164558	0.972012987	0.921935608	0.77364599	7.022165553	6.533992777	0.949255616	0.903347773	4.586031298	8.185126518	3.016553772	3.532528291	14.55893583	14.72355866	18.08123017	9.136407988	4.973585839	7.974444014	29.65347704	36.74927194	23.95944192	39.21980539	41.52186443	31.54384476	35.85053705	40.65210589	14.48840707	1.71835161	1.959853409	0.861626134	4.348380834	3.141795147	2.304502069	3.372778015	2.253296894	20.29809177	8.574889437	2.765246222	27.90983406	23.4092226	27.11310791	21.0192541	7.067452401	4.148636754
gene10077	5572437	LOC5572437	18.23128193	18.17322444	1.044278363	1.159417949	0.853146779	0.062111917	0.526187459	0.535740751	5.150945263	4.59158163	0.045084249	7.084792999	0.06604992	0.064213106	0.208153049	0.978269891	0.554087973	0.151182181	1.060217571	1.417327115	8.099553282	0.140248046	10.77097734	0.351488296	2.836335292	15.50423533	14.74032175	12.90403995	4.054380467	5.725227953	5.241595071	1.940369238	1.902640458	2.303042622	11.18731284	13.80990168	13.92065577	3.20016191	1.625871814	1.049487133	26.53957842	21.39458586	9.852552925	10.156851	3.643680234	1.086448988
gene10078	5572438	LOC5572438	18.56623094	24.00093751	6.465062719	5.341024492	4.6898505	1.576880013	6.617789374	7.335344397	6.388195197	8.448422202	0.276916047	17.15419197	0.202845597	0.525878846	5.835276754	1.931374317	1.432974283	0.412706562	16.57614856	17.79066531	30.73539467	11.74097495	33.86743552	13.08838034	27.52997433	51.09804186	28.19700271	28.82990824	12.51333594	9.966567942	6.88595843	6.798213268	6.68303704	12.12490858	11.31354065	18.31570049	17.48216042	28.92049613	6.207771189	7.437865352	58.17996576	55.88376567	19.68319445	12.11785504	9.117850449	6.299738613
gene10079	5572439	LOC5572439	0.080654022	0.043948629	0	0	0	0	0	0	0.057176869	0	0	34.70383034	0.070201196	0	0.136144978	0	0	0	0	0.056314279	106.8038092	2.915004269	7.955064584	1.307528396	1.741769252	0.164375916	0.084004073	0.04812304	0.171510474	0.335149708	0	0.088227704	2.597350034	16.40019435	0.052438554	0.213186087	0.076910083	0.594978536	0.031136195	0.028601231	0.371152717	0.139362093	0.088276431	0.134799772	0.039118057	0.03371483
gene1008	110674430	LOC110674430	0	0	0	0	0	0	0	0	0	0	0	0	0	0	0	0	0	0	0	0	0	0	0	0	0	0	0	0	0	0	0	0	0	0	0	0	0	0	0	0	0	0	0	0	0	0
gene10080	5572440	LOC5572440	9.904655879	8.563080382	10.47689775	10.0825692	2.089931265	2.859794355	74.97558312	72.78249351	9.398941209	8.312114325	64.17360988	26.52926438	9.503469568	6.995381469	11.15709105	52.28100052	61.88094372	35.68456708	88.52845231	75.63632419	29.71525806	32.47911006	37.91180029	39.17168238	54.86688759	50.54462163	73.47144102	75.33721252	31.40674553	5.97517352	9.844123981	21.47751841	13.41880021	9.653657968	24.44034796	24.24241175	18.36918442	51.77897523	19.99140226	16.46933777	82.29813929	70.36609442	78.68058074	68.77941215	36.35049334	25.36356057
gene10081	5572441	LOC5572441	26.09215919	21.60351686	0.111027989	0.149345939	7.462810541	0	1.846165479	1.345682771	11.35051191	10.45275967	0	160.8662876	0	0	0	0.156014922	0.217039788	0	0.245940328	0	12.39807289	0.208757001	7.793867226	0.294291436	0.234546681	0.77693373	3.441107391	3.285486506	13.0155275	21.03342662	17.30206598	8.015938213	23.50082072	95.20163891	54.9685803	47.51574182	32.7168571	0.166649228	5.199911301	13.96918138	0.194919785	0.536721961	5.192375239	5.946641024	17.09243295	22.77011526
gene10082	110676921	LOC110676921	0.546141355	0.416631785	0.071577781	0.256748498	0.134577399	0.500661512	0.108199113	0.289179297	0	0.172787419	0	12.06006038	0	0.092428292	0.092189331	0.804640497	0.839530283	0.096716225	0.079276691	0.152530802	8.599170137	0	10.5923334	0	0.120966479	7.847048556	10.63704475	11.40512727	16.08494042	0.340415354	0.169862985	2.748158934	1.457268144	1.420713275	0	0.173228419	0.312473768	0.161153717	7.084086395	6.933408534	0.376984018	2.013179107	13.15062775	10.58829864	11.91979616	15.29589237
gene10083	5572443	LOC5572443	0	0.050785657	0	0	0	0.610285267	6.277971408	3.865721125	0.132143594	0	7.752126313	0.075665393	8.031107804	6.70363826	2.517197904	3.604523901	3.86827059	2.310702779	7.373246092	4.229875979	0.188138923	1.071791493	0.077248935	0.755469412	0.309651376	0.189947656	0.339753656	0.500485289	0	0.145233186	0.193252094	0.050976584	0.300141627	0.040408423	0	0.246351159	0.08887488	0.687538544	0	0.033050686	0.428892444	0.322084931	0.102009477	0.207693854	0.090407201	0.116879403
gene10084	5572444	LOC5572444	18.42995657	18.1983015	9.564193501	9.539342954	2.958801969	1.462788275	34.3366116	31.67430036	11.48160789	11.44082124	28.09272449	14.44849208	14.22663258	33.3330188	25.45363056	26.50180459	30.33376274	13.18692029	28.86029848	23.05872189	16.60994759	19.78717911	16.84932382	21.40599561	21.02903142	23.42816309	25.65212088	24.79192992	13.3408542	42.70129176	15.01554669	7.310759821	12.79517202	12.54267752	20.06773325	31.72831272	26.00662484	12.68926186	6.554256958	6.258296792	20.58159985	17.21995592	16.97277519	19.76759743	13.05595551	8.326602794
gene10085	5572446	LOC5572446	4.9628081	3.644858225	5.090322771	4.564729087	3.854825472	38.9959797	19.02296878	17.32813898	3.365244852	4.437312937	18.9728419	8.233282532	19.15659424	16.43281713	26.40664659	20.26640227	16.03163058	11.46344558	14.25120185	15.96974605	8.929155433	22.33215753	6.974851644	25.98543862	26.52482981	24.62633782	18.65314452	17.12293923	9.062152491	7.28510531	2.796289255	0.944144762	10.52233019	7.109897885	4.348966039	6.615923379	8.744718368	30.98607088	12.99462505	10.25328774	32.02255513	33.80383145	18.53907423	14.66565119	8.895488926	10.37271486
gene10086	5572447	LOC5572447	37.11215421	38.13778934	17.79096756	20.78409413	38.35985706	29.19402892	201.0833661	182.4394995	39.9054926	43.04556382	168.9923424	42.05994934	246.712208	283.4797536	330.2567367	211.4645913	127.4986047	144.0148756	158.5403971	192.1695939	44.49692933	233.6449996	41.4950865	194.828423	197.2267955	171.0692519	132.5638511	111.1625554	85.40715171	30.27391479	17.17212241	307.7478882	76.20052356	47.51521479	38.54175877	45.295094	51.77780554	205.0545269	65.7696462	103.5180799	211.0421839	214.4709451	110.1361779	77.56817579	87.58286619	124.0042615
gene10087	110676922	LOC110676922	0	0	0	0	0	0	0	0	0	0	0	0	0	0	0	0	0	0	0	0	0	0	0	0	0	0	0	0	0	0	0	0	0	0	0	0	0	0	0	0	0	0	0	0	0	0
gene10088	5572448	LOC5572448	25.66613802	27.01922104	12.59233792	11.21316888	20.52985655	4.047586112	84.12651116	80.99509997	29.81712988	29.17538331	80.95359491	21.27341851	67.37024456	51.39672653	39.69545708	102.9502309	65.48136491	62.4075204	91.97066011	78.15642001	16.13990594	75.1683057	19.71383629	63.56474152	66.89394905	53.67788419	52.90458041	45.46081792	52.22147849	19.61355462	10.2396929	18.66851743	27.57201024	18.23566563	24.11353691	38.36045457	32.86788648	64.03758529	37.55823998	58.13607258	54.88101522	54.4875392	42.35828676	39.15351181	60.48203368	62.68827301
gene10089	5572449	LOC5572449	54.81966656	53.44747134	1.287040663	1.289931458	5.658148967	0.226951227	0.915543117	1.478356105	13.10432021	11.44524177	0	40.98803745	0.050279235	0.048880996	0.097509241	0.053192085	0.20719452	0.204594731	0.209628648	0.685664393	68.15717294	0.047449394	69.80691128	0.133781863	0.063973507	0.529779136	0.752063491	0.689330034	2.702448818	6.721110362	2.305702876	2.243248989	1.56793698	1.402517629	12.0559069	29.40758028	13.88123059	0.028408885	2.140823771	1.925558562	0.033228199	0.03327113	1.169662714	2.188371068	2.213341973	2.197386856
gene1009	5572390	LOC5572390	11.23397455	11.59849489	16.27317516	16.50388941	27.31795428	28.26270998	98.68891673	89.48594793	25.98758157	32.73594922	93.79120641	48.96159091	125.5706503	136.3377768	199.1124127	148.3621717	93.76711118	86.38295483	74.02516545	72.86467681	54.60442127	168.0414517	38.95988663	170.6522693	196.6042182	250.4922284	145.9494615	149.2269388	83.76868082	29.48315114	18.69614676	10.3485325	42.97771641	35.11967809	25.37163449	41.1025167	41.44044635	156.8755624	48.04757164	46.96632224	163.7618575	181.511615	88.17289205	59.7858404	40.57770923	58.70004059
gene10090	5572451	LOC5572451	0.103645175	0.395336058	0	0	0.19154791	0.067867241	0	0	0.367378243	0.286922229	0	0.589009964	0	0	0	0	0	0	0	0	0.104610666	0	0.515431622	0.060008968	0	0	0.053975094	0.123681889	0.220401074	0.323015356	0	0.226755606	0.23841057	0.044936497	0.404319804	0.767078747	0.642420949	0	0.160047387	0.477805495	0	0	0.340321261	0.173225657	0.452421097	0.563232093
gene10091	5572450	LOC5572450	21.80097211	20.00340687	0.184339044	0	5.588701985	0.046049538	1.602251341	1.551547437	11.16751451	9.984485306	0	152.8403598	0	0	0	0.129515278	0.288279793	0.03113497	0	0	26.47584789	0.404364198	22.03315484	0.081435025	0.077883264	0.250821276	0.659220936	0.755289938	0.672963173	21.77124456	19.46694767	5.192743716	4.044181078	8.750768342	27.89129484	32.67878248	22.96846607	0	0.434383836	1.296809579	0	0.040505271	1.924300596	1.606348961	1.091479027	1.587460319
gene10092	5572452	LOC5572452	9.922582057	11.88573903	0.112108845	0.201066428	1.791648056	0	0	0	5.275702577	5.649372987	0.10164072	5.138944698	0	0	0	0	0	0	0	0	13.29579501	0	21.62406162	0	0.094731997	40.66310348	67.62118889	77.93504222	64.39239692	4.0876845	2.793506577	11.41577738	4.132020078	1.965588959	7.952934825	13.38508853	13.58120168	0.084135779	48.70776907	29.84836239	1.869764613	9.410169675	88.80200781	86.39853696	59.70060814	56.17432309
gene10093	5572453	LOC5572453	66.05383062	62.87412445	0.254833998	0.293813349	4.89394706	0.072754064	0.825460042	0.980521303	7.79786452	7.601675397	0	51.5510955	0.048354248	0.094019084	0.140664016	0.153466733	0.199261889	0.024595204	0.08064113	0	0.56071611	3.285558025	38.12564606	5.789695584	7.936624713	2.689006966	1.706917324	1.856227528	1.801567826	2.799050405	14.34128067	16.77274662	5.520473371	4.070548963	68.41019125	112.1869507	16.0780028	1.639273493	0.557608018	5.634311937	2.300833966	1.919838875	0.304021921	0.21664869	7.436635359	8.778148159
gene10094	5572454	LOC5572454	8.570081114	7.665941612	1.449293685	1.516257198	1.438140766	0.563183429	11.44082167	9.704532968	6.184340748	5.867389616	8.9057721	12.64340946	10.85488546	12.60643632	13.58493675	16.9427691	8.027142145	3.631000189	13.10896814	13.03997645	20.30714683	47.71256332	22.70995662	40.8693588	38.18537498	24.16463242	30.77727163	32.75158406	12.37811642	9.541238331	12.24473831	10.1644775	4.409016636	8.430135667	16.27657464	28.75822765	11.0720944	32.1466976	9.557741474	4.803723694	41.04559624	32.05799078	32.1240402	29.6565868	8.506836557	5.123285733
gene10095	110675216	LOC110675216	0	0	0	0	0	0	0	0	0	0	0	8.747729496	0	0	0	0	0	0	0	0	0	0.63219679	4.784359213	0.668421059	0.639268108	0	0	0	0.204581532	0	0.398964482	0	0	60.06402401	0.250199522	0.813738038	0.183480136	0	0	0	0	0	0	0	0	0
gene10096	110676923	LOC110676923	3.155362322	2.041748069	0	0.115888973	0.485955296	1.03307142	0.39070403	0.348072836	0.559221146	0.233973987	0.702993856	1038.92104	0.514954657	0.667512051	0.166446573	0.181595923	0.202101388	0.087309909	1.001930842	0	156.650168	0.161990574	72.73777043	0.228363305	0.218403319	1.004804152	0.20540148	0	0.314524974	0.409743502	0.511142151	0	0.090726815	299.0026309	1.666852923	4.587169164	4.043197569	0	0.152264534	0.139867866	0.226879825	0.227172954	0.323771973	0.109867977	0.095649015	0.164874769
gene10097	23687804	LOC23687804	0	0	0	0	0	0	0	0	0	0	0	718.9431735	0	0	0	0	0	0	0	0.17228128	4.482754719	0	1.431575814	0	0	0	0	0.147221968	0.131174742	0.256329398	0	0	0	548.7987092	0.320848685	0	0	0	0	0	0	0.142115998	0.135031265	0	0	0
gene10098	110676925	LOC110676925	0	0	0	0	0	0	0	0	0	0	0	240.8485039	0	0	0	0.274274821	0	0	0	0	4.208855498	0	2.221888855	0.172455151	0	0	0	0.177719928	0	0	0	0.162913868	0.411089864	186.0900726	0	0	0	0	0	0	0	0	0	0	0	0.249019897
gene10099	110675217	LOC110675217	0	0	0	0	0	0	0	0	0.276848987	0.154442088	0	83.06640279	0	0	0	0	0	0	0	0	6.306602524	0.320781334	77.03645259	0.226107865	0	0.198976032	0.203372824	0.466021144	0	0	0	0	0	2.03179538	0	0	0.186198361	0	0	0	0	0	0	0	0	0
gene101	5572019	LOC5572019	30.71507873	31.7194158	0.158209235	0.126109845	1.322035779	0.035130736	0	0.047346407	7.834976596	8.455154261	0.031874778	4.464527699	0.163441624	0.045398971	0.339611986	0.024701481	0.013745362	0.03562884	0.019469581	0.07492015	16.19102003	0.110173372	23.12332092	0.108720454	0.089124556	7.189257819	19.55773253	23.51229219	30.7182502	6.869353984	8.871749357	6.837243037	10.29244633	2.744784634	13.22026096	22.19337314	20.54087512	0.303429635	15.82373527	12.89925227	1.712796452	2.920151123	21.726842	40.14153991	45.05571531	21.75418558
gene1010	5577441	LOC5577441	1.46446793	1.78218471	0.031989083	0.11474439	0.360866803	0.319646327	1.644092204	1.03390524	0.899759209	0.965263053	1.56611409	1.228558438	1.274671712	0.702226798	2.142434528	1.708122636	0.875460797	0.691580708	1.133754547	1.533781952	1.921542957	1.202930002	2.184857374	0.36742528	0.405461717	0.895392144	4.626731738	5.359243155	4.775084509	1.039597673	0.531398525	1.388388185	0.696188298	0.465619775	1.079101271	1.729004965	2.024907172	0.096029046	3.505185958	2.250404894	0.084239639	0.309277747	5.20933116	6.418188798	5.090357943	3.42817391
gene10100	5572455	LOC5572455	1.554422962	1.164638657	0	0	0.119697834	0.508920933	0	0.171470771	0.27548855	0.461049478	0.23087677	22.87297909	0.169121063	0.164417895	8.363633562	0.536756499	0.099561003	0.172045569	0.423068727	0.271332434	127.2772528	46.12512437	52.98413337	86.62375622	258.4355203	2639.811839	992.4393919	961.198666	166.4099863	2.926847166	1.510820656	1.806662758	0.357557277	20.5550798	3.789877276	2.567923323	2.501325643	246.9196982	32.47929701	5.09881948	491.3302796	620.9995967	363.552438	51.5261915	2.26173495	4.467215038
gene10101	110676924	LOC110676924	14.96591742	13.90052591	0.445783344	0	6.076531335	0.445442623	0	0	12.2974534	9.281471316	0	1.104552019	0	0	0.861226783	0	0	0	0	0	0	1.39695097	9.303263657	1.57546125	4.331900666	7.971878444	1.417049352	2.841225684	0.542471031	30.03463929	44.25545686	0	0	0.14746902	33.17161401	57.71896402	32.5967259	2.843698845	0.131307695	0.24123447	6.065253983	6.856714863	0.558419618	0.378985451	0	0
gene10102	5572456	LOC5572456	0	0	0	0	0	0	0	0	0	0	0	2890.335041	0	0	0.703814506	0	0	0	0	0.194081372	2.80555143	2.283241481	192.605353	1.287503482	1.38526815	0.283252348	0	0	2.216599556	0	0	0	70.84472741	746.1090078	0.180724083	0	0	0.683510784	1.395000024	0.098571203	0	0	0.152117822	0	0.943714539	0.348584091
gene10103	5572457	LOC5572457	10.99716901	10.32835006	7.704504534	6.488668785	2.671311923	0.526901463	2.789812295	2.564307089	8.081282973	8.486020915	0.318711742	22.06606465	0.155641091	2.194035512	12.67741404	13.09030462	15.75956693	2.533319949	8.890103312	6.585985137	20.25904706	32.20370777	29.9383509	25.41700362	22.60042235	90.44776664	53.59144071	42.54352861	17.25389065	8.15034026	8.296048034	26.82263099	16.28836108	8.663700693	9.300803024	13.47049252	14.47247546	22.6227387	9.560818315	10.82742531	48.90946753	76.78047751	33.9076559	26.20012761	17.25878074	13.90316513
gene10104	5572458	LOC5572458	4.225280756	3.858023219	3.44234864	2.952700411	3.236076317	13.53454093	50.90436256	44.14066198	5.666908872	5.735544275	54.54826259	5.933477996	87.56856609	76.82292573	65.1547598	87.06849246	45.40729356	38.32280896	57.935062	75.42884933	7.607196998	27.20272034	7.193465433	27.04233735	24.4085026	25.19381361	18.55464982	21.94000627	13.65969474	4.863966007	2.190271795	3.872527334	3.730083987	3.812366963	4.97454457	9.598730512	10.01841288	23.1384933	7.406322816	7.896727643	35.66894851	27.42756669	20.12326581	14.1237069	10.13575697	13.84352848
gene10105	5572459	LOC5572459	9.688764647	10.27350127	3.088747178	2.923702262	6.398813683	2.171901531	83.61044672	68.0939577	9.096139324	8.181083809	107.7610953	16.44026929	100.28543	100.2294026	76.8378741	76.35647545	57.87483319	43.28104433	71.14356709	70.75711972	13.03869189	54.84882825	9.983785351	52.1040118	54.32649971	36.37901195	24.63706872	29.00865887	17.35488172	10.88126784	4.886654362	3.150926829	16.42385681	9.044685146	6.129059807	12.45867964	15.27350625	41.25274264	9.771988197	9.409741911	48.75299352	41.12407178	20.63563887	20.13203344	11.38803935	12.58807946
gene10106	5572460	LOC5572460	9.137260382	8.374588051	1.402972962	1.640037659	2.873326687	0.10013576	1.666323882	1.315811237	8.618656289	7.998173856	0.908550596	6.083446401	1.098121823	1.261689747	1.064823542	1.795416106	0.763998939	1.269444284	2.774779983	5.071824294	2.546765251	38.78337049	5.925574024	19.25770028	6.816696479	19.57655776	25.60373888	23.2900741	9.7558242	2.502139254	3.329429481	4.872176088	4.748848104	2.02221839	10.39008398	9.761758467	15.47579775	6.881501321	9.918063428	4.107895898	17.24133112	20.94093141	24.75093384	21.19254213	10.99572943	5.993000595
gene10107	5572461	LOC5572461	16.98207086	15.81791049	8.059834057	7.02210295	3.219871736	2.404651408	87.72879801	77.43620008	9.917587799	9.666670719	77.11284117	18.15641305	72.2316058	78.82193868	46.86914651	34.54922664	53.96206378	41.80707335	85.45988282	80.54503297	22.63142523	23.68501196	17.89221039	24.3896498	22.27150404	20.33442159	27.39124627	29.15709378	15.05023898	13.99840352	12.24771946	7.152259037	5.22033625	4.692286659	23.09298554	24.72396575	17.69456288	9.240377252	6.548366348	3.424477408	18.86636743	12.9370253	21.79825967	26.35846141	10.42282856	5.653057575
gene10108	5572463	LOC5572463	117.9781388	113.1312227	29.13950496	26.10685606	18.81053001	2.680098867	56.65442785	50.72381634	36.15441382	34.76376275	51.45228294	24.07440693	85.67759978	87.59559876	51.29133151	66.54259699	45.14638483	23.34084891	55.89133035	68.25605688	36.18139615	27.47504495	40.45075272	34.70697596	34.70919067	27.84922764	27.99879148	34.20583216	22.54462191	29.53867943	24.33621801	64.73589847	14.32811978	20.43677988	41.15923634	79.9647714	65.06483922	21.84204102	11.95524492	18.97923046	35.60413231	24.32358534	33.872911	30.93432211	25.01801221	22.78608873
gene10109	5572464	LOC5572464	25.76403308	20.76587614	21.22135473	18.08392359	93.46613497	15.46451821	27.82528687	24.6312719	34.11913226	35.37841959	27.42471279	9.296229665	14.17135021	7.569918903	9.211424472	45.14178826	19.98563253	14.65403975	23.50392451	21.23698087	13.00201708	6.613393452	8.452728755	4.557966229	6.835974467	12.21541771	17.42357557	14.83860877	35.57358108	33.73500758	10.75850148	391.2398652	90.2951446	36.38097412	10.9346248	15.13331826	39.32597841	11.52674442	40.19887034	126.1323353	17.70175936	21.53748655	40.43804509	38.67452211	81.30966995	109.4932598
gene1011	110674560	LOC110674560	0	0	0	0	0	0	0	0	0	0.081338161	0	0	0	0	0	0	0	0	0	0	0	0	0	0	0	0	0	0	0	0	0	0	0	0	0	0	0	0	0.079399321	0	0	0.118460799	0	0	0.09975359	0
gene10110	5572466	LOC5572466	10.23957417	10.41756275	1.741212755	2.265972501	1.61691395	1.442828902	25.29354331	25.22169575	5.673957885	6.381771117	21.79276152	5.208774043	17.79683012	17.98740525	16.32731415	31.30020213	24.40743809	13.35607273	24.1532574	24.61592768	17.69371218	16.36931177	14.93276828	28.04807607	32.53063963	25.93720452	31.42091376	33.13848571	13.66068977	6.951326637	5.996605356	2.215408314	2.325550774	1.671829173	7.816159245	12.45351795	9.934203253	21.91197499	10.30769438	2.700358196	31.76150211	27.95786503	35.85623695	30.94193756	8.439570596	3.995873972
gene10111	5572468	LOC5572468	8.536854627	9.554963978	0.226793496	0.135584181	4.335139499	0.75540051	21.02677325	18.93607628	7.278644599	7.755899191	16.723494	23.13335561	33.0354743	26.65008999	17.13659128	21.03333781	13.65488964	9.70407285	15.90853618	24.97010443	14.90400597	5.306579617	29.06768673	3.874014397	2.682967685	12.28470185	13.57747232	14.59247827	11.16200422	24.26856071	9.747566562	5.74191175	63.84666365	44.36494124	4.425301388	6.525484627	10.83576674	3.91470706	7.927306987	19.22749578	6.96774254	9.634552456	10.92197087	13.43242198	21.42970494	18.66259727
gene10112	5565305	LOC5565305	3.228620325	2.649787751	0.026120118	0	0.220994539	0.104400615	0.473807407	0.386932783	1.384593788	1.245306104	0.37889857	0.161799612	0.173468429	0.40474647	0.134566685	0.550554171	0.306360849	0.194114923	0.376084784	0.723598744	0.965539575	0.065482077	2.378675367	0.207702411	0.154500533	0.203087936	0.228333148	0.237825811	0.254283296	0.86956906	0.433904037	0.348819612	0.146699407	0.103689154	0.67379841	2.296789967	1.216295743	0.098013517	0.030775241	0.042404497	0.09171251	0.091831003	0.152692864	0.444123576	0.65729772	0.116633941
gene10113	5565327	LOC5565327	11.7995556	12.38948594	3.248273116	4.021037448	1.593198355	0.511564791	4.670014526	4.588383756	6.91344405	6.584110087	2.976977217	4.242958511	2.626201503	3.168664129	4.251857998	4.961332993	3.326738249	1.610124988	7.214867496	5.548889229	4.540826326	7.413048456	4.979286606	46.52772999	98.15612825	27.78140572	20.11800967	17.80977075	5.270404976	6.842632737	8.644196456	1.119835131	2.92489283	2.814872368	9.755991469	11.76344198	11.49586966	64.7864841	3.119983545	0.773811643	97.34779131	50.86251923	12.66407427	11.58645863	2.822256897	0.912161027
gene10114	110676927	LOC110676927	0.199952638	0.653728905	0.043676623	0.078333718	0.123178302	0.78557833	3.829327569	3.117400756	0.519748099	0.316303645	3.563850014	0.216441925	5.105132722	5.752755564	4.837822595	4.72577944	2.732158674	2.596706326	47.55211667	11.72732395	0.672717557	1.423441823	0.552429172	1.196284972	0.959575644	0.645225692	0.694192951	0.874894309	2.444891563	0.380821447	0.414600258	0.510367338	0.643919522	0.317869378	0.346673421	7.927773394	0.826240513	0.950578293	1.00348295	0.614522702	1.303531197	0.767773743	0.875398643	1.225354351	1.745624762	1.281618204
gene10115	110676929	LOC110676929	1.373833107	1.6843634	0	0.100915262	0	0	0	0	0.121741411	0.271657094	0	0	0	0	0	0	0	0	0	0	0	0.564240783	0.142335985	0.19885708	0	0	0	0	0	0.089200404	0.089019762	0	0	0	0.334957666	0.272350435	0.327515032	0	0	0	0	0	0	0	0	0
gene10116	5565328	LOC5565328	6.037436323	5.208878389	2.128041803	1.988947008	3.240287521	2.395960899	46.84765027	39.79847499	7.619751984	6.801168662	38.20629977	8.503341656	47.0559549	63.58959546	50.72471339	51.34039175	31.12338001	19.7634487	47.13868131	55.91872708	14.21858008	28.25250523	13.87491843	28.01762836	23.98438552	12.9570338	17.60221783	17.41110517	9.434415215	8.338896425	7.444760295	3.652417733	4.776512334	4.719605665	8.475165118	12.16212448	12.67015768	10.39213117	4.202377836	2.627558217	17.6011636	12.77667206	12.64033997	12.38388116	5.678973586	4.779842579
gene10117	110676928	LOC110676928	5.62355685	3.702688234	0	0.137693268	0.866080328	0	0	0	1.993312708	3.335949111	0	0	0	0	0	0	0	0	0	0	0	0	0.194209544	0	0.129747749	0	0.244047388	0	0	0.730253975	0.97170016	0	0	0	2.437499341	2.601249261	4.133603606	0	0	0	0.269566844	0	0	0	0	0
gene10118	5565324	LOC5565324	8.016457325	6.3752001	0	0	1.067770268	0	0	0	0.767971506	1.285254366	0	0	0	0	0	0	0	0	0	0	0	0	0.179577318	0	0	0	0	0	0	0.67523484	0.112311234	0.118503101	0	0	1.126926065	1.259900572	1.446225623	0	0	0	0	0	0.118568549	0	0.210165782	0.271704586
gene10119	5565329	LOC5565329	6.637790963	5.861958392	0	0	0	0	0	0	0	0	0	0	0	0	0	0	0	0	0	0	0	0	0	0.132523423	0	0	0	0	0	0	0	0	0	0	0	0	0	0.11256661	0	0	0	0	0	0	0	0
gene1012	110674569	LOC110674569	6.248135017	7.386312259	0.069397139	0.062231641	6.719588754	0.104016146	1.101479288	1.962585441	15.31520812	19.99810471	1.195426891	43.93339941	0.875670021	1.433798902	0.983188259	1.072674409	1.139535179	1.172121639	0.96076873	0.665477539	3.260056398	0.347951631	3.379324094	0.429203747	0.322523281	0.43165875	2.619608098	2.432686537	16.72089315	11.88160133	14.1357243	4.37314926	15.63903101	13.79726466	8.572202496	14.89165128	9.719778834	0.104162742	7.358857741	3.304758793	0.121833023	0.060995216	2.781815841	7.256803776	10.32394549	4.360432596
gene10120	5565301	LOC5565301	17.20565376	17.71288519	2.170140973	2.041174808	3.34392633	0.709240449	1.418239635	1.318424503	4.589451882	4.953112414	0.088759615	12.86669642	0.02167263	8.596529568	11.73712996	0.664917817	0.861205813	0.496066531	0.921666411	0.434635944	22.64356496	10.27755215	13.48681638	19.18837767	34.75889507	13.79033587	13.40781445	15.99315675	6.069278968	2.651366861	3.078392227	4.426143065	1.099691274	1.149722059	5.957521609	12.02443033	6.683882115	17.87845557	4.340006645	3.019798313	36.6378771	15.18033554	23.00140253	26.57850267	10.1745285	3.695016972
gene10121	5565307	LOC5565307	36.53199121	33.96689299	13.13449382	12.92342485	12.38702419	6.562227432	134.1026782	119.6969986	20.05355976	19.83345049	144.7033441	40.81952294	150.1151157	219.9073535	157.7265842	109.6933294	139.4271647	90.88900019	99.96565274	60.95755339	38.83911046	92.83766202	38.7452774	99.01265226	102.6269389	53.81081302	56.11503922	62.15902453	34.14093508	22.72403845	20.1804402	59.97883809	28.88448961	21.42793137	24.2809388	35.68152056	32.64105664	71.92817371	22.32844146	17.6857103	100.0939355	67.36640791	47.87128916	48.54269478	31.80173068	20.01525234
gene10122	5565304	LOC5565304	0.799305301	0.598872942	0.720209035	0.410992225	0.738602933	1.701011154	65.81622872	58.72294386	1.487429335	1.817597036	66.00829568	7.300300381	104.0093466	106.3587474	77.74979126	43.70117925	39.52301387	28.30981042	57.21503422	63.69216071	3.22700445	102.0947894	3.809353349	123.1009488	111.0929245	32.17302916	17.58667456	17.04966175	12.00427051	2.854356583	0.725092112	2.240554528	12.59446382	9.05355443	0.844482656	1.954282113	1.619678727	77.19388584	5.554240827	4.960317119	68.73699081	47.015617	11.04492624	7.236156198	4.603599802	5.429514676
gene10123	110676932	LOC110676932	0	0	0	0	0	0	0	0	0	0	0	0	0	0	0	0	0	0	0	0	0	0	0	0	0	0	0	0	0	0	0	0	0	0	0	0	0	0	0	0	0	0	0	0	0	0
gene10124	5565303	LOC5565303	8.485377243	9.980986334	1.470326158	1.462347259	2.211554101	5.39597957	56.04965234	58.8981974	6.85410112	7.389079956	65.24600148	3.146349333	98.35718063	85.43835733	57.56913415	40.6078835	34.53249131	28.77119343	63.62893998	61.9241221	6.505666358	30.42665147	5.004264504	30.61116738	31.82869249	22.57302764	22.7319095	21.46858561	24.81066888	6.632465333	2.939443109	5.176601808	3.359442911	1.432659433	5.596479939	17.6841626	9.783698486	19.56124298	9.276040219	10.21342071	24.54574026	18.35085193	18.15043802	16.90918322	21.27000224	14.92144306
gene10125	110676931	LOC110676931	0	8.757652349	0	5.366221485	0	0	0	2.57879367	0	12.27868105	0	0	0	0	0	0	0	0	0	0	0	0	0	0	0	0	0	0	0	0	0	0	0	0	0	0	0	0	0	0	0	0	0	0	0	0
gene10126	110676930	LOC110676930	4.721269743	3.74201403	0.515644913	0.336292921	0.132203578	0.187363926	0.354301936	0.063128542	0	0.113159739	0.169998816	0.290375785	0.124526951	0.544787651	0.362252785	0.526964921	0.0366543	0.09501024	0.103837764	0.249733832	0.144401516	0.235036527	4.328211351	0.28992121	0.514941882	0.036447441	0.335275415	0.128045158	0.190147015	0.037156749	0	0.078251709	0.131638003	0.031014516	0	0.037816184	0.068213782	0.28144198	0.082846782	0.126836305	0.288037842	0.082402854	0.078294926	0.159410434	0.277559513	0.119610642
gene10127	5565316	LOC5565316	7.362738764	9.361285205	23.23069238	19.38982361	33.26196433	59.10370804	53.21456246	59.44063833	58.3817235	56.94120034	57.02815443	24.35251543	57.43934459	38.53558579	52.93574968	85.87733804	52.3982694	57.10459414	60.76093603	66.44978085	23.94538146	48.60666816	28.02644631	45.15529992	54.81283155	66.41339662	60.92243318	57.59780294	55.08886851	54.24968646	34.91523903	26.84708188	80.03919655	53.08503317	36.34579432	60.54631901	87.37197556	54.98490718	32.9503076	83.06680219	50.35206539	59.05556781	54.76844824	39.80327372	60.0458133	87.65908239
gene10128	5565312	LOC5565312	3.004444382	4.385172691	1.898510816	2.333032142	1.388137568	1.616013858	0.318871742	1.041620951	2.358099752	3.776706295	0.509996447	0.348450942	0.933952136	0.453989709	2.716895889	1.383282917	0.604795945	0.285030719	0.155756646	0.524441047	1.407914785	2.644160928	5.158279282	0.621259736	0.237665484	1.80414835	1.173463952	2.176767691	1.597234922	1.39337809	1.001200554	0.352132689	0.592371012	0.372174188	1.534806021	2.495868161	3.734704567	0.474933341	2.112592929	0.799068725	0.802391131	0.865229962	3.816877648	3.646513678	1.1969754	1.928721608
gene10129	5565300	LOC5565300	16.53143529	16.26052273	9.717619657	10.39263913	2.744819012	2.782890239	54.9439536	54.22177272	7.386372575	7.179314781	50.63512471	13.14278475	89.57542764	76.04415512	40.75865861	47.08785949	30.66906084	20.48983941	48.63181738	42.81205988	15.88978891	18.78739623	13.75873056	20.45260289	21.62923286	14.01103729	17.00985088	20.12266104	12.49948239	13.13839994	9.943405837	7.067301026	5.287451848	8.499814319	11.27556929	17.68381365	11.8693385	11.31018783	5.99378272	4.849476748	21.92323818	13.33807503	17.78117134	18.14600901	12.70566313	7.488296667
gene1013	110674619	LOC110674619	0	0	0	0	0	0	0	0	0	0	0	0	0	0	0	0	0	0	0	0	0	0	0	0	0	0	0	0	0	0	0	0	0	0	0	0	0	0	0	0	0	0	0	0.019832122	0	0
gene10130	110676934	LOC110676934	0	0	0	0	0	0	0	0	0	0	0	0	0	0	0	0	0	0	0	0	0	0	0	0	0	0	0	0	0	0	0	0	0	0	0	0	0	0	0	0	0	0	0	0	0	0
gene10131	110676933	LOC110676933	0	0	0	0	0	0	0	0	0	0	0	0	0	0	0	0	0	0	0	0	0	0	0	0	0	0	0	0	0	0	0	0	0	0	0	0	0	0	0	0	0	0	0	0	0	0
gene10132	5565309	LOC5565309	1.290690933	1.602605114	0	0.01243384	0.039103961	0	0	0	0.479995033	0.51880145	0.025141631	0.395089761	0	0	0	0	0	0	0	0	0.363051491	0	0.982089736	0	0	0.398883724	2.137659231	1.767451429	1.316081893	0.285751555	0.285172873	0.590216783	0.126544184	0.036694632	0.302649375	0.950767169	0.796978802	0	0.63712777	0.435190211	0.194737252	0.316856886	3.242195509	6.648342771	3.889402467	0.512997644
gene10133	5565314	LOC5565314	4.170043512	3.68165225	0.680279567	0.682415742	0.216785042	4.481804921	5.176513274	4.860125255	1.297238774	1.294262156	3.596016777	9.584959348	3.231418286	3.08199871	2.76217245	3.742665906	2.542444007	1.44111371	3.869415097	3.783863452	7.885007133	3.381960954	7.393854858	6.917180133	15.26726424	9.395192684	18.4084193	16.02041649	4.368313003	1.544549305	1.313400483	1.433928392	2.072233165	4.073649153	2.219313457	4.594962977	2.978158783	4.984237589	1.338128976	0.686346821	24.99918345	11.8367496	15.27158691	16.79157672	7.424423633	1.191522391
gene10134	5565302	LOC5565302	10.43027528	10.28907603	3.299658409	2.747603024	4.763687991	5.357846673	137.8787635	121.3266345	8.159096929	7.858635093	186.544755	12.33672832	86.71535857	39.79324328	22.31160006	126.5138221	85.37353201	54.61679028	104.6773207	136.8004451	11.79798973	53.39942371	12.44586179	64.76274265	57.25792523	32.6647606	22.56987431	22.47909551	13.76686005	6.398544281	3.355928635	74.11395486	10.71381048	7.368001581	5.261444178	9.744385785	12.73272871	42.98214239	10.58710278	14.69932552	54.25626573	47.17952191	21.25740627	17.23209573	18.05466248	21.16124081
gene10135	5565320	LOC5565320	9.546664995	10.3039766	6.015358533	7.228297226	7.464476422	29.81337394	131.9393676	128.0740365	11.25793633	11.90718922	127.5069556	7.228789732	121.6849111	92.3570526	39.20256331	124.4236663	82.50076599	50.92179399	94.40579341	96.13955358	10.46944517	36.3434267	14.4558178	37.78809642	43.10366324	14.0311015	9.799784494	10.40636304	7.368853444	8.34409468	9.516796397	6.828199583	4.054114319	6.686175162	21.60486665	14.60655055	13.1738312	7.900242174	1.594668316	1.171870293	5.385861053	4.17679165	2.16010839	2.096737558	1.691816248	2.187198262
gene10136	5565319	LOC5565319	20.70770277	18.48110869	0.055843011	0.150231071	2.729832931	0	0.168827927	0	6.343212922	5.560664096	0.101257376	4.981196337	0	0.072110003	0.215770719	0	0	0.037727665	0	0	0.086010709	0.139996164	1.059467477	0.14801781	0.28312413	0.217094	0.044378229	0.203382073	10.19325281	1.327913344	2.120358645	132.6040763	12.3101037	7.647969005	4.377008767	4.009391661	5.444496245	0.083818456	1.348804524	28.76877026	0.09803751	0	0.139905777	0.284851673	18.88830994	32.52305845
gene10137	5565323	LOC5565323	38.11555477	37.11118888	10.84393763	10.67419103	8.045252646	5.988855062	91.8205961	97.49381594	24.57797995	26.74905403	95.43270794	39.06001044	128.7041307	176.3484073	115.9332164	96.91048598	69.31566655	40.68012397	94.72400314	77.04717257	41.04677188	158.8488804	43.15651575	151.5473063	172.591901	73.15098542	64.90918806	65.58639693	39.48599654	107.3211135	83.8174693	48.44220638	11.68355429	14.57039923	68.09370426	61.95532874	55.83772327	74.39435794	18.0809424	17.09160494	90.73411149	61.2781019	38.90088037	35.59639708	31.81484858	20.7164394
gene10138	110676935	LOC110676935	0.64380951	0.350813815	0	0	0.66101789	0.421568833	0	0	1.064948275	0.933567848	0	0	0	0	0	0	0	0.09501024	0	0	0	0	0	0	0	0	0	0	0	0.668821483	0.222489012	0	0	0	1.116222561	1.361382633	1.125527404	0	0	0	0	0	0	0	0	0
gene10139	5565322	LOC5565322	4.050383506	6.029060081	0.388424588	0.232212258	4.868658934	1.164383121	138.0790991	145.0696272	18.9090798	16.72141887	124.780458	73.54567517	44.62704484	15.38154565	16.67584652	20.74072707	59.68100701	55.80810095	136.2311249	134.7122317	117.1593721	108.0878816	226.6465413	211.8606682	348.1855008	72.73313451	37.65890525	30.4150839	18.90686042	119.6127275	441.1741013	0.486299422	24.63303874	10.40803364	55.55882759	41.4663318	16.53280946	368.998057	11.97516333	6.936432747	267.5947627	180.8271174	28.65344887	23.99609943	19.26147731	8.754736978
gene1014	110674431	LOC110674431	0.482202855	0	0	0	0.297054991	0	0	0	0	0	0	0.391476135	0	0	0	0.444024177	0	0	0	0	0	0	0	0	0	0	0	0	0.512701279	0	0	1.31870829	0.443676256	1.254385867	0	0.254913364	0	0	0	0.683987979	0	0	0.26388732	0.268640602	0.467747015	0.806277836
gene10140	110675945	LOC110675945	23.3188355	21.54581515	0.16609716	0.29789409	22.95321062	0.165970208	0	0	30.90593021	26.86401327	0	0	0.882465031	0	0	0.233397324	0.519504209	0	0	0	0	0.208199423	0.21008244	0.146752701	0.140352133	0.129143098	0.131996785	0	0	21.19667488	11.43090783	0	0	0	33.78294985	40.5998554	50.39440726	0	0	0	0	0	0	0	0	0
gene10141	5565308	LOC5565308	0.706082752	1.795484596	0	0	3.044813654	0.308230386	0	0	4.338124755	5.491657297	0	0	0.409715907	0	0	0	0	0	0	0	0	0	0	0	0	0	0	0	0	5.012345922	1.09804287	0	0	0	4.896762068	7.589741945	7.855243338	0	0	0	0	0	0	0	0	0
gene10142	110675946	LOC110675946	7.512720479	6.679202698	0	0.23235739	5.846042216	21.23090902	4.700169477	4.187316222	7.568359189	10.78971041	4.698342269	0.963031292	6.19490452	6.691808311	4.672155298	10.92299475	3.64691955	2.625845502	3.730761056	6.07377653	0.399089691	0.649582201	0.327728606	0.228934213	0.218949327	0.201463232	0.411829968	0.471846408	0.420415049	3.902294679	3.279488038	0	0.181907265	0	13.11108044	15.05008501	16.02469641	0.777835272	1.373806754	0.560870143	0	0.227740887	0.865550408	0.440570587	0.575328828	0.661147826
gene10143	5565311	LOC5565311	24.20615342	22.02603392	0.308007808	0.552409843	46.90732238	1.231089567	0	0	74.13834878	60.41141128	0	0	0.613660676	0.596595095	0.595052681	0.216404056	0	0	0	0	0	0	0	0.272135766	0	0	0	0	0	37.59777152	14.61881741	0	0	0	78.69016607	89.57496527	109.4738459	0	0	0	0	0	0	0	0	0
gene10144	5565306	LOC5565306	83.24344021	70.49128713	0.442295708	0.396627124	97.15684194	1.17855374	0.445724939	0.794180412	157.8984373	138.6222097	0.80199299	0	3.329014599	0.38075723	1.329204921	1.864522575	0.461124647	0.298815989	0.81644842	0.471261596	0	0.554408707	1.678268822	0.130261288	0.124579987	0.34389172	0.234327151	0.402713862	0	71.40232234	45.71690295	0.492217717	0	0.195087039	153.8823152	153.0698547	208.9606467	0	0.086853596	0.638259053	0	0.259164593	0	0	0.218237583	0.752373059
gene10145	5565325	LOC5565325	8.96910649	6.556126326	0	0	6.199122681	0.143243997	0	0	6.823580847	7.786188277	0	0	0.190407393	0	0	0	0	0	0	0	0	0	0.181315965	0	0	0	0	0	0	2.386203342	1.700979273	0	0	0	4.835806524	6.360493896	9.178574789	0.107584408	0	0	0.125835145	0	0	0	0	0
gene10146	5565317	LOC5565317	26.17659831	27.52575548	0.144553176	0.151232146	1.223021384	0.264811601	0.874043603	1.362678455	9.017863455	8.854572038	0.524222289	2.298261567	0.608002406	0.933306598	1.582519228	1.591138241	0.565151023	0.358088337	1.814481649	0.821439707	6.41957383	3.170903353	11.97557807	2.511784018	1.404695823	1.592224524	3.79090347	3.33429354	10.06572526	6.263684723	6.89896949	16.71025947	4.059297403	1.546162279	12.95558946	19.70761171	22.40223372	0.488181133	3.661781524	7.692082387	0.422960529	0.444682345	3.943465365	5.878370919	17.84919128	9.082714201
gene10147	110676936	LOC110676936	0	0	0	0	0	0.508920933	0	0.171470771	0	0	0.23087677	0	0.507363188	0	0.32798563	0.357837666	0.497805016	0	0.141022909	0.135666217	0	0	0	0.112498385	0	0	0	0	0	0	0	0	0	0	0	0	0	0.095557159	0	0	0	0	0	0	0.094238956	0
gene10148	110675218	LOC110675218	0.499723654	0.272300981	0.163735589	0	0	0	0	0	0	0	0	0	0	0	0	0	0	0	0	0	0	0	0.207095486	0	0	0	0	0	0	0	0	0	0	0	0	0	0	0	0	0	0	0	0	0	0.12118564	0
gene10149	5565318	LOC5565318	64.2058528	55.97755191	40.241443	35.7128079	33.75729093	13.07055414	184.505581	160.670869	47.76980314	47.11290671	189.7465559	184.5551929	272.8945078	248.7373121	194.4406385	282.4993176	205.3428085	151.2464494	172.1889718	191.569859	137.6923596	256.8042818	188.7337407	197.94344	186.2125306	180.3452216	132.1563691	133.2852314	72.79533889	109.9563486	52.8567003	11.12633619	132.716265	97.51270372	61.33548758	70.30363041	77.83510569	186.3928414	54.77557478	44.04904578	205.7993333	192.3714819	111.6727014	87.97245483	52.4764022	56.86721651
gene1015	5572384	LOC5572384	13.24406014	14.31417477	2.618013083	3.344660013	2.933135368	21.07143979	95.41289826	91.66696874	9.117336457	9.263318898	111.1995194	10.8410443	51.06449554	43.4851765	45.77465052	60.62451066	43.46578472	32.80641116	77.0183198	67.86427881	8.727497741	62.44080814	12.47409919	58.49308747	51.15383587	33.12641109	37.76295553	36.86606193	19.40600953	6.822441981	5.560377643	8.351393291	8.056792355	7.569140834	8.255025881	10.82032256	13.72520303	33.18584397	15.42297471	11.00392287	38.658124	35.27225633	31.53718269	28.96484828	19.19089931	12.21636467
gene10150	5572674	LOC5572674	36.89709242	37.63621765	2.727490198	2.974703432	18.77996018	2.209788262	21.84052199	17.37269651	45.136624	42.61876665	17.37651479	102.741603	27.02376557	33.03068967	18.79875531	32.83631424	14.06430173	11.25540225	21.71752798	28.74695733	35.42417741	48.23355748	50.9074876	59.6596697	84.77668114	77.94878979	37.84383489	38.72764972	76.78704453	20.62603911	41.57672424	33.34775036	22.46024266	200.3543887	63.33749287	105.4956963	64.09342217	107.0491644	43.42679799	61.83134576	154.52162	162.6257824	31.33464849	27.3241502	79.98407413	84.12471266
gene10151	5572673	LOC5572673	59.01460807	53.97987951	2.330339591	2.438011162	8.136889593	2.273116598	41.51648628	38.70502861	18.00704066	17.54587795	21.73109058	132.5972421	4.64286206	3.295751416	3.072846097	11.38299239	9.674792526	12.55757663	38.28470001	40.25931299	18.62988279	2.225549298	21.33393924	1.470669462	1.78160052	13.71848135	24.82444025	24.90581148	73.23504121	14.64514965	20.32123878	19.49655143	85.81192817	324.2538223	18.00110553	31.28720385	26.76501756	22.5688821	141.6625856	79.05626799	36.82011786	75.10084908	59.72668502	79.67063398	141.265608	92.73058367
gene10152	110675948	LOC110675948	0	0	0	0	0	0	0	0	0	0	0	0	0	0	0	0	0	0	0	0	0	0	0	0	0	0	0	0	0	0	0	0	0.082779188	0	0	0	0	0.08849093	0.13892623	0	0.103502628	0	0.196939797	0	0	0.075215907
gene10153	5572937	LOC5572937	1.10667664	1.155810492	0.030217093	0.027097072	0.142032124	0.875625914	2.740623601	2.76712831	0.228824163	0.382953342	2.301228866	0.074871237	7.425055628	6.126028599	3.308064975	8.492124199	2.197366493	2.878477868	2.945117497	4.925988917	0.605033934	0.909036317	0.420409874	0.427165878	0.051066898	0.399402327	0.624348639	0.605284022	0.759933908	0.071854436	0.143417844	0.176545436	0.063641026	0	0.179881056	0.341271769	0.109927604	0.226774132	0.3204214	0.327037984	0.132622172	0.053117408	0.529928821	1.3101516	1.408968558	0.655365192
gene10154	5572942	LOC5572942	20.24715216	20.04013976	0.64096863	0.747222282	16.93195076	0	0.484453667	0.172637239	15.32428485	16.09177679	0	10.48197324	0	0	0	0.090067984	0.200476578	0.086607974	0.070991124	0	20.0408676	0	21.88910913	0	0	0.099672595	0.305625208	0.175082155	0.623992652	37.24092048	40.15699639	5.617354795	1.844946904	7.16688491	35.16765485	51.1390575	27.56184824	0	0.339840879	1.248690485	0	0	0.107056328	0.653908107	1.280880507	1.390168588
gene10155	110676938	LOC110676938	0	0	0	0	0	0	0	0	0	0	0	0	0	0	0.618965153	0	0	0	0	0	0	0	0	0	0	0	0	0	0	0	0	0	0	0	0	0	0	0	0	0	0	0	0	0	0	0
gene10156	5572935	LOC5572935	0	0	0	0	0	0	0	0	0	0	0	0	0	0	0	0	0	0	0	0	0	0	0	0	0	0	0	0	0	0	0	0	0	0	0	0	0	0	0	0	0	0	0	0	0	0
gene10157	5572940	LOC5572940	0.696597826	0.607325334	0.091296743	0.327480136	0.021456516	3.854339191	590.4279546	549.6409652	9.209908007	9.077256375	627.4113085	0.028276629	328.5335109	198.0574845	45.91755482	69.75706844	371.7682407	179.0578755	550.2008326	468.0422938	6.714479716	9.498405233	1.06813111	9.074688024	4.937329024	4.223585053	5.858668999	7.543723681	4.369872345	0.217098187	2.256859749	0.552457752	0.016023542	0	0.702002226	4.989812618	1.527802448	3.511478327	0.887432977	0.4693474	1.462552986	0.822495164	0.838674696	0.950801971	0.236500142	1.033725955
gene10158	5566816	LOC5566816	0.044179479	0.096294146	0.028951013	0.077885159	0	0.115715542	1.619239019	1.754462104	0.031319508	0.017471801	1.417376997	0	1.230521072	1.457991755	0.63389178	1.627261788	0.56594034	0.586781118	1.186404461	1.357268498	0	0.108868525	0.036617721	0.179054692	0.220172508	0.450197167	0.345108912	0.421762153	0.258355617	0.022947925	0.068704358	0.04832808	0	0	0.114896093	0.093420764	0.02106434	0.217272422	0.204663949	0.047000291	0.228717678	0.127229546	0.362660786	0.910676632	0.449977854	0.092339082
gene10159	5572939	LOC5572939	0.266715913	0.58133734	0.116520098	0	0.711996897	0	0	0	0.693289622	0.281277328	0	0.288710899	0.154766211	0	0	0	0	0	0	0.124150984	0	0.219083373	0.221064827	0.823596943	1.279973582	4.122125723	9.583901445	12.62500789	46.12985812	0.138538908	0.046086116	0.534895954	0.08180203	0.269821056	0.057803262	0.37599363	0.593448401	1.39914158	44.48075832	7.692654011	2.659301915	1.84343382	20.3372721	38.18773722	21.99120871	12.22696091
gene1016	5572383	LOC5572383	89.39064811	85.55520447	56.73179612	55.76577368	49.62429897	14.00439145	273.3836767	225.2448376	69.90717139	63.30875084	282.2809687	137.8655323	378.9955082	397.7155709	329.7801229	326.4221265	204.8705863	146.225221	221.8704862	256.0956346	124.3479458	286.6577325	113.789495	302.600979	286.7792968	184.204277	150.4596611	153.2832218	118.3970478	133.0422222	56.4948243	89.51925764	231.4272831	168.9618828	72.27382913	102.4326524	129.9378098	319.8886922	88.05217561	94.32609609	339.3841105	295.0489218	156.7101792	131.4220277	112.6743853	131.5871543
gene10160	5572936	LOC5572936	29.88690069	28.24735632	80.53545751	75.43196439	14.0122528	0.519558912	3.75524503	3.734507222	21.12478142	20.08263679	0.209513591	44.23287539	0.460416538	0.596816795	0.595273808	7.143987648	7.002013258	4.878939989	22.01152222	37.85722678	22.5127518	0.579337526	24.84453201	0.867755099	0.292908799	1.437418827	1.744653153	1.841095238	2.765271784	4.945699998	6.169605423	2.121694319	1.825156504	3.745910379	20.97910438	27.21804053	25.64119565	0.303503172	0.98700349	0.719064286	0.760692389	0.304670082	0.675457398	0.785856119	1.026227564	0.700212301
gene10161	110675949	LOC110675949	0	0	0	0	0	0	0	0	0	0	0	0	0	0	0	0	0	0	0	0	0	0	0	0	0	0	0	0	0	0	0	0	0	0	0	0	0	0	0	0	0	0	0	0	0	0
gene10162	110675950	LOC110675950	0	0	0	0	0	0	0	0	0	0	0	0	0	0	0	0	0	0	0	0	0	0	0	0	0	0	0	0	0	0	0	0	0	0	0	0	0	0	0	0	0	0	0	0	0	0
gene10163	110675951	LOC110675951	0	0.047275513	0	0	0	0.795345989	0.859420274	0.535951976	0	0.034311051	0.721632384	0.07043564	1.283761527	1.027814771	0.585804285	0.079890252	0.800201766	0.422516738	0.566721794	0.363463414	0.087567678	0.570121515	0.215729198	0.050232411	0.240207709	0.176819074	0.225907827	0.207063701	0.184493713	0.045065042	0	0	0.039913827	0.037615521	0	0	0.041366065	0	0.066986372	0	0.099812188	0.199882292	0.094958904	0	0.042079271	0
gene10164	5566796	LOC5566796	5.199707664	4.23443766	0.187219342	0.335776576	2.428810892	1.309533723	10.6410388	9.076552505	3.645645081	2.802052631	8.079519219	15.58663363	8.802971259	9.235082278	4.774394865	7.366181431	5.533620705	3.288631168	8.169852468	9.854327397	2.076189144	2.299821377	5.162199142	2.183476597	1.771844266	2.736639284	1.249773024	1.159160251	1.944115834	2.255661664	1.629080944	2.312694192	0.394307655	4.236271347	2.786271769	4.984071987	10.76122931	0.562019705	0.242644096	0.810505987	0.690229409	0.888584384	0.218889193	0.190998809	0.665120032	0.668791153
gene10165	5566815	LOC5566815	6.326501456	6.569440998	0.651853003	0.420873764	1.813866348	0.104216765	0.394144191	0.386251392	3.582321424	3.6663969	0.141836748	0.613755792	0	0.23568633	0.268659424	0.183194881	0.122328538	0.14092588	0.144393268	0.416725662	1.003999223	0.228783668	1.517033045	0.161261835	0.462685371	0.385187564	0.683793154	0.451073296	0.507671003	2.542110536	3.444493726	2.350386036	0.604069408	0.9660612	3.958062019	7.214785687	6.639903803	0.117409098	0.138244705	0.423298221	0.160214256	0.160421253	0.174198824	0.266004883	0.521052523	0.54887744
gene10166	5566799	LOC5566799	122.5342342	122.0834777	12.85302769	11.64852352	12.98263553	8.334419527	119.4161352	122.4522994	36.86921778	35.87493097	126.1362337	47.05047341	215.8500153	245.292736	164.925497	145.97617	107.3975576	45.9349754	118.0865002	127.0408523	35.80224141	66.75785419	33.94023163	35.88045447	20.30625026	20.41210587	19.42337909	25.14854207	27.92598644	81.12394299	55.54146134	220.2340269	39.04526649	52.76419145	67.2206566	113.8904484	80.80744783	10.51822103	8.417637399	47.281797	15.54321354	12.28839348	11.36177647	11.18863298	39.3419669	51.67943096
gene10167	5566800	LOC5566800	180.4016067	179.6491984	31.87701682	31.12937189	43.13364481	5.704423875	59.22781699	56.20334353	105.8329367	107.4653808	58.4439702	99.5428855	29.20014294	72.06915006	104.581747	56.40246349	44.88814956	17.84700558	76.22734503	95.47123622	259.578967	50.35762121	197.9601871	54.88781949	62.4713441	75.20926419	62.75370089	80.22841768	59.77574219	260.850942	308.9035389	270.0281475	65.51897655	60.90172844	519.1907994	373.6920032	375.9939232	39.06473417	45.6421144	76.7718591	89.64042835	79.90798946	114.4788874	104.211599	131.4549937	118.0249522
gene10168	110676939	LOC110676939	0.436913084	0.476150611	0.572622252	0.256748498	2.422393183	335.0140744	3.029575169	2.313434377	0.309734364	1.036724516	1.557461526	1.418830633	0.760577596	0.739426333	1.475029297	1.206960746	5.372993812	1.740892046	0.634213524	2.44049283	0.440983084	2.871081553	0	2.27669383	2.419329581	2.448724372	1.137651845	1.303443117	0.696820523	2.042492126	0.226483981	0.238970342	0.201002503	1.894284367	0.284066308	0.46194245	0.833263382	1.718972978	0.168668724	0.309873007	1.759258752	1.761531719	1.195511614	0.243409164	0.211907487	0.182637521
gene10169	5566801	LOC5566801	4.116559167	3.423718572	0.212968413	0.190978677	1.201241551	5.036400069	0.536549027	0.191201654	3.455871776	2.827559606	0.514886824	0.527688379	0.282872352	0.275005821	0.457158053	1.695807404	0.55508669	0.191842594	0.786251013	0.37819281	0.437358565	0.088983863	0.897886592	0.313608511	0.479888936	0.220781625	0.676980769	0.90491092	9.560123035	0.5626957	0.617711788	0.592515506	5.930675211	0.469678727	1.901687735	2.34799652	4.390327784	0.266381943	7.945914257	4.840386164	0.623142532	0.436763344	0.533558471	1.38809911	11.40149367	6.022784987
gene1017	5572387	LOC5572387	5.411120276	4.975655103	3.324310933	2.517343074	2.50008933	19.78298635	377.6662668	387.0954484	9.270395881	9.496041883	408.5515016	14.73490501	639.2619458	684.6344725	641.095253	327.9234062	254.5652088	178.7246898	337.9142094	373.0927331	11.83330801	404.9355618	5.232445315	381.7637095	302.0658001	105.6856301	79.43064099	83.33823233	64.84520073	16.10280282	4.149031552	10.66696838	70.27351216	27.76159475	2.931774866	8.939228446	4.783692023	237.1760011	33.68421408	25.86478848	191.6196599	136.0276999	32.75889285	26.62892785	16.73087397	22.71370292
gene10170	5566802	LOC5566802	6.310625668	8.304735778	2.4708255	1.959148887	1.026908294	0.311865726	0.55041717	0.595436017	2.082098908	2.228849312	0.188641095	3.54440626	0.103637048	2.586043864	14.40420705	1.425334321	1.240552586	0.527145898	0.921797925	1.163903795	12.05781651	11.14966689	10.52679086	18.77432892	20.72463894	8.37197272	10.54119366	13.21406754	5.718066666	3.772673453	2.077969209	5.774386997	3.268396528	2.030520728	3.715886699	5.811896763	5.601370005	9.603386549	3.922426088	1.801540233	13.33290461	9.966878446	15.07382643	9.530033776	2.540975501	2.903409523
gene10171	5566803	LOC5566803	2.797432617	3.107287628	1.175109156	1.422596267	0.055234715	1.373826866	29.25615695	26.2221579	0.978858919	0.936108169	23.6515189	1.455829617	32.98017952	39.33144476	20.47757084	23.74492283	17.67869291	11.20201966	27.65695881	25.94282616	1.918526406	6.893525401	1.917323818	10.90162918	8.539520241	2.064883924	4.221023707	4.03369832	2.087775414	0.707899261	0.54844046	0.9709999	0.321740741	0.241016544	0.757832225	2.142428327	0.829342698	1.675608863	0.609196243	0.305235452	6.075569041	1.766153814	3.562299299	5.574566611	1.956900775	0.532216504
gene10172	5566804	LOC5566804	12.05547088	9.567984194	9.960875554	9.856419539	8.072413996	19.64911256	38.03230203	33.41989473	9.661043366	9.742519151	45.30961393	12.12765173	72.76717451	78.28362332	50.54266709	79.87873543	37.86914529	18.39034574	33.76254349	49.22334523	15.87100677	32.82892649	21.28742562	40.05874545	48.25229579	66.16406407	39.44287017	43.15811389	41.44937104	13.27253238	6.181305126	9.102255599	9.886592027	7.442481627	10.47915197	21.95929738	24.36622291	48.39720708	21.09463009	23.88461089	48.69288409	47.62369491	33.13042987	21.75476966	25.80320399	30.89373435
gene10173	5566805	LOC5566805	79.28624816	73.04802027	12.94886223	11.17820934	23.73976016	8.966004897	66.76238655	60.924836	44.52403386	39.07288762	75.21244648	58.31107045	85.21071363	95.81531651	61.45114277	78.21823095	79.19409426	43.92290385	70.04196296	72.36206734	138.2848883	30.50914849	141.21722	33.56277626	37.41093739	51.67652017	49.06092619	48.43213521	42.89148868	70.05838582	53.46806574	5.740243531	56.20359247	77.14028727	86.78615945	70.34815959	89.48380467	27.01656985	23.35970013	15.17751242	50.27652213	44.72174588	55.68419163	47.32308223	36.18795462	32.86888361
gene10174	5566806	LOC5566806	9.892668142	10.10454537	5.459124469	4.354126838	1.628424015	2.517670131	40.22935637	37.25357726	5.706987036	5.654598471	46.25767217	10.11235694	22.34565036	68.59569522	50.70529933	24.85725825	23.66223934	11.79159118	40.75444222	33.55754891	18.79733667	23.71986666	21.51107994	27.08484787	27.38945748	19.32496137	33.07988499	36.44293606	17.05507492	6.178680917	3.487933594	18.57638889	5.822506529	5.001025853	6.041282552	9.739510854	11.28577073	14.81215814	10.63761905	7.271853967	22.62375061	15.75558627	33.99515531	27.04338067	15.71506784	9.693709572
gene10175	5566807	LOC5566807	0.635190909	0.409047969	0.037840317	0	0	0.49154813	3.203230993	3.770979682	0.122808149	0.159855174	3.362085012	0.046879946	3.367478827	2.834062665	1.120946872	1.861043282	1.213124835	1.508335252	4.987340306	1.693375912	0.291412699	0.237160351	0.191444239	0.234032784	0.159875376	0.147107143	0.390930236	0.17226959	0.429778071	0	0.089799782	0.789588023	0.053131001	0.025035814	0.075087261	0.274736857	0.220256549	0.028398513	0.089168423	0.081908747	0.033216068	0.066517966	0.410812534	0.675573737	0.812195984	0.144829754
gene10176	23687866	LOC23687866	0	0.065364627	0.039303992	0	0	1.138944591	0.415891624	0.052930302	0.042519469	0	0.07126799	0	0.261024924	0	0.101243952	0.220917603	0.307328998	0.185877068	0.261189187	0.293146039	0	0	0.049712341	0.277811711	0.099635644	0.183356753	0.124938936	0.286292853	0.191315153	0	0	0.065610363	0	0	0.03899583	0.06341417	0.028597018	0.029496977	0	0.042538502	0.138003504	0.034545451	0.065646599	0.033414531	0.087270205	0.075215907
gene10177	5566808	LOC5566808	16.03816536	16.13187946	7.733687131	6.579507736	1.708823989	1.717283582	75.28864159	68.31983845	9.009951415	8.576559218	76.46791754	23.62538501	74.58292785	64.05870073	38.86368246	58.70180853	45.27638217	30.90280761	71.08651855	71.66126646	12.62426574	39.9360486	17.64049385	39.01225872	34.85315819	26.49344294	31.78024625	30.2126144	15.79237653	15.82294566	10.58827053	3.42056783	7.378381407	8.637236021	13.60818923	21.78273713	14.50013796	16.41986449	6.639287178	3.863136188	39.13597396	29.22287396	23.57079237	25.17546211	14.82352337	6.388003544
gene10178	5566809	LOC5566809	0.099897386	0.081651597	0.098194815	0.058703904	41.21676692	0.310712583	1.113256626	0.947705656	272.2982246	255.9345373	1.216687403	797.2291257	1.869438001	1.732917358	2.255399684	0.551927731	0.588656594	0.320646432	0.670666031	1.150881389	7072.552434	2.420675817	186.7323389	1.865309551	1.783954726	0.547160524	0.546245339	0.581146689	0.331924087	95.98204336	94.76493147	0.177576888	0.195321238	0.097451105	222.680893	466.550787	587.302794	0.442161216	0.202466388	0.115132036	0.402243277	0.43153176	0.355349923	0.667847408	0.944800223	0.156595885
gene10179	5566810	LOC5566810	9.996505743	10.73245861	17.05790804	17.97207349	6.402111312	2.073900573	34.3149628	33.19107561	14.17335147	14.67828047	37.39856925	21.61497017	63.06035473	63.56799134	57.38907008	38.09605178	32.60977987	21.82179491	42.95744896	50.10226402	28.77042078	57.39737598	26.49720645	65.38521574	73.4946302	53.20243059	48.65675716	51.25940955	32.30723907	8.174229023	9.645553054	8.986361575	12.15750681	12.95937072	17.50331973	25.06254596	20.76379716	49.89243768	20.13617465	13.12674802	85.91177966	64.01827673	49.01896867	42.18229024	23.7140126	23.54149642
gene1018	110674707	LOC110674707	0	0	0	0	0	0	0	0	0	0	0	0	0	0	0	0	0	0	0	0	0	0	0	0	0	0	0	0	0	0	0	0	0	0	0	0	0	0	0	0	0	0	0	0	0	0
gene10180	5566813	LOC5566813	9.53641977	8.927900314	0.19944444	0.268276653	3.031142265	0.996460005	32.46001157	27.08281286	10.68017333	11.59504442	25.37526742	10.37775863	36.64578969	25.62546223	13.35757769	12.47141158	14.06160271	13.13764908	26.5076031	34.03638256	7.884517307	3.749993465	16.01855021	6.431891292	5.701951688	2.377757201	2.905791948	2.602873067	15.1284697	3.715090981	4.233463552	0.887823105	5.927446476	5.740082602	8.278009256	15.74085935	18.84049127	3.018539703	5.855152442	3.975378498	2.392643489	2.074355733	1.082632005	3.673776543	10.45605097	5.555507707
gene10181	5566814	LOC5566814	0.153035836	0.125084558	0	0	0	0	0.07579696	0.168816168	0.027122361	0.04539118	0.090920992	0	0	0.032374496	0.032290796	0	0.137227527	0.084691034	0.083303808	0.08013955	0.077230709	0	0.063421114	0.066454053	0	0.058479893	0.059772129	0.022827596	0.162715065	0	0.059497243	0	0.03520218	0.016587589	0.024874698	0.040450693	0.054724482	0.037631121	0.206776268	0.20350876	0.022007453	0.176287092	1.004993217	1.726473998	0.927800077	0.287872783
gene10182	110676941	LOC110676941	0	0	0	0	0	0	0	0	0	0	0	0	0	0	0	0	0	0	0	0	0	0	0	0	0	0	0	0	0	0	0	0	0	0	0	0	0	0	0	0	0	0	0	0	0	0.04205775
gene10183	5574025	LOC5574025	1.360626617	1.213215869	0	0	0.228599148	0.026998282	0	0.072772267	0.087688092	0.260892788	0	0.267787638	0	0	0.03479931	0	0	0	0.029925091	0	0.62422788	0	0.649305893	0.047744361	0	0.210076363	0.343549504	0.516620155	1.972750491	0.107082341	0.192357875	0.36082279	0.303494915	0.053628593	0.268070916	0.457727646	0.334195963	0	1.002778653	0.979621991	0	0.023747746	0.496405344	1.309307792	1.939760039	0.75835517
gene10184	110676942	LOC110676942	0	0	0	0	0	0	0	0	0	0	0	0	0	0	0	0	0	0	0	0	0	0	0	0	0	0	0	0	0	0	0	0	0	0	0	0	0	0	0	0	0	0	0	0	0	0
gene10185	5574024	LOC5574024	35.00435539	34.56672784	10.29892415	9.991157885	16.89912836	12.72348305	29.29644931	27.86500708	22.18168105	18.58955382	28.01179672	12.64322925	41.28692764	41.83135818	28.33801768	30.78567626	18.00947926	9.994184627	23.74662725	27.5332565	8.940762725	29.92655128	19.18411353	33.41984535	42.16801856	50.59329595	17.78272129	16.87905851	22.33098906	18.25634938	40.29000661	1.406622176	5.849953595	13.31817094	36.97121713	58.76225102	32.56200599	28.38712286	13.23752368	5.877230042	33.69585546	52.58407461	3.362119923	3.661471906	12.33466201	8.003054077
gene10186	5574026	LOC5574026	119.6224619	121.1573486	12.04492391	11.93363167	117.5235291	5.532547668	66.3691535	61.7436194	77.55144686	67.82497284	68.6917895	50.30266542	83.992145	94.70131724	57.67475143	58.0102814	45.11653052	35.83159373	60.24731285	69.3436189	13.31545736	12.41937854	74.08447965	10.81376226	6.812668848	49.46894742	40.68123582	40.59559538	50.35524206	243.457915	38.57317233	77.67006444	57.41927536	101.0280261	24.38284617	137.2107615	76.54113771	2.770172479	16.88109935	50.93562966	2.557979655	6.573963734	23.44368022	10.40522848	79.15489404	83.71234418
gene10187	5574023	LOC5574023	4.536604695	4.494563787	0.067564946	0	6.542181097	0	1.021331916	0.636923372	6.212859443	6.44247017	0.367536553	0	0.628195446	0.261739569	0.174041918	0.284823853	0.052830937	0.182588127	0.224496704	0.215969297	0.312195325	0.084691291	0.341829055	0.059696014	0.057092393	0	0.053693607	0.061518437	4.878349331	1.981539877	4.061947375	15.05700094	1.755037497	0.670532211	3.753971442	4.632975612	6.783980687	0	3.224057572	6.179077845	0	0	0.225697629	1.321137353	7.651048298	7.801027147
gene10188	5576028	LOC5576028	95.88241676	89.34015661	2.088078577	1.787364541	13.38379628	2.086482616	40.31586151	37.32284301	32.95948039	30.7590088	34.59219033	105.1220971	26.53698416	22.85755037	16.50290333	30.94181663	29.94570693	19.3331482	26.70085399	36.25456021	107.0817577	8.446948039	108.1624447	6.582906854	5.734387139	6.161970662	10.25803583	12.4010915	23.48472344	80.68654411	43.35861589	9.110197199	49.54141078	122.0751785	75.42896955	133.265532	63.84327443	3.632747151	16.55054128	31.94699898	2.832673563	3.628838301	17.23967159	19.12366834	33.78915339	37.68905874
gene10189	5578241	LOC5578241	0	0	0	0	0	0	0	0	0	0	0	0	0	0	0	0	0	0.032705533	0	0	0	0	0	0	0	0	0	0	0	0	0	0	0	0	0	0	0	0	0.028518486	0	0	0	0	0	0	0
gene1019	5572388	LOC5572388	1.135525902	2.386613371	0.956719639	0.667282762	1.099255801	2.230639597	18.31860924	15.03139157	1.494984531	2.309503231	15.03469526	4.214290782	28.52126981	17.29575071	10.81612508	28.08236599	8.727670718	10.98815349	15.54115848	25.25784925	3.110852976	8.794343648	5.243657698	10.6131553	13.65345548	18.26599974	13.34751486	11.71146982	4.915622113	0.758340666	1.261341553	3.815192149	2.761258995	1.758284464	1.582030822	2.829930515	1.701566557	18.26915665	5.761377614	3.048832571	23.79445793	24.29236123	10.3866049	9.218092281	2.675033183	4.678892304
gene10190	5576029	LOC5576029	23.93142764	24.57146006	9.823508985	9.946887263	11.5208046	2.341754422	31.41703444	28.2144338	16.98441708	17.19513892	30.62469272	26.77451841	38.11402777	42.46943289	44.07308296	32.77022227	23.53295777	17.46992304	24.64860834	27.93663094	35.6480319	39.49177069	37.75397883	30.23395045	27.06157103	26.21556581	26.52179392	31.87089051	39.58277018	34.42153666	19.8416832	17.54559091	19.2174727	19.64394143	30.90904149	42.61603655	34.55131854	15.53157986	23.09660379	27.21869811	19.02481061	17.60907093	32.72669343	33.91539643	39.00081287	34.78838015
gene10191	5576030	LOC5576030	18.34244453	18.55822251	6.179021247	5.858038907	1.170422214	1.459100391	43.37938807	39.53618066	6.085915079	6.140807999	52.78754416	25.47898302	38.85149472	72.52518928	74.57472938	14.03914497	18.5690204	11.22562257	32.60090771	27.51390552	23.91105371	44.12111051	27.85911864	72.0041048	130.8565606	87.64830767	106.0998102	97.02835973	33.8676338	5.019616156	4.802750167	3.284273994	10.61822623	14.28817992	6.359327515	12.58575666	9.785561922	72.85789085	17.64825656	6.862195875	176.9384712	101.2016598	83.08924503	91.27645114	28.20189163	10.89330023
gene10192	5576031	LOC5576031	28.27300861	23.38094768	22.01494717	23.94429469	59.21858396	5.009473032	63.75624211	57.23986424	59.18629611	55.9718591	57.90175751	44.42163267	46.46721231	36.02740121	47.02334459	110.1105254	73.11734955	76.20750353	68.19962781	72.57643306	77.3839527	50.81904918	75.67739422	48.53116437	56.72882671	58.89251169	51.53287716	49.21888927	63.12856889	78.17979267	50.43376715	37.20449097	159.9865787	74.99055504	53.84893555	78.07264569	134.8029141	58.4807802	46.48375232	71.24407282	58.83487696	66.95725748	53.78972568	48.55078603	79.53371529	97.53842264
gene10193	5576032	LOC5576032	0.229372169	0.318145194	0.054657681	0.110281688	0.089919349	0.040961929	0.020655546	0.018401741	0.206952374	0.131942615	0.024777019	40.15487101	0	0.052934542	0.246389205	0.038402091	0.053422977	0.036926854	0.166475824	0.465897642	21.59346199	0.462457994	43.43214171	0.772671832	3.498570659	2.43296402	9.545116461	11.83192971	4.910846849	0.357424902	0.108091234	0.456201787	7.895039103	30.38552	0.664306944	0.859815887	0.66611635	2.338120529	2.26200658	1.146142019	5.421545419	2.918446166	18.25814968	19.99266922	6.836691499	2.90260021
gene10194	5576033	LOC5576033	9.58860377	10.44972035	8.097236526	6.680274972	13.70166144	4.660443444	56.01035293	48.15413656	15.97764718	13.52623116	61.31336661	18.21734194	84.31953374	78.04321442	60.57115618	69.63409154	45.48519106	32.6917765	51.51320073	61.2899268	23.94538146	47.17590737	20.72883434	50.7661617	48.33306396	35.45752891	26.87190541	30.90593974	25.01469542	31.47508734	18.03718421	8.866994543	20.69195138	18.60045177	25.38665085	34.90783607	30.3055288	24.55042578	11.10493793	9.885336268	40.59929385	30.74501968	26.61567505	21.09231685	14.71882918	18.22288694
gene10195	5576034	LOC5576034	10.28411111	8.96615088	7.761727712	6.376803716	9.000633008	10.63519231	229.9499955	198.6628055	14.88280565	14.75372112	222.0651458	13.99202415	170.4447571	123.1532794	52.97703316	269.7930721	164.4475432	97.24655928	196.9491797	187.5863473	11.38210957	46.7233117	9.523234832	37.82034261	29.92634749	24.39240931	22.34593099	24.20593233	28.9954415	35.32972006	6.250145365	15.516998	35.4025798	13.49936695	3.412362446	11.99807475	40.03849232	12.90578703	10.29499431	29.77893494	18.39975031	20.05753817	16.49591585	19.04529354	41.03840309	43.70098184
gene10196	5576035	LOC5576035	3.366486782	3.397054025	1.225596699	1.245589479	1.420993049	1.959455922	38.72035556	35.26566415	2.519140272	2.613401205	35.26071612	2.480017517	58.98358703	52.70095784	36.98997888	46.03989904	25.77903978	20.25878963	37.01237129	37.65232163	3.901231508	10.49778094	2.841950861	11.69486558	8.59572447	12.13385176	10.16182735	12.1262853	7.887960717	2.299134263	1.357296981	2.693761862	1.950286797	1.892044377	2.513040683	4.943530749	3.745251219	6.77578223	5.559486012	3.736186604	8.750031367	10.44897091	10.67864713	9.377537129	4.32384824	5.498706788
gene10197	110675959	LOC110675959	0	0	0	0	0	0	0	0	0	0	0	0	0	0	0	0	0	0	0	0	0	0	0	0	0	0	0	0	0	0	0	0	0	0	0	0	0	0	0	0	0	0	0	0	0	0
gene10198	5569488	LOC5569488	3.143230154	3.272782049	0.826533106	0.705895869	0.209668181	0.144205001	3.787900295	3.00356016	1.021888161	1.132216906	3.068790646	7.980563111	3.676863161	3.489905094	7.941819132	2.193816667	1.302837645	1.18772421	2.789897265	3.452756739	5.092182386	14.88283271	6.405227441	28.58489969	43.65683292	22.23746059	30.78819988	30.7715531	12.53794754	0.852733281	1.183106444	2.562367055	2.578938439	2.890486117	2.069656778	4.011239254	3.111869563	20.25325513	7.334698228	3.003140132	41.61992638	22.20906063	26.41572195	36.82947033	14.06035684	4.761938136
gene10199	110676945	LOC110676945	0	0.403668668	0.242727465	0	0	38.56416901	17.61187626	37.59105118	0.262585105	1.025394194	26.84767011	0.300712347	42.55672113	42.62697566	28.13609748	7.162619509	37.95908978	17.0546718	27.69002982	26.89686009	0.747709023	11.56165042	1.22802288	10.07953911	4.102095122	6.605351883	6.751310949	8.39820305	5.513639989	0	0.192007496	0.405186247	0	0.160592726	0.240824364	0.391623341	0.176605002	0.364325654	0.571972627	0	0.213065128	0.213340409	1.418935095	0	0.179649907	0.619342225
gene102	110674352	LOC110674352	0.361928001	0	0	0	0	0	0	0	0	0	0	0	0	0	0	0	0	0	0	0	0	0	0.599960835	0	0	0	0	0	0	0	0	0	0	0	0	0	0	0	0	0	0	0	0	0	0	0
gene1020	5572386	LOC5572386	1.257253866	9.865174506	2.80120615	16.84498728	3.717673905	1.646508901	20.922853	105.1821881	3.921660535	20.63422418	33.61294151	9.084237941	58.43630124	64.36476992	62.39444277	34.15244782	23.19185724	8.293608475	13.04876681	21.33151751	13.32413913	39.34671203	9.586973533	58.74400947	36.89766085	43.49555956	17.939811	29.18096229	10.35998929	5.159087602	2.020352329	7.564228158	4.685051973	3.870182575	4.250607455	7.244564857	10.01075208	81.74071781	19.26872572	14.75739406	60.38736577	71.68950004	22.01718049	17.02045352	17.56170667	14.29508812
gene10200	5564911	LOC5564911	0.458331426	0.478680269	0.200231108	0.202001112	0.094116433	0.225087826	3.70777275	3.168379014	0.270765129	0.256781883	1.860729611	0.372096128	1.861679428	2.714860652	2.449952066	2.461916228	1.624375876	1.285127638	2.578052705	6.293654414	0.462600946	2.007885094	0.284912577	2.100821079	2.685975807	1.284382839	0.974627792	0.979927339	0.406100023	0.119034396	0.079195558	1.963700266	0.386569411	0.182155043	0.297991799	0.827837459	0.273159875	1.878375446	0.191681964	0.297974961	3.471299671	1.86988412	1.191412057	0.766024686	0.333443416	0.271420262
gene10201	5577013	LOC5577013	17.82299033	18.29056261	1.189577319	1.357680912	1.504615762	1.988317552	30.04629764	29.50578279	6.621670842	6.526402945	25.33496749	7.261588205	50.04416469	54.65721563	39.25033875	38.87175928	29.81598575	13.5164557	29.41681377	34.01462346	30.28151328	45.51955409	20.81815269	56.6029331	28.0540248	15.21905053	15.79598249	17.72377994	27.26731996	5.400328723	3.86667517	47.56816365	4.509721008	4.250043602	11.09435429	23.32819011	17.3261227	10.71309014	9.543510101	13.29608686	18.4919367	10.85476179	17.35797041	20.17136619	30.47930129	18.0325586
gene10202	5577014	LOC5577014	19.62837631	18.98683526	10.31131166	10.21895887	6.475615993	5.11984898	174.8945114	160.9647303	18.81380533	15.90991114	139.8612164	26.15494216	232.7730961	196.1283223	113.1175006	116.0638212	96.8189605	66.44601049	161.2512929	132.2695801	38.08338959	85.70487628	35.01149909	93.30184495	94.35256337	54.76493859	61.93922717	64.28725833	33.58146054	16.12737817	13.16840582	15.72214067	22.06022051	17.20305519	23.13983749	27.52750592	22.80099186	61.89175428	21.39224558	15.1406176	94.26337805	66.69187478	49.71366447	54.82053704	30.52684926	20.16670393
gene10203	110675961	LOC110675961	0.568929987	0.775029322	0	0.33432718	0.175241074	3.725374455	0	0.251038143	0.201661582	0.224996568	0.338010235	0.692828268	0.742794307	0.722137587	4.561713806	0.785826961	0.728800869	0.125939832	0.206461597	0	0	9.813831818	0.707327927	7.411539266	5.355595052	5.36269036	6.962592982	4.412952019	2.419654959	0	0.147458995	2.956183477	0.785211215	0.616664515	0.184949646	0.300761091	0.271260202	6.295429362	1.647250305	1.714890725	5.072559536	5.079113296	3.891863346	3.328051197	1.517653983	3.091698465
gene10204	110675963	LOC110675963	0	0	0	0	0	0	0	0	0	0	0	0	0	0	0.299305272	0	0	0	0	0	0	0	0	0	0	0	0	0	0	0	0	0	0	0	0	0	0	0	0	0	0	0	0	0	0	0
gene10205	110676946	LOC110676946	0	0	0	0	0	0	0	0	0	0	0	0	0	0	0	0	0	0	0	0	0	0	0	0	0	0	0	0	0	0	0	0	0	0	0	0	0	0	0	0.076308863	0	0	0	0	0.104368041	0
gene10206	5566253	LOC5566253	0	0.08848384	0	0	0	0	0	0	0	0.834843527	0	0	0	0	0	0	0	0	0	0	0	0	0	0	0	0	0	0	0	0	0	0	0	0	0	0	0	0	0	0	0	0	0	0	0	0
gene10207	110676947	LOC110676947	0	0.116149947	0.139682786	0	0	72.85868457	1.478040716	1.316766108	0	0	0	0.173051445	0.185531732	0.541116575	0.539717593	0.588840687	0.764553365	0	0.154707073	0.148830594	0	0.175089542	0	0.24682934	0.118031982	0.434422065	0.111005382	0.381546961	0	0.1107191	0.11049488	0	0	0	0.138587606	0.225368149	0.101631181	0.419318206	0.16457703	0.075588968	0.613064756	0.245542735	0.116650998	0.11875218	0.206766874	0.089103481
gene10208	5564556	LOC5564556	5202.926187	4933.11009	1789.354097	1856.881613	6291.432175	179.84108	3157.421541	2966.186988	6094.784011	5749.803123	3670.551061	2706.04963	2822.235825	2369.513466	2364.152092	3658.517947	2186.560058	1857.316536	2349.39781	2384.958137	2511.587037	4054.945129	3101.460468	4143.072284	4305.095624	4864.793013	5719.516163	5195.87071	4886.103609	5346.234469	5101.388564	7491.868848	3602.061565	2473.681778	4323.572426	3981.813499	4977.2056	5025.057739	4995.120387	5941.781185	4302.508523	4643.752224	4571.126116	4667.812921	5016.12664	4837.578603
gene10209	5564545	LOC5564545	62.91809773	56.62489406	19.42690925	16.86502295	35.74848015	242.1344827	250.7069462	229.3352321	42.47962028	41.72015121	249.2041961	218.530331	323.0930595	343.9976436	276.4297551	339.0520803	246.8447818	201.2013755	203.6053047	225.4888849	157.089342	330.6846181	207.1584609	290.1507192	276.6227192	229.0614858	149.0471369	157.6898465	92.7176559	98.12560267	39.97182579	25.960804	224.8177922	146.5126028	50.44201963	62.02095518	66.83927093	279.3382503	70.06764482	58.49154231	289.2636334	246.6776661	129.7894132	95.14216265	66.61500952	79.23227182
gene1021	110674715	LOC110674715	0	0	0	0.34494293	0	0	0.193821422	3.453456678	0	0.051586842	0	0.052950174	0.170306653	0.165570515	0	0.060057703	0.033419652	0.202126939	0	0.091078186	0	0.160721369	0.054058327	0.60419751	0.577845647	1.595090335	0.407584298	0.544812348	0.346734061	0	0	0	0	0.028277565	0.12721485	0.206874021	0.310970458	1.058497484	0.201428711	0.254415323	1.538198433	1.202096226	1.427712013	0.799385807	0.0316332	0.572540385
gene10210	110676948	LOC110676948	1.444846557	1.679576334	0	0	0.118677268	0	0	0	0.273139683	0.419025277	0.686724814	822.8971404	0	0.570556129	0.487783744	0.088696669	0	0	0	0.067254751	15893.2973	0.237362558	7400.99811	0.111539202	0	51.62955433	404.9076128	636.2742491	2360.82765	0	0.099862608	5.163040107	768.7520661	336.3088469	0.375756407	0.458285171	0.55111086	0.142113631	3408.691773	90.5180194	0.609480455	9.320455282	1588.564379	5229.535304	848.3939517	307.5827186
gene10211	110676949	LOC110676949	0.424407522	0.308347981	0	0.041566617	0	0	0	0	0	0.083920902	0	2.182181818	0	0	0.179101276	0	0.03624448	0	0	0.049388328	1.285083084	0.929634635	1.758829729	3.440156329	9.792009263	5.2618304	4.383521125	4.558086949	2.48187775	0.036741311	0	1.354094023	0.520664801	0.889364816	0.137967804	0.149573494	0.337255528	9.183743823	1.774944127	1.128763704	7.893510327	5.662966588	3.870976781	4.295366188	2.47010588	1.862804696
gene10212	5564544	LOC5564544	12.14802614	11.87116507	1.692990325	1.432045084	1.331929606	0.299946159	3.539284244	2.97523241	6.728469536	6.065054606	0.805554513	17.59755975	0.207326122	1.829549075	16.1140799	7.238129052	17.93228386	5.55670117	7.314174737	8.072611405	22.26617182	35.74508174	27.09304139	53.74331429	74.77555796	43.41075212	43.32993244	39.44443561	12.98455191	7.223651679	7.408482014	2.97644316	6.532814193	7.332363975	9.446915978	13.58010194	14.10886153	32.29566284	6.748077663	2.137700151	83.4007555	52.12290262	33.13999188	33.62464118	9.828756313	4.113025745
gene10213	5564541	LOC5564541	42.72278872	42.53538775	7.449199525	8.205641067	2.686229225	1.336860271	32.90742826	30.78483746	22.97868654	23.2453187	24.49876638	23.00020552	42.6485857	42.65694541	20.86913761	39.57228377	20.19931714	11.99589446	32.72733818	35.05675581	31.08765593	15.71419572	35.32679349	22.45926716	33.97116572	11.2626776	35.68974288	34.73992679	24.30702467	23.72307136	27.82991841	9.815644917	12.46535839	9.496417331	41.83746689	49.08766107	35.88450413	15.5195181	12.72732526	8.106919834	28.30129667	14.80769429	34.12544558	47.65885489	35.50076847	12.76989904
gene10214	5564542	LOC5564542	52.46491903	49.27414037	179.0581133	173.2528891	39.83549083	3.966097141	7.689957252	8.507132922	41.91036732	38.69673979	5.980629857	396.1552671	4.603668707	13.13817813	61.9929991	15.78944225	12.76399986	5.854096409	5.696291049	7.445543457	836.5815399	54.23696049	638.9823977	33.29054142	37.08203275	176.7312844	581.7153829	657.7854513	208.3480837	615.1326263	293.9864682	156.9168977	383.045287	630.9908225	31.06036781	41.94108552	53.03941651	36.87795061	326.2688126	126.9369536	51.52521587	113.3545254	908.1276451	768.5509128	145.8492714	135.7956267
gene10215	110675964	LOC110675964	0	0.195871047	0	0	0	0	0	0	0.127413454	0.142156922	0	0.729569161	0	0	0.151693354	0	0	0	0	0.125491251	0	0.442896955	0	0.312183018	0.199044843	0	0.28079316	0.42895128	0.19109775	0	0	0.098303709	0	0.077923971	0	0	0	0	0.06938418	0.063735244	0	0.103518585	0.098358001	0	0.087171035	0
gene10216	110676950	LOC110676950	1.713427478	1.508207061	0.086370523	0.154904927	0.568365215	0.431522541	9.530899216	3.954687543	0.560619199	0.573366253	11.11941004	3.531114737	3.556334076	17.73329202	5.339606055	4.854664334	7.834123478	5.951916471	5.165669154	2.392699845	5.587255674	2.598328805	4.151229011	6.486469365	7.955158885	5.976742562	6.177449519	6.055362239	0.840830098	0.684613102	0.683226675	0.144178773	0.24254302	0.571442451	0.68554669	1.602555348	0.691261414	3.240980301	0.61058078	0.046739179	12.35795499	3.947508699	4.616268844	5.433703906	0.703179679	0.110191304
gene10217	5564557	LOC5564557	17.6826611	16.58741615	4.69368224	4.886941847	0.615194224	1.92789953	53.98082732	56.50856024	7.482246225	7.067919614	51.10585233	10.44175013	38.60481903	98.1115549	62.09486357	47.56366101	47.96744223	29.46953686	55.05948253	27.34960633	12.25161037	24.90560105	14.1138076	28.15197985	23.3774766	12.23780576	32.68278321	29.86408684	9.299840843	4.104995606	5.881729309	3.917594356	3.437742345	4.255025433	8.261486886	15.10032842	9.621262121	13.33649634	4.599628779	2.729250532	32.57449437	18.84205027	25.89301678	31.45288384	12.62641974	3.908156644
gene10218	5564561	LOC5564561	0	0.068644572	0	0	0	0	0	0.055586303	0	0.024910014	0	43.8241241	0	0	0.159486441	0	0	0	0	0	0.890044711	0.206955699	0.469861801	0.328221094	0.034878427	0.032092908	0.032802068	0.03758235	0.033485866	0	0	0	0.028977661	0.027309078	0	0	0.030031994	0.061954223	0	0.022336525	0.072464205	0	0.034470347	0.105273736	0	0.052660122
gene10219	5564562	LOC5564562	7.061110234	6.211406171	0.622490255	0.502394357	1.540998782	4.001626447	76.78354941	78.38119455	5.275095568	5.109111251	72.84076582	7.814788461	99.98938315	97.55705329	59.03498386	64.11655778	67.34896253	40.48550849	77.67750747	71.47700254	35.76227141	21.14555874	20.07706776	20.16637711	16.67433915	18.05304161	24.37175946	25.69413875	12.65874342	8.63475984	7.320578904	1.679920839	3.51068275	1.276736286	7.720120378	10.0601725	6.537072174	9.5769508	7.872152596	2.245726298	16.17401062	14.42586917	18.21208166	19.38686987	8.031951338	3.242867213
gene1022	110674718	LOC110674718	31.03096146	29.48725352	0.576871767	0.661004326	2.470498153	0.672502661	10.51264457	10.63876983	11.83991692	11.51761187	8.978279289	18.95887206	13.60043973	11.1737059	7.120300281	5.606732	3.871703913	4.14635674	8.767403842	5.770890165	14.66043763	7.230970701	23.51052462	8.919514787	6.269235526	11.7115299	18.52852824	14.95493409	29.58765157	5.042512084	6.464667979	50.91730882	13.60085858	9.764350594	12.67116678	16.55943697	15.66968022	9.199814213	23.35462043	22.20761342	17.38556105	19.33755332	11.65575766	24.94386966	38.69919533	20.81164151
gene10220	23687915	LOC23687915	0	0	0	0	0	0	0	0	0	0	0	0.074784026	0	0	0	0	0	0	0	0	0	0	0.152698244	0	0	0	0	0	0	0	0.047750263	0	0	0	0	0.048696321	0	0	0	0	0	0	0.050410624	0	0	0
gene10221	5577431	LOC5577431	1.841656229	1.512775343	0.180126221	0.258444091	0.067733081	0.413973658	6.425906595	5.239603198	0.643046005	0.402209714	4.605257281	1.450516371	6.459754452	6.652266864	3.68872681	5.441881292	4.04227363	2.056623287	4.488763603	5.258680978	0.943277685	1.083765925	0.797393202	1.448245629	1.126329524	0.434157818	1.245366952	1.180846069	0.540679764	0.242719973	0.398964482	0.015034283	0.164393079	0.059587325	0.393170677	0.929986329	0.484911789	0.513690308	0.169782629	0.07797986	1.755065673	0.617441402	1.579471548	3.139275993	0.759905994	0.114902299
gene10222	5577430	LOC5577430	10.82270698	11.38321233	4.585169709	4.348381461	2.325764726	6.295669409	133.5853387	127.8939466	10.70564989	10.19258799	129.1371223	18.10408921	205.7957884	178.0506603	120.1071476	111.9415757	89.50287035	62.66817358	132.1467242	123.4367408	26.01323002	77.65215621	26.0347104	95.79971454	104.5270499	65.73523421	73.03362766	71.75309161	34.22729776	8.15783403	8.089125492	12.19691849	14.24226199	10.1048194	17.37867404	21.47503113	18.00055762	80.18486464	25.02953674	13.47730611	116.63356	87.9071124	56.05967793	58.78013687	32.49576363	15.42397696
gene10223	5577429	LOC5577429	6.421128615	4.327578257	31.55846031	34.15852234	66.20517894	94.0497846	263.4639158	256.1897888	62.77018384	53.32707112	283.3060231	43.35012653	351.5152375	355.609557	332.0139662	337.0257355	203.7322341	164.5080985	246.5098528	286.6992418	45.3666059	173.4995196	39.49549868	181.484173	160.0014314	121.3084164	90.28580066	96.48654117	105.6427559	40.98901518	16.9930737	150.1862219	72.06326263	34.87264186	25.3784111	41.89512031	64.77554507	104.8747985	46.25018941	83.051925	115.3759051	118.7367015	77.77007407	66.93283918	88.83995007	126.6493645
gene10224	5577428	LOC5577428	5.272084547	4.069765085	4.798362386	3.528390001	5.593435453	96.7569431	20.30937428	18.61029432	6.332920583	5.501999402	19.48941978	8.203599894	28.80758069	20.07542493	19.52911474	46.25416296	25.96366593	21.26610678	19.66355542	23.51798993	11.38144674	19.00629404	12.13809652	16.70371849	10.62309698	16.63937068	10.60080843	13.5437395	10.43252159	9.584583422	5.086243022	5.526852967	13.27249303	8.635130365	6.950681713	8.283740207	10.82277971	13.32403013	7.801865519	10.43841655	18.28000159	18.6410133	14.10526591	10.11680607	9.375729048	14.14121738
gene10225	5577427	LOC5577427	10.94920049	12.56915008	3.806282227	4.237163048	1.974180571	4.612136235	111.9654837	107.4962494	9.513251079	9.689953491	100.7892588	10.37965343	148.9671004	144.711414	86.07269152	76.13974391	62.41550321	38.33653149	111.4734008	96.63408993	16.61048693	26.81685913	17.62457763	26.11144969	22.82840177	20.18884398	37.93216505	39.33713196	14.51665303	9.259182682	6.298721222	21.81852687	5.421128282	5.036605475	9.332579459	16.79996357	13.99022486	15.07076361	7.074901817	5.220424926	24.90492111	18.8037642	31.2387336	29.08621351	10.16762358	6.8235814
gene10226	5577425	LOC5577425	211.33382	186.9971862	38.69348093	33.93867974	41.15248885	1.692748155	34.16294555	26.39108417	71.72260483	69.61253392	1.884921861	40.44826823	3.375133715	2.982975473	1.834745765	10.44149573	14.93207939	4.890133278	62.47073891	73.26600623	89.78035545	10.23116097	121.1573212	20.41018243	23.91199932	23.16976848	30.44359718	35.19567562	30.73465144	82.82496097	76.20058573	26.4791922	17.13658335	23.74075917	158.4499072	222.8503384	131.6879605	10.97984411	12.72421313	22.23062565	18.95955136	18.88252818	33.24588121	30.44061262	26.64350937	31.65748689
gene10227	5579501	LOC5579501	12.97743888	12.19548383	3.106016883	2.636362698	1.655129473	4.199046265	27.84448691	25.90230868	6.666337272	5.823877504	25.29876606	8.375079825	33.90871883	38.94975606	29.54325305	28.17105698	19.07879209	8.416171481	29.06608712	25.57286447	10.233069	22.00667906	10.42008901	23.02549872	20.58965788	11.24836381	14.61204405	15.35013155	7.694134393	7.833553758	6.34612469	1.843824694	3.859699018	3.86822582	10.01952854	15.44938392	13.6802084	9.747871522	4.285807396	2.39088875	18.29782151	11.25565535	11.54067211	13.52777636	6.281902373	3.178595315
gene10228	5577432	LOC5577432	25.30336318	27.61176311	6.320850301	6.289372971	3.011745502	5.883415097	83.57165722	84.07282084	14.75313682	14.13493475	90.04174741	84.95915156	165.7264905	177.7214588	108.7325794	124.7125549	87.8131376	42.79155633	86.31026156	107.1571571	13.86978375	38.90981105	24.20318194	34.65570541	28.86399651	19.48992675	14.48457949	15.9647281	12.04698094	15.54535013	65.51441747	5.890010027	7.598465534	12.68917321	23.58177522	28.01022969	15.87586022	9.90976433	2.958536777	2.413100448	17.86133692	12.89960911	7.375617513	5.226484825	4.774380137	6.158561617
gene10229	110675967	LOC110675967	0	0	0	0	0	0	0	0	0	0	0	0	0	0	0.106877623	0	0	0	0	0	0	0.104016365	0	0.073317602	0	0	0	0.07555587	0	0.131550956	0	0	0	0	0	0	0	0	0	0.044905536	0	0	0	0	0	0
gene1023	5564150	LOC5564150	33.99981214	30.43891412	2.691040348	2.661596682	5.245589617	1.779474396	53.54017668	46.41914764	16.99624453	17.41055915	67.95464114	7.501274668	57.39964987	58.76731239	37.87063095	52.49488123	29.55163693	25.29260374	49.87935597	48.32203758	9.874384107	26.88610562	9.860639236	21.18887102	17.82359547	17.50783952	12.79990813	12.75552719	7.063101245	8.281230644	12.11494722	6.639159997	3.195011143	3.717976082	16.56934152	18.54842686	19.40686006	19.30480821	6.527782296	4.347332531	20.0438233	18.53927339	8.427466746	9.050285445	5.740840029	3.559444193
gene10230	5572785	LOC5572785	3.902478919	3.128603902	0.352732709	0.263593182	1.575082276	0.264347331	0.266600651	0.277095987	0.794979012	0.975665774	0.053299402	0.619078539	0.078085391	0.037956939	0	0.165218298	0.114921521	0.13901243	0.065112109	0.156597136	2.444792208	0	1.412783554	0.025970983	0	1.074165845	0.654069149	0.695859706	1.04924913	0.372789891	0.23252184	0.024534108	0.061908315	0	0.962409561	2.039306912	0.983799052	0	1.021675156	0.50901431	0.025802272	0.180849258	0.613691441	1.149531878	0.261068101	0.450015536
gene10231	110676951	LOC110676951	0	0	0	0	0	0.097934194	0.888920941	1.649848787	0	0.029574017	1.066290444	0.060711193	0.130179239	0.189838534	0.126231822	0.826325844	0.881314943	0.297968284	0.434203869	0.835421659	0.075477956	0	0.061981769	0	0.041408856	0	0	0.044619046	0	0.077686593	0.038764634	0	0.103209796	0	0	0	0.035655005	0	0	0	0	0.043071562	0.040924369	0	0	0.031259944
gene10232	23687426	LOC23687426	2.375232437	0	2.472089173	0.16421017	0.344289883	0.274466634	17.99240377	0.6165071	0.693345299	0	22.57860596	2.495487447	12.28279067	7.803168701	3.066028212	5.78957319	4.295547173	8.165173293	15.10963298	12.87726473	8.320244441	1.262438907	5.211232252	1.132536742	0.154734507	0.925449478	2.546651745	2.250857424	1.856956931	0.72573827	0.506987992	2.216175487	1.735511008	0.726923259	0.908409924	0.812480051	0.666169046	0.343566816	3.667799737	2.824169447	0.24110992	0.482842869	1.988013305	2.257340463	2.439556868	2.394616683
gene10233	5572786	LOC5572786	75.26723065	78.9746776	8.948743558	9.498049142	46.86034963	4.785315734	59.075767	60.25592765	115.8676038	120.1405787	54.89058219	591.8717781	65.6518268	71.27396508	77.61788228	72.69716574	52.78022598	37.9751282	205.8137322	214.5701462	562.6828142	86.75701575	724.8273549	134.0712874	172.6192064	55.14588851	67.33732494	66.64731055	169.9242478	1385.028875	579.6343024	25.35406822	330.7092481	351.53829	222.7275299	181.6049231	191.7177447	178.521721	68.78043185	115.3708938	126.4498061	70.57279141	89.76618904	105.053425	247.6986261	171.2963776
gene10234	5572784	LOC5572784	7.229170904	6.068493953	0	0.229630528	2.467446272	0.063968752	0.096771041	0.172423975	4.155299809	3.399824603	0.116080105	0.475864752	0	0.082665946	0	0.08995672	0.050057231	0	0.141806853	0	6.704904012	0	7.854150659	0.169685643	0.432759634	0.447972598	0.61049532	0.466308989	2.648692712	2.080479592	1.823063147	8.495772051	4.584197904	2.075405565	3.493366392	5.319328653	6.567546252	0.288265079	1.319970802	1.974650904	0.224777788	0.225068202	0.320772233	1.088500524	3.743131761	3.14443376
gene10235	5572789	LOC5572789	3.767962808	4.506968888	0.542011416	0.81007806	0.339688682	1.444259057	37.50667876	39.98347662	2.736316835	2.653155343	50.0137306	4.700443261	25.43714426	51.17036454	35.21471744	15.31715708	22.74468517	17.210655	40.82109268	47.48396421	7.327852548	18.2683199	6.779278546	22.72049016	34.19731501	31.09159473	36.56456659	33.99706834	13.28912183	1.575286393	1.238621281	3.719661548	3.25551642	2.470384563	2.86806285	4.226733152	3.41778397	23.8186629	6.882781596	3.650055549	55.87716554	44.46306674	33.19368213	24.47329931	12.56964784	6.453970639
gene10236	5572788	LOC5572788	6.387824572	6.543801695	0.837194083	1.201201372	0	0	0	0	0	0	0	0.207438081	0	0	0	0.235282601	0	0	0	0	0	0	13.76566035	0	0	0.130186257	0	0	0	0	0	0	0	0	0	0	0	0	0	0	0	0	0	0	0	0.106809019
gene10237	5572790	LOC5572790	0.221930594	0.806204496	0	0	0.09114503	0.048440323	0.586238787	0.261136029	0.471989971	0.321814548	0.439508164	0.600580787	0.579504632	0.938981522	6.306129695	0.408718232	0.265340784	0.229259975	0.429532826	0.619825822	2.165313571	2.552147096	2.452599484	1.970247669	1.679499048	3.844574314	4.584449596	5.340824639	3.264214133	0.422679745	0.268433305	0.485541238	0.408397975	0.128293908	0.721459332	1.134114087	1.093414601	1.273350539	1.684951637	1.54777074	2.340427753	2.854750121	4.979546315	4.24497385	2.906244781	2.783129294
gene10238	5572791	LOC5572791	122.2874049	113.6871099	41.33519465	39.45034351	86.4030434	17.03620352	391.9589062	367.8561431	95.1836305	90.4555432	364.9694515	85.19756123	357.1132336	317.3527397	154.3957096	374.2400411	281.5552968	138.9402012	318.566579	404.482805	145.2780934	161.8446226	133.7804977	197.2717533	233.2695632	232.5688376	230.0399347	237.3936525	203.8888605	61.38022317	37.87258869	565.8632935	70.52404731	58.45619578	86.36265693	135.9224202	144.5141667	212.4548886	169.1561663	213.9714064	313.6705314	272.1031941	295.3797468	270.2166267	292.2564534	304.9886656
gene10239	5572792	LOC5572792	9.163695125	8.089962483	3.142156909	3.381261822	3.282080741	3.186270189	60.33977582	55.79326953	7.830791419	7.711526198	51.23545937	6.891667902	72.95942644	90.10573238	55.93815909	47.3256184	40.96721764	23.02111125	53.69707737	41.41521265	11.61509633	30.13781334	9.096621539	23.75198885	18.99888165	12.54112015	16.64706809	16.40283494	13.5386297	6.309571455	4.842271245	23.52577959	8.545924054	5.004773316	8.613594718	12.80554679	12.97200032	14.23614972	7.390591518	10.95793901	20.63521173	15.6702914	14.36428816	16.0279441	19.13886751	14.13457736
gene1024	5564151	LOC5564151	11.45735907	11.52131807	6.637687148	6.488425896	7.446608472	3.856579432	92.23054307	88.6195095	11.86958623	11.44442208	87.74171125	25.62855351	107.8055033	118.4533513	85.08312812	57.81617376	52.89186533	38.9225336	78.40447881	55.47375382	27.01446886	57.21657119	27.93296322	59.05022941	54.55810869	47.23423314	43.45716177	49.09379967	26.63924351	7.874589581	9.430371066	26.51940381	7.326284618	6.561239301	17.20990269	26.90124148	19.5929985	39.2645492	18.58311848	14.02056418	58.86727973	42.73160073	45.50582263	44.09816716	19.53388347	19.72395371
gene10240	5572793	LOC5572793	19.98560918	20.00967423	15.8650601	15.98382048	8.488192245	6.234778116	102.8172133	97.44880846	17.25513787	16.56579414	111.1307093	28.20301215	45.68075611	88.90329266	74.30138074	44.01815021	70.80200866	45.16144938	119.1560421	83.13621311	22.00856237	52.07868809	27.93133877	63.36966747	71.51055073	59.73941587	63.73337412	65.75020219	37.71382997	19.04031835	16.10432795	15.35695006	21.30411773	14.90658178	21.27631548	33.74011707	35.86910375	57.34277701	25.64263641	20.95052229	83.0155936	67.55018364	56.60667658	58.53152692	33.4771161	22.48201462
gene10241	110675970	LOC110675970	0	0	0	0	0	0	0	0.469956927	0	0	0	0	0	0	0	0	0	0	0	0	0	0	0	0	0	0	0	0	0	0	0	0	0	0	0	0	0	0.130948699	0	0	0	0	0	0	0	0
gene10242	5572794	LOC5572794	0.293709446	0.240064793	0.192469132	0.129447014	0.135702001	6.346626788	55.93361695	58.57836374	0.884914242	1.422889158	57.75863662	60.14847252	97.27271927	83.94273935	49.33062232	54.36142235	38.30149698	27.89198936	58.3023012	66.5464838	1.556338628	13.75160092	0.426016758	10.45827602	4.350525163	4.152724011	4.282725757	5.169719236	4.879469001	0.038140006	0.913506417	1.325320198	15.57274821	49.12176609	0.286440121	0.621070257	0.280075528	1.769448855	1.105508376	0.494732252	0.760268605	0.422917152	0.843851373	1.063587304	0.356130503	0.27624561
gene10243	5572795	LOC5572795	0.568574295	0.498402726	4.778862945	4.198267321	0.182745927	1.214036533	21.74507917	20.13594286	1.279312333	1.319806375	19.8567013	2.087220055	19.98911569	22.21538114	12.43515633	14.90999596	15.52958691	6.730832484	21.99684062	13.22149769	1.971121325	4.589108393	2.007965201	4.751869876	3.463218491	1.272134197	2.059793525	2.241971055	2.483852588	0.885995074	0.79449929	1.825333013	0.898447885	0.407280021	0.45003065	1.07160829	1.202227927	0.936125601	0.582141725	0.762671185	2.516919244	0.982439585	1.961625652	3.635843544	3.081369361	1.02303274
gene10244	110676953	LOC110676953	0	0	0	0.038969793	0	0	0	0.643752319	0	0	0	0	0	0	0	0	0	0	0	0	0	0	0	0	0	0	0	0	0	0	0	0	0	0	0	0	0	0	0	0	0.038146251	0	0.072582843	0.036945123	0	0
gene10245	110675971	LOC110675971	0	0	0	0	0	0	0	0	0	0	0	0	0	0	0	0	0	0	0	0	0	0	0	0	0	0	0	0	0	0	0	0	0	0	0	0	0	0	0	0	0	0	0	0	0	0
gene10246	5572798	LOC5572798	52.50883134	57.26296181	26.76791542	25.62368361	3.831186439	1.29572452	59.43467211	55.56894183	26.80350952	32.14093061	54.16319505	33.6214678	61.94289397	86.1144233	54.15954309	46.65944139	55.98389062	22.27705687	82.68353368	83.34233942	31.81304775	42.08642502	32.56784718	60.88545286	68.63934223	46.66601416	66.20930404	62.99718802	35.80478479	18.83144885	19.96560524	6.06865077	8.550779386	12.59318216	30.78527359	60.59784998	50.6105115	39.27407765	18.22466313	11.82889667	72.19766135	60.85301614	63.85271331	73.2315721	30.47169068	13.02797994
gene10247	110676955	LOC110676955	0	0	0	0	0	0	0	0	0	0	0	0	0	0	0	0	0	0	0	0	0	0	0	0	0	0	0	0	0	0	0	0	0	0	0	0	0	0	0	0	0.197208403	0	0	0	0	0
gene10248	5572797	LOC5572797	4.948101698	4.814707297	0.463216212	0.415387513	2.503891452	0.925724334	0.700211468	0.467856561	4.5100092	4.053457718	0	3.443240373	0.153815134	0.149537616	1.193208057	2.278166503	1.44880727	0.156474965	0	0.123388045	1.605276969	1.306422304	5.126480989	0.204633933	1.174253374	0.360157734	2.760871293	2.741453992	5.167112336	1.652250614	1.557298789	2.126435536	1.382088716	0.996033769	4.366051542	8.594710248	6.740588697	0.086908969	2.933516596	2.193346927	0.304956904	0	2.41773857	2.855094307	3.599822834	3.989048333
gene10249	5572799	LOC5572799	9.319405671	11.32182897	8.634966554	8.416713003	3.129371386	3.076200293	64.88602312	63.67093572	9.558009046	11.55518475	63.12865584	38.6049733	51.59511559	58.88662034	60.63631362	59.68388342	47.42003311	33.73460051	57.07753247	64.10993734	41.17148418	44.04797926	33.42974238	48.03140404	49.34158707	31.75928474	27.72716616	31.97297806	22.53855129	21.32699592	12.90887588	6.538704077	24.16058819	23.82919159	17.82984266	24.93607957	24.18375423	29.99765588	14.40563685	8.817349988	44.00641292	28.88421	26.21106525	29.30044425	18.02446912	13.81050155
gene1025	110674945	Trnag-acc	0	0	0	0	0	0	0	0	0	0	0	0	0	0	0	0	0	0	0	0	0	0	0	0	0	0	0	0	0	0	0	0	0	0	0	0	0	0	0	0	0	0	0	0	0	0
gene10250	110675972	LOC110675972	0	0	0	0	0	0	0	0	0	0	0	0	0	0	0	0	0	0	0	0	0	0	0	0	0	0	0	0	0	0	0	0	0	0	0	0	0	0	0	0	0	0	0	0	0	0
gene10251	5572800	LOC5572800	0	0.173756574	0	0	0	0	0	0.28140566	0	0	0	0	0	0	0	0	0	0	0	0	0	0.261928307	0	0	0.353144076	0	0.166060471	0	0	0.165632202	0	0	0	0	0	0	0.152036968	0	0	0	0	0	0	0	0	0
gene10252	5572801	LOC5572801	3.281380423	4.708490725	1.791919563	2.378208421	1.54978067	1.575683967	0.433395065	0.868737805	2.326220743	3.200988514	0.649839871	2.131189581	1.618462837	7.589602787	7.108396719	2.316541072	1.625336821	1.016924952	1.190795102	1.756530368	6.623895286	6.558713789	6.074084816	8.992713203	9.509002589	9.251147049	6.151816948	8.484098627	5.058936276	4.488334857	1.133986182	0.478601736	3.170168102	1.94432701	3.9113141	5.955735193	6.101666195	10.59706422	3.378040275	2.792714404	12.96101992	10.26881452	7.362565713	5.179598879	4.774513095	4.343640625
gene10253	5572802	LOC5572802	1.941306277	1.96872774	1.272146809	1.964699379	1.461676654	2.189244941	76.92060514	77.04585708	4.625634033	4.755689471	90.79510392	5.165936695	160.5225856	144.4682244	109.2771406	38.13551526	51.97450979	29.36506392	89.19619656	77.93892333	8.000843447	56.2986006	7.06186427	55.668558	49.23933725	20.82633893	21.03379788	20.62417645	12.41320943	2.548917514	2.403988845	4.335686254	6.053238681	3.249798867	2.945069311	5.501887349	6.684857611	28.8273761	6.016292034	5.354368905	35.08252091	24.69198838	14.16516181	13.03836582	9.572467372	7.934675575
gene10254	5572803	LOC5572803	0.277478134	0	0.18183268	0.326115636	0.170936907	5.087423642	51.67437787	20.81414497	1.180250946	0.329205504	51.76419201	0	84.28934415	102.6077274	42.85736439	37.04875413	21.75355521	30.7116433	57.19493333	47.07903339	1.960440587	11.39617897	0.459969973	6.586879107	2.919324362	2.403421018	3.901547064	4.801244154	1.91768268	0	0	0.758835648	0	0	0	0.293373977	0	2.456321913	0.85695548	0.196796541	0.159611947	0.159818166	0.303701898	0.772930854	0	0
gene10255	5572804	LOC5572804	21.96370317	18.51151394	3.441783858	2.763737714	9.559565887	5.080567276	109.4696076	96.80864424	18.9045025	17.2776987	114.4055207	14.86581134	114.412224	178.4010844	114.287719	96.41912952	68.46728293	42.38345847	99.25015653	58.20824053	22.55383854	118.150423	27.34616958	140.0075256	137.3646767	49.65270429	57.30186633	57.83234468	43.08857636	12.4005392	7.994525558	292.4402537	24.15179324	14.43916472	14.91646118	29.38079489	23.38004985	85.47382313	22.42329113	63.47780122	121.5064919	73.42709941	55.13392789	61.73973328	97.78419022	86.7625539
gene10256	5572805	LOC5572805	0.075820967	0.165260327	0.049685823	0.044555588	7.987162183	0	0.300426301	0.066911413	7.632591206	6.65670574	0	5.355303445	0	0	0	0	0	0.033567856	0	0	10.33118088	0	4.399041693	0.131697534	0.041984531	0.038631492	0.908158127	1.085744372	17.45347232	0.354449736	2.554730615	148.3811074	9.976122293	4.141998971	15.97198903	24.04935285	25.19702983	0	7.434684471	29.65674821	0.130842008	0.043670352	4.439783973	7.476605359	29.93401508	45.41825667
gene10257	110676956	LOC110676956	0	0	0	0	0	0	0	0	0	0	0	0	0	0	0	0	0	0	0	0	0	0	0	0	0	0	0	0	0	0	0	0	0	0	0	0	0	0	0	0	0	0	0	0	0	0
gene10258	5572806	LOC5572806	0	0	0	0	0	0	0	0	0	0	0	2.97184437	0	0.106812583	0.106536434	0	0	0	0.091614244	0	0	0.10368431	0.104622061	0.146167095	0.069896034	0	0.131470062	0.07531467	12.14606926	0	0.065432722	110.1189831	3.89075395	3.009992158	0	0	0	0.062077835	1.55934437	20.05345762	0.072608787	0.145405195	0.828938938	0.914192758	19.83575847	45.43082824
gene10259	110677563	Trnay-gua	2.166610088	1.180592611	0	0	0	0	0	0	0	0	0	1.758961264	0	0	0	0	0	0	0	0	0	0	0	0	0	0	0	1.292729886	0	0	0	0	0	0	0	0	0	0	0	0	0	0	0	0	0	0
gene1026	110674737	LOC110674737	0.223393413	0.243455538	0.048796906	0.043758454	0.045872899	0.048759609	0.221288582	0.262857264	0.105578004	0.058897407	0.353924088	0	0.712951974	0.252045511	0.062848471	0.342843526	0.381556764	0	0.270227514	0.155977826	0.075158134	0.061165932	0.12343827	0.258682726	0.123700185	0.113821035	0.193893582	0.088859964	0.118761313	0.154714825	0.038600377	0.285099269	0.034257489	0.032284884	0.048414314	0.039365152	0.071007849	0.036621246	0	0.184844209	0.085667429	0.042889056	0.081501922	0.290394926	0.072232119	0.093382461
gene10260	110677337	Trnay-gua	0	0	0	0	1.334712835	0	0	0	0	0	0	0	0	0	0	0	0	0	0	0	0	0	0	0	0	0	0	0	0	0	0	0	0	0	0	0	0	0	0	0	0	0	0	0	0	0
gene10261	110677339	Trnay-gua	0	0	0	0	0	0	0	0	0	0	0	0	0	0	0	0	0	0	0	0	0	0	0	0	0	0	0	0	0	0	0	0	0	0	0	0	0	0	0	0	0	0	0	0	0	0
gene10262	110677340	Trnay-gua	0	0	0	0	0	0	0	0	0	0	0	0	0	0	1.82863221	0	0	0	0	0	0	0	0	0	0	0	0	0	0	0	0	0	0	0	0	0	0	0	0	0	0	0	0	0	0	0
gene10263	110677341	Trnay-gua	0	0	0	0	0	0	0	0	0	0	0	0	0	0	0	0	0	0	0	0	0	0	0	0	0	0	0	0	0	0	0	0	0	0	0	0	0	0	0	0	1.246285065	0	0	0	0	0.905681953
gene10264	110677342	Trnay-gua	0	0	0	0	0	0	0	0	0	0	0	0	0	0	0	0	0	0	0	0	0	0	0	0	0	0	0	0	0	0	0	0	0	0	0	0	0	0	0	0	0	0	0	0	0	0
gene10265	110677343	Trnay-gua	0	0	0	0	1.334712835	0	0	0	0	0	0	0	0	0	0	0	0	0	0	0	0	0	0	0	0	0	0	0	0	0	1.123112342	0	0	0	0	0	0	0	0	0	0	0	0	0	0	0
gene10266	110677564	Trnay-gua	0	0	0	0	0	0	0	0	0	0	0	0	0	0	0	0	0	0	0	0	0	0	0	0	0	0	0	0	0	0	0	0	0	0	0	0	0	0	0	0	0	0	0	0	0	0
gene10267	110677344	Trnay-gua	0	0	0	0	0	0	0	0	0	0	0	0	0	0	0	0	0	0	0	0	0	0	0	0	0	0	0	0	0	0	0	0	0	0	0	0	0	0	0	0	0	0	0	0	0	0
gene10268	110677345	Trnay-gua	0	0	0	0	0	0	0	0	0	0	0	0	0	0	0	0	0	0	0	0	0	0	0	0	0	0	0	0	0	2.2507828	0	0	0	0	0	0	0	0	0	0	0	0	0	0	0	0
gene10269	110675973	LOC110675973	0	0	0	0	0	0.248358297	0	0.334717524	0	0	0.450680314	0	0.660261606	0.320950039	0.320120267	0	0.971734492	0.167919776	0.825846388	0.264825661	0	0	0	0	0	0	0	0.226305232	0	0	0	0	0	0	0	0	0	0.18653124	0.146422249	0.134501233	0.218174604	0	0.207566045	0	0	0
gene1027	110674946	Trnas-aga	0	0	0	0	0	0	0	0	0	0	0	0	0	0	0	0	0	0	0	0	0	0	0	0	0	0	0	0	0	0	0	0	0	0	0	0	0	0	0	0	0	0	0	0	0	0
gene10270	110676957	LOC110676957	0	0	0	0	0	0	0	0	0	0	0	0	0	0	0	0	0	0	0	0	0	0	0	0	0.071493658	0	0	0	0	0	0	0	0	0	0	0	0	0	0	0	0.074268416	0	0	0	0	0
gene10271	110675219	LOC110675219	1.161252103	0.379661941	1.217558033	0.545920447	0.143074944	0.152078429	6.211677722	1.229755131	0.658583494	0.275546457	7.175148252	2.262628586	6.064517396	6.28892411	2.548270144	5.560408488	5.712257739	3.701632426	5.394074496	3.405401338	1.640897408	3.43391472	1.154990682	9.816268746	7.587671248	5.68002065	5.563635396	4.157237077	0.987759293	2.654006737	0.240784731	0.508119024	0.747930017	0.906252345	0.151001473	0.859443588	0.442938831	4.911441514	0.537956634	0.082359786	13.35959027	6.153351412	1.779398783	1.29389306	0.450575685	0.09708485
gene10272	5572825	LOC5572825	3.511007679	3.871869531	0.054780459	0.049124184	0.463481148	0.164215766	0.165615556	0.147544617	1.303765579	1.355449725	0.099330703	4.411348412	0.291045549	56.51960719	103.9275861	0.307906829	0.128503155	0.111029408	0.182017941	0.058368024	6.159312356	136.3710626	7.344446564	139.4417478	133.4526237	54.77414734	41.05239532	38.0569566	10.57703823	0.781587896	1.473342935	3.474921803	5.384147375	3.551883308	1.19572097	2.96087531	2.630593118	84.07363276	7.099776509	3.557315917	96.31636148	82.09264514	32.61825798	26.87201149	8.027844111	5.311547013
gene10273	110673976	LOC110673976	26.17862672	21.75384371	2.573245925	2.371647846	6.786784641	11.7850294	24.4192713	25.31641762	11.98565184	13.71765281	31.36548494	501.4847086	23.73526636	17.53715281	9.482403856	23.00106481	17.66171001	20.04093579	25.0168805	30.31176249	62.86350719	26.25208069	680.6810139	52.41804046	26.63631814	14.00516816	26.07309728	28.37586676	11.07576198	24.0794953	18.09372711	0.536941638	2.659609666	10.97169505	117.4412398	61.93023487	26.52363544	12.55265198	8.253367782	2.475564768	9.913553062	9.737886182	30.74196277	18.35204376	4.285207822	4.878814989
gene10274	5572813	LOC5572813	50.2523109	63.48449214	14.73209589	21.60379749	13.11612036	24.07289627	71.13132736	81.57564213	19.59354726	27.40443145	86.58149131	501.0554113	110.6150733	123.5410765	75.22772744	64.17411632	52.78614511	48.53569501	68.81800044	93.07337705	32.70132919	28.02545283	251.8797113	33.00021597	28.63183508	34.63280986	41.38960045	47.50025715	21.65348414	34.07037776	23.30739827	0.79563537	3.467797357	13.47381029	81.68093918	75.50209872	39.4706274	13.46253356	12.30350902	2.766834317	11.71466279	15.00500155	41.61300039	24.68079375	7.568428283	6.854709897
gene10275	110677346	Trnae-cuc	0	0	0	0	0	0	0	0	0	1.737473495	0	0	0	0	0	0	0	0	0	0	0	0	0	0	0	0	0	0	0	0	0	0	0	0	0	0	0	0	0	0	1.26359458	0	0	0	0	0
gene10276	5572815	LOC5572815	15.72552943	13.18290793	2.576252692	3.643079542	6.147845542	2.277250886	1.647605616	0.93407309	21.4385927	19.31485832	2.515364886	241.586435	1.710936026	2.303108023	1.148576828	2.227761836	0.774786393	1.071090581	1.536421673	2.217092076	17.09294279	0.372609293	208.1671949	1.838477426	1.842021108	1.540827781	1.181156696	1.623945573	1.045008726	24.0334542	14.10869615	0.082702929	0.208689023	6.424630229	49.64642613	64.1874775	49.16811585	1.115442551	0.525356311	0.21448189	0.782800466	1.045082462	1.82046931	0.589673826	0.440022048	0.568865242
gene10277	5572814	LOC5572814	7.970641657	9.452907044	0.921740759	1.836817315	5.391606786	0.614024169	0	0.551688567	7.312424337	8.467607983	0	10.15052745	0	0.264498352	0.527629057	0.575651897	0	0.20757672	0.22686294	0.218245653	14.5123524	0	29.27536165	0.180975662	0.346164944	0.159259472	0.651114574	1.67850501	1.412461627	8.199121335	3.240600828	0	0	2.845918924	11.88868024	41.31007085	29.28484394	0.153722386	0.603340691	0.055421951	0.08990001	0	0.342114786	1.044831432	0.227402699	0.195992438
gene10278	5572816	LOC5572816	5.998805513	5.793525162	2.082866843	1.999338994	1.4064919	5.027304781	24.70039059	27.14110996	3.141879463	3.478881264	25.34684507	15.04651212	18.83974171	13.58060164	11.99635524	27.10394961	20.8283986	11.84219407	25.66832489	29.96019249	13.35193928	9.928513691	12.07762936	9.447667205	11.81198464	14.05053509	12.84564463	13.39546978	10.93578914	30.61284398	32.80184222	11.45921299	7.27011203	10.24811596	13.97094867	10.61415091	6.627486369	8.630382869	5.625362123	6.056381531	14.93566647	9.527343058	11.18380304	10.96126651	9.434111736	7.812884721
gene10279	5572817	LOC5572817	11.39360516	10.42208983	2.780097213	2.493042422	0.760452248	0.092908774	2.881297637	2.228827749	3.792113359	3.905457603	2.107446967	9.146219859	1.85248782	4.346343605	8.023540093	1.397996996	1.853940742	0.841753051	3.872076397	4.200528881	13.11801048	1.992976701	14.44157992	4.033612578	8.163213452	12.70915448	19.22636721	19.40382108	10.11530602	4.517820019	4.523381052	1.482272126	3.942656786	4.127796369	6.881912134	10.13360089	9.092266228	9.162085876	5.444669374	2.490631746	33.45493327	17.81556051	17.86697308	25.5560188	9.882147028	3.950161046
gene1028	110674432	LOC110674432	0	0	0	0	0	0	0	0.214734165	0	0	0	0	0	0	0	0.224061431	0	0.107726995	0	0.679583388	0	0.199871447	0	0	0	0	0	0	0	0	0	0	0	0	0	0	0	0	0	0	0.1399674	0	0	0	0	0
gene10280	23687450	LOC23687450	106.0768818	106.208631	62.02027913	65.26803115	61.54611283	54.72389127	11.14593641	11.69149299	104.1471582	108.7341416	1.940795429	203.4723602	0.868795177	392.8317994	492.7571049	114.7238232	81.22864097	26.1128258	26.87056818	49.41892968	308.0065705	445.5768674	342.2817869	727.6509118	959.4578087	1075.302779	751.8791302	799.4588714	448.6356806	97.04773674	110.1629516	450.0065182	201.1729454	142.8507772	152.2716012	263.9785103	169.5110136	855.4402946	413.6395782	216.3999834	1153.546584	1088.557013	679.4794168	578.0245659	351.3367782	279.2903867
gene10281	5572818	LOC5572818	18.81011485	15.61602045	5.227406494	4.745530761	13.34712835	4.256112734	78.72637542	73.00426789	12.28754409	12.30728424	66.35018845	9.114617457	90.77630948	85.75181509	70.90105798	71.00626725	51.47167485	36.31929105	64.90144724	70.20633802	15.40694947	44.24924833	12.97854256	49.49312497	46.89823694	43.85525906	36.10564102	37.31288533	28.63848467	6.854656708	6.279219002	78.75069722	7.294413361	7.173275096	12.48582856	19.93974872	18.54737406	36.47010959	17.3365402	19.66188608	45.54605419	48.04396784	35.89393349	26.50007391	22.40176175	34.12774268
gene10282	5572828	LOC5572828	4.875111206	4.022644485	2.418831026	2.046300223	2.059371983	1.504913485	70.57497981	62.25967024	6.023385495	5.23307737	69.51312207	10.57313087	84.62338382	105.4306039	81.29320975	47.13577656	43.07286949	33.23835551	67.48048653	65.40354216	6.115509135	59.43777253	10.73668353	56.45229379	57.53807064	41.76525312	28.57965783	28.58919673	14.40259393	4.666583361	2.888144464	2.437897352	8.586727783	6.189997484	3.803561554	6.258903204	6.740774204	41.10093909	6.613952964	5.06289649	64.33816312	51.90606907	22.14375989	16.33467346	9.289031421	9.403379466
gene10283	5572819	LOC5572819	2.22224494	2.964637357	1.205170088	1.305884558	1.416192397	1.856550467	51.54094113	56.80467744	3.422384646	2.939562716	58.36506578	4.479215311	70.89990853	70.54929692	52.38712336	61.45948597	37.4586698	32.70432899	56.56207504	75.6011825	6.88352374	25.74410081	7.748622082	27.46323213	28.42946689	25.30003384	15.64315382	15.3624412	9.899307843	1.91054819	1.588899243	4.98757965	1.656907258	2.92365905	3.437697789	5.873875771	3.909353661	19.74736835	4.200701101	3.070655336	29.53285006	25.46637432	12.62261012	9.56277243	4.943070679	5.861921128
gene10284	5572820	LOC5572820	0.961740133	0.905186264	0.01909796	0	0.125675006	0	0.028869047	0.077157107	0.165282977	0.11525529	0	0.212942243	0	0.024661169	0.073792234	0.026836177	0	0.012902625	0.063456411	0.040697365	0.382396608	0.143633433	0.628040815	0.118116049	0.064551119	0.267281237	0.652614285	0.347776973	0.743686101	0.105965544	0.10575095	0.079700814	0.053630297	0.012635543	0.170534002	0.154065936	0.0833724	0	0.326273127	0.279039872	0.016764107	0.016785766	0.430622094	1.039119866	0.593668958	0.109643089
gene10285	110677565	Trnav-aac	0	0	0	0	0	0	0	0	0	0	0	0	0	0	0	0	0	0	0	0	0	0	0	0	0	0	0	0	0	0	0	0	0	0	0	0	0	0	0	0	0	0	0	0	0	0
gene10286	110677347	Trnaa-ggc	0	0	0	0	0	0	0	0	0	0	0	0	0	0	0	0	0	0	0	0	0	0	0	0	0	0	0	0	0	0	0	0	0	0	0	0	0	0	0	0	0	0	0	0	0	0
gene10287	5570357	LOC5570357	0.410659405	0.447539187	0.192219265	0.137897561	0.25298155	0	0.232451507	0.310631767	0.457478575	0.556816432	0	0.428648943	0	0	0	1.026394166	0	0	0	0	0.532909083	0	1.06973729	0.305698504	0.909581774	2.749943232	5.315906114	6.300619694	56.13850804	0.426613505	0.577802974	7.797205161	11.36245675	6.435086351	0.381424345	3.132333057	2.069868274	0.288514567	80.37652772	9.257685963	1.248596425	1.452946309	23.6292693	105.4362547	28.22582578	12.89924912
gene10288	5570355	LOC5570355	7.469403492	7.44420018	0.418508854	0.424248044	1.300032796	0.072728518	0.027505673	0.122522127	3.011753423	3.052779975	0	6.514888655	0	1.010350272	14.60048531	0.076706424	0.042683983	0.184399263	0.040306407	0.019387693	11.40656631	32.84404388	15.07459529	39.69371991	55.2754797	50.97415916	39.50559945	42.76108075	20.7107554	1.817301632	1.338625297	3.128598376	4.432712143	3.009703918	4.67582319	7.515647945	6.725500476	42.82463859	14.6642294	10.51631518	77.16268081	60.90149549	28.0969576	30.28922785	15.878106	12.44295065
gene10289	110676959	LOC110676959	0	0	0	0	0	0.130599508	0	0	0	0	0	0	0.173599678	0.337543925	0.505006878	0	0	0	0.144757437	0.139258891	18.11756479	0.163829055	24.30068353	0.23095507	0	0.101620798	0.623197934	0.833020141	90.23283904	0	0	0	15.32333581	4.064231301	0	0	0	0	125.1190122	6.22403185	0	0	5.239144968	73.78029502	16.44487612	16.4244794
gene1029	110674739	LOC110674739	3.877091736	2.547594582	2.839578836	3.216482981	8.148773096	31.06215609	48.34589128	52.42950617	11.0749575	8.838942309	48.91424828	5.647191426	58.46028618	39.46574764	31.66421038	78.54265872	37.86275524	33.92584816	43.03689755	50.00107047	7.250944638	33.43919911	5.765377065	29.51221144	22.79472447	22.31056417	25.59462382	21.36406232	20.00533038	14.15623919	3.487559377	4.42827378	25.39094916	8.701416408	4.522532235	8.439525361	16.52829283	28.26452612	15.36356829	28.14460126	26.69673797	28.63591248	20.21905784	17.78799774	20.85065783	26.88445376
gene10290	5570687	LOC5570687	9.336631429	7.020832329	0.734200431	0.658391661	3.33599418	3.301376702	1.479785746	1.73029596	3.110873951	4.393941236	2.329756497	2.425580586	3.738234395	4.81936608	2.285250525	1.633505709	2.200686073	0.33068499	1.287520844	2.868371443	0.471180273	0.383460567	1.006014611	0.594634319	0.310199755	0.285426067	0.194488769	0.278539792	0.347450454	3.540266098	3.678292369	0.153200585	0.343626474	0.809599694	10.62314085	22.55637167	11.52967948	0.229585381	0.324393567	0.231764522	0.322238996	0.376431217	0.306570393	0.104030835	0.271701926	0.546403162
gene10291	5570686	LOC5570686	15.98349085	16.53750555	18.52272681	18.89791776	11.72113393	38.77644051	1176.902666	1095.665352	42.21407178	44.18224333	1307.717481	56.91271771	1070.31857	2145.252925	1343.717556	984.4643285	826.6098117	462.9086301	1164.004215	1370.191305	96.48991177	445.5532623	57.55843711	431.7725446	321.7177424	217.6459438	202.5812243	229.2900365	141.1440227	34.83231714	23.22189051	20.34847582	39.56617022	26.59005225	31.9066192	49.61040908	43.80309171	153.2749415	44.02870591	25.50116805	240.2288453	153.185255	97.67261496	92.46712892	33.53508532	40.85616222
gene10292	5570688	LOC5570688	8.224451893	6.894660849	1.088268589	1.068843995	2.289699868	0.673175164	7.285262689	6.699705956	5.886501591	5.879610308	7.705281321	2.247073014	11.35732495	11.30915604	7.942664006	9.029675661	5.672985967	3.781217523	8.379863295	8.06155794	4.789076292	3.507743887	3.932743273	3.525586878	3.590768965	3.344289658	2.965175769	3.44447878	3.489444908	4.025525037	2.58259683	0.605550847	2.910516238	2.502917934	7.352488245	12.33270855	11.23614007	1.594562308	1.556980988	1.065653271	3.229747746	2.86953517	3.375646592	2.819651757	1.956118015	1.983443477
gene10293	5570695	LOC5570695	109.5285782	114.5769705	47.00163342	41.06781782	33.98861753	164.1792738	53.64103838	51.39470816	44.3280297	45.49756176	49.29010235	52.25751196	73.81238517	104.6135408	108.9997102	82.79272507	79.57676882	33.92565248	49.98077821	65.63159981	70.12428679	73.51860573	65.20698364	61.99562147	62.23365887	97.24375147	66.93567179	75.95873704	63.33384332	86.5053764	21.29124986	15.20024274	71.25876319	44.82943876	45.43739687	78.21031832	112.5309278	61.50325409	47.64738902	40.57975194	124.8313901	121.226415	123.6820092	83.67425877	84.93657287	74.82758336
gene10294	5570694	LOC5570694	11.31416058	12.75837639	19.51381711	20.40774297	4.017399436	8.180278275	34.40097547	35.36233273	8.80057958	9.011039886	43.41240248	8.866457994	40.14361045	37.76400517	28.84660499	51.36828133	30.15447086	19.37533955	35.92616402	37.96281767	21.09445759	11.48789189	18.75525853	16.01288483	13.70472688	28.02270496	38.09376057	38.11337604	44.98628991	15.01863615	8.390145751	3.266046722	6.903981638	6.540503757	12.15798153	20.35254638	17.30729024	11.74674231	33.18307864	19.30864426	16.4512105	18.82567487	46.35187978	44.42912526	35.59245738	27.98300782
gene10295	5570685	LOC5570685	5.189708226	5.476228018	2.915005149	2.904467379	0.101493788	0.296671747	0.204000411	0.109044693	0.875967499	0.944751213	0.244705326	0.66877173	0.179250709	0	0.03476306	0.189635326	0.063314576	0.091175191	0.089681756	0.143792058	1.62130187	0.033832406	2.628656528	0.119236569	0.091228886	0	0.214494775	0.319479339	0.897761303	0.492065667	0.982138345	0.180223466	0.113692041	0.107145459	1.338958378	2.78705278	1.845982184	0.060768381	0.397513528	0.262907879	0.094769593	0.023723009	0.473347879	1.950442703	1.358415288	0.13773913
gene10296	5570684	LOC5570684	5.444795812	7.369362651	2.244386715	3.251197244	2.326298494	0.230017568	0.173983693	0.542498863	2.054462362	2.952064906	0	3.849986286	0.229313512	0.297248565	5.559001306	0.808661466	0.269992193	1.049755004	0.318691416	0.735806556	7.090988402	7.069301024	11.06379747	8.287901543	8.655853465	10.06756853	7.363089931	7.440554133	9.290682374	2.372007637	1.274648321	0.528361967	1.252443134	0.875725244	3.654218889	5.849561081	6.783161821	8.37868089	6.407538444	3.301068026	11.31552103	9.610387215	9.708005689	8.17049284	4.131548866	5.286245802
gene10297	5570690	LOC5570690	0.501042882	0.879730573	0.036481741	0.032714874	0.034295684	0	0	0	0.039466329	0.088066238	0	0.406771401	0	0	0	0	0	0	0	0	0.168570091	0.045729124	4.521985695	0	0.030827079	1.106239502	1.01471657	0.996507726	0.236770179	0.086751396	0.115434285	0	0	0	0.144782828	0.147151678	0.106174356	0	0.107458779	0.019741997	0.032023516	0.192389344	0.944458383	0.558273183	0.054002471	0.023271659
gene10298	110673989	LOC110673989	6.320259225	28.23171438	0.153396094	2.155066077	10.04623272	0.1021859	0.077292706	0.550872057	8.629165769	34.83861507	0	12.47933988	0	0	0	0.431099941	0.599723656	0.103634751	0.113263589	0.108961323	3.307699462	0.448650756	4.074376356	2.755794176	3.758972168	2.385356477	4.14471206	4.562501037	7.259263305	38.42209494	29.89074569	8.620852144	3.769168784	11.19767841	48.29603713	41.62017151	21.98693074	1.880312202	3.464074478	9.961186553	1.570921727	1.752717232	4.99602357	4.390491296	13.88887879	12.78588789
gene10299	5570689	LOC5570689	71.4940248	63.14222962	2.829887441	1.903268726	17.03340577	0.706931125	2.792415186	2.064281793	38.18248319	35.17642585	0.07126799	18.84429832	0.052204985	0.050753192	0.101243952	21.15286052	15.33571698	3.425448816	2.350702687	3.475874458	32.5688667	0.197067031	37.23454319	0.173632319	0.896720794	14.94357537	22.61394742	24.12017286	34.85124374	23.9264101	23.4426809	45.0743195	22.12963617	16.43465888	41.76453382	61.06784589	63.08502136	0.973400227	27.83155469	19.50390296	5.002627005	10.25999898	30.09896565	42.10230865	40.66791563	27.25323043
gene103	5572020	LOC5572020	0	0	0.260413637	0	212.7391409	0.520429195	0	0	304.8190822	283.9852407	0	0	0	0	0	0	0	0	0	0	0	0	0	0	0	0	0.206949733	0	0	115.5929659	134.722687	0	0	0	190.4200667	378.5629982	690.4403632	0	0	0	0	0.228885313	0	0	0	0
gene1030	5578291	LOC5578291	57.62511016	54.00372274	35.4186098	34.40330353	16.36488992	221.1803908	120.0344746	117.6668318	24.33695748	25.05194342	96.75914181	42.80139075	163.8990673	166.603548	115.7259581	98.78677423	86.85385492	85.31170744	84.90799859	96.87794841	61.66812279	62.10475826	49.03226432	45.90515483	47.4673089	83.76081162	83.96223377	81.62820938	37.8590813	20.75067618	16.20677228	69.35110751	20.3529317	22.54761298	22.78512738	28.03256575	24.35734368	66.32703873	39.67986204	36.52177674	85.92443142	90.50787686	86.77869725	76.84370703	35.28287041	41.81290189
gene10300	5570696	LOC5570696	8.732426684	8.6042897	5.283512772	5.782444502	0.745830576	0.725295216	11.53353205	11.47988432	3.049622354	2.944083753	11.84533197	14.22065751	21.16536325	18.22264413	22.30633474	6.73643976	6.91634399	1.95013933	8.263574977	11.51085869	16.8475648	44.41280262	18.63889727	79.13517482	111.5143869	44.3744097	57.45497565	56.97506955	16.74813046	2.903473154	2.176533185	3.254589242	6.920771511	9.448344884	5.711028204	9.368854947	7.811233506	53.73904276	8.373111019	3.005313958	110.5525895	54.06435117	51.07311285	46.98462872	12.79341411	4.11333012
gene10301	110676960	LOC110676960	0	0	0	0	0	0	0	0	0	0	0	0	0	0	0	0	0	0	0	0	0	0	0	0.246497134	0.117873124	0	0	0	0	0	0	0	0	0	0	0	0	0	0	0	0	0	0	0	0	0
gene10302	110677566	Trnas-aga	0	0	0	0	0	0	0	0	0	0	0	0	0	0	0	0	0	0	0	0	0	0	0	0	0	0	0	0	0	0	0	0	0	0	0	0	0	0	0	0	0	0	0	0	0	0
gene10303	110675220	LOC110675220	0	0	0	0	0	0	0	0	0	0	0	0	0	0	0	0	0	0	0	0	0	0	0	0	0	0	0	0	0	0	0	0	0.085402472	0	0	0	0	0	0	0	0	0	0	0	0	0
gene10304	5566053	LOC5566053	0	0	0	0	0	0	0	0	0	0	0	0	0	0	0	0	0	0	0	0	0	0	0	0	0	0	0	0	0	0	0	0	0	0	0	0	0	0	0	0	0	0	0	0	0	0
gene10305	110676961	LOC110676961	0	0	0	0	0	0	0	0	0	0	0	0	0	0	0	0	0	0	0	0	0.055390658	0	0	0	0	0	0	0.032744373	0	0	0	0	0	0	0	0	0	0	0	0	0	0	0	0	0	0
gene10306	5575506	LOC5575506	1.458764939	1.39546579	0.063729019	0.114297548	0	2.14390375	26.87737823	25.9758361	0.620484459	0.833303541	27.7721236	3.052855909	24.85805781	19.72293575	9.740211905	8.95510945	8.371694807	7.549059146	19.69285638	19.30697937	2.813831804	4.020779356	3.627248356	2.965493391	0.843666192	1.469992022	2.869895247	2.417741383	2.016337805	0.202058386	0.201649193	0.886526582	0.298269752	0.224875898	0.400452565	0.891125709	0.401858729	1.100033486	1.163845307	1.011612473	0.689939734	0.429435572	2.093358233	3.720333713	4.543828142	1.165376368
gene10307	5575504	LOC5575504	525.9922549	493.3344371	6.839210937	7.329728836	127.3855944	0.833412633	3.025860178	2.995219043	128.6055631	124.9638662	2.117278705	73.36397181	1.477087391	1.651411922	2.22006153	3.125320387	1.999979725	1.465064014	7.328500589	7.879557925	62.09013433	1.184860238	279.3429235	2.014228053	1.503514693	36.27202833	68.93291308	79.38360173	13.93865345	92.02610447	105.3869815	15.54717456	76.00288513	52.53346478	216.9181532	236.7051103	222.5090388	1.418798244	6.977130155	34.06142713	1.854718224	7.086358057	75.36417985	29.54470138	23.49876686	29.72327671
gene10308	5575507	LOC5575507	158.1625364	145.1777545	55.93519581	44.99619304	72.49556319	4.315225411	0.932573309	0.830816711	118.352942	103.5037782	0	2166.056096	0	0.531095898	0	0.57793623	0	0.277867249	0.683289571	3.505787319	29.45662005	0	154.7607307	0	0	0	0.490273771	0.187240638	1.167819581	18.41935249	6.344247693	0	22.08873931	966.5540879	23.25961982	308.7324538	131.2199697	0.462997186	0.24229396	0.222567517	0	0	0.343472384	0.524488794	0.761016968	0.393540372
gene10309	5575508	LOC5575508	3.479040564	3.354001682	0.643029274	0.157263885	0.824315033	0.292062634	0.176731321	0	1.517750793	1.516981935	0	6.880088192	0	0.075485711	0	0.082143221	0	0	0.064744866	0.249142246	0.180074311	0.073274924	1.55269052	0.051649005	0	0.045451378	0	0.159677296	0.331969018	1.158397803	0.924841522	0.390331704	0.492473137	1.9338154	0.637987613	3.348235996	1.999033161	0	0.06887544	0.126535847	0.051313485	0	0	0	0.259595636	0.372897815
gene1031	5578290	LOC5578290	8.394205537	7.548675664	1.445634285	1.549049269	0.840742872	3.954093072	73.24338172	72.95631338	5.937527216	5.678211253	75.95097975	5.05420678	18.14373139	23.35013964	12.82830887	61.68178123	41.72834663	34.42361369	75.94497047	62.94380062	3.151204652	8.63038291	4.602146383	5.617818273	3.706092629	2.695701881	5.861031694	5.019642641	3.746961549	6.681047005	7.355589306	4.570773869	2.14160326	1.750802402	5.287461169	9.132045278	6.328763427	2.362927482	1.378497978	2.698275983	3.226198927	2.562757966	2.834012566	3.541229304	5.213775824	2.696170211
gene10310	5575513	LOC5575513	0.157689468	0.601478389	0	0	0	0	0.624814819	0.556638913	0.223576949	0.06236196	0.187371576	383.0361748	0	0	0	0	0	0	0.8011451	0.770713962	0	0	1.045594755	0	0	0.321377041	2.135110502	2.634436576	90.20271044	0.081907849	0.081741975	189.0567521	538.0682686	606.5608082	0	0.250084497	0.075184782	0	9.131317743	258.9620769	0.272120069	0	2.157403809	5.446735073	212.0819993	309.5463798
gene10311	5575509	LOC5575509	0.113215846	0.431841678	0	0.133060782	0.139490389	0	0	0.099912103	0.321041775	0.268643003	0	265.4482816	0	0.191605106	5.159962902	0.417007674	0	0.050123512	0.082170829	0	0.457081965	6.230781315	1.219891733	2.753110076	4.827229259	3.980232795	4.245061945	3.715326049	3.430731253	0.058807138	0.117376093	0.743083154	144.4841096	1671.27896	0.44165499	0.179552434	0.539801976	1.224937437	0.437065698	3.61333664	0.781492997	0.912919803	1.672860488	1.135328642	1.537504861	1.98770284
gene10312	5575510	LOC5575510	0	0	0	0	0	0	0	0	0	0.06495228	0.585463211	5.600181967	0	0	0.138619056	0	0	0	0	0	0	0.134908038	0.408384556	0	0.090944684	0	0.25659188	0	57.36504409	0.085310044	0	562.7014545	3571.578195	432.8721068	0	0	0	0	1.585100674	728.0828303	0	0	0	0.091499603	268.3672996	551.6430715
gene10313	23687395	LOC23687395	0	0.169652088	0	0	0.191799285	0.101934459	0	0	0.11035811	0.061564021	0	88.34105945	0.135496599	0	0.262775889	0.286692776	0.159532789	0.068919829	0	0	0	0	3.999837318	0.721052639	0.34480209	0.158632466	0.486413348	0.371532605	18.20695095	0.242579445	0.242088192	10.13224842	30.50885624	17.61572594	0.303637805	0.411474328	0.148445543	0.07655859	0.600965334	87.77396921	0.089546073	0.089661766	0.425959847	0.520358961	70.44380531	97.41518651
gene10314	5575511	LOC5575511	1.465896679	1.555502753	0.808933678	0.770746465	0.427759187	1.212473091	26.74893198	23.69408204	1.969004017	1.373027835	26.58574162	2.3801749	44.52272842	39.30213271	24.74451586	29.05694213	18.1851815	13.25304787	25.70235384	29.46656995	10.59047765	13.62538276	7.226016095	15.54519143	17.94316437	10.73160243	5.544637617	7.365407348	2.953159369	1.082022658	0.719887618	0.71737731	1.987669626	1.237660722	1.404534681	2.284023741	2.096775197	10.73792108	1.697712412	1.203818843	13.35835206	12.48686617	3.673311488	2.965792244	1.983247342	2.225326828
gene10315	5575512	LOC5575512	46.37776914	45.74903435	27.50906378	27.53449123	38.82045365	9.955804213	110.0684589	111.8136637	58.84128959	53.73772317	106.3518347	128.3265397	173.7036912	238.1377492	419.5981239	181.1253543	127.8357263	76.37283814	95.08218113	131.9312127	92.36489341	443.6324393	88.76808678	350.7925448	325.0086989	271.6221332	207.9567045	213.5005151	129.9372268	113.9918066	44.16601938	21.02534466	217.7168208	159.0779698	52.72160756	86.4929983	104.3161118	415.5352156	164.7903628	142.9981495	359.1297756	366.5333978	178.5524784	167.5446791	148.5048696	108.1660227
gene10316	110676962	LOC110676962	0	0	0	0	0	0.266749285	0.100883655	0	0	0	0	0	0	0.172358231	0.085956311	0	0	0	0	0	0	0	0	0	0	0	0.053036699	0	0	0	0	0	0	0	0	0.053838753	0	0	0.275213487	0	0.292913103	0.293291547	0.111468179	0.113476004	0.148185146	0.085144601
gene10317	5572903	LOC5572903	42.01484143	42.12499397	19.49710034	20.59302806	12.76880531	1.304247586	32.80191738	32.6284381	30.35859969	28.97293465	32.32074886	26.02445837	46.59248666	41.29380335	45.96768298	34.61885782	24.97300282	15.56975163	28.00922538	29.5529179	45.29613022	31.23925423	39.05400312	29.7677544	28.71071066	25.9103441	32.22030603	33.68474555	35.47303681	30.16500703	19.68209075	16.10308374	24.4833863	20.96863207	32.41575551	54.49066592	52.70710619	19.92801111	25.03837751	23.0219425	25.09883732	25.41806982	36.85657385	38.97688625	38.43072795	32.65409371
gene10318	5572904	LOC5572904	3.895433166	3.682119705	0.078143725	0.070075111	0.489741327	0	0.039374797	0	1.239871564	1.273303019	0.047231387	1.097195742	0.069195549	0.336356286	2.415504121	0.073204288	0.10183797	0.017598026	0	0.055507565	3.32992655	3.55890726	4.67830732	3.152951713	2.046975363	4.496088223	7.824665889	9.415583014	9.593789007	1.527862363	0.989038866	2.43498707	0.786329469	0.327441264	2.84280482	4.328722337	4.529547704	0.52780981	4.373348134	3.439364535	0.182917939	0.50367424	9.114491607	10.93952601	7.133171361	4.469684973
gene10319	5572901	LOC5572901	8.236388688	7.02474879	1.799114289	1.262621291	2.794334644	29.7799405	28.61486826	33.60387107	4.992684189	4.909510012	46.66429	9.109428069	52.46837371	51.41328951	44.93328869	29.01806907	29.48117775	16.75256401	30.40922219	38.83883174	22.65022246	26.37548863	18.20439653	32.82830222	38.00629829	54.61554195	36.73834129	42.37714912	17.70502622	11.34649337	3.031979507	2.937982545	9.500364324	6.986692604	6.75198815	10.60131774	11.04121147	25.24295601	12.53418657	4.190652388	37.35280943	39.39487637	38.47616531	19.285354	6.59999863	9.131324686
gene1032	110674756	LOC110674756	0	0	0	0	0	0	0	0	0	0	0	0	0	0.086345914	0	0	0	0	0	0	0	0	0	0	0	0	0	0	0	0	0	0	0	0	0	0	0	0	0	0	0	0	0	0	0	0.042654698
gene10320	5572902	LOC5572902	4.025587208	3.807680475	0.447959812	0.327316317	0.499101838	2.685704562	32.42793412	29.38114739	1.812791392	1.511910664	29.51223797	1.356599227	31.66703233	41.19848689	21.83879217	26.48422611	23.26068247	15.71500088	33.02103221	28.30192303	1.967658473	6.530136424	2.224378565	4.558894842	2.383312669	1.728578399	2.597422881	2.462332785	2.018961337	0.89426011	1.181182661	0.567760176	0.582382791	0.241493208	1.448569922	3.332685171	1.907288794	1.519063602	1.407453694	0.924757879	2.068031212	1.706142707	2.563259573	4.555924431	3.745270637	0.984260409
gene10321	5572899	LOC5572899	0.251851173	0.548937966	0.330078432	0.073999169	1.629072273	0	0	0	2.053223182	2.141408416	0	0.715628349	0	0	0.106281968	0	0	0	0	0.087923806	3.050367065	0	1.774326848	0	0	0.064160265	0	0	0.133890143	3.205035858	2.480504488	0	0.63725475	0.65515695	2.292433198	4.193893116	2.881923671	0	0	0	0	0	0	0	0	0.157917474
gene10322	5572900	LOC5572900	40.929567	37.89917508	14.28627592	14.7121798	8.967917138	6.216687564	68.68781835	59.45529778	17.29967649	16.74278594	70.0259817	16.04338479	23.93367588	22.97054698	17.27240287	40.40876671	41.11590541	32.44263837	60.6885097	62.75343713	16.1836282	37.66363675	21.45026715	34.56916794	37.81232488	38.41148691	52.40806439	48.88404318	42.58361414	9.643638532	18.30038901	75.58326965	9.706034587	9.391068464	73.84334617	56.54656218	23.90732308	24.27925127	20.06310343	21.52205128	28.84299304	28.39419501	37.29294555	37.29863929	36.22346022	31.30824519
gene10323	5572372	LOC5572372	1015.905979	916.258233	42.10562993	38.3631733	395.1914388	0.404552382	3.876007815	4.361787732	837.8629125	749.2040008	0	0.167192933	0.179250709	0	1.216707109	0	0	0.182350382	0	0	8.314368562	0.338324063	15.36227841	0.476946277	0.114036108	0	0	0.122876669	0.218966171	116.2772565	159.3839727	0.563198332	0.094743367	0.62501518	347.3258033	441.5736748	941.3527235	0	0	0	0.236923984	0	0.112701876	0.229463847	0.299650431	0.086086956
gene10324	5572373	LOC5572373	6.242268436	5.880788349	0.024642089	0.088390828	0.254820353	0.024623255	0	0.033185261	2.026013273	2.111736688	0.044682285	1.251681185	0	0.031820296	0.126952117	0.034626707	0.019268344	0.116537762	0.027292593	0	1.48021854	0.154441798	3.272610903	0.152405087	0.083290281	1.705204725	7.34361569	7.22465732	6.077326435	1.386805427	1.929798596	2.714921262	1.435882357	0.489109088	2.567132753	4.810747309	3.406553459	0.147947746	2.946930535	2.186940167	0.865228814	1.386154706	7.552472653	13.32396069	11.65430721	2.263558889
gene10325	5568626	LOC5568626	6.106370567	6.490445747	0.197606535	0	1.207476149	0	0.074676986	0.066528698	1.923955307	2.832297118	0	1.40767205	0.065617038	0.446545836	2.990484802	0.138836921	0	0.100127569	0	0	3.956656612	3.591588911	5.561076443	3.055366044	2.880362931	6.875484958	12.60223257	14.97853708	15.14936974	1.997060144	2.110252074	4.535652537	1.491327434	0.849809555	4.656358592	4.981624368	5.463475252	0.667351521	11.14644607	7.619065334	1.431029896	2.257869609	12.37679325	14.90968145	11.15190928	10.93509511
gene10326	110677348	Trnaa-agc	0	0	0	0	0	0	0	0	0	0	0	0	0	0	0	0	0	0	0	0	0	0	0	0	0	0	0	0	0	0	0	0	0	0	0	0	0	0	0	0	0	0	0	0	0	0
gene10327	5568625	LOC5568625	44.97591539	40.19775377	13.59452092	13.94631975	0	0	0	0	0	0	0	2.896841242	0	0	0.070036806	0	0	0	0	0	0	0.204485478	209.9801541	0	0.045949492	0.042279797	0	0	0	0	0	0	0	0	0	0	0	0.693767032	1.089178726	1.118209099	0.38186279	0.04779452	0.590354423	0.277379173	1.408640012	1.214069984
gene10328	5568624	LOC5568624	220.1840871	202.4439008	32.29578518	35.020692	91.45534243	2.383096679	21.33026736	17.66461302	61.3832335	56.37210266	0.720742822	175.6785751	0.791934103	1.154866247	2.687721168	9.914127547	11.4221194	3.491056979	7.263964295	23.18760673	127.8005338	93.04657802	216.1814775	111.3283152	124.861994	128.4883434	78.41747999	93.37401597	53.93243871	48.91406359	134.5753481	3.151750744	23.16134686	51.87360616	210.7908182	148.3043425	97.75146149	66.44786459	25.58233948	23.28444601	88.01305756	124.0238001	56.59687233	37.932156	27.28628893	26.43323521
gene10329	5568623	LOC5568623	41.90078642	37.84170969	6.779697631	5.395707183	67.79751874	2.286399073	7.301980381	7.874756592	5.500760744	5.472402211	4.302651955	542.4892543	8.442224747	5.799931978	2.947043407	8.693143819	2.65061837	1.660387453	4.129907201	11.55791862	18.01287894	0.956049029	332.1769257	0.673886481	1.432211461	0.922480868	1.481645019	2.083377436	8.318924112	82.08639838	5.497097693	1.414673162	10.70917667	79.61880097	5.717560289	9.571236039	7.830836204	0.445204162	1.447820328	7.01660931	0.223169607	0.223457943	0.21231817	0.288190081	7.52678761	7.94674819
gene1033	5578292	LOC5578292	36.01304091	40.39481723	0.874055891	1.196336319	8.73576363	0.597581149	1.321249002	2.787827046	16.0248009	16.49096015	1.251222974	1.652783398	1.283158208	2.376141433	9.953992645	1.228210684	2.374085815	1.025629845	1.681383657	2.401767744	8.927705471	6.516004327	8.087754327	4.755490973	4.198229441	3.004511589	1.572009642	2.136188799	2.351189356	260.6817078	288.1014958	2.265392173	1.065768263	1.308763003	116.3421113	34.73610389	12.95330672	2.865527191	1.138233145	1.344295948	1.009529624	0.929967224	1.22936587	0.547535572	0.78310774	1.584641926
gene10330	5568622	LOC5568622	597.2890919	540.6279215	57.53656129	59.86515881	224.5058037	27.32866709	669.1039742	625.6030878	473.7338815	425.6189065	584.5237986	154.8661728	882.832781	935.1229621	603.2942734	361.8293927	349.8700851	330.4638213	649.3859373	696.941188	182.0941556	131.0031937	197.88328	94.7073854	40.09353458	40.01687932	55.24471965	59.92269975	111.8336001	408.893635	194.0259843	32.49778581	63.85429161	145.2289483	208.3227811	746.5910359	557.5777166	20.82114189	35.93836681	62.22886224	9.755142337	8.312975325	14.87561918	23.45242668	71.63536636	82.90743456
gene10331	5568621	LOC5568621	0.287046346	0.234618677	0	0.084340251	0.353662566	0.281938502	0	0	0.508728856	0.340557418	0.170538739	0.116519213	0	0	0	0.264319292	0	0	0	0	0.289720284	0	0.118957752	0	0	0	0	0	0	0.447297126	0.074398549	1.805505507	0	0.497808305	0	0.07587258	0.479013024	0	0.277033022	0.254478286	0.165115807	0	0.078543594	0.079958364	0.417661581	0.479962124
gene10332	5568620	LOC5568620	60.30498944	54.94784703	8.251038784	8.113037371	20.07195593	12.2224541	99.56131806	91.32949954	38.36639771	35.64247304	92.78569788	48.77923862	163.8131177	172.3421023	101.0498073	83.49887049	54.6132428	58.87370548	112.3076115	132.4879136	19.84300698	21.41080999	51.5394428	19.31232745	19.99900278	18.17671064	28.2414126	26.82143689	107.86347	38.95410301	10.53466828	40.8372279	58.63714628	136.1405771	15.79821282	62.8254635	61.03392422	8.473624475	34.02538144	65.40873873	6.480334214	9.733060233	25.68847231	26.70497692	75.79984092	100.1879037
gene10333	5568619	LOC5568619	5.86304195	4.259719854	1.189214614	1.312521887	2.235909056	8.592364101	120.719269	102.496237	4.750171502	4.582145458	128.7171615	8.953159407	142.7677319	118.1254777	89.30762112	96.02208978	65.44927701	57.90920236	123.9112166	130.9007764	6.058554885	36.57841522	5.900850454	28.77337327	23.4988863	23.8270725	20.35523231	20.9894607	16.69786162	2.247802946	2.026162071	5.497372459	5.266159125	2.844603196	3.176628526	5.682340619	4.991858079	15.8587774	8.514718729	9.950123452	19.27176905	16.80418192	12.98707585	11.5100524	10.02043737	11.78745461
gene10334	5568618	LOC5568618	102.3013886	100.4648701	63.63518941	63.45246489	29.24137191	10.95365351	247.1821341	246.8049055	86.6080672	80.00737057	245.913997	143.847973	307.1827416	274.3155938	243.3302721	228.3860987	163.1683576	119.2174631	219.5918923	218.6298123	166.0968932	345.6005495	181.4457728	361.7842383	381.5520156	252.5252002	237.8518555	226.7529169	130.571058	92.4110056	76.54017043	229.6951175	131.4677629	108.3711479	93.21236203	133.0634134	119.34931	265.0401669	90.64291988	91.35822945	317.4358012	272.941235	183.751824	177.8431556	138.5417007	102.3150873
gene10335	5568617	LOC5568617	55.23282067	50.32781924	13.91162636	13.01525417	28.64707884	15.94702708	17.8429831	19.30236802	51.79456866	48.33830968	17.79964648	45.13917735	6.719245654	0.855431626	10.70403306	18.87141452	12.33769672	8.625671066	14.20734108	16.23438236	109.0829696	6.190091866	72.66777228	16.0692928	28.9048734	14.3283554	9.524016689	8.334765142	43.48278835	37.90234533	45.78134812	152.1542636	31.41361948	46.2997881	48.51806321	75.35244965	86.23331862	25.71692446	21.71269246	57.87945228	16.28208797	22.33739782	7.493725207	16.07660248	59.37152809	73.37549953
gene10336	5568616	LOC5568616	0	0.115604642	0	0	0.065348113	0	0	0.187226301	0.075200429	0.125853211	0	0.344477994	0	0.089762687	0	0	0	0	0	0.074065929	7.922907346	0.697070102	6.857902421	0.429923404	0.646128128	0.378334709	0.662905381	1.139266982	0.733118127	0.055099646	0.054988062	0.174058881	0.683219774	0	0.13793696	0.224310083	0.050577019	0.573855667	0.327608735	0.752340903	0.183055955	0.122194976	1.625446776	1.477433223	0.668837448	1.064221852
gene10337	5568615	LOC5568615	0.46359317	0.294715596	0	0.045404473	0.904370641	0	0.076537526	0.068186227	2.081439137	2.13895125	0	6.711893713	0	0	0.58691322	0	0.356318471	1.094636783	0	0	177.1825653	17.1360229	124.1109992	19.05734728	1.369101801	1.37786285	50.57843377	56.8889563	7.024032575	1.92641498	1.762304271	0.04226051	2.737051177	0.602987637	3.315540902	3.839515798	2.947155292	1.177962552	9.93275035	0.191797313	0.266669691	0	87.99269172	56.47568247	0.562119031	0.51677407
gene10338	110676964	LOC110676964	0	0	0	0	0	0.162328229	0	0	0	0	0	0	0	0	0	0	0	0	0	0	0	0	0.410944961	0.143532422	0	0	0	0	0	0	0	0	0	0	0	0	0	0	0	0	0	0	0	0	0	0
gene10339	110676963	LOC110676963	0	0	0	0	0.153924229	0	0	0	0	0	0	0	0	0	0	0	0	0	0	0	0.504378756	0	0	0.289332339	0	0	0	0	0	0	0	0	0.114949299	0	0.162451822	0	0.119131653	0	0	0	0	0	0.273475642	0.139200817	0	0
gene1034	110674761	LOC110674761	1.214525298	1.451687323	0.539147183	0.460455567	0.38616413	0.128270262	2.40616388	2.938831466	0.7776734	0.852166837	1.629348322	2.417319071	1.841438054	1.790228629	3.273600442	4.401305787	1.204498241	2.757885789	2.416986641	5.744558612	13.36559976	2.671058841	9.319604652	1.633219056	1.90909495	17.18700452	18.40330102	16.6204011	7.352316688	0.325602466	0.771739816	2.464289161	1.676232414	1.324919826	0.713226677	1.449792132	1.643822039	9.152136595	12.38706115	5.543403195	12.62029563	25.70194399	16.3590528	15.93344209	11.30610693	6.026811985
gene10340	5568629	LOC5568629	1.831582506	1.115450921	0.070602607	0.253250562	0.398231759	0	0	0	0.91654365	1.15042523	0	0.524812693	0	0.182338101	0	0	0.055206169	0.047699283	0.078196627	0	13.15799799	0.176997875	17.68127085	0	0	0.713629979	2.693166003	3.342781094	3.436635279	0.503666315	0.558495919	0	1.734810428	0.326983419	1.471030022	1.651727465	2.517102497	2.384372429	2.49556177	0.458476956	8.242630583	3.90944846	4.363128761	4.561766296	1.933439295	0.540447814
gene10341	110676965	LOC110676965	0.189189637	0.034363342	0.165302436	0.185292975	0.038849297	0.082588046	0.624690255	0.55652794	0	0.024939811	0.224801065	0.051197836	0.384231186	0.106727405	0.053225738	0.23228059	0.129254636	0.307116433	0.320394153	0.352256142	0	0.051800813	0.261346576	0.109537901	0	0.064262594	0.065682611	0.112881916	0.167629605	0.065513215	0.032690272	0.034492529	0	0	0	0.033337952	0.090203751	18.45342851	5.355971752	2.728315687	28.62132412	23.31892331	14.94351383	9.872435003	4.006808956	6.458581231
gene10342	110676967	LOC110676967	0	0	0	0	0	0	0	0	0	0	0	0	0	0	0	0	0	0	0	0	0	0	0	0	0	0	0	0	0	0	0	0	0	0	0	0	0	0	0	0	0	0	0	0	0	0
gene10343	5568614	LOC5568614	8.229120898	7.886881414	7.840276252	8.676962325	3.882980069	0.191080092	0.63593929	1.184603605	6.868102366	5.608641379	0.208044676	6.254372966	0.609584701	0.543246431	0.394066867	2.042183521	0.657910866	0.878511656	0.550665839	1.140997939	19.91030488	0.095879292	13.25426392	0.101373083	0	0.208153893	1.246127578	1.358081913	1.799562572	5.790159516	7.472634183	1.532231979	3.571020846	2.707498548	9.865801067	14.99454964	11.32546375	0.60275058	1.194124772	1.034815762	0.570715781	0.268919128	1.117869531	2.471097019	0.651048612	1.317416331
gene10344	5568613	LOC5568613	0.504237629	0.824281983	32.7675629	34.91534005	0.414172314	0.055029442	0	0	0.357461764	0.465295771	0	7.914391063	0	0	0	0.232157168	0.086123971	0	0	0.058678162	31.89324629	0	21.52351526	0	0	0.085637931	0.04376514	0	2.01048642	1.702438531	1.611863143	2.482142533	2.513065296	2.441231298	1.912391137	1.643798398	1.162008366	0	0.583977366	1.937117922	0.096683113	0.048404014	0.137972966	0.234097018	3.097767688	3.653526773
gene10345	5568609	LOC5568609	16.2049989	15.73243172	1.17355143	1.411726757	7.776425482	0.114405313	1.860510793	1.38767729	16.5352473	16.73847705	0	8.156023092	0.15207351	0.073922213	0.184327743	6.475567173	4.677689932	1.779087075	1.775307451	2.134841491	5.510766238	0.107635825	11.11435317	0.328764956	0.43535906	1.379808938	2.29742208	2.267364679	17.83367897	12.5692016	10.14368021	2.460714768	6.008315073	11.76025723	15.44893948	27.15471474	36.82007018	0.322218423	5.379046361	7.063153414	0.452255889	0.578629151	2.03180847	2.530756202	17.32924537	9.439752163
gene10346	110676966	LOC110676966	0	0	0	0	0	0	0	0	0	0	0	0	0	0	0	0	0	0	0	0	0	0	0	0	0	0	0	0	0	0	0	0	0	0	0	0	0	0	0	0	0	0	0	0	0	0
gene10347	5568612	LOC5568612	10.63277556	17.14008825	9.145114194	18.74479787	5.458489464	23.35298458	22.38175941	33.623641	7.851809512	16.99511889	27.63730746	20.68134427	37.01903728	38.05145902	40.94445819	29.98469147	22.58751916	11.37621207	12.5403733	21.80805935	38.008542	49.67393304	24.96979856	50.14749425	56.91455898	45.59728062	28.95499214	37.53624088	12.3651485	15.07299434	6.660024728	2.059696758	11.515698	11.813012	11.5217931	24.12322994	20.80649328	52.72720894	14.4521221	8.405196819	63.20096587	72.4688087	28.73045473	20.11568786	7.305762894	9.074577998
gene10348	5568605	LOC5568605	9.056341553	8.812194337	4.980876783	4.989269117	9.763328854	3.759276125	73.77055365	63.65177352	11.98051254	12.91912808	66.2956271	7.61497136	99.09595051	85.73451752	55.5526499	87.33928318	52.95118365	36.47902613	66.78631558	73.84736662	10.52813295	39.4531521	8.176460111	34.17627309	26.32764915	23.15385207	25.93939266	24.31601122	27.89870827	15.33029338	4.023911703	15.78890245	17.66992859	7.256968545	7.57045424	14.83293427	34.81366741	16.78151763	11.42497778	18.83904314	20.55860629	23.37953477	21.94851751	23.37997287	28.58996016	32.95598824
gene10349	5568607	LOC5568607	4.620328117	3.575766105	1.930721258	1.534621206	1.732527329	2.367710471	60.89127264	53.12443246	3.512770596	3.601469192	58.08280874	5.708060155	41.9055071	61.98846987	32.10093394	57.89834644	39.49199739	28.81537486	54.82053633	59.79801541	7.09642973	29.7564751	7.270524538	28.99962595	24.5831336	12.4869675	10.81010077	9.748562541	8.543574241	2.956415595	2.360342788	4.394949899	4.343594301	3.193497184	3.047519153	6.371754873	4.597412528	17.84871793	4.316976724	3.894271949	16.17743442	14.88704186	8.135147782	7.908633737	6.138139908	5.654185469
gene1035	5574144	LOC5574144	0.524875674	0.667348257	0	0	0.323343043	0.114563506	0.173310084	0	0.496123185	0.27676569	0	8.380360799	0	0	0.147666097	0.483318352	0.089648956	0	0.126983018	0	0.529765077	0.574851506	0.58005063	0.70908827	0.678161633	0.26742907	0.820015423	0.62634479	0.837109611	1.181411989	0.544162838	1.626795891	0.643919522	11.45413408	0.113752216	0.832416206	0.75076662	0.258131174	0	0.062043157	0.201280553	0.100770304	0	0	0.339427037	0.219407464
gene10350	110676968	LOC110676968	0	0	0	0	0	0	0	0	0	0	0	0	0	0	0	0	0	0	0	0	0	0.362895085	0	0.255792417	0.489272239	0	0	0	0	0	0	0.241640402	0	0	0	0	0	0	0.17055329	0	0	0	0	0	0	0
gene10351	5568610	LOC5568610	2.357927722	5.732372839	3.209179981	7.247845202	1.676044213	8.432504702	2.695051305	5.602296169	1.800153392	5.953636243	2.370723163	4.270322242	3.15744369	4.450973418	4.898721151	4.509493246	4.554002496	1.846924971	1.316429448	2.026280744	8.055021286	5.214536019	4.810695135	3.360502207	5.423515442	7.393146144	3.211518098	3.571314558	2.21778581	6.312258414	2.068484428	0.099205578	2.002648788	3.224193644	3.537798283	3.45185436	5.707663049	1.694824561	0.840248779	0.385919823	2.504003938	2.089365931	1.88594699	1.313627897	0.439853844	0.530737933
gene10352	5568606	LOC5568606	20.80340319	17.80794755	2.135407375	1.803909271	3.956712159	0.216469952	1.473627337	1.27115701	8.805186586	8.22718862	0.280581802	14.30121118	0.452167809	0.359667213	0.976562768	3.131106289	2.177915527	1.411323351	1.062577511	2.176330796	21.68836183	0.814644743	20.35459841	0.751948743	0.353038628	6.484842178	12.59223312	14.34277825	12.22706055	6.917679115	6.426288519	22.92481238	6.452846542	7.453152059	14.32401601	21.92026582	19.27478282	0.290323706	7.939920262	4.094737233	1.276800256	3.876151248	17.23864205	25.90276159	8.84152195	5.774432338
gene10353	5568611	LOC5568611	142.7931572	142.3719878	24.12111616	24.22618945	10.74113587	2.90923575	22.67053272	23.00071897	34.62782641	37.00026849	19.15247804	62.72364514	18.05399796	33.81423308	68.23847359	43.00457185	24.39353524	9.457561022	26.3593766	33.92506244	112.2639366	111.9449843	106.4917254	193.3022833	277.5575171	203.4966193	209.1367144	223.0154345	100.6304583	26.10988918	26.86041567	17.50489954	18.21746445	27.10221912	58.02459119	105.6922514	98.09624802	161.9696182	58.0665014	29.38545514	364.4055706	242.4028916	208.619842	206.8803775	94.25006854	53.95648676
gene10354	5577549	LOC5577549	23.54033246	23.19571992	6.497242041	6.088042734	4.791238302	3.071196464	54.1354605	53.07496663	12.01627488	12.10361604	50.89870791	14.21893049	46.84418541	55.71483045	37.05554314	51.96349605	33.43313802	18.63588049	49.33843161	45.7232836	23.07050015	23.92042565	23.62007972	26.64024249	26.94128732	20.7664428	28.50654883	28.92361804	17.35948026	11.57982971	12.11034669	15.53818534	6.172829109	6.370811105	19.66700666	30.2715361	22.81558966	14.86179255	10.25656528	5.98977311	25.10113557	17.28573846	21.6387602	25.25342666	15.18948732	9.877508806
gene10355	5577548	LOC5577548	2.044226177	2.021531723	0.347301289	0.444916018	0.256528101	1.239413713	36.52437426	31.77068556	1.556530089	1.392307626	33.46641118	1.751804169	31.36827351	29.3747641	7.700126012	24.40113715	20.23156795	17.2458594	35.63572626	34.73146073	1.184469164	3.016250528	1.223687471	3.200037825	2.766999634	1.620192582	2.089706874	1.739213664	0.945883548	1.494416344	2.413696917	0.538341039	0.592134706	0.722167578	1.05834757	2.501543304	1.281506429	1.694184054	0.482268208	0.536974766	5.335042697	1.744305497	2.133836574	5.209235758	1.579010027	0.727927237
gene10356	5577547	LOC5577547	5.805651572	5.42317319	1.847885336	1.364657982	2.094806248	1.086160565	12.40562124	11.34476515	3.586551772	4.165563094	10.64333435	14.47661092	14.51000185	8.281419829	10.01001135	22.07128462	15.59656791	10.57498346	7.705012548	13.78232173	19.00227789	15.53274692	22.06625748	12.43711822	13.27243955	18.25529447	12.82784483	14.64777523	8.73017092	6.80664101	3.740370468	4.899205293	17.85686418	11.61463523	5.176650409	7.979710633	8.739215661	11.05366328	5.987341679	6.029280508	15.21879408	14.99960952	9.713046007	8.501834085	7.16018398	6.171175299
gene10357	5577546	LOC5577546	1.959739883	2.135736779	0.302170926	0.270970718	0.071016062	0.981304904	3.197394202	2.746781779	0.653783323	0.820614304	2.876536083	0.467945234	1.003385896	0.682837583	1.45944043	3.609152785	2.421828661	2.041473665	2.761047653	3.541560659	0.232705359	0.568147698	0.477738493	0.600702016	0.766003477	0.293678181	0.420234661	0.550258202	0.306424963	0.958059151	0.597574351	0.945779124	0.477307692	0.399843114	0.524653079	1.279769134	0.769493225	0.226774132	0.178011889	0.122639244	1.127288459	0.597570839	0.315433822	1.156016117	0.670937409	0.240943085
gene10358	5577545	LOC5577545	9.522588697	8.747551251	8.415895938	7.739886312	8.74321577	6.617674402	107.845488	104.320681	18.07948421	19.37793969	101.5318809	38.23985845	88.18787569	119.1713037	115.8146388	164.4538541	111.1789341	60.36315043	108.8875128	137.4353544	69.12030911	76.18168192	53.46474515	68.23137325	48.12339536	30.28222428	46.7215636	50.3520527	42.63309241	51.01670504	12.36900333	39.87116797	68.01275546	32.01659571	16.88959318	26.9447248	44.44599968	24.70770865	23.38094797	27.35131446	33.4113645	26.09957841	48.23921075	55.99870667	41.54931451	35.81026746
gene10359	110676970	LOC110676970	0	0.069446624	0	0	0	0	0	0	0	0	0	0	0.055465167	0	0.0537833	0	0.097956475	0	0.04625006	0	0	0	0	0.036895119	0	0	0	0	0	0	0	0	0	0	0	0.033687181	0	0	0	0	0	0	0	0	0	0
gene1036	5574145	LOC5574145	0.165441984	0	0	0	0.101918449	0.649992112	0.163883176	0.584005052	0	0	0	0.537255951	0.14400057	0	0.279268099	0.457029069	0.084772653	0	0.240151983	0.577574794	0	0.135895858	0	0.095788374	0.274831791	0.252882719	0	0	0.087952939	0.085934699	0	0	0.304447305	5.81006341	0	0.437299076	0.157762209	0	0.127736565	0.11733685	0	0	0.090538746	0	0	0.207473167
gene10360	5577544	LOC5577544	63.81997083	66.72902752	6.667198262	8.696416947	27.91969479	175.7583739	75.67914206	78.52238218	39.99739316	41.11410966	85.50433415	24.77975254	128.8089309	141.8193761	142.3894948	92.66447009	73.27014457	30.54784787	70.88949483	81.62948999	58.99992625	116.2410255	58.26286331	93.71575965	74.87810906	86.52315666	57.70436275	68.76264616	50.6464913	45.73695949	25.79480358	63.94455058	35.99849031	23.90032987	47.02609748	61.31516116	68.35439817	70.86943592	38.70582253	36.73535439	74.80479912	67.01708426	53.75523588	39.78017464	31.31224342	38.50896107
gene10361	23687409	LOC23687409	4.391205988	3.664620887	0.648102974	0.627678793	0.097482778	0.751224834	30.09613272	26.07908303	0.420674737	0.750964032	17.11052112	0.417522321	52.47642981	19.11467006	11.95334522	5.063519328	18.14236561	11.82221587	24.83632827	27.89810494	1.557228409	4.191901149	10.29582614	3.367016437	1.621035538	1.3907917	1.277311556	1.369039103	1.535282571	0	0.082028215	0.45439033	0.127398785	0.102911097	0.154325168	0.481007108	0.3772403	0.836591213	0.473436823	0.61726579	1.547413472	1.412699846	1.493821365	1.388491595	1.016922724	0.744163385
gene10362	110676971	LOC110676971	0	0.312258191	0	0.168374921	0.176510936	2.251421954	0.283826659	0.25285726	0	0.339940466	0	0	0	0	0.483659969	0.791521359	0.146816407	0	0	0	0	0.70606761	0	0.331788714	0.158658933	0.291975699	0	0.341917687	0	0.148828935	0.148527538	0	0.131816859	0.248453239	0	0	0.409838783	0.563648748	0	0.10160691	0.164816684	0	0.15680261	0	0	0
gene10363	110676972	LOC110676972	0	0.377665472	0	0	0	0	0	0.978630727	0	0.054819497	0.329419265	0	0.120652537	0	0.467975991	0	0.071027745	0.061369454	0	0.096785539	0.139908744	1.252481019	0.114891711	0.240772178	0.230270984	0.4237614	0.144375098	0.330830085	0	0	0.071855566	0.227451176	0	0	0	0.073279214	0	0.068171365	0.053512776	0.196624064	0.398680148	0.399195244	0.075858931	0.077225344	0	0.057944595
gene10364	5577542	LOC5577542	2.552592146	2.13986991	0.965033776	1.326932335	1.632972686	1.350014654	15.75475802	13.42921611	3.271148648	3.183750315	16.68188565	3.267890169	20.25232597	16.11683193	9.031922097	30.01393964	14.4880727	10.9967128	14.25110464	23.44372861	10.30548178	9.193342141	8.70688041	8.469571128	8.208900905	8.303636644	6.13526954	7.439415747	4.801760958	2.95773258	1.170518698	3.866246429	2.077649704	2.128277284	2.872402331	5.812847511	4.212867936	4.248882928	1.629731442	3.864468396	8.301604613	7.407586873	5.802572569	5.08666227	3.66648622	5.212028172
gene10365	5577541	LOC5577541	3.047756787	3.408871363	0.578139403	0.471313165	0.741131113	0.157553869	0.715035924	0.707795169	1.876311721	1.64936632	0	1.758069296	0.069809607	0	0	2.584887196	2.054834094	1.065251725	0.291056409	0.728001981	0.404756279	0	1.861338939	0.04643696	0.044411628	0.858159814	3.383187363	4.019786845	8.48505018	0.791540503	0.498907917	2.368860166	1.328328912	0.73024086	2.972324643	3.60394756	2.944521235	0.197219897	6.378277922	4.493787149	0.96884128	1.016287932	7.110505382	10.94724075	6.807474299	5.833657285
gene10366	5577540	LOC5577540	1.196653256	1.781237348	0.057378461	0.017151311	0.071920308	0.592457595	0.318028322	0.231813041	0.14483611	0.2885636	0.312124602	0.094780714	0.152424298	0.296370916	0.246337242	0.403136916	0.179463347	0.090451712	0.211833637	0.285302124	0.26512694	0.095896985	0.387057221	0.050695895	0	0.044612637	0.045598446	0.139316157	0.279293998	0.030320565	0.090777488	0.111745866	0.040282103	0	0.284642933	0.586314849	0.626216114	0.014353853	0.078871848	0.062100403	0.016788856	0.016810547	0.09583507	0.162602173	0.099090897	0.073203302
gene10367	5577539	LOC5577539	4.630885075	4.399746038	3.968375378	3.139964734	7.388016313	3.965342269	82.68816672	66.54018522	7.575935124	6.574224036	88.04100828	9.7363524	59.42726224	32.55474313	17.03703133	109.5579654	55.79288001	41.16190246	60.24028594	75.27967635	8.988506554	13.45981138	9.25119789	19.52471966	25.37971179	17.30284819	9.77014038	13.17769248	8.332550523	7.647930144	2.892941776	32.73247821	12.78267267	10.34774167	4.246066208	9.415718851	11.83240258	22.36568388	5.546567144	8.842547297	34.4244145	25.92005885	10.98183326	9.525850529	9.560018562	13.99727379
gene10368	5577538	LOC5577538	5.436918095	5.516067262	1.000987563	0.973702601	0.478477837	1.508810194	32.49366905	28.07994564	2.863204946	2.805440916	25.13370852	6.011391924	18.00523348	27.58221203	19.0107107	20.07346883	15.56114524	10.09819343	31.45570348	29.51971629	5.147858512	11.56892184	5.81531853	13.2361375	12.343452	8.244525799	9.060394121	9.531158418	6.702967062	3.119926133	2.791510525	4.446436544	2.322600534	2.514384199	4.326047615	5.638888911	5.024063966	5.857001559	2.988437603	2.286080628	10.78223249	7.157677232	5.950747609	7.154133611	5.638078109	3.008660919
gene10369	5577537	LOC5577537	27.22519924	27.64117699	123.005492	128.1687311	6.167187208	2.478215134	35.61559014	37.60127008	16.6606246	19.65068441	33.51036863	29.3381976	38.20177837	54.08200155	105.5144076	54.97331206	32.37327273	18.02587366	34.15867677	44.02800713	47.74905604	43.82360818	39.71701363	40.75046661	38.06050827	41.02354359	38.46501437	45.78239561	32.25724113	24.35119392	18.73269895	9.415302355	14.04147162	16.91169707	30.36143675	44.85530719	39.37868957	20.95441992	21.20890397	11.97071359	29.98684042	28.19732782	33.84031507	35.06200503	28.62951121	18.01506619
gene1037	110674783	LOC110674783	2.280407322	2.57395938	0.853920721	0.095718801	0.200688027	0	0	0	0.577362718	0.386502858	0	0.132239106	0	0.137833333	0.962338887	0	0	0	0	0	0	0.40138962	4.995245489	0	0.901953974	0.248976188	0.254477838	0.194375451	0.346376971	0.507643083	0.08443584	0.4454545	0	0.211863318	0.317709588	1.033304841	0.38831275	0	0	0.173286347	0.093695994	0	0	0	0	0
gene10370	110677567	Trnad-auc	2.196701895	0	0	0	0	0	0	0	1.557275553	0	0	1.783391281	0	0	0	0	0	0	0	0	0	1.804395004	0	0	0	0	0	0	0	0	0	0	0	0	1.42822227	0	1.047365778	0	0	0	0	0	0	0	0	0
gene10371	110675998	LOC110675998	0.199197149	0	0	0	0	0.130435025	0	0	0	0	0	0	0	0.674237613	1.681236163	0	0	0	0	0	0.201052741	0.818113604	0	0.345996291	0.220603856	0.202985625	0.311206525	0.118853	0	0	0.103258439	0	0	0	0	0.105304261	0.189950469	0.587784841	0.076899343	0	0.114582884	0.114730925	0	0	0.096612733	0.083267988
gene10372	5564019	LOC5564019	184.4166671	192.1168518	56.14083991	58.83888755	40.4010758	37.4450205	100.6577513	111.4366414	177.8308212	173.4811237	97.75583107	54.45096283	156.9079759	131.2278001	113.574282	155.9169412	91.71763027	53.74042228	103.6065364	134.4038282	99.23601187	103.3743718	86.77760135	88.25044657	86.1082972	89.57531893	79.93044001	76.86530199	65.26604593	156.6880631	94.6599538	17.78980022	65.96583342	54.79395757	134.0686066	222.6832695	230.3866853	69.00151609	43.57774114	38.55982232	62.97592341	58.77184168	64.04374996	58.97961084	43.66518972	43.85436182
gene10373	5564020	LOC5564020	4.808141107	5.239942246	6.633256162	7.43543649	5.300411609	3.811207083	18.04865079	17.41923549	6.099536887	6.0047084	17.74094041	9.039653726	23.78843336	23.12688952	18.36824483	20.27307826	17.63488209	10.6434271	16.16280482	19.25939322	6.89626986	21.82596196	15.9407194	21.53813075	32.64972366	31.20262544	24.64390528	28.23528907	19.37272546	5.25782862	6.690155598	6.505346241	10.82712041	8.119054339	7.732966658	11.23739681	11.34171454	25.139636	14.26316702	15.07618944	32.60680541	38.04183768	23.40448304	19.03264936	15.34210208	15.76176416
gene10374	5564021	LOC5564021	5.165731256	5.215701651	3.584252249	3.21416563	3.931056245	17.70859074	78.56191056	78.30267928	5.816222239	5.587955103	103.805833	10.48449053	82.91610916	60.29698555	69.11737904	63.79616531	57.45387188	36.45746429	67.81698218	75.53102593	9.35426365	99.34052492	6.800132461	110.0467628	106.2566763	32.82244402	15.58703241	17.76789549	16.96199045	6.944778437	2.992808488	11.21852125	22.64666814	11.59352983	4.741533299	6.98771158	7.751110429	93.92304873	10.44028615	6.842507987	120.3437282	83.74564011	14.71685132	10.32653441	12.37979418	12.6386568
gene10375	23687831	LOC23687831	0	0	0	0	0	0	0	0	0	0	0	0	0	0	0	0	0	0	0	0	0	0	0	0	0	0	0	0	0	0	0	0	0	0	0	0	0	0	0	0	0	0	0	0	0	0
gene10376	110676973	LOC110676973	0	0.044264643	0	0	0	0	0	0	0	0	0	0	0.070705981	0	0	0	0	0	0	0.056719209	0	0	0	0	0.044981885	0	0	0	0	0	0	0	0	0	0	0	0	0	0	0	0	0	0	0	0	0
gene10377	5564023	LOC5564023	3.830022896	4.411141022	1.882373533	2.046074983	1.179718664	2.564911086	66.43699471	67.67612533	5.646302336	5.525108341	72.50496269	10.74157082	106.1842926	144.2587405	85.58944763	49.0142087	49.77633728	29.82798633	60.71311756	40.53843944	4.085343012	44.61632291	5.627480743	61.43551029	85.36252247	50.22721205	42.83756958	40.32897479	17.60791703	4.498778444	2.932948851	17.44904359	9.650996332	5.811918816	3.622040847	7.362605032	7.823251703	75.55747142	8.92180501	8.118263488	101.5938387	71.86935846	24.27066224	21.87092292	12.87655788	8.441733381
gene10378	5564022	LOC5564022	0.18200522	0.396700854	0.477075386	0.748677437	1.457586283	49.45874004	217.7907452	216.6739388	5.548130164	4.246713123	222.96851	4.285064436	323.6463351	271.8306483	209.0680046	156.5335957	148.3761413	116.1939153	223.9051072	224.0415948	6.980625205	122.2918851	1.961091774	97.79100094	81.53279891	43.12101408	34.78517796	38.55131759	32.89784044	6.712202101	1.603892309	6.072431639	35.83719649	14.75623543	0.710002325	2.309180669	1.47523097	55.31670866	15.87931602	14.78012229	38.31788765	27.36035506	11.35474644	12.87743718	9.180544396	13.99898733
gene10379	5564024	LOC5564024	22.66037794	23.88059803	10.77904126	10.67999059	12.61327896	3.841335202	67.45455346	67.70763443	18.59217126	18.9239295	51.25464293	38.5679441	94.61308721	103.2728526	86.79286932	83.67675979	53.51762346	42.31908096	62.86462826	72.60421796	38.0804127	93.35086762	38.99374542	83.64839894	86.30584385	63.70633706	47.50271484	42.75786361	24.46051195	27.36460805	18.90177651	10.50670041	38.94799911	34.01225466	27.07286199	30.64744584	35.86789802	80.95143816	26.68793081	20.27290625	100.3744395	85.26618791	41.04282663	35.82239391	27.39262589	26.39782955
gene1038	110674773	LOC110674773	0.911737922	0.941322021	0.125782315	0.451179399	0.325174274	0.125686177	1.045749681	1.016338889	0.238127087	0.303636145	0.570187169	0.038957577	3.591975382	1.624225318	0.526508485	1.546540519	0.762233725	0.424894094	0.731385196	1.273187931	0.145299645	0.670078727	0.43750178	0.861281626	0.717431048	0.366741321	0.324865873	0.314946025	0.306127463	0.623130857	0.348246606	0.183722951	0.044152249	0.187244492	0.187194181	0.355146289	0.755018534	0.471987423	0.148199218	0.204200295	0.386439119	0.138192286	0.131303157	0.080200956	0.139642919	0.12035458
gene10380	5564027	LOC5564027	35.58657069	30.90477861	14.41308102	15.61151216	23.82566684	3.317329535	97.18579595	88.43524626	30.48366895	31.61658801	90.14944228	30.99756971	39.14835495	15.1611282	29.93099488	93.75570495	69.01288732	69.69431603	84.74925957	86.18895957	31.67774422	89.21605546	31.54387834	70.18264463	63.90583485	40.22968923	35.97077376	38.85360268	27.19559849	43.38735531	20.04843273	51.8367745	60.19993547	32.14363785	26.02935087	37.29860478	47.19037435	53.84078526	22.94448086	39.30472798	52.59712438	54.80015082	32.59338256	35.0391295	38.53504545	47.41669562
gene10381	110675999	LOC110675999	0	0	0	0.081314922	0	0.634258853	0.685355713	1.587492298	0	0	0	0	0.481765686	0.936736071	0.817524986	0.382257034	0.567227693	0	0.200862026	0.579697116	0.279327868	0	0.114690676	0	0.076622687	0	0	0.165125602	0.073563438	0	0	0	0	0	0	0	0	0.06805208	0	0.049070004	0	0	0	0.077090216	0	0.057843204
gene10382	5564025	LOC5564025	0.362342581	0.296162408	0	0	0.223216579	0	0	0	0.385305292	0.310476363	0	0.588335268	0	0	0	0	0	0	0	0.042165827	1.219059766	0	1.351458169	0.804198075	2.441130337	5.507738618	5.031904915	5.621079777	2.407875425	0.125473192	0.313047732	0.660612935	0.194478939	0.261829302	0.549693795	0.574650058	0.662251901	3.296667248	1.725199607	1.070771559	6.218101162	5.94787195	5.915751167	5.383069409	2.05030001	1.994298519
gene10383	5577920	LOC5577920	2.573594754	1.567343337	0.049602598	0.111202388	0.489618276	0.371735139	0.862278838	0.667993335	1.475666712	1.242299786	0.584622632	19.60322132	0.494129738	0.352284716	1.245780307	1.010662352	0.52360654	0.25133721	0.357096057	0.687063846	63.52583452	11.253829	50.72382446	15.71149372	10.5414225	14.84821144	50.55486325	57.85453448	16.76026494	2.398357456	1.863791359	0.621014098	6.215926639	3.888926369	2.116188632	2.260854014	2.418039012	10.96302884	15.18050802	2.281596657	26.21165038	27.53163337	72.24311615	65.40559755	9.545217852	3.575482378
gene10384	23687576	LOC23687576	9.253046348	8.348636947	5.950752764	4.527017455	4.719254033	2.45175256	58.57626178	53.55207142	9.488575289	7.982449658	58.65576688	9.748235118	37.75941802	36.81860246	20.66827105	48.22960403	41.01750787	27.60888985	51.60202838	42.58029112	5.951051719	31.32135131	6.955872456	26.23866407	22.23452759	19.18697452	17.99724975	18.00077998	11.11954905	12.36215658	4.238794063	7.038278065	21.38338461	9.721518915	5.680243999	9.259840664	13.78931859	25.69502097	9.337316959	10.98847627	31.98493121	28.43197789	16.93416989	17.02340771	17.72169342	12.5753015
gene10385	5577919	LOC5577919	32.54061754	26.14363025	18.54693335	18.05494746	19.5800457	18.73096886	50.82479912	48.61828086	28.75520486	27.65326237	43.52148628	27.27820693	41.76044089	31.8901487	27.08125559	59.7890239	36.37225453	33.70463254	46.90570397	56.43143396	27.80261197	32.57235153	30.98525003	36.10369213	36.28901766	34.85603103	42.16823595	34.40640795	25.18467184	27.04385534	19.45724961	23.51010807	38.22663672	28.28230005	21.45203517	36.24502132	39.40099855	47.34002232	41.36757819	39.23407411	47.53533983	52.73999477	45.30680127	47.55632747	45.21882718	47.70387182
gene10386	5577917	LOC5577917	23.98396299	25.06207625	5.96567551	4.447339787	6.036135436	5.817474479	120.9266904	118.1211642	10.52294937	11.52371464	132.1530946	29.83037289	126.7812175	100.5472816	100.1330423	116.2156816	90.95286596	63.56415649	124.0535434	139.6869044	23.98597311	69.4929826	28.00011392	79.08444006	79.88664307	48.88021469	37.92719815	43.23622659	25.88963687	12.5338321	12.71692368	5.899131492	18.18231654	15.45510095	22.9624862	35.00244511	23.01008867	46.76721089	16.62654088	11.4741118	61.11521524	39.37822078	34.15382679	34.25981171	18.1934775	17.13237893
gene10387	5577916	LOC5577916	7.138385275	6.889037146	1.211723487	1.490928334	0.503329718	3.407127404	93.67113176	93.50686217	5.24342046	4.319591528	97.03264783	6.493522577	144.139794	128.1595915	80.86352834	78.20523703	64.3625884	56.01042209	106.4282026	77.91512233	5.555571555	29.10580391	1.603892036	23.60300531	13.0964796	6.682575953	11.01796325	9.801268512	6.72115413	5.91916711	3.967841699	0.752646124	0.751764662	0.745765025	2.096900559	7.388190485	3.834076357	6.57712805	2.705945272	1.036954043	8.039182481	3.640882036	5.530297605	6.228839185	2.586216228	1.599841122
gene10388	5577915	LOC5577915	19.05258277	15.73863725	9.52071111	9.457891575	10.18287515	1.822933507	71.44188662	63.41626695	18.68730664	16.44578873	66.46939667	34.39649719	90.79196332	75.82577074	66.2310872	83.23426143	63.16691117	62.39632876	70.84562757	72.77111994	18.00074514	92.54223879	24.37233638	101.7485391	122.7946831	89.18460366	69.72566783	64.15865353	25.06765199	31.54191055	19.07622993	6.328639214	52.19077523	39.37860848	12.55704332	21.79971976	23.18722654	114.0653925	20.11759555	15.61057713	118.352522	109.7866408	43.18230034	35.96296761	17.89068009	18.61978475
gene10389	5577896	LOC5577896	15.43339437	14.49539101	0.259989032	0.256458677	1.735310829	0.103916127	1.179021567	1.382992523	8.648709582	7.499923217	0.707137931	50.77867241	0.863317101	0.553943746	0.418569395	0.840265494	0.44724406	0.20199656	1.439767313	0.66483763	21.08322813	0.423658278	23.85722852	0.287136853	0.252644401	2.557140239	5.878119948	5.989070176	7.329448367	4.945906767	5.326648701	37.28069215	6.662099755	3.681084192	14.4710282	20.65907679	19.02992551	0.292676009	2.741601896	16.52431915	0.536310555	0.868346037	6.611315673	8.045538375	25.80428808	17.91973474
gene1039	23687562	LOC23687562	6.036738031	5.482395714	0.791180363	0.591240179	1.859428186	0	0	0	7.132559786	7.480420239	0	0	0.525437194	0	0.679339193	0.185292532	0.103107706	0	0	0.28099822	160.8544709	1.157016643	176.45642	1.048553647	0.334273782	0.102525818	0.209582681	0.240125399	18.72077191	1.9859006	1.356022408	0	3.147504838	2.442807423	2.616590418	7.978204522	7.387526559	0.296883692	8.545023635	3.567876227	0.115749122	0.11589867	0.110120917	0.784731325	9.369222643	5.803969461
gene10390	5577914	LOC5577914	0	0.091586887	0	0	0	0	0	0	0.059576961	0	0.099858497	0.068227509	0	0	0.993019192	0	0	0	0	0	0.169644927	28.78594877	0.139310778	44.27845562	60.44955918	61.78776714	313.2708725	327.43433	20.01550925	0	0.043563869	0.505621627	2.745040554	0.255054016	0.109279494	0.533123805	0.040069254	33.06419861	11.90664964	0.864252611	17.9830591	34.31844602	259.2971945	102.4876743	0.978242428	1.089032019
gene10391	5577913	LOC5577913	0	0	0	0	0.119992656	0	0.096473101	0	0.069041773	0.308123378	0.115722716	0.316266434	0	0.824114324	0.90418206	0.08967976	0	0	0.070685128	0	37.05832845	3.439905746	23.73207148	3.157713281	5.770339409	686.2651489	1168.187149	1126.213699	93.55788101	0	0.05048473	0.266340098	5.24215517	0.591147363	0.126640398	0.566334617	0.139304808	13.93781184	43.68810752	2.659298091	98.31761767	343.7989885	804.9512201	282.5728592	4.865260203	3.582574424
gene10392	23687672	LOC23687672	0	0.049903451	0	0	0.056418087	0	0.090719349	0.080820618	0.064924053	0.072436648	0.108820898	0.297403989	0.079713112	136.8585232	88.89037294	0	0	0	0	0	0.83191829	38.81695609	0.227721093	27.09563006	43.51094908	806.1795638	284.5370687	197.3722324	29.50451879	0.095140211	0.09494754	0.200364247	0.042132545	0.198532409	0.119087439	0.145243052	0.04366551	39.13948186	7.459904142	1.201632616	153.9317209	389.5463687	77.18283895	19.69429607	1.554642654	0.957075602
gene10393	23687779	LOC23687779	0	0.148208531	0	0	0	0	0	0	0	0	0.161593887	0	0	0	0	0	0	0	0	0	0	0	0.450873405	0	0.150610027	0.346454398	11.61480907	12.17144647	0.795282122	0	0	0	0	0.058962248	0.176839215	0	0	0	1.102510436	0	0.156455391	0.156657532	40.70989452	11.51620451	0.263836665	0
gene10394	23687531	LOC23687531	0	0	0	0	0	0.045324031	0	0	0.049069514	0.054747524	0	0.056194386	0	0	0	0	0	0	0	0	0	0	0	0.080152022	0.03832811	27.36725923	41.34520553	44.85122095	3.532590347	0	0.035880613	0	0.031843723	0	0.135009195	0.073183005	0.066004671	0.102122793	1.042129121	0.073637218	0.517603732	4.664452293	27.00820311	7.40389958	0.033571339	0.115737037
gene10395	5577912	LOC5577912	0.190672136	0.155846764	0	0	0.117461166	0.062426407	0	0	0.270340783	0.452434328	0.113281308	0	0	0	0.160928453	0	0	0	0	0	0	0.548170634	0	1.379953061	1.794882971	586.9271217	492.8058181	394.0870303	35.83284385	0	0.345937557	0.521442217	1.052627934	0.620009892	0.6198433	0.655184198	0.590918848	1.172144774	20.72073412	2.434156135	12.77761463	68.58309035	405.5408874	116.2107829	4.716378577	3.626549254
gene10396	110676976	LOC110676976	0	0.149883932	0	0	0.338900998	0	0	0	0.194997982	0.326342848	0	7.145971325	0	0	0	0	0	0.121778342	0	0	0	0	0.227985117	0	0	0	0.143245206	0	0.146231321	0.142875778	0.142586436	2.557606061	13.79331609	13.11833104	0.357676534	1.744937393	0.524593642	0	0	1.853310037	0	0	0	0.153241943	1.334095833	2.414626841
gene10397	5577897	LOC5577897	600.1002427	527.8183965	26.41695191	24.93338645	584.9302696	2.714765345	13.19437797	11.28761577	1062.768911	957.8411329	0.314445662	254.8747624	0.076778887	0.149287414	5.286001532	9.259872851	22.37373957	14.25445039	1.536544088	6.651806168	424.5975987	66.66097325	252.7513199	20.27593586	7.13142259	2.921385412	7.763442786	8.78955384	10.59830464	1011.364082	2366.791702	16.06632396	25.6881871	140.6647184	6283.763779	2710.638103	2026.447748	2.863197321	10.62471853	6.287501322	2.841502145	3.150013377	10.66852427	14.00586919	9.070065924	7.153523601
gene10398	5577898	LOC5577898	1.368833911	0.678074434	0.815457337	0.292503402	0.153318705	20.04491804	52.01866035	44.25618772	2.028991594	1.77164882	56.48361122	0.909234894	93.79818715	80.44911958	62.80653856	54.31418318	37.93893054	26.38929967	50.03550505	58.47438101	3.642360673	21.56756011	1.237684744	21.1102201	16.74419716	13.31464321	9.850221105	11.35995287	9.327855535	0.646369569	0.387036354	0.40837418	1.087722434	0.917185365	0.323625503	1.447250067	1.542618991	6.731855229	2.257851821	1.588617242	6.871727565	6.7372599	4.971296601	4.298249629	1.086380163	3.121075495
gene10399	5577899	LOC5577899	67.36346793	63.62874625	20.02777154	19.91790176	3.865886999	3.842490043	104.5398962	99.01421514	19.72403222	20.64469911	89.76561235	39.43498923	69.55733149	62.86101767	47.8245966	75.85413022	63.44737014	41.50212741	103.4799829	80.65280377	26.81150312	33.36103346	34.67540495	38.08067689	39.52568377	39.37776196	56.36633479	56.72760189	29.92701696	18.28840055	31.41691198	18.97408853	14.5628007	10.64231306	35.40867908	50.81869763	38.73782361	22.4501613	14.31406018	9.209981395	40.50601501	30.61067814	45.45557914	48.53289284	32.99521602	13.16259892
gene104	110674353	LOC110674353	0	0.115218263	0	0	0	0	0	0	0	0	0	0	0	0	0.178462769	0	0	0	0	0	0	0	0	0.122424713	0	0	0	0	0	0	0	0	0	0	0	0	0	0	0	0	0	0	0	0	0	0
gene1040	5578613	LOC5578613	0.465526229	0.126833349	0	0	0	0	0.115285001	0.102705819	0	0.046025788	0	0.094484306	0	0	0	0	0	0	0	0	0	0	0	0	0	0	0	0.138880473	0	0	0	0	0	0.050458495	0	0	0	0	0.044928681	0	0	0	0	0	0.056446292	0.048649582
gene10400	5577900	LOC5577900	5.627346309	5.993337261	1.34095475	1.252600487	0.630301048	0.390812867	13.68243406	12.4152233	2.599097096	2.495218001	15.60204225	2.145837919	17.81104624	17.89292141	15.61582903	6.909064065	4.71838648	4.454264428	15.16129312	15.53791399	4.302853811	4.412256461	4.876177643	6.466928709	5.335045599	12.90233532	14.03108031	15.51624307	6.663181911	1.86008088	1.016552896	2.191828248	1.019857442	0.998098943	2.771752114	3.831258538	2.642410697	6.960682221	6.418504154	4.656280431	10.39757826	12.71911366	12.45832663	14.39276419	7.112780478	5.381850224
gene10401	5577902	LOC5577902	8.826380042	8.218376331	3.226844679	3.60342771	1.793381529	1.967073577	69.57760181	65.29272538	6.432795197	6.111606397	70.02894331	11.76682056	35.71676561	33.22973541	15.47408843	43.31839704	33.56279986	28.025472	68.44402052	52.4375032	8.064628179	11.49838085	9.856885431	9.862057339	9.466225069	7.0533828	9.563938554	8.278331345	7.771133863	4.761593375	6.100477064	29.55848353	4.473771778	4.68611902	8.255555396	11.70594911	8.032743844	9.427844793	4.100826463	11.30086894	9.797992042	8.187434259	8.033500949	9.834550013	12.13669324	12.59637428
gene10402	110675221	LOC110675221	0.665947522	0	0.218199216	0	0.410248577	0	0.329836454	0	0.472100378	0	0.395649875	0.540649146	0.289820094	0	0	0	0	0	0.241668732	0	0	0	0	1.156720233	0.368756761	0.169653248	0.520206275	0.198672172	0.531050588	0	0.172604634	0.364241111	0.153185065	0	0.649465285	0.352048772	0.317517204	6.713946561	6.298622781	9.446233985	3.064549381	7.287708368	5.648855295	5.565102151	12.11218585	4.314859493
gene10403	110676979	LOC110676979	0	0	0	0.097220665	0	0	0	0	0	0	0	0	0	0	0	0	0	0	0	0	0.166983134	0.135895858	0	0	0	0.168588479	0.086156897	0	0	0.085934699	0	0.09048877	0.076111826	0	0	0	0	0.081363522	0	0	0	0.095289074	0	0	0	0
gene10404	110677568	Trnas-aga	0	0	0	0	0	0	0	0	0	0	0	0	0	0	0	0	0	0	0	0	0	0	0	0	0	0	0	0	0	0	0	0	0	0	0	0	0	0	0	0	0	0	0	0	0	0
gene10405	5575298	LOC5575298	3.15014612	2.952422089	0.099086642	0.059237066	0.232872937	0.132014544	0.3494921	0.378077203	0.946871178	0.657781553	0.20961374	2.987095148	0.460636622	0.170600594	1.531435771	0.742587279	0.193696598	0.256615452	0.201198076	0.351919377	4.120620136	5.899647143	4.219323036	8.71088114	17.79224934	16.49969749	20.82772973	20.449685	8.574430575	0.562875017	0.74462563	3.156495127	1.657918348	1.190960366	0.950327629	1.625336707	1.153504184	15.14523108	4.903325574	2.600592919	29.4130027	19.97268705	20.9905628	16.94610256	9.4482512	4.477180145
gene10406	5580049	LOC5580049	12.42900761	12.42884674	36.54711247	36.30500618	5.188628909	2.414737536	36.66511019	35.67776632	13.6201095	13.05355735	41.65484798	13.26917036	17.83219493	19.41664588	8.87628813	40.53938179	32.26309562	21.4461686	41.1059453	30.64385081	14.24499761	6.133073173	12.79217012	8.30331342	6.680664558	4.848107723	7.231326437	7.361564573	5.155348616	35.18840398	14.30173972	7.794120202	15.66685482	26.46992492	16.16185201	24.74171207	25.09336456	3.35852881	3.585448448	3.40655153	4.687739477	3.487569131	5.605896426	6.493153153	6.823128299	3.825293982
gene10407	5566784	LOC5566784	4.082702273	4.688369378	6.390036769	6.582839773	1.143226033	1.72332842	21.95919179	21.69215906	3.336805473	3.289245823	19.92598278	4.451344638	23.68564383	18.24454618	12.87201033	14.43194613	12.66426582	9.620164285	19.07700751	18.56440594	5.210515005	9.755858553	6.320355411	9.543198975	7.903194912	6.567164142	7.450278673	7.881722403	4.780399385	2.961910123	2.964657187	7.206631793	3.546949122	3.247621735	5.001748647	7.018913721	5.751294962	6.430104918	3.458329537	3.589568914	8.578695233	6.869879755	6.453543843	7.453279477	5.367690114	3.681271093
gene10408	5580047	LOC5580047	1.982538757	1.920518342	0.072175924	0	0.067851001	1.226052902	0.109103284	0.38879445	0.156161337	0.174231325	0	0.447089736	0.191733349	0.093200673	0	0.304261692	0.05643639	0.341335534	0.15987834	0.153805433	0.111167045	0.090471059	3.468993602	0.255079903	0	1.964126221	2.179601501	1.708636019	0.761197164	0	0.057094151	0.301209136	0.152011642	0.047752851	0.14322006	0.232901347	0.052514162	0.054166802	0.722832399	0.195289047	0.253422868	0.761250874	1.747977844	1.165855314	0.213678302	0.138122805
gene10409	5580046	LOC5580046	3.315420005	4.470134184	1.00274297	1.99823609	0.157109439	0.918478507	33.09444781	55.96592138	1.657299433	2.790416987	29.74817088	2.795145916	27.71049291	25.46519905	9.722072298	20.82247857	12.47982861	8.769284271	29.06064883	23.03022446	1.80185617	6.773391403	1.902428888	10.21313608	11.32111006	1.905806445	5.932299457	4.514305867	1.536588194	0.61819404	0.793211297	1.069425997	0.664858587	1.087291736	1.354143555	3.235707608	1.540227234	2.842934615	0.721998235	0.361754459	12.4939994	2.962284038	3.954409282	6.985666388	3.195412284	0.550808455
gene1041	110674791	LOC110674791	0	0	0	0	0	0	0.413383419	0.368277592	0	0	0.247933629	0	0.544846484	0.176564863	0	0.384274222	0.106916434	0.55426818	0	0.291378102	0	0	0	0	0	0	0	0	0	0	0	0.114125678	0	0	0	0	0	0	0	0	0	0	0	0	0	0
gene10410	5580045	LOC5580045	2.506096528	1.44144538	1.824729358	0.736343843	2.487312562	8.660839733	30.34146963	30.83968227	3.750621403	3.468829126	37.38821665	2.147604994	44.71674037	40.2922261	36.19275231	36.15357418	21.97283297	16.0262871	22.33202041	30.03836344	2.669966242	20.35662532	2.884934913	19.42716384	18.88823421	12.91067194	9.280675333	9.968586089	6.957572996	2.675776559	1.299092973	2.969879656	4.419577914	3.199272875	1.991464855	6.035343167	5.310587046	27.18315168	7.256021591	8.195813707	31.8746182	26.14208768	15.54333479	11.55722138	7.698061782	11.63992651
gene10411	5580042	LOC5580042	61.85564543	59.1621063	23.0207374	22.94433372	27.20435486	6.049860576	315.8265694	304.9969275	67.3853176	63.7876408	307.0203859	50.17509569	423.8068893	329.9525286	186.9743242	189.8606348	148.0432689	130.8705221	266.5992948	263.1423135	65.85638465	97.50164526	61.47885799	88.12833858	70.4106351	53.35118736	70.78582419	68.33208051	55.30608534	77.89676993	52.30404602	134.7000894	63.3973834	47.34485571	61.08831887	85.48801497	92.28433203	64.7939349	37.27968457	48.14598157	65.1564413	56.7022194	53.56128763	57.08515262	58.1025153	51.99720358
gene10412	110675222	LOC110675222	0	0	0	0	0	0	0	0	0	0	0	0	0	0	0	0	0	0	0	0	0	0	0	0	0	0	0	0	0	0	0	0	0	0	0	0	0.292288124	0	0	0	0	0	0.167742327	0	0	0
gene10413	5580040	LOC5580040	0	0.099289471	2.746343817	2.891082737	1089.510095	1.670409836	0.36099612	0.482409703	1511.346689	1419.820104	0	0	0	0	0.153790497	0	0.093367116	0	0	0.127226153	0	0.299346637	0	0.632997824	0	0.092840199	0.094891698	0.108720371	0	544.5040332	847.9252339	0.298988239	0.167656465	0.316005042	827.1578894	1612.412782	1877.439357	0.179224717	0.070343408	0	0	0.314849152	0.299153367	0.10151396	0	0
gene10414	5580038	LOC5580038	0	0.219295829	1.714224119	2.364960716	649.8081699	3.162302591	0.398657292	0.355158289	1454.899545	1413.799425	0	0	0	0.170275021	0.169834798	0	0	0.08908721	0	0.14049911	0	0	0.166783006	0.116505961	0	0	0	0.120062699	0	458.011391	492.7576811	0.110060132	0.092573672	0.087243122	488.1249425	1023.975956	1375.806894	2.572991995	0.233046099	0.142715049	2.199233314	1.97027739	0.550604585	0.336313425	0.292788208	0.168230999
gene10415	5580039	LOC5580039	10.56933418	10.90146256	26.71508299	25.50940323	816.4460708	8.651048556	0.747839217	0.99935948	1114.548432	1021.684176	0	0.612907743	0	0	0	0.347589332	0	0	0	0	6.857865812	0	3.128674044	0	0	0	0.19657755	0.225225016	0.401350882	319.9871833	235.9822538	0	0	0.327317871	384.8223899	772.6588327	833.833143	0	0	0.133859223	0	0	0.413150553	0.420592446	0	0
gene10416	5580035	LOC5580035	10.59461966	10.00660506	2.264643377	2.549631332	1.336415817	2.824511178	84.75797376	77.22381699	7.135153444	6.953219289	79.10000158	6.246135971	89.40510794	92.7247697	51.62896604	40.55619104	35.51917393	26.02113778	90.6074664	69.4120728	10.08226588	23.20676445	9.659369443	26.46435686	23.2149143	10.52621291	18.08899093	17.26340766	11.47927534	5.476904813	5.269671768	10.18219469	7.949376488	3.90440105	8.036312868	12.38838293	8.779831789	12.54212855	3.875775923	4.454758072	17.93457876	10.91122206	10.78141737	11.22857732	10.42382055	6.231871849
gene10417	5580034	LOC5580034	21.77477822	19.8672191	49.11228882	47.41380259	14.66189883	54.26960111	88.45213992	78.20494546	25.60779266	23.69787756	96.47396505	32.61493383	98.28984047	76.41659437	84.62449297	114.3980667	91.33516056	70.09727729	76.3242472	82.85368974	32.88124242	72.79202896	17.48818602	62.35219971	55.61359643	75.68309265	65.8400525	56.90356898	40.02243584	221.6480582	42.08734649	7.939834248	43.56455735	33.51811856	22.49793031	35.51484545	40.72319108	51.21924899	26.06534812	24.12280337	58.06331721	68.15212868	43.0465838	29.9982961	28.08079516	30.62306898
gene10418	5580036	LOC5580036	868.1747922	844.8535671	131.668107	164.1655475	597.974925	494.1871188	209.6769445	208.6072393	525.8851836	508.7209081	232.1083219	212.1460237	231.934831	185.6613121	266.7989302	263.9723732	158.6718319	129.5797672	146.1422705	166.5487141	512.5265977	303.9621061	624.4654853	248.8415357	212.5236403	280.6251439	315.4751847	298.1094835	334.8468774	408.870292	286.0640381	288.3183671	465.939641	489.2354851	374.1631864	544.8385244	685.4553643	356.7896575	468.7202997	635.1701957	250.9334019	294.0827969	315.5260523	313.1882216	473.8124731	476.3677879
gene10419	5580037	LOC5580037	0.136818803	0.074552994	0.896579823	0.804004811	0.337141996	41.03197034	134.8520366	131.0045589	2.81279529	2.002002332	151.0297567	0	91.45879798	66.80230788	40.41656832	203.4675493	110.2067961	73.17234986	85.10146992	119.2210303	2.485679736	12.47467549	0.226801804	8.951406939	4.242616719	4.391759046	5.130061884	6.204208828	4.218697725	0	1.134770948	0.448999639	0	0	0.08895502	1.374238827	0.326169274	3.835346931	1.69018901	1.164436283	0.62961114	1.182046124	1.123119042	1.143349274	0.331792865	1.372625243
gene1042	5574147	LOC5574147	50.16896108	49.79280042	22.14856871	24.31257555	28.29701175	17.81197059	45.17842271	49.95167825	55.8887111	52.56438867	38.61253481	15.6703341	35.58578864	30.25441656	17.047146	53.54629765	25.16412048	25.78070078	40.60893362	44.69608045	18.65980635	27.49518895	18.09088907	21.69098618	19.07632654	16.01746812	20.48546596	17.49379062	13.20562204	24.70529668	27.94826315	41.64999572	20.56994612	18.60866147	40.56092411	68.6286632	50.09234475	20.66750775	13.2051456	19.49471403	23.84563036	21.15574455	17.47146035	15.92587807	20.02689432	19.64378452
gene10420	110676982	LOC110676982	0	0	0	0	0	0	0	0	0	0	0	0	0	0	0	0	0	0	0	0	0	0	0	0	0	0	0	0	0	0	0	0	0	0	0	0	0	0	0	0	0	0	0	0	0	0
gene10421	5580033	LOC5580033	0.365693726	0.199267655	3.354970602	2.471315596	0.901124041	281.482403	1022.807593	894.5850149	20.35080099	20.03015687	1107.396557	0.14844413	948.5325867	300.7832452	57.8714529	854.8137858	688.8157362	688.6494855	1004.999679	1100.875986	27.12887148	10.0628919	0.909304803	9.633763409	4.758667456	4.844433797	4.66581929	5.673066642	4.957495377	0.284925684	3.222618304	0.900075578	0	0	1.902094861	10.05272217	2.092309902	1.618616752	1.270572721	0.389042874	1.577667221	1.158450752	0.800509048	0.407464127	0.177365342	0.535032922
gene10422	110676981	LOC110676981	4.700575702	4.219791893	0.13296296	0.139106413	0.333321486	0.686450226	16.14625962	14.41432354	1.774035524	1.792082989	11.81366369	0.905994801	14.68775024	21.94833002	13.50028685	10.30720907	8.715941053	3.847721725	13.96557978	11.12114893	2.662304545	3.722215735	3.307417192	3.641801462	2.696489468	3.825087672	9.527475417	8.918371282	6.004645132	0.966099309	1.542628541	3.717759254	1.135704968	0.425191304	2.418541881	3.164261334	3.25697838	0.715136128	3.6162257	2.482363044	1.517286115	2.298347198	8.068847081	8.459105989	6.855889105	3.774352564
gene10423	110676983	LOC110676983	0.199952638	0	0	0.058750288	0	0.130929722	0	0	0	0	0	6.574423484	0	0.169198693	0.421903133	0.368242554	0.10245595	0.177048159	0	0	0.100907634	0.739094793	0.082864376	0.810386594	0.4982412	0.407510963	0.208257885	0.119303769	0.372048716	0.155790592	0	0.218728859	24.51493608	1660.101726	0	0	0.095335444	0.835853327	2.470111878	2.091740735	1.265192044	1.669907891	0.656548982	1.113958501	3.006353757	2.674681469
gene10424	5573241	LOC5573241	7.469607638	8.033031644	1.033217471	1.216076061	0.971305041	1.935802053	36.6837734	36.68141189	2.626701793	2.883881241	35.92402263	5.600181967	41.97696465	30.36955248	30.24113336	25.08092003	15.94596323	13.78637057	29.16663041	27.67344005	9.985945165	21.30467731	7.906325002	23.6893421	27.39253887	18.50700249	18.31039658	23.38947055	9.482258429	2.753808214	2.237407727	3.934598293	2.103550677	1.828615842	3.421326469	6.490967782	5.168309636	15.66332461	6.109612039	2.502074905	27.44669139	15.72192537	17.65614976	16.66756763	7.733184163	3.443735715
gene10425	5573242	LOC5573242	11.69483314	10.67951674	18.55138412	17.53640682	6.409480247	12.30532407	140.0543446	143.9189767	14.92316277	14.86377122	162.1539035	17.02452054	54.26552432	21.63491315	22.25970398	199.4843712	152.7866913	85.30538711	163.3790312	173.4479784	22.06084778	24.77753629	23.79834447	28.34534772	28.58288003	42.24461049	31.29151719	32.48305207	23.06815874	14.41143745	10.95392486	11.73428464	16.32620021	15.59592043	19.29738769	25.9234282	20.61190215	20.86391398	14.04242385	12.84195279	27.88284786	29.08022335	27.05672617	19.3213006	18.81578557	19.31859786
gene10426	5573243	LOC5573243	10.91709464	11.45504833	7.035773346	8.96027358	13.06160792	10.3388173	192.7793413	173.416519	19.63606322	18.98236873	184.3958631	24.09867237	287.5798992	286.2246361	210.3250417	240.7669807	132.2201929	115.4792827	182.8955308	202.469717	22.40184004	183.9432999	24.52823338	177.3489225	161.5703648	104.5356282	80.2516355	76.81971757	44.75153917	31.11806728	7.950840937	11.54746135	82.55871075	37.86580437	9.209711659	19.22160189	33.12376426	100.3687043	22.32642783	23.22827859	115.8383932	101.6454476	52.8316564	44.83616242	29.23138673	36.1311818
gene10427	110676984	LOC110676984	16.84596887	27.5852169	2.795101641	4.050905198	2.176407254	0.084635312	1.493743137	2.167229862	8.613163398	14.21027083	0.307164845	6.505904669	0.37500557	0.692696039	0.836358889	8.490042229	6.22555957	1.049098357	3.6273351	4.542434591	9.088503995	1.521767075	14.49826359	0.873080627	1.336002432	1.668341669	1.952013468	1.465281682	8.314391873	6.131865644	6.141781603	4.548052825	4.776861982	2.745912511	10.00027928	16.17113163	17.31705619	0.466150259	1.397133901	7.165570607	0.9169752	1.215941535	1.461839425	1.824209458	17.17680184	11.25626235
gene10428	110676985	LOC110676985	0	0.307066249	0	0	0	5.165970563	0	0	0	0	0	0	0.490491253	0	0	1.037814228	0.577501116	0	0	0	0.379182604	0.308590119	0	0.217514692	0.312041796	0.382827995	0.39128738	0.336232595	0.599166341	0	0.097371973	0	0	0	0	0	0.537365815	0	0	0	0.108050843	0	0	0	0	0.314084478
gene10429	5573245	LOC5573245	1.716149327	1.749607671	0	0	0.102310854	0.18124853	0.329028315	0.390835723	0.078490612	0.131359564	0.065780081	0.224718537	0.578219999	0.468450004	0.373791113	0.458788719	0.170198089	0.122545584	0.321435486	0.309225903	0.223501402	0.090946055	1.330644673	0.160261962	0.306544385	0.19744384	0.778397559	0.495463502	0.441457874	0.230041504	0.114787821	0.423906788	0.229214614	0	0.179965004	0.556044832	0.316739248	0.054451192	0.36331373	0.314102985	0	0.031885318	1.817746745	4.317807643	2.201701733	0.254554641
gene1043	5578621	LOC5578621	25.32476491	23.12701286	4.763504008	6.820869278	21.37915117	11.439026	19.74373143	20.5899661	22.60762375	22.58071558	16.16034702	72.53074815	21.02216178	26.68786413	20.48366296	22.99577842	11.71483918	10.64093557	21.95441301	25.29546395	83.19052713	17.72025575	78.22728774	18.93925734	16.29541323	10.21503714	21.67526147	17.34883754	16.14343925	16.13839632	22.48722339	16.99364338	16.55908979	61.71070142	22.10621275	32.41575842	27.33554806	11.35904734	23.21926909	18.79268381	6.609283436	8.0359275	18.15795148	23.31856183	17.00255197	16.22238178
gene10430	110676986	LOC110676986	0	0	0	0	0	0	0	0	0	0	0	0	0	0	0	0	0	0	0	0	0	0	0	0	0	0	0	0	0	0	0	0	0	0	0	0	0	0	0	0	0	0	0	0	0	0
gene10431	5573247	LOC5573247	5.50284919	4.771837849	2.326478732	3.164163489	4.957362148	1.782270428	46.3042011	41.61729679	7.969895087	7.815705689	46.12214782	21.61686402	20.3432455	17.67458536	15.18182043	50.12672488	34.29077617	29.54935754	43.41764572	38.95909443	4.71800757	16.81671842	4.953324237	15.38218654	11.8935437	8.53185107	8.936078615	10.23834331	8.839253932	16.53521206	3.22059712	11.78026339	18.59224271	7.978388424	3.231533217	7.256972446	17.94275111	9.137309222	4.888301043	8.749826022	10.24490151	10.12181718	7.609590195	7.120332719	10.47487329	8.731207723
gene10432	110676987	LOC110676987	0.088309624	0.144360571	0.173609091	0.259472239	0.380814215	0.231301865	3.849012786	4.208358012	0.375624254	0.558785446	4.30222296	0.358470609	2.690261904	2.615447134	3.279490039	2.358212155	2.398247238	1.290197678	2.691954892	3.452936254	0.534793556	4.860079004	0.731945519	6.442369809	8.801983	0.944886182	0.735821272	0.316144997	0.516422729	0.550442695	0.228886658	0.241505483	1.300063088	1.301778447	0.344495824	0.466843012	0.336841255	14.67941497	0.340916125	0.595004618	9.702374462	5.391520708	0.773244362	0.737974183	0.642466586	0.812130216
gene10433	110676988	LOC110676988	0	0	0	0	0	0	0	0	0	0	0	0	0	0	0	0	0	0	0	0	0	0	0	0	0	0	0	0	0	0	0	0	0	0	0	0	0	0	0	0	0	0	0	0	0	0
gene10434	5573248	LOC5573248	1.434038864	1.302353768	0.27408855	0.456463328	0.368092319	3.756055666	106.5395423	96.49652043	2.710965527	2.244865642	104.2971635	9.459317563	156.9594244	235.4646868	118.8652387	101.0731211	62.97874755	47.82801831	106.1192329	98.41699924	3.377260702	95.36367337	5.101027039	100.326289	138.2350266	30.56578547	17.8298883	15.93618016	9.656681143	1.303532313	1.331866128	1.274568678	14.51409684	13.7301624	0.621576145	1.926825307	0.940136415	107.6098514	3.298566358	2.7969346	98.81529203	56.06194244	6.47446093	5.525857003	2.608215314	3.421883344
gene10435	5573249	LOC5573249	26.1191374	24.98065525	18.26232567	22.0128054	14.3438361	83.10511913	259.447443	253.6557564	44.90085119	40.62586768	291.7201073	99.31489753	436.0427327	507.934283	585.5340316	230.84651	181.4959878	118.4668258	221.1356462	225.1605945	62.10091301	450.7932012	73.14522513	416.9012508	449.2886955	342.5643308	311.0871222	292.3216268	126.9262215	134.0400388	35.39645747	70.17580099	174.80303	90.82927373	30.55153725	43.1132192	60.28225185	551.6044643	132.4089365	72.04464688	663.3958289	625.8270921	256.7271367	208.8593591	140.1093189	89.11122867
gene10436	5573250	LOC5573250	7.526035773	7.949554054	0.075874544	0.612362083	0.998591887	0	0.114694228	0.204359015	0.902900614	1.602647587	0	0.376000504	0	0	0.09772339	0.106617811	0	0	0.084035613	0	2.10354742	0.190214407	5.949977622	0.134075674	0.12822801	0	0.663269348	0.96718151	0.55398762	1.082550732	1.500497821	0.25331556	0.266335673	0.20079969	1.806711627	2.01989916	2.925876874	0.056942553	1.877334755	0.985423384	0.06660235	0.0666884	0.760366391	1.741640681	1.010826638	0.580803361
gene10437	5573251	LOC5573251	6.392684543	6.966787592	2.957050714	3.049483582	5.745040694	3.939720775	56.09807602	48.11862833	7.997420816	7.881834115	55.1379397	5.373070451	42.15690295	42.0664317	32.49974203	52.07856746	36.72546448	21.17657618	45.74238655	44.37246503	5.085879086	32.18567065	4.488152095	25.29924445	17.15779796	16.09406707	15.15722278	16.24426056	15.9929643	10.27407964	1.988277341	24.14634516	19.2719632	6.814919953	3.178354837	6.122769302	16.88933347	15.12765698	8.652071915	19.28241147	20.85201441	18.97299254	15.5165242	16.21500876	22.54260362	22.63558889
gene10438	5573252	LOC5573252	26.08439737	24.25314271	10.85284058	8.515715875	31.62780256	77.80961422	119.9650586	104.1348275	30.52586215	28.90027903	127.6669967	32.60524793	130.2767879	113.5154918	82.81980595	125.623971	74.67805013	53.43343552	72.57179179	83.54694989	64.77371948	76.3514158	67.08999214	49.86211128	41.03866969	54.63767246	51.10141487	54.47232095	57.66949888	79.68036255	19.20904316	8.378975817	76.38200337	27.91391657	25.16961341	32.28457736	53.00438541	47.85112277	50.10918179	70.98971572	49.65728228	55.4447708	55.28646586	55.82098537	68.67799621	82.47040285
gene10439	5573253	LOC5573253	6.346543171	4.732343772	3.830582855	3.7294956	10.90602736	4.04637821	37.88591377	40.23714638	12.66869151	9.841402142	36.91200262	7.321885218	60.76428697	61.75966699	54.12905821	60.90117454	30.46587727	20.48177977	29.33455204	38.48221666	10.28277556	32.51340691	8.028831744	20.79022419	15.44436647	18.21040411	15.74260279	18.33574216	20.51021676	18.82505297	5.281118541	13.42826588	19.439298	7.096265279	6.406640129	12.62561397	29.22449137	18.80932179	16.57014365	25.76330646	20.94337965	24.62583609	18.82823486	17.95778739	30.13337895	27.57691564
gene1044	5578622	LOC5578622	162.3404147	160.7670132	130.9572684	156.3662941	180.7125628	370.4905983	344.6790949	367.0266064	357.8795517	352.9890492	361.5655094	315.1151447	333.7715852	279.8775174	191.2519276	168.1729003	209.0288899	224.3363855	357.6621243	310.5300728	47.08756354	241.1216448	223.020347	264.2390361	318.4817634	216.515957	189.3381802	168.3215615	182.3385018	3115.428798	712.9276984	69.47784649	173.8530061	354.7255967	27.42186758	76.09179948	384.4978581	348.1179747	224.2636323	130.2347527	286.7262991	268.247253	116.1144038	136.216667	141.1183918	99.04742897
gene10440	23687788	LOC23687788	21.6354413	22.8670208	26.668936	27.04990751	27.59865055	10.28326357	210.8055571	199.0950355	35.96425051	37.78021377	197.8179391	82.16049984	154.6128686	148.3561276	175.5206589	258.9230643	203.8108132	134.7934024	167.4510677	163.9555028	85.39013388	138.3119838	66.62784398	111.0978859	87.9102204	72.6788114	82.44369735	92.27713248	56.91467882	104.7264287	22.19842139	39.21390592	104.5451941	56.24934462	27.76949149	50.5613443	90.84811239	67.96886047	43.95029575	56.70873355	96.87955802	78.11942107	96.80283103	98.94134739	84.83386397	79.61841503
gene10441	5573254	LOC5573254	78.60314687	69.14461115	5.451682343	4.776391337	34.04889561	9.642728609	5.588673904	5.147647916	93.27835769	86.78963735	0.113623755	77.78777545	0.249693854	0.323666666	0.726367208	4.138498616	11.61252094	29.59235802	92.30605905	49.40743797	63.60341145	24.7422483	198.2223081	25.24643315	61.1046006	10.03662053	10.20860259	10.21287873	36.29701875	85.58077683	146.526098	80.23104155	24.89951921	21.06114377	78.77155281	192.5492873	79.55927231	67.90774687	40.57002884	59.88492577	37.78865919	23.40746717	24.70010838	65.04675776	73.92778329	68.71300557
gene10442	110676990	LOC110676990	0.120138653	0.130927855	0	0	0.074009903	0.039333616	0	0	0.042584064	0.095023237	0	0	0	0	0	0	0	0	0.087195327	0	0	0	0	0.03477922	0.099787008	0	0.031282185	0	0	0	0.031138322	0	0	0	0	0.158776269	0.085921386	0	0	0.021301563	0	0	0	0	0	0
gene10443	5573255	LOC5573255	38.84956019	34.44073617	0.93020686	0.921966027	8.468522813	6.408629519	12.50714284	11.86768887	19.43762363	19.38222677	0.355094361	23.35172712	0.390168762	0.568977561	0.945844247	191.3888924	641.8333405	132.0737029	25.7564987	37.66278743	240.1701778	1.165995449	81.49094863	1.384203082	0.537806566	0.837447542	1.01158046	0.757807174	21.09025896	19.9465924	26.6061441	3.391640481	37.63598584	18.43084106	35.60503473	50.31703224	40.10960717	1.175754781	4.557003458	8.133544348	0.601654859	0.602432199	0.572399892	1.331909191	29.31450303	13.0855427
gene10444	5573256	LOC5573256	6.965267446	5.369096795	0	0.099831317	49.71124333	1.557374584	1.009703432	0.149921812	43.59702473	42.86390036	0	56.40956654	0	0	0.430150864	11.10680454	35.08076331	4.51273126	0.246600747	1.660636098	305.0399829	0.279090097	401.7227554	0	0.564423614	0.519346679	0.35388182	0.810906824	646.3824934	409.0912574	718.5108191	0.743349206	1.172334682	0.368276553	500.5742638	196.8599257	65.77142091	0.334193457	120.6733227	271.3984955	0	0	5.299288213	40.31859722	842.9092602	694.3827539
gene10445	5573257	LOC5573257	15.15061985	13.72327674	0.358068751	0.467050031	3.978148493	0.032526825	0.147618388	0.087674125	9.930566216	9.075897981	0	5.282960604	0	5.464416334	1.593161354	0.091482368	0.152718574	0.021992006	0	0.034683511	3.25889823	0.612043531	4.117193544	0.488929852	0.385086756	0.531498478	1.500385561	1.95614717	4.4629487	5.366816274	4.480456334	14.23674819	4.296302236	2.735170524	9.269090762	16.20237027	14.87364668	0.146576999	2.051888927	7.803563859	0.08572124	0.200274649	1.685431071	3.016469471	7.589136549	7.641407029
gene10446	5571858	LOC5571858	1.442985574	1.387565913	0.092705391	0.016626647	0.052290181	0.203795976	0.952926429	0.97379447	0.340984844	0.302115248	0.571533585	0.068911005	0.566419415	0.383073105	0.286562042	1.302682737	0.260960254	0.26305429	0.698202152	0.869234566	0.085672206	0.069722598	0.328314883	0.147435271	0.047001644	0.043247921	0.294690496	0.135054428	0.13537515	0.220447868	0.176001147	0.758292653	0.1301662	0.024534202	0.220748487	0.478635182	0.256314201	0.013914763	0.076459132	0.050167276	0.032550558	0.032592613	0.247742514	0.598986845	1.125270457	0.094618651
gene10447	5571859	LOC5571859	7.159075411	14.44815769	1.737546145	4.129066785	7.023744489	0.694487241	1.050610668	1.988945956	5.545101886	14.36583282	0.78765168	2.475520504	0.923148666	1.234030032	1.007050597	2.929889623	4.075908969	1.173890138	0.769774671	2.499306048	7.493385648	0.653393664	32.30585421	0.460554997	0.220234026	0.40529066	0.207123203	0.316409997	13.53221952	13.15283511	10.99576878	37.4163857	17.93151245	26.0382327	17.4116217	30.34686975	32.67991931	0.130399878	1.688949349	35.5421482	0.076260528	0.076359057	0.145104846	0.147718554	12.34569824	24.60600457
gene10448	5571861	LOC5571861	4.365420325	4.300014065	0.220052288	0.098665559	2.275529525	0	0	0	2.618603478	1.593606263	0	0.136310162	0	0.14207661	0	0	0.430162721	0.148667827	0	0.117231742	1.016789022	0.275831083	0.55665156	0.09721198	0	0	0	0	0.089260095	1.831449062	0.957387697	0	0	0	2.074106226	2.396510352	1.841229012	0	0	0.059540355	0	0	0	0.093539403	0.814336628	0.070185544
gene10449	5571857	LOC5571857	2.079476503	3.865915789	0.507668967	1.437632732	1.130325254	0.106795989	0.363508854	0.863586743	2.774913283	5.369639665	0.242245025	0.695150198	0.177448498	0.759060494	0.550616763	0.826006306	0.501424017	0.342982312	0.384713695	0.256223435	0.740769728	0.234445755	5.001684321	0.094430199	0.090311659	0.186972838	1.040457253	1.289397249	3.489910952	1.60960853	2.98019988	7.426377638	3.170129184	3.270436299	4.056018697	5.712057128	4.97681001	0.020052469	0.912959145	9.485197569	0.023454192	0.023484495	1.561962582	1.680960218	8.404734961	7.260865525
gene1045	5578623	LOC5578623	34.38886684	29.35952571	8.687226042	8.908640193	80.61554756	6.188140672	151.9266399	147.2221001	121.6613449	113.3669013	194.6400382	61.59137889	61.57775078	64.41906755	32.45860112	142.6787862	104.2457409	89.11168083	130.3682478	126.424364	12.51916209	71.48099576	63.96827233	50.27053338	40.11951156	15.5820525	13.97829518	13.78339715	41.7972804	756.5287251	169.6556727	8.399460472	40.39699924	41.45684567	14.08073076	15.57742778	155.6707145	43.57168538	60.98207207	30.88276679	35.5232614	24.22936237	14.61738656	32.28413513	40.26506043	25.59547391
gene10450	110676996	LOC110676996	3.023695549	5.95678419	4.572557097	13.12135851	11.31954253	4.11215598	1.152002323	1.642084793	8.079511988	21.43224659	0	5.664889952	0.20244786	0.590453674	5.300344245	5.140232824	2.502787927	1.338666334	0.67525087	0.324800884	9.155587028	6.113714835	7.518479787	4.309349889	2.83346188	6.399420324	2.543655684	4.857242438	3.091287126	14.25606106	2.411388263	0.381649693	5.992239314	3.025283562	3.175694224	5.6560777	16.5237354	0.68632524	0.897912911	1.072251744	1.873093142	0.669826137	3.309457443	1.554955013	0.676857445	2.236235292
gene10451	5571848	LOC5571848	13.24250811	11.81310054	3.499143401	4.706766853	5.065780448	1.048940681	62.52082288	60.03422088	9.009275449	9.164850064	65.85927448	11.53123221	102.7139244	90.0976757	67.78162986	45.62925559	41.75256384	38.67551872	63.48087685	57.86324458	13.58144526	58.07203474	11.59552934	51.75366271	45.77090593	38.19775534	27.91879053	27.08098899	15.72653188	7.377734707	5.425216539	5.140202038	11.44750647	9.538188643	9.095876063	11.91225125	10.18370507	53.36128539	14.67702617	12.04299159	50.68029577	48.90047394	18.8772979	16.83747145	11.75778924	9.330175256
gene10452	5571854	LOC5571854	107.2230567	97.45957509	73.91478829	70.29186905	89.44878875	32.31300351	244.4133181	219.9520048	108.7383608	99.96155922	233.7349281	189.883093	181.507387	125.2729608	126.9643927	380.9044323	240.098338	130.5812266	219.1045867	252.7002248	146.4380865	214.2547189	158.4217935	192.1006565	166.5966699	195.5250638	200.0824531	212.8905865	211.8698414	327.5511944	72.96919827	51.36951828	635.1976758	272.4190639	65.86866647	142.8189232	243.3623282	174.6914012	190.1535541	214.187074	172.866279	179.2456668	226.3747221	202.5801204	229.6903492	221.7768335
gene10453	110676006	LOC110676006	0	0.797993154	0	0.430291464	0	0	0	0	0	0	0	0	0	0.413074587	0.61800996	0	0	0	0.177149148	0	0	0.601465001	0.202301609	0.141317415	0	0	0.381324044	0.145631607	0	0	0	0.133498864	0	0	0	0	0	0	0	0.086554034	0	0	0	0.135978576	0	0
gene10454	110676997	LOC110676997	0	0	0	0	0	0	0	0	0	0.232524334	0	0	0	0	0	0	0	0	0	0	0	0	0	0	0	0	0	0	0	0	0	0	0	0	0	0	0	0	0	0	0	0	0	0	0	0
gene10455	23687791	LOC23687791	13.37338245	12.33965513	8.296244143	9.744864622	11.97329202	5.137404773	106.332282	90.32392002	17.5707032	17.48834652	105.5140676	30.6896105	151.0119528	115.4280351	104.7453724	84.55982408	71.44910656	62.44400728	93.56830261	103.46025	18.53719872	60.34450212	16.84828009	42.12183037	35.4465878	33.52420869	40.76513098	35.53476896	26.25816654	28.98993021	24.95664516	31.50151772	33.55132868	28.83626166	12.17289781	24.03715193	21.16930516	37.53252498	22.64724651	25.54583289	27.18081689	32.45371821	23.71237308	19.07317986	17.81551876	20.19966863
gene10456	5571860	LOC5571860	11.53060211	11.33130102	4.804428583	5.209192231	4.516537742	2.269448509	42.05658037	40.64384759	6.520476147	5.904334709	52.66578354	5.19460621	10.15225257	10.26472071	14.34470653	48.54664334	42.28015548	28.94737393	41.21505941	42.06944783	13.31980764	6.460235967	11.21431218	5.981424862	6.790843016	10.45944806	11.38476439	13.60062972	12.1890246	15.19823775	5.113403178	5.541131101	10.54801502	6.761948594	6.153453218	10.35895723	9.597101343	3.015627689	5.557751725	4.443471844	6.440977681	6.487688128	12.29205594	10.43407796	7.758332277	7.912599345
gene10457	110676998	LOC110676998	0	0	0	0	0	0	0	0	0	0	0	0	0	0	0	0	0	0	0	0	0	0	0	0	0	0	0	0	0	0	0	0	0	0	0	0	0	0	0	0	0	0	0	0	0	0
gene10458	5571855	LOC5571855	0.460220765	1.421062493	0	1.442373713	0	0	1.823538109	15.02722602	0.652515072	1.456039864	1.822829202	0.498173316	3.204606282	1.427931938	1.553716602	1.412608439	2.358176237	1.22250809	2.226821491	1.928013007	0	1.008081011	0.254299597	0.355281029	0.764517534	0.312649051	0.319557686	0.274595388	0.407774053	0.398416936	0.795220184	0	0.49402555	0.199533736	0.099740062	0	0	0.754447403	0.473777521	0.326403575	0.970675953	1.325359184	0.58766759	0.512788268	0.372019934	0.192380551
gene10459	5571846	LOC5571846	3014.97335	3591.353939	902.2634986	1287.093973	4768.468164	2528.722091	1632.236434	2166.354573	3893.133266	4600.519552	1512.978076	1679.954587	1459.61292	1441.327879	2397.856573	2249.616776	1231.558943	1222.893762	1043.04153	1184.51789	1378.284754	2911.133567	1665.563595	2891.520871	2798.771905	3633.653218	3744.588497	3556.261441	3209.793826	2904.593336	2403.615842	4802.826647	2677.71825	1612.590187	2287.246957	2029.696071	2414.81402	3817.06455	4393.092366	5406.304093	2739.247407	3441.327467	3206.658179	2902.12762	3186.225842	4217.473786
gene1046	5578620	LOC5578620	36.54460368	36.31466466	20.45497495	20.16493652	14.20734195	5.064211672	135.7251582	124.7586581	28.77186639	28.00929739	153.3273988	32.61013449	137.9677708	145.4805023	108.6151143	104.0010249	86.25509186	73.40028631	121.0632595	100.4106909	30.34488135	121.1599577	31.8199933	112.4298945	112.4647204	74.99402264	83.87180359	76.55552077	41.31920593	31.52236184	29.77905163	61.22199091	42.15119882	28.56205306	27.4747181	38.4539617	43.45229936	113.1459061	33.51469831	31.37907848	129.1538389	111.603067	59.73060416	61.27230586	47.20906741	34.63016584
gene10460	110677000	LOC110677000	0.735639704	0.286323125	0.482068035	0.308780585	1.424284925	8.464149776	0.31230362	0.092742331	1.713520476	0.7480949	0.124872884	0.767865482	0.182942917	1.067132222	3.814004325	1.548331482	0.538489413	0.046526609	0	0.073376944	1.591055246	3.10763578	0.609727639	2.00792798	2.618663049	1.713441445	1.532390578	1.630299882	2.067157052	1.91054819	0.163429636	0.862198643	2.320677399	0.501198694	0.409961475	0.666670432	2.505326779	2.067336272	1.257674696	1.416150527	1.9948842	1.876403317	1.955396271	2.107713107	1.68202448	2.635805285
gene10461	5571847	LOC5571847	17.66759171	17.92284089	7.143658226	5.743355578	4.341980255	2.215302885	47.66264155	49.67721167	11.99185453	12.22735358	56.05627615	12.43605471	80.40656424	98.6077517	84.23442706	52.95997455	45.31262028	23.50727207	45.63058908	52.8867702	17.64246762	36.97562382	16.51300404	31.44954843	26.12300944	24.13249415	20.45691344	20.6345191	15.08797918	8.298340625	8.914829338	5.808271428	9.122384525	10.0231617	14.05309613	20.8159557	19.71512054	22.73885645	12.80659627	7.698217647	27.89368142	24.95271508	16.71443153	15.70661629	9.480562187	9.66383631
gene10462	5575840	LOC5575840	16.15526305	22.03043921	2.248970484	2.902161636	1.57276429	1.91838547	21.43413266	38.22768184	7.862613802	11.00691068	17.20694813	17.56680525	32.53094432	28.89926214	24.72693992	18.07492119	11.19456649	7.893518101	22.26594625	26.73870204	19.47397169	39.29465234	20.70960337	55.68571804	69.29436233	42.00926889	47.10053245	42.85199452	16.3093004	5.239219608	5.619128089	3.731326808	9.396215429	9.01847784	8.217852616	14.55846041	10.99526202	29.63966108	6.543668055	2.671516955	63.22052246	42.1853984	26.36275522	26.27801278	11.93590371	2.956707661
gene10463	110677350	Trnak-cuu	0	1.180592611	0	0	1.334712835	4.256112734	0	0	0	1.713672488	0	0	0	0	0	0	0	0	0	0	0	0	0	0	0	0	0	0	0	1.1253914	0	0	0	0	0	0	0	0	0	0	0	0	0	0	0	0
gene10464	110677002	LOC110677002	0	0	0	0	0	0.10254001	0.155121105	0	0	0	0.186072961	0	0	0	0.264336933	0	0	0	0.340968261	0.109338911	0	0	0	0.090667015	0	0.319149675	0.081550489	0	0.249751514	0	0	0	0.072042481	0.067894153	0	0	0.223991097	0.154026787	0	0	0.180156059	0	0.257094181	0.174483401	0	0
gene10465	110677001	LOC110677001	0.273637606	0	0	0	0	0.895894549	0	0	0	0	0	0	0	0	0	0	0	0	0	0	0	0	0	0	0	0	0	0	0	0	0	0	0	0	0	0	0	0	0	0	0	0	0	0	0	0
gene10466	110677569	Trnap-ugg	0	1.196989731	0	0	0	0	0	0	0	1.737473495	0	0	0	0	0	0	0	0	0	0	0	0	0	0	0	0	0	0	0	4.564087344	0	0	0	0	0	0	0	0	0	0	0	0	0	0	0	0
gene10467	110677352	Trnap-ugg	0	0	0	0	0	0	0	0	0	0	0	0	0	0	0	0	0	0	0	0	0	0	0	0	0	0	0	0	0	0	0	0	0	0	0	0	0	0	0	0	0	0	0	0	0	0
gene10468	5575841	LOC5575841	195.8886057	196.6486779	2.599411683	1.58707289	30.15567845	2.70795362	5.434205193	6.107433836	41.16392839	39.618846	4.512815413	78.79658382	5.142218859	3.356616762	2.35068036	12.97858501	19.11465008	8.182997722	6.799351075	9.19287027	64.74027004	0.207977226	88.42026854	0.293192162	0.420607032	6.407261821	35.20552874	44.51571237	86.1020789	31.65148299	26.77490234	199.8345492	162.4158141	242.2013392	70.29231398	99.58434052	103.3371094	0.373560163	41.90004711	216.9855142	1.019506406	1.118044907	44.80170202	53.08475909	136.2696313	250.417677
gene10469	5575842	LOC5575842	5.228732954	5.148723071	0.226108434	0.249553163	0.196208834	0.086898313	0.946501657	0.749533586	1.072505264	1.249091534	0.59921801	0.280123215	0.947180121	0.561487524	0.403225831	0.611008265	0.598401895	0.387773795	0.732022255	0.908068925	0.776882097	0.196215466	0.901954882	0.122938325	0.161667568	0.432745322	1.686298241	1.742007213	1.086489639	0.97883934	0.990615618	0.667785557	0.14652708	0.03452245	0.862829363	2.651886099	1.822300452	0.117478058	0.420100889	0.40472254	0.122139701	0.214020635	1.452509495	2.957345776	2.175545604	0.388323106
gene1047	5578624	LOC5578624	20.69610433	18.74533065	18.46099055	18.99534377	8.911909723	0.679860459	5.210982935	5.497570533	16.34014821	14.28910369	2.960880905	34.84051939	2.168894361	1.230004153	6.192540939	2.868182429	1.808829536	1.348355385	69.72962593	55.09532719	7.265702908	16.26087611	22.60395113	16.87200063	18.89575812	27.93153262	22.06038865	20.69103287	26.82560795	14.27350904	20.84663622	16.31712504	27.16269531	31.45059194	20.88142214	26.8947544	20.23043151	20.22031299	19.5332407	16.37200811	24.20792837	32.01329223	14.77307042	16.54308812	27.86421165	21.58495746
gene10470	5575850	LOC5575850	75.6692089	82.26733545	16.36389977	18.06336948	13.18837957	5.140703811	78.42589008	78.92853921	36.58259685	39.31108417	80.72753039	30.66697585	45.59908083	52.27735702	61.64808632	79.52084762	54.35335107	28.98222247	83.8262463	82.75043521	56.07674925	54.14425145	64.79491113	59.31834931	72.78246819	42.23112432	42.44097302	43.11296124	28.47714002	16.12330512	25.07512332	18.34852427	10.25181836	14.55770917	54.9104837	95.07265954	94.71641864	51.736886	14.46603184	15.02292498	89.74561091	54.60911673	47.09466711	40.65899613	33.24415017	20.20805019
gene10471	5575848	LOC5575848	180.3628052	174.1215258	350.0550184	352.5748794	90.06448068	21.31564436	80.89988675	83.74632445	128.0250389	135.1969194	75.85687154	203.2054391	103.3234984	132.5708061	159.5085954	145.1103303	79.80491428	51.12919048	71.38015559	100.0717429	133.9780374	109.4132639	170.3712056	90.84109567	88.0255913	135.7349371	161.8566652	173.0904206	351.8644644	233.316145	121.2218033	276.1311862	433.508164	410.790237	81.06901216	148.7374058	239.2290079	100.6377418	245.7865175	402.7251578	103.5504271	105.9367789	190.0433951	205.8345782	434.8788571	407.6036449
gene10472	5575847	LOC5575847	11.82404814	12.95520075	8.331561699	8.591993532	5.012683572	1.665038744	15.74279701	17.72765175	8.02172166	6.838159351	23.2651032	6.812440007	4.205187062	2.47446288	4.721516608	15.92205023	16.35185436	8.274368463	16.33303752	14.02596743	16.04058243	9.712402688	14.4369193	12.29325195	15.91078712	21.89536095	17.67823174	20.78551702	14.19407722	7.000223997	5.997456019	4.380994873	4.211357901	3.748368487	10.74610968	15.12267385	14.79109485	13.06813279	6.773323763	4.328258337	20.03874105	19.55203109	15.65505159	13.17461884	8.818008831	7.812598904
gene10473	5575846	LOC5575846	4.501190928	2.960170875	10.47634606	10.12430631	40.73297324	23.88407391	218.1727343	197.1065765	40.60225407	47.32611809	336.2150326	64.51711108	498.780667	528.7776302	610.7272676	439.2065799	279.0762338	211.7855633	200.0704049	292.0657998	36.97160631	353.9234918	36.14984821	298.8052042	193.7239581	220.0872133	140.4020911	158.3625825	167.2583522	103.3570947	16.89628283	75.98037403	301.4055211	89.70356664	11.50426731	38.6467672	159.2571572	112.286132	85.3854378	222.0913667	130.3523672	156.1779504	146.8632636	116.8225443	158.5400735	277.5004171
gene10474	5579227	LOC5579227	143.7444046	153.7966474	62.55898098	70.09233984	94.74248895	63.65553507	198.86997	217.8484038	142.7875419	135.8973054	166.6483832	187.4629973	244.5256971	205.9302336	215.538656	177.4232297	160.4062528	162.9668387	193.5936783	192.6464027	115.3170765	244.5802598	125.2973455	180.4912275	170.3208025	274.145824	267.9170095	243.4831742	107.3103606	235.7943688	185.6036221	26.04776729	215.4746828	200.8888571	145.2999165	214.4567823	215.3985842	253.65595	185.3669273	140.6823452	211.2367116	273.1632401	268.7510107	193.63199	125.0254175	129.6726398
gene10475	5575844	LOC5575844	16.25194406	14.77211988	17.22123238	16.9873877	4.899394074	1.856660168	63.91572834	62.06822035	9.609214083	9.709187262	67.95853181	15.38379676	72.71480989	77.24693459	57.49357197	51.70949854	47.69716479	31.29122989	58.97742075	57.46149438	15.98452807	53.39809962	18.91568693	49.77091851	48.25118534	38.05514491	39.00409753	34.70247742	22.7946944	11.92609793	7.492490162	31.73572119	11.74005785	10.79419058	12.09523783	18.02383499	15.89321468	39.82707057	12.57470692	11.13402033	47.02096769	39.6729205	23.4270093	21.38318109	16.83807443	13.41375562
gene10476	5575843	LOC5575843	68.16582555	61.95483975	41.69141637	39.79529389	40.1812479	3.967576265	144.8446594	133.9941191	63.04202375	63.99384069	127.0537628	204.1445488	186.5257636	178.6995571	154.6981641	186.0088571	155.9671635	144.1478229	141.2434608	156.4716822	153.7900556	244.6088695	205.0934849	217.3004855	217.8391615	184.5970711	170.6716194	156.9454194	83.51456131	128.25214	81.34054135	39.37908123	182.2967002	124.7837149	87.71135391	91.66655847	94.10360245	213.8937445	68.21305275	62.69106273	211.2758613	201.9516368	120.9332401	104.9426728	70.61688675	63.99165996
gene10477	5579229	LOC5579229	30.05989169	29.01041916	12.61340625	11.69608407	15.23825953	7.133194983	76.99742505	71.27039177	18.46472349	20.27742242	73.28538018	29.65730752	105.4406328	65.8437897	66.77964071	93.97584298	81.58825716	56.06155216	72.46620288	84.52560342	47.94863196	40.83857029	37.40620652	37.79607823	38.32463623	47.19936113	42.69723437	45.25424899	37.01220008	74.41045974	13.79898514	12.90217089	48.83517665	24.7161437	17.7333284	32.25822353	45.14466518	28.31787656	22.98768653	18.24062401	39.71783356	35.6648597	41.82074215	38.46721956	31.97926508	29.85607995
gene10478	5575852	LOC5575852	96.76239713	89.15509719	8.646659694	6.61662869	61.07239133	2.937617299	56.55190935	53.17596612	85.80778844	78.69073507	50.79853932	44.13447077	70.89953757	57.68800268	46.32806143	64.71985767	47.68805938	39.33413359	52.0972195	58.65564351	43.06084541	28.32438519	49.14106352	25.41449883	23.96508764	22.72343912	20.5685935	23.25116339	24.22413742	91.47466714	119.9712601	21.16974199	85.34870337	78.1458675	67.08672971	195.8687371	126.452816	22.01991956	18.71134648	34.59427077	24.59160263	22.79942134	25.22516206	25.09145056	41.21376698	40.81613384
gene10479	5579234	LOC5579234	10.15758415	9.415690875	6.911342043	6.723727633	6.736949896	2.064172785	64.53480728	55.74158652	14.29137525	13.99042388	62.38251693	28.05681716	91.29083377	118.1934056	127.9390107	66.08268478	61.95854682	35.82108136	59.82549907	59.0475859	26.78928831	103.1915032	27.83757747	120.1904618	126.6716678	82.52854069	68.28027371	73.05259844	32.7725117	25.65277636	11.78162533	37.78306922	45.88861416	23.8588472	12.24672482	21.8492868	30.11588962	92.36793859	24.41421671	17.6099976	153.8625392	113.2203954	61.93456169	61.16385954	31.08814237	25.3461691
gene1048	5578625	LOC5578625	4705.756103	4632.80868	1299.692603	1336.672966	5982.475781	607.7581831	2629.261471	2524.268645	5338.705065	5099.826658	2118.502522	2470.072814	2436.406154	2487.537361	3411.809454	3603.038907	2167.02891	1849.917468	1923.540101	2003.200814	2266.319969	4212.091396	2524.033238	4928.296026	4594.791384	5310.056433	5759.595442	5169.227991	4622.32929	4190.269169	3739.902865	6292.828263	3897.653428	2739.367446	3014.946824	3170.346661	3867.186435	5051.791848	4876.526813	5417.170241	4368.918587	4511.207773	4822.566031	4367.390289	3912.440047	5307.821347
gene10480	5575855	LOC5575855	1.189192003	1.174489924	5.016633757	3.101010284	2.106186888	4.623455797	7.436045068	7.870895155	3.319455785	2.175107797	8.566526317	2.835994406	5.434126772	4.528291338	6.963067106	9.376254893	6.51235634	3.915734521	7.713979627	9.756237078	4.801078989	13.67541476	3.018552951	12.95285678	12.09983124	8.899221733	6.812225033	7.006741776	4.702010418	7.682594392	2.19608574	4.471710067	2.838026877	3.222419834	1.981255705	3.889824603	4.996643507	8.553263803	2.4675727	2.451171207	7.139784411	5.222629352	3.457320709	2.815676684	2.054745814	2.547656095
gene10481	5579232	LOC5579232	0	0	0	0	0	0	0.326400658	0.193857233	0	0	0.130509507	0	0	0.185883564	0	0.303416521	0.225118491	0	0	0	0	0	0	0	0.121638515	0.111924018	0.114397213	0	0.058390979	0	0	0.060074489	0	0	0	0	0	0.378114368	0.212007215	0.350543839	0.189539187	0.379568144	0.601076672	0.305951797	0.47944069	0.550956521
gene10482	110677003	LOC110677003	0	0.617248062	0.185576773	0.33283064	0.348913292	0.649022264	0.420785092	0.37487164	0.100379445	0.391981487	0	0	0.246489785	0.239635034	1.434092942	0.260769794	0.072553856	0.250752182	0.102768709	0.098865086	0	0.930466895	0	0.409909065	0.862468254	1.082165975	0.737385797	0.422422926	0.677481726	0.220645225	0	0.46467644	0.325706831	0.184171246	0.276182641	0.149707401	0.337557458	0.278544413	0.273312793	0.251060941	0.651593982	0.489326882	0.387444229	0.236653852	0.137350959	0.118379199
gene10483	5579235	LOC5579235	12.01310868	11.71039724	4.193255923	4.115031645	4.332467672	7.214002786	152.7854073	147.0888052	9.949920901	10.0030726	151.3153132	17.17773373	146.0452681	142.6478985	90.30965393	95.55535866	74.26848041	51.67503591	112.1638086	70.85370123	17.33450643	42.86746664	12.75889993	44.17906032	39.49444733	21.2997387	20.93730982	21.62929528	12.01873556	6.91406972	6.900067867	40.43058953	11.59485238	8.048178026	11.85315459	16.56275259	13.4990258	36.62060337	8.261484215	12.54465281	38.80489309	27.58967839	15.79133951	15.5040489	12.01895592	11.51961765
gene10484	5579236	LOC5579236	4.378807763	2.672349166	0.918224829	0.61756117	0.215800746	0	0.173502011	0	0.248336301	0.415608278	0	0.568789246	0	0	0	0	0	0	0	0	0.176783916	0	9.145914589	0	0	1.070900903	0.638496074	1.045064027	0.74492146	0	0.090794242	0.095799849	0.322316305	0.227817588	0.227756375	0.277779347	0.250532678	0	0.405701515	0.434783056	0	0.201763798	2.39631896	1.8540069	0.594655119	0.658951321
gene10485	5579237	LOC5579237	2.268302347	1.573097325	0.810779355	2.42354514	1.714940676	0.607619745	0.204266383	0.272967159	3.216068418	1.997981255	0.122512184	9.207600357	0.26922662	0.174493046	0	0.284823853	0	0.091294064	0.448993408	0.287959063	5.099190315	0	12.47676049	0	0.114184786	5.410876907	4.778731049	3.260477136	4.987975159	2.302870668	1.175826872	40.54675535	10.38792464	2.369213811	1.876985721	4.687481207	3.883583147	0.152119023	2.985238493	11.70002906	1.660630165	3.08801202	3.836859697	3.561326779	7.250993485	10.94729776
gene10486	5568773	LOC5568773	0.338617384	0.753430824	0	0	0.1216839	0.221727907	0.58699708	0.572752145	0.380080813	0.468699362	0.368826155	1.970162143	0.442098449	0.668583881	0.595406563	0.857469704	0.289179863	0.324814668	0.860176844	0.728991101	10.65188542	0.533109389	9.963417391	0.947595671	0.765639039	6.182279389	5.525354788	6.381080775	4.410420141	0.864774444	0.351060272	0.416716525	1.207306022	0.379262429	1.137481572	1.342558877	0.659251823	1.06856942	2.908564999	0.890587738	7.190653473	8.061336643	6.331412442	11.52321999	3.339404913	1.55702967
gene10487	5568759	LOC5568759	0.548150619	0.367617214	0	0.024778181	0.077926449	0	0.083536292	0.074421332	0.687509548	0.616986056	0	0.308087857	0.036700758	0	0.213527302	0	0.043211227	0.018667701	0.061206424	0.088322288	0.085116436	0.034635148	0.244638789	0.048826278	0.186786949	0.665994157	1.690797522	1.257921643	0.381074691	0.087607115	0.218574249	0.207562083	0.135787881	0.219375401	0.328974684	1.872400161	1.527908702	0.124420465	0.065111254	0.089715299	1.479527431	0.898577745	1.522962595	2.607482546	1.595153242	0.088129542
gene10488	5573809	LOC5573809	0	0.045817789	0	0	0	0.110117395	0.83292034	0.890444704	0.059608634	0.033253081	1.998231693	18.49948468	1.024616496	1.067274053	1.135482415	0.619414907	1.507970751	173.5487043	1.098494238	0.821930998	42.5186465	0.345338757	33.10389961	0.194734046	0.419041774	6.683309784	78.29367173	148.0509038	48.23262499	0.043675477	0.087174057	1.471681256	20.92755562	3.025819675	0.87470072	0.044450603	0.080181112	0.124056662	57.71465319	1.192706311	0.822243363	5.811569672	406.2242958	389.8382164	2.28377915	2.671304346
gene10489	5563940	LOC5563940	57.62856874	54.01141815	36.10750776	34.38933073	19.5142923	21.42396819	614.2409225	577.7328322	33.42102231	32.17144153	612.0435711	220.2249273	298.8880434	127.5439158	156.9623265	683.8297983	512.3176124	367.8241253	711.3690135	748.4163669	60.41696309	47.21457843	143.4178592	33.79658808	29.97557313	10.04001064	12.50785892	13.53203145	219.1613571	64.50233453	40.0492251	217.996678	145.5258119	43.52312036	21.36894477	40.60684798	43.11187994	13.20162357	94.87397636	117.7115335	5.218342637	4.025884971	5.778474751	16.65344391	281.1636761	179.2590273
gene1049	110674433	LOC110674433	0	0	0	0	0	0	0	0	0	0	0	0	0	0	0	0	0	0	0.429935011	0	0	0	0	0	0	0	0	0	0	0	0	0	0	0	0	0	0	0	0	0	0	0	0	0	0	0.247620908
gene10490	5563941	LOC5563941	4.692090079	3.835101832	1.024915971	0.746760463	0.060218811	0	0.290492551	1.035183244	0	0	0.348455545	0.396799049	0.68066524	0.082717037	0.082503184	0.090012318	0.150264506	0.129831669	0.212841745	0.546018791	0.19732494	0	18.71577454	0	0.054128387	0	0.101812106	0.174973946	0	0	0	0	0	0	0	0.051675886	0	0	0	0	0	0	0.053495081	0	0	0
gene10491	5573813	LOC5573813	56.7272655	56.95934553	10.44203213	10.48751837	21.14716864	5.902691754	46.63188677	51.42741091	31.88783931	34.49740121	56.69387101	35.33517233	101.603884	85.44865189	58.40674441	59.69811754	42.97080414	32.45143933	68.79628465	75.52882732	47.78966939	42.70713148	49.35739974	45.23328835	44.4201168	48.57386398	56.71256668	56.88234766	29.81873002	18.63471931	62.58781144	4.930465815	4.607898477	6.869152775	130.0644281	109.6048218	57.1329892	29.24159084	15.46664036	6.49020718	36.34962232	34.19391088	34.83130313	32.71940456	13.11630489	10.54334759
gene10492	5573814	LOC5573814	8.395153344	7.976130278	3.350200618	3.731632808	3.580427352	1.656200838	39.92771847	35.47607143	7.477466011	7.29987163	42.7790538	7.995224063	54.24142326	52.86961176	33.92893606	36.81880504	25.3413411	19.94177326	35.30879676	29.8343813	7.712927679	33.37424716	9.589880954	33.83770741	36.62316748	23.44349285	20.99085716	18.33441981	11.81567984	7.18389522	4.491302945	6.681574989	10.7696033	7.209624386	7.487597392	10.63992249	10.57130264	36.99944575	9.286478685	8.05332427	39.0660966	31.33665005	14.75470413	15.05045489	11.01457482	8.998269147
gene10493	5573821	LOC5573821	79.17300981	76.18520254	57.47347095	57.90065828	60.30285232	4.385310278	72.42913907	66.30726965	103.864137	106.5220409	78.0513472	60.25462607	59.48960901	39.28138057	35.23086941	102.6406699	56.78626987	49.91746515	68.11651901	72.38312043	102.4114149	58.77889988	97.55819063	52.74516784	52.01951531	40.76007858	40.70523581	35.30637277	28.8730521	68.14362426	61.44284434	80.33534188	54.23453257	51.54914729	90.067474	124.8353919	142.6410127	49.90056909	24.15406565	45.57883237	53.19410686	44.86125583	36.24868879	31.99503335	42.84931642	45.17587811
gene10494	5573820	LOC5573820	5.049561498	5.316499843	2.243390206	3.369685098	1.107204965	4.147099746	27.55330231	28.70094092	5.035865101	4.907798509	44.64442112	5.211208289	13.33439044	11.29785819	6.212204014	41.4537896	26.09327961	12.99660905	21.86526626	31.97039004	8.89745415	4.639872866	8.72524211	6.491424651	6.018736914	6.453800519	5.214730113	6.638531717	7.234414806	5.957023092	2.706287478	3.978959646	3.898012819	4.601224927	8.179818455	11.94451191	13.09887331	2.735892462	3.568329232	3.277812523	4.283093316	3.499914057	6.931897208	4.720399146	4.151001644	4.472049686
gene10495	5573819	LOC5573819	11.71342349	37.06733506	2.83226903	11.18996383	5.556634185	0.041016004	5.336166006	19.8448386	9.680394885	31.83189065	5.50775965	1.373034713	4.361648947	2.968247647	2.220430241	3.403071632	3.337994572	1.885755714	5.728266785	4.154878634	1.770219619	2.418246611	4.361061847	1.704539882	1.838307222	1.436173538	2.511755052	2.391934267	2.630715951	5.270843047	5.227698754	10.79199529	4.524267816	2.770081424	6.516087346	11.49038394	15.70924228	1.601878581	2.224690366	7.685586908	2.305997554	2.814065608	3.462201633	4.327188339	9.539445648	7.410092461
gene10496	5573818	LOC5573818	24.99634172	24.84719006	9.716683831	9.036120734	2.324535155	0.127600751	1.228389573	0.98491981	16.1630132	15.50414857	0.231549126	15.01500401	0.231291238	0.20986854	0.224277808	0.55463235	0.989432076	1.647035709	2.725811083	2.325411347	35.83224645	21.52177589	38.13222178	25.94998022	24.28846478	4.928267245	9.742214294	9.618732784	8.786900556	20.97087713	16.37356399	4.912542873	1.662593281	2.02001834	29.58954041	27.41163806	25.16211818	8.468367884	3.939230837	3.153638124	6.817296563	3.867105555	8.667137824	13.56057317	14.55506324	4.554277696
gene10497	5573817	LOC5573817	1.734419459	1.620155291	0.703592772	0.728012711	0.915829068	0.162243462	0	0.07288627	1.75650924	1.992423914	0	2.682071483	0	0	0.278830603	0.076052183	0	0	0.059943941	0	6.168697051	13.36477218	8.693792788	19.46239679	26.84558852	45.48966146	50.49487022	48.83548726	18.74853535	1.029600905	1.198768474	1.264858166	3.951614736	1.897845424	1.396152527	2.270392865	2.12645334	14.17569243	14.5391559	4.80327433	19.09842377	28.63707857	33.71804723	29.5860979	8.412118633	6.145394932
gene10498	110677005	LOC110677005	0	0	0	0	0	0	0	0	0	0	0	0	0	0	0	0	0	0	0	0	0	0	0	0	0	0	0	0	0	0	0	0	0	0	0	0	0	0	0	0	0	0	0	0	0	0
gene10499	5573815	LOC5573815	1.297380985	1.97088242	1.494255132	1.524791227	0.16953474	0.077229985	0.389441501	0.451032487	0.585284772	0.637462311	0.140144438	5.840905673	0.444851873	0.365945272	27.64039177	0.651632796	0.241737977	0.052216664	0.256806819	0.274502363	5.356908604	55.44780709	6.15865837	55.24467657	52.22564611	22.19450773	21.25177761	20.57217499	7.607808992	0.571787229	0.631768141	1.956788717	2.676835715	3.306781072	0.996879974	1.454837394	1.649542524	33.58438648	4.340693587	1.840289805	43.71415343	29.86728604	16.69567777	13.11965109	4.099617135	2.61303764
gene105	5572022	LOC5572022	0.21006857	0.228934042	0	0.022444568	0.047058216	0.025009758	0	0.067412319	0.067691282	0.037762042	0	0.093024032	0.033244276	0	0.016118106	0.070340464	0.039141587	0.050728723	0.027720997	0.026668027	0.077100158	0.047059807	0.189941718	0.011056953	0.031724124	0.048650865	0.188958449	0.262073591	0.233507513	0.039678132	0.049497223	0.229794712	0.043928342	0.016559549	0.012416325	0.070669051	0.072842633	0.018783754	0.095840982	0.081265899	0.043940502	0.054996592	0.114960812	0.148949245	0.222295611	0.023948847
gene1050	5578628	LOC5578628	2.691551489	2.848859007	0.558320716	0.534808881	0.56065129	0.963635057	39.35989131	39.40561218	1.757082701	1.876165062	37.75700129	1.744963653	34.8374895	30.75544613	16.99678715	24.55266695	19.18909133	14.60803374	35.09270834	27.08079065	2.853432658	5.248827777	2.680248639	4.428453187	2.047958936	2.357968293	4.880648983	4.459664877	1.86324985	0.543130864	1.023836251	1.090872695	0.570130507	0.486929414	0.843504436	1.832330243	1.449488585	1.885545836	1.644561356	0.74160107	1.726458804	1.215658993	3.825461525	4.487692561	1.718661043	0.671832389
gene10500	5564830	LOC5564830	1.264878665	1.005136328	0.621660545	0.278735956	1.428556356	0.0345103	0.313240218	0.093020465	1.345037732	1.500676874	0	2.781163344	0	0.089194379	0.08896378	0	0	0	0	0.036798501	2.393740232	0.086582099	2.446224851	0.671316586	1.838561494	3.893657941	3.238649531	2.924472907	2.773814719	1.77940093	1.63919762	6.975927307	5.867585218	4.592866348	1.610497888	1.615951962	3.819517187	2.332728241	1.729402409	3.0090001	3.425726591	4.340812632	2.249681168	2.525096333	3.374137745	3.106359327
gene10501	5564833	LOC5564833	0.403382309	0.5395196	0.865107023	1.034375584	0.090363123	0	0.036325601	0	0.285963886	0.246541567	0	0.803828577	0	0.155154378	1.052322084	0	0	0	0	0.102418085	0.925318087	16.29603389	1.519724582	13.39740212	9.78748673	9.267402113	9.300310427	9.802327423	3.041258876	0.190478952	0.247121171	0.220630629	0.877271298	0.842655689	0.238423379	0.581578368	0.576986109	6.221960792	2.293394072	0.871279842	9.260305467	10.30721564	7.224626639	5.230051948	2.205449406	1.042384701
gene10502	5564852	LOC5564852	130.6448788	114.5158114	0.608070847	0.620497178	10.68364313	0.817125427	9.698913344	8.725340298	44.25523195	38.59489981	9.276921008	7.377460028	8.605774705	8.58305982	4.185914113	6.92401043	5.640031134	3.074022383	8.662281541	8.132178313	22.41296747	2.523159673	27.79361353	2.538052775	3.596739907	2.380225121	3.815863348	4.314678869	5.59646171	24.13250795	28.3132009	7.262899958	3.886183931	1.803459889	81.79960297	99.9516177	76.2951832	1.44772092	3.705730001	6.524384627	1.822152977	1.492778621	4.062466006	6.185635998	13.28428017	10.05832824
gene10503	5564839	LOC5564839	2.408566544	2.44987949	0	0	0.49458902	0.315427644	1.749640076	1.417027486	1.935132261	1.397034526	1.717160626	9.516248299	2.934980145	3.532731291	2.168367941	2.957155939	2.303750647	1.279599839	2.214274426	1.793824171	28.36170393	0.39568459	29.4123947	1.115618499	1.422614917	7.772185617	16.80767991	19.64030735	17.24341927	0.91745106	0.665885896	1.3173695	6.352903464	4.455510681	1.04397973	1.867466837	2.679555088	1.895233151	18.53438103	1.537410544	1.847285477	2.034639392	16.78376934	17.80173539	5.840901806	5.168363713
gene10504	5564842	LOC5564842	17.75152922	15.69019739	5.174090325	5.061651651	2.840196224	7.321345958	109.4436391	97.74546276	10.54891773	10.02269577	85.1589913	20.97858356	116.0380672	112.3672472	61.67715669	73.95122297	58.15436578	31.53397985	96.75924186	94.45248258	16.44007105	22.85839968	16.7954475	23.28903112	20.36240208	14.93831055	17.29556472	18.99245623	18.63945234	15.60186534	19.01919883	7.625443924	12.96752085	16.01515096	15.13132814	23.0884142	17.79626014	11.24188524	8.771303574	5.462830157	16.69030006	11.98929156	14.17151829	22.02468426	17.17919093	10.22476826
gene10505	110677006	LOC110677006	57.8587315	51.89799258	3.995029279	3.920502877	51.16172703	0.527242087	0.569717512	0.304532089	38.40751168	42.62433159	0	12.51357024	0	0	0.194167493	2.647998728	0	0.050925489	0.166971124	0	9.520103174	0.094484684	34.32212311	0.066599044	0.191083049	25.55286381	92.01030265	78.0348169	7.827363824	283.0862727	4.829791475	0.440400616	1.111288018	5.336233503	8.824855567	80.38873691	12.23018541	0.113139676	3.064005368	0.734230005	3.903818018	4.637632598	38.90255653	9.356117193	1.283157628	1.057836521
gene10506	5564848	LOC5564848	13.10123817	13.93354934	0.250586191	0.18563189	1.270032648	0.457242428	7.411178613	7.08670148	2.852304135	3.110028243	4.820332234	6.235964215	1.635245829	0.759713337	1.473401229	4.225441047	2.86243379	2.119887886	3.776947208	6.605274783	12.26677448	5.68119827	16.97725818	13.57288932	17.85105625	38.77208934	43.46444736	55.37362873	30.61742311	2.297156544	3.050927062	3.473749058	3.044217026	1.607463469	5.080525766	9.483538156	8.101478339	11.0056373	17.25903203	10.65376167	31.75125075	25.5391546	44.00995821	54.82470944	27.24743137	15.60261609
gene10507	110675223	LOC110675223	6.20944976	5.736476056	0.046771041	0.125825302	0.329763212	0.07010294	0.318152266	0.188958313	1.264935016	1.284287719	0.127211433	2.723373689	0	0.090593073	0.210837333	0.230026965	0.237715374	0.094795866	0.129504341	0.224253318	1.440757007	0.938024839	3.224044952	3.388556941	4.920431629	3.945624678	11.91259068	11.28513521	3.395951886	0.630239498	2.145874393	1.09305207	0.985057391	0.572473935	1.76336468	3.867413041	1.701496752	1.73749305	1.184791224	0.759300735	13.014568	5.714076394	8.983600807	28.45020352	14.29667906	1.014396483
gene10508	5564845	LOC5564845	7.647419343	7.055662545	7.460135278	7.711201305	5.674729623	2.50377914	57.50390495	49.38885801	8.871336778	7.251565203	55.76054561	22.71766124	68.22715356	75.44830029	58.67698961	65.85805627	41.45643591	27.93207083	44.84482013	58.61406721	15.17417946	42.18715175	17.14272709	28.07588808	25.02278024	23.73281156	16.92575912	18.71830257	12.70485039	16.11473916	11.4421698	4.56302051	14.19276462	13.03642338	10.96121355	18.74369562	17.15377974	17.65087733	6.038711009	5.238896939	23.79445793	23.4247769	10.41513953	10.6995714	7.713199671	7.192707114
gene10509	5564847	LOC5564847	0	0	0	0	0	0	0	0	0	0.04796706	0	0	0	0	0	0.111687063	0	0	0	0	0	0	0	0	0	0	0	0	0.064480836	0	0	0	0	0	0.078858898	0	0.057830012	0.059649944	0.046823679	0	0	0	0	0	0	0
gene1051	5578627	LOC5578627	0.10436327	0.028433936	0.034194862	0	0	0	0	0	0	0.020636439	0	0.042363633	0	0	1.233165371	0	0	0.023102127	0	0	0	0.428625669	0	0.060424735	0	16.90935214	26.7397353	18.15153124	1.192863551	0	0	0.142704163	0.504130988	0.158367423	0.033926758	0.055170956	0.024879689	0.025662662	0.846070365	0.129531211	0	0	9.880582027	2.325677793	0.050617295	0.17450289
gene10510	5564844	LOC5564844	0	0	0	0	0	0.089126859	0.134829876	0	0.192984234	0	0	0	0	0	0.344638945	0	0	0	0	0	0	0.670824993	0	0.078806958	0.07536982	0.208051531	0	0.162425614	0	0.070700148	0.070556972	0	0	0	0	0.071954891	0.129794038	0	0.052545678	0.048267654	0.234885051	0.078396174	0.074487987	0.075829705	0.13203186	0
gene10511	5564843	LOC5564843	0	0	0	0	0	0	0	0	0	0	0	0	0	0	0.475053919	0	0	0	0	0.078599502	0	0.184934435	0.093303518	0	0.124668656	0.229424322	0	0	0.059845559	0	0.05835388	0	0	0	0	0.059510024	0	0	0	0	0	0	0	0	0	0
gene10512	5564832	LOC5564832	0	0.070991154	0	0	0	0.085309234	0	0	0	0	0	0	0	0	0	0	0	0	0	0	0	0	0	0	0	0	0	0	0	0	0	0	0	0	0	0	0	0.064072098	0	0	0	0	0	0	0	0
gene10513	5569062	LOC5569062	0.726416813	0.8986338	0.02573104	0.023074219	0.229797257	0.038567059	0.427853891	0.346517397	0.083508322	0.085407088	0.256612537	0.079694744	0.051265347	0.066452913	0.099421662	0.180784422	0.120718952	0.139071592	0.341984055	0.301577782	0.099078871	0.032253337	0.715990996	0.056835703	0.054356834	0.030009419	0.102241799	0.152284094	0.448804546	0.030593436	0.06106296	0.021476481	0.045160691	0	0.076587887	0.166060742	0.093607666	0	0.50022755	0.473425642	0	0	0.128930051	0.317193322	0.323753395	0.295448383
gene10514	110677008	LOC110677008	0	0	0	0	0	0	0	0	0	0	0	0	0	0	0	0	0	0	0	0	0	0	0	0	0	0	0	0	0	0	0	0	0	0	0	0	0	0	0	0	0	0	0	0	0	0
gene10515	110677007	LOC110677007	0	0	0	0	0	0	0	0	0	0	0	0	0	0	0	0	0	0	0	0	0	0	0	0	0	0	0	0	0	0	0	0	0	0	0	0	0	0	0	0	0	0	0	0	0	0
gene10516	110674009	LOC110674009	2.433269791	4.65474239	0.81422948	1.642854216	0.54218613	0.033900298	0	0	2.826034588	2.866404719	0	0.210154128	0	0	0.174782522	0	0.026527875	0	0	0.036148053	0	0.170103359	0.257462735	0.179850118	0.172006018	0.026378165	0.431376726	0.43246152	0.935784725	2.33956163	2.36166078	0.679598799	0.190541161	0.022446185	2.288895657	4.187421361	4.097582908	0.025461056	0.499656939	0.348822675	0.029780298	0.059637548	0.424983834	0.807592565	0.828624171	1.125358001
gene10517	5569065	LOC5569065	0	0.053232403	0	0	0	0	0	0	0	0	0	0	0.085030602	0	0	0	0	0	0	0	0.394406118	0	0	0	0	0	0	0	0	0	0	0	0	0	0	0.103287935	0	0	0	0	0	0	0	0	0	0
gene10518	110677009	LOC110677009	0.463572582	1.285974579	0	0	0.025961641	0.137976832	0.16698355	0.409099196	0.02987579	0.416660311	0.100151181	0.307923674	0.183406002	0.142644462	0.106706756	0.077612539	0.064782299	0.037315506	0.09176071	0.058850147	0.382819847	0	0.593806161	0.146400776	0	0.107361168	0.373094029	0.553190567	0.537701102	0.065670321	0.021845777	0.115250818	0.096939656	0.036543082	0.136999738	0.401014788	0.703267189	0.06217708	0.162691388	0.059778326	0.266657849	0.267002372	0.53044656	1.033045874	0.71539245	0.070466062
gene10519	5569087	LOC5569087	0	0.063745015	0	0.06874479	0	0	0	2.064751589	0	0	0	0	0	0	0	0	0	0	0	0	0	0	0	0	0	0	0	0	0	0	0	0	0	0	0	0	0	0	0	0	0	0	0	0	0	0
gene1052	5578629	LOC5578629	14.18633437	11.84197474	0.197795091	0.177372054	64.70810086	0.197643912	0	0.532737433	91.36809086	75.67957072	0	0	0.788155791	0.255412531	0.254752197	0.555877595	0	0	0	0	0	0	0	0	0	0	0.157187011	0	0	35.11908429	35.20442789	0	0	0	39.05261199	86.16460884	144.3445936	0	0	0.107036287	0	0	0	0	0	0
gene10520	5569067	LOC5569067	104.8573077	94.83256928	57.2870994	52.15163476	92.70536288	8.563227418	162.0699541	142.4206017	82.69888966	77.16506013	121.9485842	171.2568529	188.597952	163.6666359	116.2140143	212.3952005	171.6026056	102.9151031	129.7521451	135.5756644	135.2457335	149.8826277	129.1278199	159.4720886	158.8661684	99.05376185	113.3087605	117.4103136	98.13882752	148.654157	69.87824647	391.874277	136.6102851	103.2294181	66.78843123	90.34960494	108.4164777	106.4222196	57.6375086	99.47127758	137.8854998	125.6736707	133.9036042	132.5671353	135.8635523	120.0880547
gene10521	5569068	LOC5569068	15.99804966	13.67044824	10.00706749	8.902582004	10.00472103	9.443895612	155.1115955	144.0693474	18.38659136	14.13943948	161.4357604	20.56434636	194.7346742	205.8307936	163.5637947	142.1802842	87.19072028	73.29563128	127.0196042	136.4960159	17.61499326	151.0216397	16.57478008	146.5880676	134.020477	92.19451525	61.09600137	63.56367706	35.17955813	15.86413808	6.785147666	13.19152912	34.90389205	20.12528355	10.95298734	15.88940435	21.78520819	154.7921994	26.76262115	25.61521878	145.0083711	135.9115727	50.40753335	35.17812656	24.21818412	28.72573311
gene10522	5569063	LOC5569063	11.77952688	12.49957569	4.378714665	3.076509001	2.503749207	0.496175744	26.61245784	23.76946346	7.422832602	8.091056886	30.12177622	8.724325292	30.99850597	35.440936	20.1165472	15.28711809	17.15449963	9.423766087	25.84834449	22.75020826	12.30642427	16.69222556	11.36201962	16.11313972	14.11345837	11.40689034	14.20598147	13.72793557	13.22036871	12.09403632	6.034772196	9.193280652	13.31028767	10.18441859	12.18218856	15.07630467	19.24671469	8.842116989	4.5740372	6.620026512	13.59134658	8.173279202	9.009867054	11.28290528	10.12338182	8.696282375
gene10523	110675224	LOC110675224	0	0	0	0	0	0	0	0	0	0	0	0	0	0	0	0	0	0	0	0	0	0	0	0	0	0	0	0	0	0	0	0	0	0	0	0	0	0	0	0	0	0	0	0	0	0
gene10524	5569069	LOC5569069	65.81582915	58.58101435	3.863512171	3.676708801	26.16524537	14.96951531	274.6682023	270.5536132	54.63318327	51.43820353	241.1899097	64.7637628	400.5834037	355.3352758	190.2577395	218.5429912	152.2516855	155.3866632	296.260219	276.857852	41.04749047	52.77700958	48.46743326	50.15827562	47.80407522	49.22783587	48.71780906	43.93609765	43.97646957	72.52888591	50.77031691	8.81854192	26.37620745	79.91934585	102.4408585	214.1016278	129.5371159	42.81200605	23.45707826	11.64834911	75.1293252	62.50963245	36.90688503	38.6441907	27.66130234	21.04909585
gene10525	5569070	LOC5569070	10.14922199	10.25991198	0.27084833	0.323843053	2.800804197	2.405700578	29.93332864	29.78781866	4.297429401	3.850289697	27.93903881	12.82550385	30.93854754	15.58313085	14.7676387	14.42021374	12.21287422	8.783315965	18.6988024	15.13474038	7.6017084	25.1609366	9.059164721	29.54075616	41.09432202	25.57483311	27.21617326	26.79824548	8.667093057	1.144997522	2.047299443	2.963953871	3.232498435	3.623781394	4.837045458	6.603470001	5.189387237	38.03352493	8.899870832	5.879039534	50.37647798	32.93117348	29.42971916	27.04315392	13.54238976	6.622996511
gene10526	110676022	LOC110676022	0	0	0	0	0	0	0	0	0	0	0	0	0	0	0	0	0	0	0	0	0	0	0	0	0	0	0	0	0	0	0	0	0	0	0	0	0	0	0	0	0	0	0	0	0	0
gene10527	110676023	LOC110676023	0	0	0	0	0	0	0	0	0	0	0	0	0	0	0	0.206581461	0	0	0	0	0	0	0	0	0	0	0	0	0	0	0	0	0	0	0	0	0	0	0	0	0	0	0	0	0	0
gene10528	5569072	LOC5569072	32.15611122	27.69400926	11.2259924	10.80265377	7.993868449	3.1304406	83.3255426	72.6263555	20.69792365	20.21196227	111.5158892	23.7032531	81.29093852	84.08706233	57.7864887	32.17809177	62.20366559	38.80342639	69.27213764	62.94521917	24.70076533	19.44772909	26.88813321	20.2984491	16.86043757	12.70110051	15.97526828	17.31857993	13.43391737	13.77602182	15.01672734	5.821107714	9.583023958	17.96373245	28.38148493	62.64099195	55.43840106	12.11956362	7.536135569	5.045611217	11.88388195	9.112913487	16.53858463	17.56575064	9.1920115	7.68444576
gene10529	5569073	LOC5569073	18.44256882	15.86916865	15.6805525	14.43873968	5.788516585	1.566856754	29.83133395	31.21172978	18.12186046	16.47971171	34.46606801	33.35665582	14.27444174	56.15192656	43.44587214	34.34092815	25.77814393	18.37122905	32.1927721	25.34645422	51.89638638	35.66709651	42.03633339	28.31688124	23.20378109	35.38616186	71.30281215	72.39621275	28.42067786	15.5212653	14.21918245	24.03688918	12.27034982	14.39781938	26.03053666	32.21051405	33.16941718	16.18815844	17.07823731	17.03306744	35.85437963	32.03499112	59.50259817	49.87714247	27.0609771	23.85987356
gene1053	110674832	LOC110674832	0.917771004	1.00019258	0.801892669	0.898868048	169.0489964	0	0	0.269975256	306.0091644	255.1565525	0	0	0	0	0	0	0.156755622	0.135440129	0	0	0	0	0	0	0	0	0	0	0	76.90972716	97.05254736	0	0.14074063	0	166.4804388	288.5165663	338.8359974	0	0	0	0	0	0	0	0	0
gene10530	5569074	LOC5569074	596.6434974	544.8584217	146.2909835	152.9718806	451.6798778	20.25900092	138.7065191	133.6928395	425.8058808	406.7270164	107.752875	184.2697312	188.2730959	189.5824277	210.9279457	221.7754752	136.255529	126.2295151	123.8908847	149.7260871	467.3320091	203.3093702	531.2187794	203.3769702	193.9159976	263.4989596	247.7924664	258.2821992	260.3312075	317.5311761	229.2323426	188.6237642	301.7267888	380.7946017	286.6463772	400.292218	509.6873978	245.9428559	209.2243077	313.3495419	182.264462	208.7688801	200.6967641	186.4809736	223.4048085	298.2412198
gene10531	5569075	LOC5569075	70.20479932	66.29481586	18.99609147	18.01955272	9.406896815	7.641403867	160.6075703	140.8919064	40.79230751	38.49172051	202.8326725	37.49321199	304.0722365	348.509797	266.7707421	137.4091019	109.9546562	68.45610827	143.580914	122.9577852	49.30668553	137.4116195	39.40975075	148.0345405	150.5147729	110.3461881	95.97513145	96.1100023	51.08339843	26.21305109	22.29871674	13.24090773	11.42274819	17.27783611	48.55058875	69.56693752	72.71710976	125.8029497	33.02120544	18.93046793	177.3158435	141.6498261	94.63985232	74.00479247	36.75962841	32.59033238
gene10532	110677011	LOC110677011	0.625148365	0.681290598	0	0.367363463	0	0	0	0	0	0.988917721	0	0	0	0	0.527629057	0	0	0	0	0.436491307	0	0	0.518147994	0	0.692329888	1.911113667	0.325557287	1.492004453	0	0	0	1.025777832	0	0	0	0.330480567	0.298064569	0	0	0	0.359600039	0.360064643	0.342114786	0	0	0
gene10533	5569076	LOC5569076	57.05484683	52.39047319	68.7227222	67.80965268	72.93061498	48.61805071	1042.81568	996.0634136	140.9279631	139.7796957	1184.419307	175.2796813	1262.284853	1631.295661	1553.510588	917.7914897	654.7405113	496.5579408	800.0097677	730.7405069	137.7927846	744.0157847	136.4797332	789.3958721	874.1394985	606.3291486	452.1443131	420.6552836	251.6123815	155.5985991	57.06734864	422.9919807	249.5346602	127.3553299	50.16466582	119.6066188	192.9509464	788.3943125	152.8928616	149.6058164	744.8059725	635.8023019	284.1945121	227.4097178	188.0216512	156.9376856
gene10534	5569077	LOC5569077	31.20486037	32.44160761	16.09184648	15.64755725	4.980785158	2.340832035	73.73593574	71.43970713	17.76359947	16.47626957	76.85670158	22.07879092	70.48983033	90.94865794	48.47265953	44.1165314	45.57151501	26.01809457	75.70398113	61.79450024	23.23386541	20.41779289	23.17776454	23.1739068	25.90021614	19.37179202	22.7054545	24.04084361	13.53427408	23.49724055	18.02887119	7.711462894	9.591054777	14.16655809	21.78717774	38.46768666	31.41300859	13.44041514	7.403324199	5.047120424	24.00349247	18.10766153	19.94751786	22.96848772	13.78974321	6.20087948
gene10535	5569078	LOC5569078	114.4790327	103.6508401	75.65950996	70.72093707	133.5492296	11.20683755	204.2498931	189.1556452	152.4899629	142.373747	156.9449681	135.0647803	188.880863	181.835121	115.1931502	246.2520562	169.9083936	112.1659689	152.7282464	171.9268932	140.8809916	170.841681	134.378861	162.3223	149.5865413	138.1383071	139.9174985	142.5426765	127.5254168	206.3858033	120.0939282	449.0294595	220.1634063	141.2214699	95.44901177	132.7560077	178.4357247	128.0181652	90.52788202	156.6814154	170.5501081	160.1618491	147.9255679	145.3534839	185.096058	188.805286
gene10536	5569079	LOC5569079	0.276507931	0.351563417	0.120797934	0	0.056779742	0	0.091300883	0	0	0	0	82.0110564	0	0	0.544540244	0.678974033	0.141682966	0.16322272	0.066895482	0.25741795	0.3721116	0.302835525	0.458361687	0.480281565	0.816594227	0.65745577	0.239994154	0.98988757	2.351972303	0.143625126	0.143334267	0.151236475	5.342730857	416.9931449	0	0.341072893	0.307617921	0.045328396	1.707918265	0.294162662	1.32544886	1.008642621	1.916720018	2.36203345	1.028171177	0.462341137
gene10537	5569080	LOC5569080	8.702047376	7.605310958	0.296233305	0.398469265	0.487344236	0	0.111948779	0	2.323395038	2.324080302	0	1.101000405	0	0.191262831	0.858457565	0.520328439	0.231633174	0.200135896	0	0.236725189	7.642446387	0.41773775	7.774626454	0.294449148	0.219027551	3.598843023	6.768195257	6.43963301	12.19639228	1.408850113	2.050412314	9.920983098	3.56145699	1.175958741	3.122801105	4.331432509	4.418469136	0.166738536	7.395029809	7.554413857	0.975121219	1.236749366	7.050571385	12.30890314	17.92378485	11.10180343
gene10538	5569081	LOC5569081	5.340553177	4.125284089	3.53814684	2.862436126	1.229223471	1.53714894	42.32187234	37.13427002	2.121824056	2.297720051	37.72620657	5.288631955	46.22872472	40.4239849	23.32981866	45.98871259	24.02711788	16.31694224	37.09996152	32.69943445	5.449536411	14.51014787	6.17759302	12.64022667	13.031344	9.149944211	8.282443139	9.174304932	4.555146358	1.341282811	1.886161952	0.417289213	2.07894017	1.984675821	3.624875817	4.467557703	3.245862331	4.560221634	1.540611986	0.770025799	13.03073119	6.963209294	5.941626179	8.925845658	4.440385759	1.202086956
gene10539	5569082	LOC5569082	6.84610313	6.40874413	3.220920722	2.888349358	4.541875195	7.701312387	10.25934144	9.449733243	5.102194709	5.137213531	6.674670482	11.11601047	11.61210367	8.021257464	17.77893248	25.53952158	11.24343184	12.66778592	9.173219364	11.15353979	12.93387234	28.54989475	12.36711721	38.72316764	55.69720952	45.70375661	30.25876124	25.66090344	13.53167195	7.294434823	3.275848207	8.641125134	9.287163357	11.87281096	6.733727195	9.74385822	7.448967712	44.97804405	9.148546645	6.909720961	65.02813926	61.87676916	25.07310283	17.70106021	10.47213405	11.88745258
gene1054	5578630	LOC5578630	4.034048862	2.27396466	1.367343371	0.735696223	605.5992427	0.364346209	0.413383419	0.491036789	956.8492682	879.0423952	0	0	0	0	0.117405586	0	0.142555245	0.123170707	0	0	0	0	0.115295904	0	0.154054056	0	0.072441507	0	0.073951636	208.2379904	356.5037129	0.152167571	0.06399552	0.120621098	411.9611043	700.3665086	765.5774046	0.068411194	0	0	0	0	0.152251611	0	0.134934935	0
gene10540	5569083	LOC5569083	118.4550642	107.8979098	53.07179692	50.58920397	31.24467007	0.905182907	8.404964505	10.09600054	67.75415879	64.07601169	7.703128976	43.38187977	7.634200198	7.099205923	21.36325207	8.647096508	16.56025353	5.719141097	19.2358988	18.73821133	53.11573464	96.24310131	64.12339092	65.74096384	59.60067277	34.90086377	30.70727368	32.16746761	64.26597737	13.51894226	53.12612479	88.69732115	11.9955725	10.41616619	283.1754115	274.7993722	129.9794189	30.89773625	30.8602763	37.27301582	33.75374165	28.05921471	27.93865242	38.05531351	59.13968824	52.60489028
gene10541	5569085	LOC5569085	33.13881715	28.5453551	29.66758915	29.65322886	8.763908083	3.232994276	143.1603648	138.6910029	30.55226324	30.61262825	123.4992825	49.39144615	225.8718273	155.7173172	107.2865291	148.1828494	91.20514854	57.35180017	144.3107573	153.8456335	29.64666276	79.11842473	35.85940515	69.81887846	73.26113993	44.47114316	57.17681671	50.6797994	31.63122751	38.77300867	37.30634541	10.02385756	29.45165241	37.62449659	42.65623846	58.17419691	39.8198494	57.7820488	21.22495092	17.03383397	72.34981537	53.7420293	45.61313262	46.94757472	32.83534545	20.2192298
gene10542	110677012	LOC110677012	0	0	0.13219978	0	0	0	0	0	0	0	0	0	0.175592532	1110.976747	1366.741639	0	0	0	0	0	9.366390707	44.57592146	0.334416945	29.90161148	25.02278024	2.261321997	1.891055975	1.324058799	2.037726003	0	0	0	0	0	0	0	0	5.357538865	0	0.143079118	0.580222001	0.11619433	0.331205513	0.112390456	0	0
gene10543	5569084	LOC5569084	1.213911376	1.07487917	0.132580272	0.08916817	0.0623179	0.099359204	0.250515376	0.178544557	0.394423485	0.440063642	0.120200634	0.410630548	0.264146872	0.856003621	0.512274326	0.093149939	0.181419443	0.089571534	0.403811681	0.141262936	0.051050808	0.207733355	0.167689725	0.614981576	1.204326328	0.773124013	0.684846765	0.724292536	1.371357052	0.315267946	0.078657372	0.802273953	0.139615426	0.197364198	0.493277919	1.069543759	1.205793669	0.671619839	0.273365236	1.237609206	1.105594746	0.699172533	1.190235611	0.450855733	1.888938056	1.839458293
gene10544	5569086	LOC5569086	7.115256006	7.636761847	16.10736931	14.92800485	0.821107264	0.077009847	0.912578863	0.934089627	3.737924515	3.449538405	0.069872484	16.66119325	0.204731012	1.841097342	17.28804166	3.284975494	3.95721982	1.388475335	0.882035465	1.067507677	28.74593238	22.62146469	24.87309436	18.94119228	23.85676644	35.32410227	63.28778785	62.59318322	10.08704344	2.6166152	2.753566918	16.44592177	7.800212374	5.209481555	3.657551739	7.025486868	8.027943818	13.31256055	4.75963949	1.82809329	42.82284291	28.77737116	52.35780818	40.18589069	7.339263108	3.211921522
gene10545	5567981	LOC5567981	7.79490474	7.427136722	1.169997172	1.049190859	0.992582425	0.655838223	12.98413191	12.41284086	4.877634002	4.150418515	11.38364867	9.19192863	5.723388292	21.2988172	18.34019425	16.32033357	8.501446088	5.359655283	11.91542628	12.86147113	6.373128325	20.53194843	11.29725261	26.77622622	31.106237	27.49041244	26.28364167	24.03402685	8.820381813	4.11672636	3.205446734	5.930701733	5.789779686	3.983734265	5.634242479	7.481763382	7.142388656	27.09145428	5.984767555	4.787162563	44.08664789	40.0553079	15.89543288	14.1923895	9.821141886	6.098142114
gene10546	5567982	LOC5567982	0	0.240198608	0	0	0.054311057	0	0	0	0.062499353	0.174328444	0	0.071574232	0.07673609	0.074602099	0	0	0	0	0	0	1.156781713	0.072417191	0.657649377	0.153133253	0.146454399	0.449193383	0.413207326	0.999451701	0.374952106	0.412141666	0.045700781	0.096440651	0.040559033	0	0.057319957	0.326243636	0.042034747	0.173430384	0.238242222	0.187581988	0.304276956	0.152335041	0.434222613	0.834972127	0.513113782	0.442239348
gene10547	110677013	LOC110677013	6.516059552	5.48732371	2.814320411	2.697782434	2.143913734	2.109127027	48.26328832	43.25847908	4.383118271	3.426141555	42.36426596	4.568687777	50.62523408	61.12227535	38.2471782	55.97864351	33.17968317	20.12820397	41.35437385	51.59711421	3.9983705	19.03738099	4.265381671	23.02203601	17.17973185	10.12975242	10.41143177	12.85648921	9.467211546	6.74997749	3.66562626	6.257196752	4.803169354	3.499282422	4.260595648	6.537047953	6.372455832	10.23275803	3.830422495	4.398209219	14.31127344	11.74955323	5.774388257	7.012827695	8.242070288	6.577430381
gene10548	5567979	LOC5567979	36.23832198	31.39742661	2.906118136	3.462325223	6.654317363	2.737959964	78.32046875	74.19144973	20.07584875	19.54266203	64.92802254	14.55573032	71.05177892	64.86751897	33.87382771	47.80769984	36.09831132	23.04166719	71.98393361	70.24494022	25.03402588	11.52673403	22.92065477	11.11429065	5.770825445	3.744399754	7.274865445	7.862531777	25.61391106	12.96555475	22.84081645	20.92945618	22.26751859	17.96387083	49.44915687	56.28250186	48.16414213	3.16243862	10.34551051	28.94777405	2.113667521	1.532564347	5.391271319	10.12968223	42.3574759	33.76581124
gene10549	5567978	LOC5567978	9.843448996	8.636508184	2.842574173	3.235356068	3.648637459	1.474823875	35.11905815	33.86366847	6.91903442	5.938200553	38.8554888	7.38188543	31.65703669	36.21200067	21.96673377	44.09141341	25.34720222	15.14200641	32.08866212	38.55811338	8.167025322	18.08963092	8.435208849	23.08661472	26.00600658	20.31633441	14.46617925	15.5291223	10.90950444	6.196181869	4.670157017	2.874450222	3.83770601	3.182717447	8.732042486	11.0247341	10.14221292	23.58941359	7.503445237	6.005096994	27.15928603	22.14948284	12.7367386	13.3844229	7.525398171	6.974133181
gene1055	5578631	LOC5578631	0.862508719	1.116211283	0.211952204	0.190067395	104.9391809	0.917757552	2.456348511	3.425207544	129.2443171	163.1306403	1.793504888	0	2.439862418	2.280779929	1.546920636	3.176876456	1.878289248	0.763708758	1.330248817	1.881941045	0.108817912	0.531355584	0.17872044	0.499379333	0.179099654	0.054932033	0.112291743	0.192984216	0.114632597	44.46485093	48.3428281	0.235875293	0	0	40.09536875	66.22812536	107.3839073	0.053022173	0.041621048	0.076464914	0	0.062097038	0	0.180192469	0.052290736	0
gene10550	5567977	LOC5567977	28.7568248	26.95558692	11.21695103	10.51140575	26.83653939	5.492105068	73.75807079	65.33240499	26.21076775	24.09898302	73.42430991	21.74810926	82.68811949	76.18812059	63.06109423	76.28758239	61.61522328	54.82826034	65.65791602	76.37038966	23.23704045	68.89508195	21.06826753	59.56253763	60.04519426	46.3103794	41.94069262	40.13758408	42.08700438	34.58629825	16.85884002	287.374509	38.27139859	19.77784586	19.14188808	26.87515181	34.80790944	58.50600804	30.03343771	89.80599311	60.55407791	57.28028358	43.93324042	38.76448996	72.93309889	83.68099373
gene10551	5567975	LOC5567975	19.10296458	15.45480412	6.177132337	7.304061425	8.325060117	5.844672392	81.22831567	75.53070401	12.71446496	11.05165103	90.79496874	8.939530979	35.06960716	10.30594951	9.434430529	50.92788692	40.94876851	33.12775549	65.44876179	59.1768024	13.47138197	19.04892953	14.93446813	17.33911022	19.58534065	16.91611108	15.42190281	16.17616906	11.04254718	30.3309602	9.599767201	17.15544895	15.69621758	9.584319584	13.12518187	15.61102348	15.63093991	19.36383167	9.306848384	10.32403375	23.65640992	25.12837208	15.56712496	14.22094933	13.47289027	10.8447771
gene10552	5567974	LOC5567974	1.983229297	1.688543507	1.70575014	1.748143375	1.298102373	8.441067888	112.715663	113.8713738	3.866339305	3.284315102	112.3772775	1.610083665	129.1414265	102.0553211	62.97889586	122.3558033	82.69399607	58.11432365	101.7480288	121.5966946	2.251916752	28.2028636	1.849252323	25.11817383	13.38404978	13.64139756	9.359771998	8.505068487	7.775701536	2.060277672	0.8352928	3.118600421	7.128027621	3.708106184	1.934144265	3.931579156	3.486841557	9.753420343	4.258753088	3.82411461	9.269000993	8.0673104	6.240645576	4.488571811	3.366605472	5.129595199
gene10553	110675225	LOC110675225	0.300403678	0.300099989	0.098427946	0.176529831	0.030843317	0	0.148786625	0.088367969	0.10648038	0.118801607	0.17847454	0.040647095	0.08715704	0.127099873	1.183198556	0.230515875	0.102618115	0.022166048	0.10901486	0.069915986	0.25266837	2.179668038	0.124493298	1.333456637	1.469365538	0.484685206	0.521468779	0.507843554	0.399254558	0.052012391	0.10381412	0.054768765	0.161234676	0.043414431	0.032552075	0.105870951	0.143229508	0.123114161	0.057984879	0.124282716	0.201599135	0.086511258	0.054799013	0	0.09713265	0.125574136
gene10554	5569935	LOC5569935	0.071212308	0	0	0.020923673	0	0.069945121	1.692992157	2.011017847	0.075725241	0.0704064	2.707734401	0.11562735	3.440064044	2.470636116	1.021761627	1.278693667	1.11292257	0.488676035	1.808979143	1.019298587	0	0.467956561	0.029511806	0.3504621	0.236595401	0.054425007	0.092712735	0.084979092	0.113574529	0.036989452	0.055371815	0.019474846	0.065522653	0.04631231	0	0.112937753	0.033953326	1.996245408	0.412368829	0.40404873	2.314409163	1.353525305	0.818395253	1.329051298	0.794390697	0.342332282
gene10555	110677014	LOC110677014	0	0	0	0	0	0	0	0	0	0	0	0	0	0	0	0	0	0	0	0	0	0	0	0	0	0	0	0	0	0	0	0	0	0	0	0	0	0	0	0	0	0	0	0	0	0
gene10556	5567973	LOC5567973	18.6704758	15.31886993	12.93799964	13.24153378	12.03052559	467.0982665	68.45113394	66.66374085	14.14859851	16.88909107	76.24446884	20.38438013	105.9101722	91.34272945	86.94066846	90.50622517	58.06041075	34.77374776	51.39969308	71.02430184	35.52277304	51.82555419	29.3488304	49.07951918	46.10710389	56.31129699	35.98622786	35.72459916	23.6162592	25.63815686	11.23569511	2.699683946	17.67240185	13.21218366	18.6967279	23.03005621	27.11497836	36.20047468	16.90074343	11.64357284	44.31667937	34.23838565	31.94432985	21.28129294	13.53102626	17.04451653
gene10557	5567972	LOC5567972	45.41259823	42.18384824	24.28707657	22.98797172	27.26632607	3.555431496	97.54838081	85.16206205	30.23990167	28.02913029	115.7906147	39.97393867	135.5879406	120.1914907	71.62293427	125.7162361	90.10594467	51.77479852	77.95152239	58.99296367	40.64590975	71.83416176	42.78797406	80.54673684	81.8397849	63.16880963	62.16543911	60.54850919	44.39233028	85.82858244	21.68556135	188.3361003	81.90321378	39.18207742	20.37919028	34.20572709	57.13141974	60.12292404	22.04125156	38.18876551	90.33994684	78.08935885	56.16510451	54.86220989	52.29083166	45.77309523
gene10558	5567970	LOC5567970	5.474399304	5.123007967	3183.738355	3140.269044	0.366568988	0.155854642	0	0	0.084367073	0.141194234	0	0	0	0	0	0.109586102	0	0	0	0	0	0	10.15983339	0	0	0	0	0	0	0	0	0	0	0	0	0	0	0	0	0	0	0	0	0	0	0
gene10559	5567965	LOC5567965	0.188288734	0.20519824	297.2379854	313.9037697	0	0	0	0	0	0	0	0	0	0	0	0	0	0	0	0	0	0	0.780306205	0	0	0	0	0	0	0	0	0	0	0	0	0	0	0	0	0	0	0	0	0	0	0
gene1056	5569748	LOC5569748	0	0	0.202628793	0	40.09748734	0.607421759	2.144098165	2.319464835	55.13029466	51.54334862	1.837083976	0	1.749402819	1.831579987	1.696355785	1.708386276	1.584411665	1.026723559	0.897694216	2.158989258	0	0.761973257	0.256288255	0.268544531	0.17122137	0	0.080514168	0.276742761	0.410962902	13.73241529	13.22374209	0	0	0	13.9722859	25.00991644	59.63534884	0.076034728	0.059685316	0	0	0.089048245	0	0	0	0
gene10560	5567969	LOC5567969	1.089273667	2.374194507	1633.330831	1805.474532	0.268413325	0	0	0.192255107	0	0	0	0	0	0	0	0.200605964	0	0	0	0	0	0	2.527934152	0	0	0	0	0	0	0	0	0	0	0	0	0	0	0	0	0	0	0	0	0	0	0
gene10561	5567968	LOC5567968	1.342636132	1.536373916	1131.820449	1007.776213	0	0.439581536	0	0	0	0.053097662	0.15953624	0	0	0	0	0	0	0	0.09744707	0	0	0	2.893359511	0	0	0	0	0	0	0	0	0	0	0	0	0	0	0	0	0	0	0	0	0	0	0
gene10562	5567967	LOC5567967	4.57646228	3.690718337	3751.959508	3220.19374	0.225541752	0	0	0	0.389318888	0	0	0	0	0	0	0	0	0	0	0	0	0	9.710477218	0	0.101365429	0	0	0	0	0.095085153	0	0	0	0	0	0.290317998	0	0	0	0	0	0	0	0	0	0
gene10563	5567966	LOC5567966	4.596758324	4.174646639	5307.519769	4899.264329	0.524402782	0	0	0	0	0.067329436	0	0	0	0	0	0	0	0	0	0	0	0	13.12325527	0	0	0	0	0	0	0	0	0	0	0	0	0	0.081173666	0	0	0	0	0	0	0	0	0
gene10564	110677015	LOC110677015	0	0	0	0	0	0.131095456	0	0	0	0	0	0	0	0	0	0	0	0	0	0	0	0	0	0	0	0	0	0	0	0	0	0	0	0	0	0.105837447	0	0	0	0	0	0	0	0	0	0
gene10565	5567964	LOC5567964	2091.967287	1900.429702	2.135954051	2.462669102	651.2494853	0.304903071	32.7489728	27.25796298	2391.681828	2181.60514	0.368859059	0.252019965	0	0	0	0.142924367	0.795315571	0.893320027	0	0	1853.280096	0	1333.684969	0	0	0	0	0	0	47.48621592	357.396611	0.084894273	0	0.067294499	1627.954739	2497.926824	972.7859346	0.076333196	0.059919605	0.110082462	0	0	0	0	0	0
gene10566	5567962	LOC5567962	38.58055976	37.78757981	8.364303275	6.913651473	6.618677035	0.97387824	4.177928424	4.015905617	23.73091235	23.35164378	3.376212269	1.423709419	3.014128983	3.043011779	1.611249546	3.168307249	3.071090148	1.346398442	3.673364732	4.138305157	12.50200969	0.729355454	9.328191062	0.976785975	2.237124353	1.606050751	2.057704822	1.986721719	3.32791702	17.54915605	17.95088189	0.327817	0.428918182	1.414771204	25.48790429	53.82825727	50.41114815	1.288204381	2.159527811	0.28338702	3.064549381	1.393614407	1.311992198	3.029888949	2.433203558	0.81657556
gene10567	5567961	LOC5567961	41.05495626	39.97436344	27.56506051	25.11437325	19.34860308	7.271613884	107.7816641	97.20909055	47.47371091	47.73246334	122.2235421	64.74848686	112.4748622	124.9137551	111.809836	127.6673429	76.44449175	70.91645157	124.236582	156.4849195	68.26981097	114.5291739	71.21705313	109.3688552	103.1701652	116.4200296	148.2587884	132.1839229	71.50037502	51.44794627	43.61021328	29.44928131	34.98812073	34.87014784	55.42717915	82.36630449	66.10437968	86.83068926	42.82726179	28.36173134	128.0155734	129.4085094	126.701847	105.98691	61.91245448	61.94157997
gene10568	5567960	LOC5567960	27.13934658	28.41500972	15.95772648	14.16548943	20.75966261	3.436073733	121.0169781	106.5822844	36.03772975	33.04171991	115.9362841	29.88775186	133.7394283	115.9358392	68.57892172	90.29826661	72.51406191	49.58569146	98.54672104	86.61693661	24.24744001	64.65514912	25.07659008	65.32161263	61.83701058	47.95848436	55.25225282	54.69406785	51.17338182	21.42210825	18.23354547	219.3849325	29.30885325	16.45896452	30.06596679	40.05033855	38.07655122	48.9120884	27.85438498	53.12129347	60.22806638	51.56932049	54.92139448	59.83903255	70.30802611	69.26800184
gene10569	110677016	LOC110677016	0.929125715	1.933082481	0.387456552	0.645264849	0.026017099	0.16592589	2.635609052	3.8015688	0.239516881	0.684782611	2.910588535	0.480015597	2.756966853	3.645203993	2.316918515	4.277808358	2.055821731	2.748548563	3.279789939	3.155208587	0.639396034	1.075409786	0.385048296	2.078441452	2.853064663	0.86072409	0.725788461	1.083545824	0.381685225	0.4168005	0.284601766	0.392689849	0.252581516	0.256348015	0.411877183	1.004678572	0.583951868	0.602329049	0.097823356	0.074882529	1.919179164	0.608119857	0.993822899	0.752911016	0.471119289	0.123579033
gene1057	110674434	LOC110674434	0	0	0	0	0	0	0	0	0	0	0	0	0	0	0	0	0	0	0	0	0	0	0	0	0	0	0	0	0	0	0	0	0	0	0	0	0	0	0	0	0	0	0	0	0	0
gene10570	5567958	LOC5567958	0	0	0	0.449361593	28.97111976	0.250359573	0	0.224943122	47.88528212	143.5956741	0	0	0	0	0	0	0	0	0	0	0	0	0	0	0	0	0	0	0	14.16669174	12.94882465	0	0	0	19.22403287	43.45646357	66.66006337	0	0	0	0	0	0	0	0	0
gene10571	5567956	LOC5567956	0	0.249084568	1.422866996	1.141640357	441.5507801	1.272118474	0.226405081	0.201701167	754.0814315	752.3511314	0	0	0	0	0	0	0	0	0	0.079792125	0	0	0	0.198497872	0	0.058226368	0	0	0	375.21151	344.950485	0.250020994	0.052574354	0.1486411	524.9336013	959.3583413	1247.485292	0	0	0.040525299	0.065736134	0	0.062539769	0	0	0
gene10572	110677017	LOC110677017	0	0	0	0	9.30898442	0.131930458	0	0	16.56861837	13.70501386	0	0	0	0	0	0	0	0	0	0	0	0	0	0	0	0	0	0	0	2.930318498	4.177691769	0	0	0	6.549809136	13.73999269	19.69314508	0	0	0	0	0	0	0	0	0
gene10573	5567953	LOC5567953	0.266715913	0	1.922581624	1.88080181	523.8106403	15.71819037	0.792608681	0.235374717	617.9101325	614.2042055	0.633840441	0	0	0.902773465	0	0.736795599	0.136665526	0.236163733	0.580738522	0	0	0	0	0.154424427	0	0	0	0.159138755	0	210.5791395	174.8968115	0.145880715	0	0.115637595	324.1028911	653.9469204	818.5772903	0.131169523	0	0	0	0	0	0	0	0
gene10574	5567955	LOC5567955	0	0	0	0.305733408	98.23530368	0.511013536	0	0	179.6194408	247.2127584	0	0	0	0	0	0	0	0	0	0	0	0	0	0.150614614	0	0	0	0	0	75.39752184	65.26612708	0	0	0	164.2267686	310.1054614	433.9815227	0	0	0	0	0	0	0	0	0
gene10575	5567954	LOC5567954	1.595057427	1.692558728	0.055013072	0.295996676	0	0.054971024	0.831594033	0.963112365	0.059513715	0.066400261	0.897772408	2.317272748	1.022984941	1.136612877	4.959825157	0.69573215	0.172065088	0.223001741	0.853023923	0.586158708	13.64191937	1.999775354	15.58624369	3.694055239	3.39348214	8.939663605	12.19751179	12.42228336	5.087825435	0.04360593	0.17407049	0.551001681	0	0	0.109163486	0.177519285	0.120080153	0.619295599	3.856640806	0.595403549	0.048290239	0.628584188	9.418144038	7.623461325	2.035841571	0.842226529
gene10576	110675226	LOC110675226	1.782715694	0.038856294	0.794390743	0	0.219643907	0	0.918277776	0	1.415449736	0.564013037	1.27096725	1.331513058	0.744803669	0.24136369	0.180554758	0.590964549	0.438463427	0.568262327	1.914935965	0.697047884	0.143945786	0.292868441	0.591034456	0.701872249	0.513316727	0.326991721	0.371352541	0.170188064	2.047106641	0.777829133	1.478578917	0.663040345	2.329200326	2.071414474	2.225399533	3.091140594	1.63196399	0.526038282	1.376421956	3.919516327	0.410183993	0.410713952	0.702430448	1.271258682	6.329135889	2.563512759
gene10577	5570443	LOC5570443	1.275972058	1.26414757	0	0	0.321564478	0.151911126	2.125733659	1.842603398	0.863439911	0.711045259	1.860729611	13.37249172	0.555302528	26.50221113	42.7344709	0.96131967	1.188744506	0.385162523	1.220750564	0.769421969	8.195461201	81.70395858	11.05648396	138.9220152	156.5323096	64.80511459	44.8225649	45.26403388	11.22340138	0.723023738	0.511104663	1.871627637	2.241321636	2.48945226	1.546062391	1.778317505	1.465620759	120.5116988	8.709788168	2.447508141	182.891762	106.4628097	43.95993089	33.5072753	5.626000029	3.539698663
gene10578	110676029	LOC110676029	0	0	0	0	0	1.726090164	0	0.77542893	0	0	0	0	0	0	0.741611952	0	0.450236982	0	0	0	0	0	0	0	0	0	0	0.524273787	0.934255665	0.456408734	0	0	1.212715099	0	0	0	0	0	0.339211544	0.311594524	1.010875664	0.506090859	0.961722676	0	0	0
gene10579	110675227	LOC110675227	0	0	0	0	0	0	0	0	0	0	0	0	0	0	0	0	0	0	0	0	0	0	0	0	0	0	0	0	0	0	0	0	0	0	0	0	0	0	0	0	0	0	0	0	0	0
gene1058	110674837	LOC110674837	0.197087273	0.107393471	0.064576092	0.115816768	0.060706565	0.322633676	4.880757504	1.652315851	0.489013632	0.194856841	3.512779266	0.320010398	1.200812229	0.750483175	0.415857169	3.448172798	2.676174956	3.228453867	4.076748242	4.541141331	0.19892321	0.242834468	0.163353822	0.285276278	0.163700431	0.100417811	0.307910256	0.235188241	0.157164504	0	0.051082368	0.215594427	0.090670288	0	0.064069784	0.104188889	0.046984633	0.533095825	0.190212081	0.244616262	0.3401077	0.227031413	0.916782364	0.878396186	0.716920658	0.041193011
gene10580	110675228	LOC110675228	0	0	0	0	0	0	0	0	0	0	0	0	0	0	0	0	0	0	2508.830521	215.4963643	0	0	0	0	0	0	0	0	0	0	0	0	0	0	0	185.6099733	0	0	0	0	0	0	0	0	0	0
gene10581	110677018	LOC110677018	0	0	0	0	0	0	0	0	0	0	0	0	0	0	0	0	0	0	0	0	0	0	0	0	0	0	0	0	0	0	0	0	0	0	0	0	0	0	0	0	0	0	0	0	0	0
gene10582	5572773	LOC5572773	1.755779732	1.70659922	0.093289494	0.111542702	0.292331344	0	0.094012791	0.04187735	0.874653416	0.806963388	0.056385746	0.886077396	0.165213975	0	0.160204202	0.043696349	0.121576143	0.105044325	0.103323715	0.033133003	1.628448784	0	2.438544684	0	0.052553094	4.738889116	7.759652561	9.315179616	4.490481773	0.419025121	0.762557225	2.569522688	0.480283208	0.226313842	1.326665511	2.08213664	1.810029068	0.093349568	4.03023617	2.591479208	0.655112941	2.104536245	10.54345832	9.43796577	5.961002758	4.602049071
gene10583	5572772	LOC5572772	24.25449365	24.65205297	8.756019957	8.23599198	19.05734607	2.567737435	83.58734208	69.85268874	25.01936922	23.17588613	83.00836111	31.65887993	87.54150352	96.04496225	66.00959275	113.5429757	65.41459616	49.47874169	68.72801324	79.95947565	47.86144503	66.62840393	51.16057212	51.12653863	41.33698958	40.84764162	39.4434028	45.88478846	43.54712355	41.98205962	21.6449222	12.19363177	80.61381638	34.60139136	34.46619031	50.02107124	73.36753998	36.24898078	27.66956977	35.27971055	43.48436223	41.82569082	44.19155436	45.1898389	45.89246788	43.65154147
gene10584	5572770	LOC5572770	3.009037553	2.766882327	165.5109807	148.7529357	2.085389613	1.847183291	1.304050192	0.331931528	1.733186585	2.082489041	0	19.23772379	0.818457461	0	0.31745577	2.943970048	0	0.249783163	0	0.131310702	2.087984115	0.308957052	5.61152429	0.108886665	0.624825666	0.574924801	0.489690806	0.78547559	12.09755552	4.298165489	1.364828553	35.28179726	4.066416861	16.95981399	2.078649296	8.748893387	7.263064471	0	2.323256237	37.480264	0.216358644	0	0.617515154	1.885914522	24.17156392	54.40122417
gene10585	5572771	LOC5572771	6.184080215	5.616207742	0.687689472	0.594658724	1.777824844	0.049083133	0.371261412	0.727653688	3.161786005	2.964409755	0	2.921042781	0	0.031714731	0	1.414985102	0.153635368	0.165930205	0.217616394	0.523375832	13.27777076	0.123143545	9.69206873	0.520798209	1.037674536	1.203050582	3.513241432	3.622707021	7.710930048	4.80851477	3.788508101	3.03390404	1.103513266	0.373739612	4.581141385	7.073302197	7.255117639	0.774148849	4.326152918	5.249850863	0.970153184	1.295208833	6.132691281	9.291654559	10.56132856	6.642812276
gene10586	5573697	LOC5573697	1.049519153	0.800640775	0	0	0.193962914	0.0687229	0	0	0.074402017	0.622585061	0.12470716	20.79005841	0.091350063	0	0.088580061	0	0.053777476	0.046464862	0	0	0.741507057	1.724173062	0	1.762200975	2.208380738	1.497271535	1.858290499	3.256272492	27.7300968	0.054514646	0.43523398	42.13426122	52.0010947	52.37400881	0.068236233	0.554821389	0.750600558	1.290370392	19.77195889	18.94378916	1.328157806	0.906732129	2.412283818	8.536603278	35.27563616	26.27920023
gene10587	5573698	LOC5573698	56.90533215	44.2969906	0.942223887	0.649950742	5.110176762	0.61559859	1.259952191	0.732048291	15.3680228	12.77225271	0.131422161	8.979312745	0	0.093591725	6.3944583	3.055383147	1.13346373	0.71001883	0.842883079	0.810866542	37.17394884	5.950718068	57.11186618	4.706759341	8.114905131	8.509356111	22.60744929	28.80572828	79.70246141	8.818582749	13.35875372	121.4731369	33.71008755	7.984209905	21.71696856	24.73265719	20.64555704	4.868269711	41.01138734	43.73218247	7.539153115	6.370374448	47.96844045	86.75851559	160.126485	82.68971231
gene10588	110675229	LOC110675229	0.509380149	0.323823309	0.111266374	0.049888865	0	0	0	0	0	0	0	0	0	0.215517176	0.358266643	0	0	0	0	0	0	0.488145508	3.44792307	0.294923302	0.235050271	0.346045273	0.397903351	0.506544722	0.406198115	0.220487311	0	0	0	0.036807887	0	0.134640231	0.080955809	0.167007036	0.098322187	0.030105751	0.048834573	0	0.046460033	0.23648448	0.082351595	0.035488343
gene10589	5573701	LOC5573701	0.859579002	1.592516772	0.901257631	0.505124762	0.529532809	3.827417321	5.108879866	4.854859388	2.071853562	0.81585712	2.655584761	90.85990884	0.897812249	0.290948187	0.870587944	2.057955533	2.995054703	4.18613051	3.368914666	5.521615027	332.8060988	0.847281132	253.633443	1.094902757	1.713516473	29.6063359	100.6297574	123.6032439	70.00824514	1.428757777	0.980281751	0.094029635	2.926334261	12.44750729	1.005965251	2.272053897	1.557387375	2.029135493	143.5528507	2.621458276	5.834510625	7.624368809	174.8976314	187.6256043	9.088527861	3.808786387
gene1059	5565115	LOC5565115	7.053731209	8.120282093	9.244684114	10.45024444	8.935533537	6.310203993	134.3327332	134.0537375	15.21278229	12.61196213	126.194168	32.42366661	212.0310704	230.3461655	181.8719462	169.4253457	93.31104879	77.19194064	111.2594571	124.7219073	22.16050797	184.8371465	20.33893611	161.8645415	162.2315492	76.02959174	46.09805294	45.22849365	21.2320163	14.34591273	13.33837001	6.901019163	50.82434134	36.52637172	13.4999301	20.69281649	20.03679155	183.4655432	19.5217096	16.55835221	133.7251349	110.1510569	25.33583481	20.64482776	14.50368318	14.74293204
gene10590	5573695	LOC5573695	13.00527169	13.47572511	8.723730385	8.123858256	3.879697812	2.916863275	64.21079699	58.60525672	13.43017829	12.47336103	58.16270908	16.17003011	61.41202423	75.99502607	49.56723976	73.97508909	49.24476095	25.32055186	66.37088673	67.24608525	17.31240485	22.6270783	14.25921808	25.25761727	21.74608403	20.71373345	22.82463273	24.53173621	15.46103904	30.61144758	8.254457591	12.40618902	11.40085674	10.25599529	18.04303848	38.30054727	25.07167858	14.15161616	7.135631644	6.318640651	23.85653477	19.55224445	20.76312245	21.50794578	11.2992173	10.20937238
gene10591	5573696	LOC5573696	105.117255	94.03256682	21.94077038	19.56091754	36.27544144	2.931697756	40.97583646	33.58442345	79.28017967	74.90488811	45.21973728	5.373220746	52.69375195	40.52147309	29.90179391	39.79331011	29.82369766	28.87083465	40.90150346	47.77471218	7.36780968	8.954240805	17.26373457	5.071773331	2.533075292	9.918189904	35.4807357	40.41908925	32.33961916	40.19205532	103.934544	10.7002831	19.07507565	14.89618597	466.1295614	825.0533783	181.4024638	0.670135004	24.42323119	9.491648571	0.503882639	3.587794889	47.51205933	53.41071116	13.97311451	12.61266621
gene10592	5573693	LOC5573693	2.918127978	2.453292606	0.355134464	0.36746029	1.951762469	0.245674404	1.445316567	1.287612615	2.541552511	2.258623953	1.931843421	1.726044487	1.777955377	1.305202464	1.442566211	3.070952662	1.559334195	1.605683069	1.875894615	2.474102674	1.55680744	0.513639063	2.315004387	0.603411209	0.554009895	1.210691012	1.519667778	1.840623838	2.459993171	2.663386763	2.139360278	1.368064267	0.997277572	0.849482188	2.547761814	5.112780007	4.551651807	0.533044731	1.126532804	1.522657478	0.527552402	0.528234001	1.505701817	1.741844703	1.880357793	1.760040337
gene10593	110677020	LOC110677020	0.297998184	0.64952057	0.195279562	0.175116262	0.091789013	0.682956071	6.567986865	6.048564806	0	0.530326342	4.691703066	0.362894505	7.71647708	8.132296487	2.829513336	4.733469228	3.779191244	1.913004103	4.109392953	3.589179811	0.075193536	1.223894868	0.864474891	1.164620584	0.453780989	0.531415027	0.465563788	0.755665468	0.396057512	0.541756953	0.154474236	0.081495303	0.20564175	0.193800548	0.145311357	0.157534778	0.319685833	0.146553984	0.258842535	0.052837508	0.042853891	0.21454629	0.285391091	0.16601812	0.072266143	0.093426447
gene10594	110677021	LOC110677021	0.844284002	0.306701995	0	0.165378925	0	0.552840266	0.557552726	0.24835802	0	0	0	0	0	0	0	0.259145783	0	0	0.204257381	0.392997511	0	0	0.699776383	0.1629425	0	0	0	0	0	0	0	0.153927516	0	0	0	0	0.134182093	0	0	0	0	0	0	0	0	0
gene10595	110677353	Trnad-guc	0	0	0	0	0	0	0	0	0	0	0	0	0	0	0	0	0	0	0	0	0	0	0	0	0	0	0	0	0	0	0	0	0	0	0	0	0	0	0	0	0	0	0	0	0	0
gene10596	5573699	LOC5573699	5.9234355	4.303598033	0.847717573	0.440108703	1.090523013	3.165365519	30.4846693	32.08533309	3.620012048	3.015709485	29.36716734	2.045180531	28.62332121	17.11121023	13.90642128	19.37268118	15.69918016	10.88167859	21.34757808	20.77439317	0.687197057	19.12674239	8.803385717	15.25571078	11.46114429	4.405653124	5.21213993	4.509251082	2.895669731	0.813401705	0.88234181	9.384343731	0.501165086	0.354230361	0.664003466	1.943618383	1.36342407	2.076013211	0.630819574	0.869191784	1.135766458	0.862729144	1.5649211	0.986210526	0.825554352	0.512297067
gene10597	5571319	LOC5571319	7.601567265	6.742279291	5.890345434	4.858270641	1.025441539	0.217994197	1.154225095	1.028283233	3.205785984	3.346335551	0.197790238	33.08642853	0.193179505	0.258235016	11.54370192	3.193297887	3.93769793	1.510747807	2.738431874	2.305112044	24.24919645	41.24693157	28.60511391	49.77843366	79.11517521	65.16369069	52.53161773	48.02057289	12.13827698	2.73797206	2.401659807	2.685806999	8.193963449	12.87023516	5.068548143	7.831711197	6.746057075	65.01289375	7.272133827	4.17135486	113.9110233	81.92440099	35.10178116	26.15139215	9.055634712	5.16068729
gene10598	110677022	LOC110677022	1.43263167	2.393979462	0.062587335	0.056124974	0.411858852	0	0	0	0.067707633	0.528796281	0	0.775387514	0	0.161637882	0.403049974	0	0	0	0	0	2.506360378	0.078451957	2.770652467	0.165894357	0.370204176	0.681276631	2.387420104	3.476163152	6.042196962	1.240241126	0.643619331	1.514921891	0.703023246	0.165635493	1.366125649	2.22156381	2.140269199	0	2.433474122	1.693448499	0.054938895	0.27504938	3.083784667	4.363138663	2.779366318	3.154026463
gene10599	5571525	LOC5571525	1.17844131	1.378452708	0	0.083100199	0.067756632	0	0.031129012	0.013866204	0.345304891	0.329336323	0	0.191343392	0	0.013295864	0.013261489	0.028937002	0.008051128	0	0	0.010970823	0.539203238	0.012906461	0.820461044	0.063681283	0.017401099	0.144102451	0.777346452	0.834379701	0.818610666	0.163229828	0.382813277	0.670332464	0.26022895	0.081748175	0.449494154	0.656200585	0.546886006	0.007727352	0.266894042	0.267452482	0.018076457	0.036199624	1.264016591	2.871193176	3.13212992	0.446632745
gene106	5572012	LOC5572012	0.512682452	0.838086813	0.083990784	0.225955323	1.184368358	0	1.015703831	0.67865741	1.453793709	1.723393483	0.152296346	0	0.223119198	0.21691437	0.108176784	0.118022634	0.197024287	0.056744365	0	1.342369942	0	0	0.424931742	0.074208821	0.070972229	0	0	0	0	2.063825557	4.91657445	0	0	0	10.74986097	6.640141955	6.783263615	0	0.098959608	0	0.1474535	0.221466016	0.140283697	0	0.124328218	0
gene1060	5565113	LOC5565113	2.310816279	3.217881484	0	0	1.898065654	0.336251331	0	0	1.820192205	2.132353835	0.30508716	0	0	0	0.866819165	0.236428458	0	0.113672965	0.186351701	0.179273215	0	0	0	0	0.426524663	0	0.267422057	0.153196886	0	1.333661886	0.665480527	0.14043387	0	0	1.669350705	2.714661798	2.448387534	0.12627196	0.099120256	0	0	0.147883693	0	0.143042398	0	0.107329192
gene10600	5571546	LOC5571546	0	0.164786349	0	0	0	0	0	0	0	0.039865549	0	0	0	0.085300297	0.085079765	0	0	0	0	0	0	0.16560413	0.083550951	0.291821814	0.055818821	0.102721852	0.157487559	0.300730662	0.160770573	0.104720933	0	0.110270572	0.092750677	0.087409935	0	0	0	0.198300898	0	0.142987927	0.05798522	0	0.110331473	0.224637648	0.146674016	0.042138166
gene10601	110677570	Trnaw-cca	0	0	0	0	0	0	0	0	0	0	0	0	0	0	0	0	0	0	0	0	0	0	0	0	0	0	0	0	0	0	0	0	0	0	0	0	0	0	0	0	0	0	0	0	0	0
gene10602	110677354	Trnai-aau	0	0	0	0	0	0	0	0	0	0	0	0	0	0	0	0	0	0	0	0	0	0	0	0	0	0	0	0	0	0	0	0	0	0	0	0	0	0	0	0	0	0	0	0	0	0
gene10603	5571544	LOC5571544	118.5779194	109.1910276	14.0652331	10.54525197	38.36668417	0.864005088	7.145233539	7.918173057	54.00402964	49.19040645	0	22.13865039	0	0	0.296974753	4.941065479	2.614279247	2.14195777	4.40527959	8.168796425	10.21030355	12.06676614	10.42607134	16.0432207	7.549976797	3.226997271	4.306119798	5.301055309	5.377945567	71.41603634	79.20565521	2.453765548	5.463288267	22.88312372	67.31549947	99.09693226	75.8716896	1.643923267	7.369078376	5.583746138	0.55660006	1.36796528	7.654199939	10.87949614	11.30605409	9.450221979
gene10604	5571543	LOC5571543	162.5580823	146.5241491	0.252668522	0.22657961	16.62696876	0.100990161	2.062482949	1.905490886	56.08925386	49.49639268	0	179.1773481	0	0.065254103	0	0.284036919	0.118541185	0.136562743	0.33581467	0.2153726	0.311332767	0.633429743	0.5752428	0.401834796	0.170803961	0.078581466	0.040158944	0.138034054	9.552092291	9.813566644	31.37979169	67.31623261	25.25947783	110.1315319	91.65134192	93.96621147	106.5157209	0.075849368	5.239503522	17.82970908	0	0	0.16880554	1.245884644	10.50982614	16.11769443
gene10605	5571542	LOC5571542	0.673851342	0.734367406	0.126165097	0.169707163	0.177907554	0.063034333	0	0.084952652	0.682433596	0.685260393	0	0.547065859	0	0	0.08124781	0.088642684	0	0	0	0	0	2.055890107	0.079787853	2.898254186	1.81236205	0.735714787	0.751971944	0.631808946	1.177059785	0.350015219	0.399207308	3.159121017	0.221433067	1.043412874	0.438115657	1.170460388	1.285142672	6.959329582	6.280471806	17.40984619	0.553735908	0.887122139	2.423330419	3.754101167	26.70627629	24.82825371
gene10606	5571541	LOC5571541	8.520863039	7.355835198	0.376433272	0.281304347	7.844265685	0	0.189675927	0.16897967	9.841378194	8.670539646	0	10.41535053	0.083332049	0.081014628	0.080805176	0.617118348	0.098114596	0	0	0.133695279	2.70569282	4.403947127	2.301242028	11.80701873	14.10182107	19.12193393	16.15410528	18.56538531	69.16998205	20.33947399	7.891019947	23.66905766	28.67351802	20.58853188	5.726721741	13.7665561	33.77944835	35.21917577	38.9189807	110.1369699	20.43168185	10.20146828	15.3514691	24.80209721	130.4357286	140.7540498
gene10607	110677023	LOC110677023	0.221206345	0.120536029	0	0	0	0	0	0	0	0.087481183	0	4.130483863	0	0	0.186699512	0	0	0	0.642196631	0.15445077	0	0	0	0	0	0	0	0.131985009	8.819896135	0	0	11.25199376	14.55258119	3.069005609	0.287641968	0.233878555	0.105469001	0	9.991321851	40.63366909	0.127243091	0	2.784288026	7.147718614	35.51213838	59.91941133
gene10608	5571540	LOC5571540	60.83870891	55.59732955	1.542507336	1.649245358	15.44889996	0.237127441	2.152338627	1.75769809	25.80067751	22.80695031	0	22.27044315	0	0	0	0.250097189	0.046389615	0.040081595	0.065708442	0.063212536	16.81339511	1.115481742	15.08264449	3.407149133	2.40631201	10.42488621	25.12940731	30.89824219	14.63150257	42.88726837	19.75764831	5.001278562	12.70331214	27.08382079	49.50298505	68.91853468	60.90668813	0.623336795	8.318158305	8.507761182	2.447626822	3.806544869	23.13749517	20.57845443	6.586477709	12.45092356
gene10609	5571539	LOC5571539	25.40551705	22.67548134	3.655720895	3.898465271	6.91976716	0.1974555	3.808526268	3.725607062	15.81918808	16.72545982	0.089577546	18.42214292	0.131234075	0.127584525	0.572646026	3.818015325	5.176223067	1.435161825	3.556492904	7.527082449	5.402358067	1.548098668	6.560820522	4.626697152	8.265389279	8.373495647	5.810375143	4.992845692	7.734995661	7.283395818	26.45630841	5.030450995	14.9826384	61.51313778	28.96745187	42.16446865	30.66016046	4.263634715	3.114020183	6.309120768	8.456085748	7.642020215	4.043085796	3.527924624	10.78627291	11.5968732
gene1061	5565116	LOC5565116	9.791998539	9.746528201	5.939050336	5.965177001	1.360604629	0.976024018	16.75899093	16.25536302	4.049323513	4.122032462	15.46183491	10.64366978	15.5401746	19.78495709	19.1185592	12.55326631	12.15333229	5.65498176	13.0846404	6.457140776	7.785776733	9.777023157	8.161089317	13.23493929	15.27840665	8.958233022	12.36311467	13.44423074	7.085484421	5.154024753	4.810833213	4.641649982	5.005359149	4.391659255	5.121439808	9.547721568	7.516652468	7.549876654	4.742007982	3.738619856	14.37561574	7.895811158	11.90823978	16.01413622	9.461508229	5.216595969
gene10610	23687717	LOC23687717	2.989234573	3.286773017	0.104938874	0.250942845	0.328835764	0.139811556	0.264381228	0.282640312	1.059557042	1.646583049	0	0.953389062	0	0	0.045052363	0.294917172	0.164109328	0.141793885	0.116226103	0.633597404	1.508540175	0.043846251	0.486670897	0.154528662	0.147788948	0.244774768	0.41697263	0.159246172	0.25539895	0.554529681	1.826242073	3.795458758	0.171900217	1.712591617	2.949956224	5.587274219	2.67232038	0.813799981	0.947914812	1.968629594	1.381723401	1.291274686	1.226902367	1.367954573	2.537168417	3.101570967
gene10611	110677024	LOC110677024	2.038177016	2.887583474	0.534250657	2.155893312	0.502237304	0	0.403794629	0.359735071	0.288978969	1.450879929	0.484365182	0.992815765	0	0	0	0	0	0.180470481	0	0.284619331	1.234298013	0.334836186	0.337864542	1.180073262	1.128604779	3.115410811	1.273700932	1.702538586	0.433417576	1.058680054	0.633921657	0.891827462	0.187533263	1.23714345	1.59018562	2.370431488	1.55485229	2.606149108	0.314732361	1.300987445	3.048259089	3.991335124	1.561560015	0.908392963	0.197707501	0.340797848
gene10612	5571538	LOC5571538	11.25195325	19.6298075	1.070340388	1.279765317	2.850909858	0.297089529	1.078639008	0.480472315	5.081918157	9.079121397	0	11.71328938	0.157962759	0	0.153172864	0.835570453	0.790433255	0.321388625	0.329296179	0.696933624	1.556976419	0.670824993	3.083619702	1.733753075	2.813806614	4.299731639	5.481615178	5.251761514	3.087385329	3.77067457	7.479038986	7.0476371	2.671730339	17.31047699	13.6283378	18.2285724	10.94596387	0.847898461	1.191035371	2.70298864	2.505440544	1.933772301	3.525764715	2.426550565	2.420584091	2.655212151
gene10613	5571537	LOC5571537	20.57519191	20.44684751	7.760009548	8.133052314	4.194633316	0.581555881	5.351932176	4.898591744	10.80838138	10.33215404	3.957424466	21.0902501	5.540079953	2.755634681	5.684419174	4.566155971	4.095744932	2.49027307	5.156805894	8.474916841	12.92326	10.88209771	14.84517037	17.48341766	31.43362357	32.84501178	30.68007997	34.62120581	16.32870804	10.64882522	11.31784009	7.124603854	19.57822692	44.12166793	24.58921561	34.00021805	19.12606558	15.0325675	11.11445593	14.12017486	25.20330153	25.44900501	24.99038848	23.04903679	19.02506809	17.41816686
gene10614	5571536	LOC5571536	20.02057423	19.91952531	0.485910115	0.610033467	6.21239054	2.913232345	32.90632795	28.79229783	10.67095147	11.26058772	34.18578153	50.20585075	22.33095758	15.12166716	10.70174209	53.94071482	43.73187896	29.31558098	37.94131118	39.71006775	76.11330815	18.57689371	56.41910181	13.39474438	10.67544774	2.380156332	2.162445214	2.964248415	4.612148218	8.396380092	13.79906477	18.08825114	19.95607125	34.36691869	51.72936694	52.60513123	26.76306816	2.990271558	6.383474631	8.729905646	1.279589448	1.537491217	2.799952094	3.84182509	12.26361183	11.6235553
gene10615	110677025	LOC110677025	0	0.305073489	0	0	0.086224811	0	0	0	0	0.221412552	0	0	0	0	0	0	0	0	0	0	0	0	0	0.162077319	0	0	0.07289026	0.083512639	0	0.145404553	0.072555045	0	0.064391952	0.121368308	0	0	0	0	0	0	0	0	0	0	0	0
gene10616	5571533	LOC5571533	0	0.166591354	0.066781332	0.059885925	0.125559326	1.868448116	11.10435229	8.723575463	0.288978969	0.161208881	7.870934213	1.737427588	6.830006415	6.898771454	6.106830378	17.07890932	5.691784521	3.744762486	6.360932808	6.973173617	0.205716336	10.04508559	0.168932271	12.80379489	10.60888492	2.907716757	3.343464946	3.040247476	105.3746483	0	0.052826805	2.062351006	0.609483104	0.57438803	0.198773203	0.161620329	0.145767402	3.007095125	63.93001077	14.13016919	1.641370279	1.35001041	0.613470006	10.73039187	54.76497778	28.24362167
gene10617	5571532	LOC5571532	0	0	0	0	0	0	0.091674848	0.081671859	0	0	0	0	0	0	0.156220189	0	0	0.040972818	0.067169484	0	0	0	0.07670652	0.107166396	0.051246185	0	0	0	196.0624893	0	0	0.759279671	0	0	0	0	0	0.045514059	48.05331473	27.69891168	0	0.106607788	0	2.268590501	104.7643834	54.27679341
gene10618	5571524	LOC5571524	0.791307249	0.592880467	0.194455211	0.116251352	0.365606142	1.554452681	8.818329224	9.427353596	0.701212257	0.625881634	9.755157181	2.248478313	7.1458144	9.374390629	6.344747657	10.65658024	4.105350338	4.16018883	7.107237111	7.182588653	1.098183015	3.899930664	0.73785052	4.524278378	5.860557349	4.283771046	3.502743942	5.134538776	179.1562317	0.513780939	0.358918328	5.35598444	1.046620911	0.943469712	0.578791764	0.993508496	1.273345262	1.751223878	66.13670485	22.37868362	2.38968731	1.709124852	2.165229289	11.7926336	80.78830488	48.66610323
gene10619	5571531	LOC5571531	7.042333994	6.546135563	6.135067004	5.112106021	6.175756138	2.983812228	22.65141916	20.17983722	8.69268114	8.060275157	21.65815189	10.76200501	20.5523286	24.39758294	16.57263796	35.24654147	21.09910967	12.76471779	20.62539456	25.10613852	7.024313052	11.16097234	7.82840463	13.43144675	14.49722103	12.15744598	7.809452508	8.650929433	7.443702808	7.832346851	5.454360671	6.072275199	12.46383984	27.65913171	12.06619632	15.15432575	15.24797785	6.437819436	3.774150446	2.967411442	8.864357576	8.875810349	4.67007292	4.154149065	2.933403488	5.091080689
gene1062	5569550	LOC5569550	23.35536568	32.9359537	2.387560823	3.019410861	11.39512068	0.122345434	0.740329904	0.989324565	15.96092463	21.42849768	0.999056832	1.061818317	0.487883798	0.158105335	0.078848288	1.0322972	0.574431116	0.289520276	0.271217124	0.326143829	2.545876351	0.306949652	5.729927195	0.054089595	0.15519149	0.14279733	0.097301823	0.111481727	0.74497646	5.43484943	4.358445414	0.459873228	0	0.040503895	15.00266087	22.96478811	22.76118235	0.183776792	0.540975292	0.198772644	0.26869111	0.053807652	0.102250491	0.468415273	0.271862411	0.351466653
gene10620	5571529	LOC5571529	240.5866118	226.4392312	1.940207399	1.683749205	27.47686911	0.187618496	6.906448707	6.152859989	50.0359406	48.68702903	3.064136262	37.06352315	3.907145899	2.58620611	1.773419885	4.397340882	1.712858082	1.183956104	2.218215418	4.201228825	5.109119232	0.392259783	8.866087894	0.165894357	0.158658933	0.14598785	0.895282539	1.538629592	18.12659089	75.70431833	44.40973385	4.231333557	36.90872041	118.263742	47.19343153	74.52336781	96.94964097	0.046970729	10.50818371	18.89888525	0.164816684	0	2.456574226	5.214482793	17.92691275	21.19984876
gene10621	5571528	LOC5571528	17.4793361	14.333053	0.778446773	0.947379918	3.81581797	0	0.420258358	0.299521904	7.037816127	5.100565969	0	5.235363246	0.07385437	0	0.071614888	0.546931068	0	0	0.061584039	0.059244796	0.171283129	0.069697661	0.843936325	0.049127513	0.234924171	0.25939472	0.309314354	0.607527564	13.84843563	6.875513552	3.56274854	7.332697257	10.46161953	8.534848619	8.109605421	11.88683991	13.31008614	0.04172936	4.160072909	8.064012783	0.048808374	0.048871435	1.300183017	2.36357611	18.43686087	15.07445418
gene10622	5571526	LOC5571526	0	0.076437482	0	0	0	0	0	0.123793532	0	0.055475872	0	0	0.183145736	0.1187017	0	0	0.035939094	0	0.101811661	0.097944391	0	0	0	0	0	0	0	0	33.81964076	0	0	1.611221766	0.16133682	0	0	0.037078307	0.100324172	0.068987607	16.16482153	4.377523066	0	0	0.11515083	4.376399622	16.39665898	9.118269346
gene10623	110675230	LOC110675230	0	0	0	0	0	0	0	0	0	0	0	0	0	0	0	0	0	0	0	0	0	0	0	0	0	0	0	0	0	0	0	0	0	0	0	0	0	0	0	0	0	0	0	0	0	0
gene10624	23687976	LOC23687976	0	0	0	0	0	0	0	0	0	0	0	0	0	0	0	0	0	0	0	0	0	0.056806489	0	0	0.114883775	0.070472491	0.036014864	0.0825267	0.183828181	0	0.035849235	0.189128255	0.19089525	0.029983863	0	0	0	0	3.043559637	4.340796471	0.31824682	0.278825746	0.151386167	1.425545406	8.419037214	7.834327098
gene10625	5571549	LOC5571549	16.41921932	14.35545221	0.972618206	0.654143973	3.3716177	0.242968703	0.735119371	0.327453859	4.077230539	5.31942032	0.330675116	12.27558949	0	0	0.078293344	0.597935197	0.4753235	0.205344712	0	0.453387744	0.74902464	1.371551862	2.691026678	0.375962344	0.410931288	0.99254613	1.014478513	1.605108016	18.29606841	2.457379579	3.894993125	11.56812678	13.82708594	64.02836702	10.07210825	12.75015348	12.03027062	0.091241674	3.223007049	28.02705934	0.106720011	0.160286841	1.675258855	1.70543453	21.82087832	33.42577277
gene10626	110677026	LOC110677026	0.210883382	0.436661854	0.165831404	0.223063095	0	0.331409312	0.167117137	0.111661766	0.089699072	0.033359491	0.200462603	0.068482225	0.036710545	0.107068933	0.071194747	0.077674629	0.064834125	0.037345358	0.091834118	0.235588908	0	0.034644384	0.034957718	0.073258948	0.09341838	0.064468234	0.153749855	0.075495425	0.156954952	0.131445716	0.043726507	0.161480226	0.11642065	0	0.027421868	0.2006678	0.060328269	0	0.097692925	0	0.048522032	0	0.207732098	0.775404233	0.777333172	0.035261217
gene10627	5568798	LOC5568798	1.996321313	1.8552692	0.0561803	0.021591209	0.377241896	0.05613736	0.266903434	0.226972383	0.408070348	0.372950018	0.523897543	0.357948753	0.618285861	0.735819096	0.382463652	0.496217819	0.301227158	0.28737765	0.391116347	0.436119508	0.370843758	0.201202478	1.015111061	0.127638712	0.081381196	0.074881796	0.739852505	0.840364518	1.451952237	0.222655647	0.177763793	0.489006525	0.163398194	0.026549905	0.501658372	1.262525845	0.928468595	0.234904566	1.139460802	1.207386555	0.225439206	0.176351933	1.501341888	2.326693049	1.85925273	1.684355232
gene10628	110677028	LOC110677028	0	0	0	0.453380274	0	25.76505319	1.146382799	4.085186558	0	0.305117297	4.125373699	0	4.700740557	2.61143739	1.95351441	3.907412756	2.767310228	1.537080294	3.639766884	1.346735373	0	0.633738733	0	0	0.2136091	0.196549495	0.401785335	0.460337959	0	0.200374566	0.199968783	0	0	0	0	0.203930691	0	0	0.148922141	0.136797596	0	0	0.211109856	0.214912481	0	0
gene10629	5568795	LOC5568795	3.417883013	3.833471164	0.186646187	0.184111745	0.561478333	0.111902118	0.507851915	0.251354596	0.989387386	1.11513696	0.203061794	0.647454857	0.223119198	0.21691437	0.144235712	0.839272062	0.08756635	0.100878872	0.351427159	0.198869621	1.609870174	0.350935819	1.746941606	0.247362737	0.094629639	1.030354007	3.040703887	3.585794783	6.617013379	2.633411822	1.565035711	5.063003916	1.533092022	0.506302333	2.592559064	3.357713506	3.653048874	0.280149567	3.045756816	3.14119601	1.146860559	0.820244504	4.831993995	6.997717589	7.860306215	4.321927979
gene1063	5569551	LOC5569551	9.208034259	9.550011781	0.224314744	0.150865095	0.748600435	0.168107472	2.492244393	2.477076292	4.210255646	4.616215697	3.436943376	6.50288417	2.279263648	3.388990682	1.545660231	1.040172642	1.219016262	0.697118742	1.52791859	0.728965516	4.854202063	1.41992863	9.348475335	3.022397356	9.666846171	4.961912315	9.635065367	9.088698265	4.831520205	8.347819964	12.46531948	1.226323078	2.661385371	2.745595153	9.147051923	12.12417723	7.776869414	7.886934857	2.986500514	2.075723286	16.03771032	9.364953671	8.008284807	10.83190535	7.371381152	2.425377263
gene10630	5568794	LOC5568794	0.129376308	0.387736551	0.042390441	0	0	0.042358041	0.640786568	0.399607547	0.321008948	0.255824318	0.461186971	6.039460044	0.619349691	10.12666288	3.385026333	1.786993006	0.861803302	0.315029863	0.516449541	0.767831947	28.98909166	4.835335813	31.74075007	2.958822547	2.865594465	25.08196644	45.2423433	51.10222041	5.261636198	0.235204501	0.067065195	1.521395642	4.612781359	1.458405273	0.126174237	0.273575733	0.154213366	7.221619911	3.446222806	0.917578966	21.80514622	29.06141374	45.95028343	18.52378582	0.784361047	1.135714056
gene10631	5568796	LOC5568796	2.101273681	2.217283382	2.491667553	2.018794703	0.349299584	0.08736011	2.808339698	2.237002902	1.064017881	0.923330495	0.039631736	8.989916741	0	0	6.193132286	1.105659528	1.794491554	0.767855848	3.703769533	1.979490836	17.57273882	17.34228315	17.74793464	19.52361782	18.89372937	18.23450429	55.06119773	64.63758473	17.99752319	0.537064685	0.84718955	12.66048948	5.477932818	4.00564046	1.301121933	2.785877304	2.401299187	14.59876407	12.76013397	9.41485942	19.22411796	14.94579584	88.70887777	65.24012361	14.68855829	11.73948691
gene10632	5579502	LOC5579502	24.60306122	25.46067569	4.132236784	4.677521321	6.32578279	0.992783885	27.64805574	27.45930682	13.58188561	13.21842581	30.0120687	19.21866369	17.0656048	14.49162845	26.2036223	21.86185442	15.71415347	14.2333412	43.66622292	37.82125849	57.66367823	35.04064336	56.94909286	43.37280861	45.22090678	27.38846558	31.86971778	30.16116257	22.69691703	9.396650414	9.609828783	16.73604581	12.41249572	8.814406428	15.88407199	20.43838705	18.77865231	40.19662889	23.23931639	15.22536379	40.15753127	35.04927282	24.08078151	26.87576565	17.53144344	14.64896163
gene10633	5568797	LOC5568797	2.608439737	2.684766496	0.434113623	0.462281719	0	0.054222728	0.164054781	0.109615608	0.029351791	0	0	0.067227315	0.072075678	0	0.069890132	0.114376908	0.063646065	0.109983058	0.120201726	0.028908979	0	0	10.36377372	0.071916507	0.045853262	0.042191253	0.021561778	0.024704	0.110056296	0	0	0.022645881	0.038095762	0	0	0	0.019740926	0	0.09590274	0.014682464	0	0	0.090633551	0	0.020081285	0
gene10634	5568943	LOC5568943	24.10314415	18.38743006	6.317959879	5.93539923	4.52523829	1.503126413	55.25598369	68.674417	11.2286574	11.62014204	74.46429256	15.46813686	39.56107386	28.55430542	26.54303445	36.35713783	32.46411211	24.59427621	47.14995551	47.60289298	21.3156758	46.19670227	25.30502445	52.89742625	49.44632119	29.23994665	28.81016611	30.81725453	20.99024338	7.750336999	10.94749273	34.65312746	16.47462022	10.54970678	12.83534441	19.65903702	17.62128317	47.41521254	19.31881132	16.1178938	75.39753318	59.23246279	29.77292405	28.51879271	35.07084292	18.61577332
gene10635	5568942	LOC5568942	6.828998917	7.183596648	4.259696075	4.055926739	4.791837882	0.215213274	11.14178557	9.507106023	9.345810709	8.145384864	10.80477696	24.13322471	18.8172271	15.11103331	16.08909236	8.104184515	10.79695518	9.6198142	12.21875102	17.56819558	68.52068673	42.26558862	75.39801042	42.01267892	101.6539614	94.39140874	136.224339	129.4935675	151.7027566	73.27620627	71.99199382	20.21365759	107.556713	52.28084891	29.03799127	23.16645118	12.10117376	59.48257728	71.05350104	55.28410621	82.49221562	75.88908968	152.4855602	188.0283244	164.4201496	104.5074582
gene10636	5568941	LOC5568941	119.7080062	117.0517279	7.10319449	7.481945883	31.61240306	3.999534458	45.54873693	41.52773046	41.37939914	39.22711441	37.25963028	18.15887125	46.46225189	38.43649484	67.59822188	72.72094411	32.59779418	23.61380417	40.30386413	43.6983947	18.2341768	39.5367138	40.42907145	47.94107803	54.28180762	33.86028764	32.39086938	33.03053181	22.77581664	25.47051191	17.45879205	34.48997791	8.726799436	9.417844033	37.58667735	58.05286168	64.25362601	35.20037784	12.18836803	20.5769329	50.89567899	35.97277859	35.02689713	30.5535762	29.7704374	28.69708811
gene10637	5568940	LOC5568940	130.3339382	123.5475223	17.05544504	17.35327345	70.23884054	23.40053881	758.8691351	732.1619589	99.77602456	94.10068477	762.6777374	271.1115941	674.6433994	419.6356756	253.715775	454.709984	524.5203843	643.2767504	736.7799001	770.3701371	393.0275691	156.7219843	262.0999156	122.3493983	90.51753195	111.340313	264.9786996	246.6144075	134.5328157	192.3329516	95.73821884	25.67842199	228.6505241	368.1246734	214.4502856	179.2886358	136.4067977	84.38035802	153.2635046	84.59199686	52.45676942	60.25043706	197.5974888	192.2337738	93.31493732	75.94831034
gene10638	5568939	LOC5568939	16.59606893	16.88799671	17.95109225	18.0950888	12.44100851	27.49524156	43.97124415	43.93770499	15.87594192	17.31762457	47.75559019	50.32274766	38.98464988	30.62496344	34.76481818	42.16377241	37.4988778	43.81941925	40.63456562	48.8638498	9.687132828	45.65963387	16.4071464	38.43547847	34.4340029	26.08070164	20.92991746	17.65695788	14.45675011	41.33643708	39.59432461	4.812034904	31.18410255	36.84395067	23.4004559	37.73620135	21.06913308	28.41901311	7.950672606	6.168862507	22.08335205	19.34789832	8.425711938	5.681188353	5.33385344	6.770287468
gene10639	5568938	LOC5568938	17.23171603	16.29769053	6.29126922	5.497015304	5.762635647	2.820847739	38.28413011	39.32058294	14.30996866	13.62936407	45.63059262	16.68754612	64.06490104	48.74344419	48.20189123	54.40246413	33.74149519	41.25063647	51.36635995	61.10300832	9.068808542	35.18359627	13.46620265	32.92376851	33.12354023	23.1408351	24.03676855	22.54581281	16.88203621	9.845642114	10.46373615	6.193516166	6.625105056	10.56612656	15.68488146	21.5373028	15.19943738	19.49128075	7.98269035	7.551014375	24.4262174	20.41692617	15.89648999	13.98854471	10.20816909	12.50263981
gene1064	5569552	LOC5569552	10.1980965	10.17106917	4.173771081	3.937527471	2.358738324	2.410740453	42.37738153	46.36328561	6.394399618	6.304408018	35.21569391	10.87968312	32.94207452	44.76782375	22.21728543	42.34270777	27.88199408	17.89682409	40.50876494	39.40705697	19.54573347	8.921170828	15.77613495	9.336423206	9.398104265	16.93866842	15.24231026	15.2229777	14.67929641	9.466019142	7.309380346	3.846109728	5.047333793	5.921931542	8.114536584	12.47556447	11.60294044	8.093397736	9.53677149	6.266705507	14.61251832	14.58898789	13.41844907	14.00883198	12.58866616	7.679533635
gene10640	5568937	LOC5568937	6.074302565	8.211919825	4.030904328	3.614699315	1.752581121	1.460085992	36.78790888	27.41331638	7.576671724	7.723606048	33.71294695	17.54087137	20.07747373	21.60117024	18.36544134	36.32147987	21.03878399	14.84192045	38.72926477	42.46570235	16.14208181	18.88430512	19.62866518	18.02982133	18.35044433	17.00243906	19.38023378	18.1214712	9.565106611	8.546847082	12.07687015	2.144808194	5.730476794	6.300590559	26.99527557	21.78697555	11.29138722	13.61306262	5.788198933	2.972039162	19.15110579	16.07582728	13.71752227	13.10788523	6.600758551	4.178377118
gene10641	110677029	LOC110677029	1.936190193	1.714433647	1.030895301	1.208898435	1.640052649	1.030107367	11.02819668	5.873562669	1.973105062	1.627136617	12.07837033	5.599875913	6.846362217	9.113556842	7.353703824	10.02876335	7.998854408	5.143201595	9.924689526	14.36380344	9.893271605	6.958034291	8.625756733	7.777107155	6.432788188	8.44696644	5.29360632	7.292499959	4.11730117	4.337105188	2.195525657	0.264750616	1.83716595	2.256039055	7.631755419	8.63623853	4.500387308	4.165911941	2.709539803	0.944081342	5.290275088	5.645604226	4.105900942	3.775356216	1.349917168	1.365798875
gene10642	5568936	LOC5568936	3.339867447	3.886575103	0.964481144	0.997955864	1.185668309	1.408548881	20.85973569	19.03325556	2.688724864	2.932686114	18.76646375	2.114027174	24.09375893	19.59162204	16.57876969	27.52250646	17.11351734	9.147541	18.28300941	13.95225558	3.656655723	12.41506426	2.533621293	10.55358862	10.03060625	6.345298659	4.775694689	5.876970296	4.303461133	2.7639355	1.08572886	3.653492174	4.713702927	2.159782491	1.693010794	3.321720027	6.153742526	4.17592308	1.354903663	2.007409244	7.131123598	5.444914538	4.739771383	4.635925289	4.887069023	2.531954808
gene10643	5568934	LOC5568934	8.809749634	6.000575152	8.028173934	6.633004702	8.395099787	4.687033344	88.49463273	79.08160316	13.1738193	13.66389078	99.77332581	19.10975932	90.93767586	99.35791974	73.07685397	85.55870562	55.791768	57.52940305	76.42852535	76.31266026	12.9209195	69.08524369	12.43600281	69.73627024	79.19524835	56.38866453	36.98942793	30.88150557	14.78221757	23.38052054	11.55955314	15.88601625	18.93482061	20.11238704	11.27661656	16.37302547	19.68938278	82.79308425	11.85026231	12.30106841	76.17198866	83.56445409	20.33930463	14.49396709	11.75026095	12.83167668
gene10644	5568933	LOC5568933	1.652963802	1.801410288	0	0	1.125475674	0.398766705	2.75770853	3.224555947	1.85022838	1.37621663	4.134954692	46.47411735	3.558984384	3.239159138	2.276234704	4.406048488	2.98672057	1.078455065	2.27312174	2.429753587	252.361666	1.286301389	220.3605325	0.755558458	0.770778709	5.05320319	30.53612743	53.82890268	72.10418719	1.355669508	0.721559524	3.568781511	25.45501	13.08848385	1.58377123	2.115584618	2.986547962	1.497482647	90.61314322	15.82653373	4.303728074	8.718793015	93.74415587	130.0870688	44.26255522	20.4381231
gene10645	5568931	LOC5568931	1.633035749	2.175179809	1.268309018	1.208436141	0.670674059	1.782196346	27.3802097	27.48843664	2.186736456	1.746111031	28.53142456	2.504249631	36.1139112	45.75507939	33.23215623	37.87195121	25.69191678	16.36090862	32.70383276	31.71497427	7.081362012	13.86106571	6.26632134	14.42767047	13.89888654	19.26034727	13.32344753	12.84721387	6.655901734	1.8849768	1.065990376	1.224003351	1.892113807	1.442263929	2.438081917	3.517122055	3.431674948	7.228067731	3.128788699	1.801647878	10.40254842	8.848364845	10.45942367	8.322824855	4.106872449	2.83168476
gene10646	5568929	LOC5568929	7.056801154	6.694361309	2.571747713	2.406475554	0.412951532	1.197103451	33.69595697	30.18059983	2.367414049	2.409996372	29.25376091	3.027793535	22.89281713	36.83923755	19.09206449	23.61303944	20.79618145	16.35496179	37.72756748	33.16287857	5.51104821	6.847718666	5.050914789	6.964878419	5.365329893	1.850536896	5.299807709	5.570383736	2.423290874	2.924786187	2.824094847	0.546628314	1.250375898	1.009282652	2.369327967	6.642794365	3.928287522	1.312675693	0.785751639	0.384660882	5.117864769	2.063830489	5.762776856	10.08997291	4.374337496	0.580803361
gene10647	5568930	LOC5568930	16.9213194	14.17570371	0.226298313	0.338220364	8.438610185	0	0	0	12.24059387	11.60844737	0	4.76609373	0	0	0.291463213	0.105997038	0	0	0	0	8.713748711	0	11.92607737	0	0.254962826	0.175950421	5.694883108	8.585269436	24.60070593	6.995609859	4.952647511	4.407211404	4.236559299	3.293904082	7.933182215	16.85619258	19.26421248	0	17.19758091	5.714834061	0.066214563	0	17.57558689	26.48553893	14.34832691	12.17397379
gene10648	110677030	LOC110677030	1.117756441	0.60906898	0.146494173	0	1.928023346	0	0	0	1.42631033	0.839881181	0	0	0	0	0	0	0	0	0	0	0.225633748	0	0.092644129	0	0	0	0.291045914	0.133384144	0.415958352	0.870885924	0.231765939	0.305679378	0.154267645	0	1.380783085	2.954472911	3.837133707	0	0.258903511	0.039637466	0	0	0.917544602	0.56044315	0.054212375	0.093448456
gene10649	5568947	LOC5568947	1.900004496	1.427060484	0	0	0.253075421	0.067250266	0	0.045317275	0.436846129	0.507703294	0	1.625896986	0	0.043453301	5.114233072	0.047285692	0.026312551	0.022734593	0	0	1.60672473	14.55232853	2.128107832	14.56854082	12.90947981	5.756092355	6.819262456	7.016417369	2.811866887	0.826870369	0.399288316	0.449388384	0.448862082	0.801503697	1.235319522	1.547357225	1.542484146	10.30379192	2.834839335	1.347545148	12.14035416	8.074449613	6.519730347	7.295162317	3.138157243	1.99632298
gene1065	5569555	LOC5569555	0.940324235	1.742111095	0	0	0.347564936	0	0	0	0	0.074374609	0	0	0	0	0	0	0	0	0	0	0	0	0	0	0	0	0	0	0	0	0.097487754	0	0	0	0	0.099419243	0	0	0	0	0	0	0	0	0	0
gene10650	5568945	LOC5568945	24.57185886	24.5925601	29.83808554	29.58615344	11.05941193	5.253793779	71.03405571	63.90281785	18.48585818	19.39536044	88.42536369	35.90757131	89.30299899	105.4903961	111.2276848	98.35543784	103.5516507	54.65932468	55.61292516	73.80827189	61.14145171	45.14534512	41.81293313	42.50598448	44.37298982	59.4297373	43.92504794	48.65074571	33.4839126	166.130464	34.26097998	4.443302708	44.98657787	36.39548494	31.2995318	42.83966987	48.48832007	32.30704524	25.97968949	13.76390268	42.11447756	40.49368711	40.5606691	35.20094734	27.67804719	20.29141075
gene10651	5568948	LOC5568948	3.266282735	2.794036313	0.07869154	0.105849544	0	0.007863139	0.023790497	0.07418119	0	0.004748997	0.014268749	0.048745035	0.062712571	0.081291423	0.101351569	0.165864319	0.073837361	0.021265674	0.061008924	0.041922519	0	0.049319125	4.359429944	0.020858026	0.033247184	0.024473553	0.025014348	0.028659717	0.019151851	0	0	0	0	0	0	0.006348158	0.005725483	0.011811332	0.009271593	0	0.020722529	0.020749303	0.019714913	0	0.005824198	0.020078895
gene10652	5568944	LOC5568944	68.6006182	71.326832	5.090977997	4.393040558	24.74228556	11.03801866	35.7195456	27.16516548	32.73309504	28.2890958	28.04200576	22.84856448	18.75503994	17.48924878	17.19659967	28.75005106	15.09691751	10.12374169	19.3626153	19.3435633	40.53774804	13.96692036	41.55076303	10.26915283	9.415429822	15.23577365	12.44268485	16.0051701	27.74193837	21.77564564	18.16027899	82.9796275	24.14190948	23.64151158	33.7372838	41.06963781	43.54090765	11.5341653	25.06833044	81.92134802	14.67128165	14.43695703	17.64792306	20.66067813	51.40101855	74.44806377
gene10653	5568927	LOC5568927	4.375571131	8.957093845	1.273139518	2.481920426	0.530777172	1.183667897	25.88892039	50.77974455	1.772519579	3.915161382	24.83165728	3.524874201	8.028716247	19.75663124	12.39082905	18.80780553	17.91040981	8.578921287	20.59940701	14.2375333	5.746345903	7.590717028	6.595179384	10.75956566	13.86382836	7.80718444	9.017853388	9.747393223	3.790112171	1.860345792	1.733974128	3.335731921	1.795367579	1.728610361	2.702058625	4.644095638	3.165590906	6.580277031	1.610910624	1.102329698	16.26773419	9.740167801	8.459502494	8.611879664	3.465984394	1.603082209
gene10654	110677031	LOC110677031	36.41686594	33.18245365	43.31462701	44.35603633	12.13275526	2.5549176	93.58927768	90.34601032	31.84251193	28.14247818	87.92316281	56.82968798	161.8821843	121.8479046	89.11104671	110.3527223	105.2721499	67.18462853	106.2295546	100.9296092	53.44637271	91.79998686	55.70905058	84.63506231	91.10349682	76.84594604	85.38970847	84.08704861	48.17795952	137.188021	35.39535548	23.72915842	69.60023045	52.74388646	32.58611797	49.70039495	54.48147626	74.03712533	31.07596157	23.07721204	106.3957769	87.61837337	72.9807701	77.94411794	52.71735516	31.14481974
gene10655	110675233	LOC110675233	0	0	0	0	0	0	0	0	0	0	0	0	0	0	0	0	0	0	0	0	0	0	0	0	0	0.192903155	0.542205822	0.451797877	0.301913859	0.049164316	0	0.051769757	0.043544528	0	0	0.100073708	0.045128867	0	0.036539843	0.03356494	0.054445727	0.327096426	0.258991744	0.47458232	0.229534741	0.356093981
gene10656	110677032	LOC110677032	0	0.326761178	0	0	0.092354537	0	0.445513694	0.132300671	0.106278521	0.177864585	0.1781362	0	0.521950881	0.253717851	0.632654746	0.552189308	0.153635368	0.331860411	0.326424591	0.314025499	0.907881761	0.369430636	0.372771874	0.086799702	0.249041889	6.721806428	7.182626928	6.529817593	2.869183274	0	0.155425973	1.39395591	0.827634949	0	0.097471093	0.317010743	0.428873949	0.073728462	3.646122192	2.073358822	0.948594225	4.058321011	5.989116568	6.431077762	3.126589523	2.193381412
gene10657	5568918	LOC5568918	7.405603711	6.514186254	6.932751005	7.646811775	9.319777445	7.758746424	83.31404089	86.92065559	15.37484091	15.06197759	88.1214162	17.69315016	105.4353872	94.80434784	75.62953726	98.48961154	58.22061088	65.05773739	83.38783652	83.32283279	11.425444	68.99909937	14.81903262	68.60369723	62.74106471	53.14856112	45.56299444	40.77762939	21.8784554	16.5955711	10.09073243	8.679658579	22.82662401	16.69605769	10.93664786	17.33751896	18.81475274	83.87093371	21.76853215	19.24591193	74.18272179	75.31444434	27.50076548	26.16900878	20.21668301	18.66250049
gene10658	5568923	LOC5568923	2.595067523	3.200241975	0.604146145	0.561831341	0.231384803	0.380097575	13.66485657	12.26423217	1.403968634	1.269345921	12.61817311	3.4651385	17.14862746	11.96204076	6.282567573	6.256983176	6.543599654	4.383967735	14.62168874	11.30071469	3.756543723	3.47790125	6.084771184	3.855109802	4.424364641	7.950664699	13.78101145	14.11872025	13.2695769	1.259262441	1.115110894	9.095215347	2.403437956	1.598854525	1.443022501	2.599323836	1.790832678	3.324943522	6.498625311	6.151166506	7.660132945	8.73203399	13.73444624	17.74837468	18.69735886	10.50528497
gene10659	110677355	Trnaq-uug	0	0	0	0	0	0	0	0	0	0	0	0	0	0	0	0	0	0	0	0	0	0	0	0	0	0	0	0	0	0	0	0	0	0	0	0	0	0	0	0	0	0	0	0	0	0
gene1066	5569553	LOC5569553	88.94759785	82.16137512	6.268032236	6.461748378	17.1205522	1.578139579	9.101915494	7.709979076	48.96074339	42.056787	5.638010722	89.39376182	8.456536328	8.412559019	4.195404757	53.05454593	13.66147641	4.134664664	10.44066464	11.51651134	14.21519471	1.670354232	13.60854022	1.918686736	1.417957547	0.882600828	0.862881838	1.213319335	2.042015953	24.7634339	37.3236972	17.09548309	30.5257715	55.51155235	54.74579992	49.80861468	63.16513386	0.963034147	0.930408807	0.908075469	0.47655567	0.347033732	2.019617619	1.007018485	0.949749176	1.038946583
gene10660	110677356	Trnac-gca	0	0	0	1.290874391	0	1.43840847	0	0	0	0.868736748	0	0	0	0	0	0	1.125592454	0	0	0	0	0	0	0	0	1.11924018	0	0	0	2.282043672	0	0	0	0	0	0	0	0	0	0	0	1.265227147	0	0	0	0
gene10661	110677572	Trnaq-uug	0	0	0	0	0	0	0	0	0	0	0	0	0	0	0	0	0	0	0	0	0	0	0	0	0	0	0	0	0	0	0	0	0	0	0	0	0	0	0	0	0	0	0	0	0	0
gene10662	110677357	Trnaq-uug	8.786807578	16.75785623	0	5.163497563	0	2.876816941	0	1.938572325	1.557275553	4.343683738	0	1.783391281	0	0	0	0	1.125592454	0	0	0	4.4343299	0	0	1.271856738	0	7.834681261	4.575888532	3.932053402	0	1.141021836	2.277422249	0	0	0.952404084	1.42822227	1.161271992	3.142097335	1.080326767	0.848028861	0.77898631	0	2.530454295	1.202153345	2.447614372	2.130847511	0.918260869
gene10663	110677573	Trnac-gca	0	3.590969192	0	5.163497563	1.353250513	0	0	0	1.557275553	3.47494699	0	0	0	0	0	0	0	0	0	0	0	0	0	0	0	0	0	0	1.167819581	0	0	0	0	0	0	1.161271992	0	0	0	0	0	1.265227147	0	2.447614372	0	0
gene10664	5568919	LOC5568919	0.744099753	0.991130023	0	0	0.25466293	0.054137695	1.637975075	1.969986723	0.586115211	0.261574682	1.080643282	0.335609441	1.223365009	1.469189488	1.465391102	0.989712018	0.889647564	0.402638795	1.200132231	1.154545745	0.417239614	3.123970858	0.616739666	2.441326682	2.1059423	2.064129302	1.63612533	1.479915551	1.406511403	0.257669333	0.38572128	0.361765871	0.190180099	0.250920888	0.645051773	0.568191628	0.433619287	1.667080301	0.510679168	0.234551027	1.99744381	2.190503038	1.312125553	1.427881672	0.882190919	0.552972567
gene10665	5568922	LOC5568922	15.15801074	14.02771064	1.745154694	1.604331446	1.021494192	1.831560251	34.65937392	33.05036914	3.526504335	3.550385319	29.65383874	9.192123313	40.48442668	51.22142377	30.11056046	26.651043	21.25835652	10.78924129	33.72178388	31.20124726	35.92356638	13.51031921	29.45843915	16.65064253	19.74555194	13.49204153	21.99799172	26.50294768	13.25845617	4.393471773	3.802858628	5.459952266	4.422949065	3.594586632	6.283391505	10.049682	8.808387235	11.49084195	9.123472204	3.12419459	22.57368964	10.93966601	26.69154706	38.85493856	11.45417978	4.305897625
gene10666	110676032	LOC110676032	0	0	0	0	0	0	0	0	0	0	0	0	0	0	0	0	0	0	0	0	0	0	0	0	0	0	0	0	0	0	0	0	0	0	0	0	0	0	0	0	0	0	0	0	0	0
gene10667	5575748	LOC5575748	5.988720392	5.493566599	1.228150721	0.936771827	0.729892677	9.592002003	203.4691544	194.651461	5.070160014	4.557850656	215.3737502	2.151145898	52.25702623	108.9537953	68.61779232	75.10116794	89.96154343	64.48139994	193.5308357	124.2551396	3.565824534	22.79111619	3.624565897	22.53795275	14.57674082	6.036762617	8.436288092	7.891955725	4.970311395	1.353933837	2.43437889	2.097288608	1.417201791	0.943323686	1.148491458	4.87411573	2.331537222	8.909826533	2.544779605	2.368152333	13.19700795	6.327859009	4.76276716	8.016920515	5.527085262	2.521402767
gene10668	110676033	LOC110676033	0	0	0	0	0	0	0	0	0	0	0	0	0	0	0	0	0	0	0	0	0	0	0	0	0	0	0	0	0	0	0	0	0	0	0	0	0	0	0	0	0	0	0	0	0	0
gene10669	110677033	LOC110677033	0.737751336	0.340156393	0.297508798	0.433533703	0.314641669	0.037160176	0	0.050081524	0.321848123	0.381533469	0	3.685803294	0	0.096043176	0.47897435	0.156770646	0.029078815	0	0	0.118872229	3.494003753	0.97891828	3.809977337	2.267163357	6.033479843	14.7175867	14.45172977	12.15592828	4.37460941	0.32425163	0.205924078	0.465593454	0.965994805	1.943765494	0.442764277	0.390007386	0.838794552	8.48446081	4.03110382	1.791081547	18.54178828	17.58515923	10.37293995	9.674531727	3.825891979	2.158753216
gene1067	5569554	LOC5569554	2.64338501	1.920518342	2.020925885	2.588940282	1.492722014	31.01192635	18.76576486	13.60780574	3.123226736	4.007320485	22.7719096	3.397881995	26.84266892	24.23217494	28.07383406	25.15229989	12.07738755	10.04501715	14.54892891	22.30178771	2.445674987	28.76979666	3.651572213	24.74275058	23.17569479	16.49866026	8.947837743	10.12038257	3.044788657	2.059560306	1.59863623	2.048222124	4.15498488	2.960676764	1.718640726	4.425125584	5.671529452	21.88338788	4.336994397	4.608821508	19.6402723	19.79252273	7.594662356	6.258802211	2.457300472	5.248666582
gene10670	110677034	LOC110677034	0	0	0	0	0	0	0	0	0	0.196695113	0	0	0	0	0	0	0	0	0	0	0	0	0	0	0	0.253412871	0	0	0	0	0	0	0	0	0	0	0	0.244602287	0	0.176374259	0.286096886	0	0	0	0	0.415816243
gene10671	110676037	LOC110676037	0	0	0	0	0	0	0	0	0	0	0	0	0	0	0	0	0	0	0	0	0	0	0	0	0	0	0	0	0	0	0	0	0	0	0	0	0	0	0	0	0	0	0	0	0	0
gene10672	110677574	Trnaf-aaa	0	0	0	0	0	0	0	0	0	0	0	0	0	0	0	0	0	0	0	0	0	0	0	0	0	0	0	0	0	0	0	0	0	0	0	0	0	0	0	0	0	0	0	0	0	0
gene10673	5564813	LOC5564813	0.601235586	0.409518939	0.418616932	0.264983481	0.115744876	0.024605704	0.111669505	0.298454471	0.239751618	0.237772567	0.089300875	4.423522209	0.130828743	1.653476038	14.58908758	0.173010133	0.115527665	0.049909157	0.054546281	0.183660277	2.12392708	39.66325154	2.740804689	51.36741997	63.8381122	29.61878076	19.64729331	20.04422376	6.013063901	0.17566694	0.155832171	1.274281387	1.365709092	3.421323297	0.195451658	0.576083611	0.609159284	42.15353424	4.656603238	1.852243998	63.07345375	42.33415766	15.6494146	12.93763947	4.282957933	2.497564844
gene10674	5573117	LOC5573117	39.8714258	32.82942945	2.42781615	1.917952803	23.47546233	0.173282894	2.184499664	1.479066894	42.77340014	36.87358697	0	19.6222773	0	0	0	0	0.361595791	1.56213155	8.1949018	14.53542829	14.33428673	0.144915159	19.44803329	0.510728863	0.732680403	0.94383221	0.780938032	0.894745002	2.626128583	23.82591051	43.34850335	9.07047719	2.516062559	9.217019338	54.1402182	125.813749	56.69444115	0.694108442	0.40864302	1.032276337	1.014822195	0.558873341	0.048273865	0.491434007	1.540199874	1.585574819
gene10675	5573113	LOC5573113	0.37258548	0.152267245	0	0	0	0	0.092268737	0	0	0	0	0.075620832	0	0	0.078616108	0	0	0	0	0	0	0.076511449	0	0	0.051578169	0	0.533584175	0.611343992	0.396150812	0	0	0	0.085704247	0.080769251	0.181681985	0.246206076	0.08882254	0.045808909	0.071917642	0.858811762	0.214319929	0.053649208	0.1529241	0	1.355309371	0.895547703
gene10676	5573116	LOC5573116	77.81433316	71.70803597	9.159292666	9.702572164	25.27746074	0.374655229	2.995801389	2.308253559	42.47378532	39.33963244	1.262603607	75.18445848	1.067167015	0.484161842	0.41392295	2.784846207	1.214592787	0.615185165	1.483109146	1.426773909	17.07732631	5.03552094	32.65430246	0.709873528	0.769434328	0.249876877	0.808761694	0.829084128	12.34086552	31.67264333	65.97109659	535.2273709	85.05927301	162.3428134	31.83274938	36.4693418	44.85648413	0.482378463	1.167518804	84.60878279	0.893331982	0.329547536	0.447312872	0.683055174	53.20181134	83.02786647
gene10677	5573115	LOC5573115	13.99977394	12.53491217	3.873164786	4.025005102	2.017052899	2.356804745	87.10642115	79.43971056	7.64616489	6.755239823	78.52621678	24.46119515	107.4682424	94.97590485	60.90824701	38.3192966	44.09574188	29.78582949	77.661302	53.91758947	14.84702344	51.47613882	19.47564469	64.02282303	77.04136762	32.46963551	41.88823876	41.00420343	14.85323585	4.789530124	8.224304046	13.76057397	9.431100452	10.16670883	7.95169461	13.43359864	9.383963729	42.22771137	8.099872891	4.832217077	77.72563661	43.22899543	30.65889032	35.86530937	13.78442157	6.501278565
gene10678	5573111	LOC5573111	2.80209218	2.850155076	2.407493317	2.158911186	2.224871709	1.100892152	24.67280565	21.65095265	4.326037915	3.66921568	22.56684082	3.94312025	32.68177975	28.8748894	24.01771621	19.26575452	14.70892312	10.50338201	20.472862	24.73857441	3.456682363	18.82253938	5.832020864	17.34131597	19.20547641	15.1335373	11.44692745	12.409189	6.422088152	3.396112236	3.453791536	4.086957347	3.237089911	2.8617118	4.777234805	7.373619953	5.759687084	16.41416165	4.399066248	3.510958768	22.99543144	18.90070034	10.87049528	8.360433973	5.889192727	5.72647723
gene10679	110677036	LOC110677036	0	0	0	0	0	0	0	0	0	0	0	0	0	0	0	0	0	0	0	0	0	0	0	0	0	0	0	0	0	0	0	0.291270249	0	0	0	0	0	0	0	0	0	0	0	0	0	0
gene1068	110675039	LOC110675039	0	0	0	0	0	0	0	0	0	0	0	0	0	0	0	0	0	0	0	0	0	0	0	0	0	0	0	0	0	0	0	0	0	0	0	0	0	0	0	0	0	0	0	0	0	0
gene10680	110677038	LOC110677038	0	0.312743818	0	0.048181937	0	0.322131912	0	0.361786437	0.348752223	0.22697943	0.389701795	0.133130298	0.285463027	0.693811126	0.276806949	0.151000446	0.084025564	0.036299921	0.178526669	0.228993884	0.082755768	0.606142023	0.067958239	0.284832613	0.317811361	0.417756832	0.128096413	0.244606744	0.217944556	0.255532106	0.340019496	0	0.075441064	0.035548519	0.213233807	0.260067133	0.312743747	0.161292954	0.03165271	0.116302777	0.377309735	0.18889861	0.314092942	0.091357302	0	0.068548245
gene10681	110677037	LOC110677037	0	0	0	0	0	0.258544176	0	0	0	0	0	0	0	0	0.047607044	0	0.028902517	0	0	0.039383845	1.707944469	0	0	0	0.031233856	0.028739405	0	0.033655236	0	0	0	0	0	0	0	0.029818682	0.026893843	0	0	0	0.097338242	0.032488001	0	0	0	0
gene10682	110677039	LOC110677039	5.396621977	5.0217018	2.176265145	2.634603481	5.523819416	2.663887183	76.65018289	67.99351626	8.946364123	8.799550804	69.15565208	4.448648487	107.6746309	90.4887045	65.23849392	72.17012805	48.15763116	56.49588153	83.75946486	82.31699043	4.860304898	34.9853721	5.986853277	29.5631582	25.23951298	19.92423779	16.30025175	17.63541431	11.38762023	5.0887777	17.0860466	3.632850975	3.552204858	3.023695487	15.06043515	19.66298654	12.66735304	21.43640514	6.570554323	4.592952351	18.38679357	18.02799249	8.360171922	6.89186535	4.79189015	5.761183152
gene10683	5573118	LOC5573118	1.675894425	1.978600244	1.510054176	1.107929278	1.075430871	1.371727283	10.58316306	8.319171303	1.881106364	1.767390257	9.541887168	4.988771372	13.91840211	11.87685184	12.14082613	14.08174158	8.193716723	4.63725475	8.21033508	11.55516787	5.426915003	6.366765946	6.077086736	9.258443222	12.06396292	12.48805202	14.94588228	14.04081586	7.313180104	1.704731962	2.280438702	2.826285883	1.766869681	2.391732641	2.951028796	5.241874102	3.828780859	7.005668678	3.127036223	1.485748723	10.20248021	9.733032147	8.865681885	7.002446416	3.081967526	2.714646701
gene10684	110677040	LOC110677040	3.03065938	3.04479783	2.792819305	2.504450914	1.808655775	3.534867283	42.59235414	47.05507052	4.498381598	4.157451549	49.85306886	5.305322087	67.84306613	58.10252725	43.08454586	53.37223783	32.02883437	25.19973089	49.83513156	60.83695599	11.27966073	23.80504833	8.163778451	28.4591273	36.1856373	31.31727853	24.4631933	22.99898062	13.69495729	2.607269057	2.749271409	2.590037839	2.483524335	3.777679434	6.650213396	7.109487929	5.82510979	22.63640373	6.910165711	5.071340813	34.48478238	29.51085499	17.72564309	15.14296509	6.660493417	7.165733918
gene10685	5573119	LOC5573119	4.877258832	4.555943293	5.935595409	6.551045366	35.84027349	30.68182297	56.76783252	63.02495048	19.01659839	21.69928352	67.06003943	9.899000063	79.90001669	78.12022918	98.20641092	79.55661375	46.14433205	36.86208957	43.11045476	53.99993551	8.438900955	77.40616099	10.82803765	57.58653548	39.9317275	52.18518972	44.08576308	46.35319341	40.18945624	22.89080811	3.702065242	35.44130193	52.72906621	16.3125422	6.795066306	13.81248624	40.94415823	60.47926236	48.75231997	91.66644185	56.31067299	76.54902925	57.67158557	40.2724215	76.96395921	81.18720546
gene10686	110677042	LOC110677042	0.434512463	0.710301598	0	0	0	10.24273284	4.734602953	2.684177066	0	0.343676076	6.195616179	0.352758715	9.454982478	3.309135978	4.767505406	8.002193957	2.671735934	1.923696338	2.838279755	4.247396175	0.4385601	6.424439353	0.360141325	3.773640871	2.887243874	1.328329005	0.905120809	1.037025073	0.23099728	0	0.225239563	0	0	0	0	0	0	7.69287632	1.006451835	1.540852041	8.99790426	7.007411893	6.420291489	2.904861013	0.632229481	3.995948396
gene10687	110677575	Trnad-guc	0	0	0	0	0	1.43840847	0	0	0	0	0	0	0	0	0	0	0	0	0	0	0	0	0	0	0	0	0	0	0	0	0	0	0	0	0	0	0	0	0	0	0	0	0	0	0	0
gene10688	110677041	LOC110677041	0	0.244145214	0	0.526588987	0	0	0	0	0.317631274	0	0	0	0	0	0	0	0	0	0	0	0	0.368035242	0	0	0	0	0	0	0	0	0	0	0	0	0	0	0	0	0	0	0	0	0	0	0	0
gene10689	5573114	LOC5573114	1.665543113	1.500964037	0.755610893	0.903455224	0.828722064	1.132550047	19.29055651	15.54626652	1.544030196	1.824030498	14.1578236	2.288288205	25.20225771	20.11065924	17.35534167	18.34508636	13.19528067	8.054436318	13.6226188	17.26483111	2.586243441	9.103096057	2.707842675	9.494881895	10.00303123	8.486098085	5.237529766	5.77147085	3.814215107	1.131316911	0.96299264	1.506606863	1.444059292	1.916380515	1.749268588	2.472112429	1.985286287	6.647356924	2.472988172	1.431138882	9.02786893	8.928844801	4.241863078	3.782947122	2.112723656	2.597462093
gene1069	110675050	LOC110675050	0	0	0	0	0	0	0	0	0	0	0	0	0	0	0	0	0	0	0	0	0	0	0	0	0	0	0	0	0	0	0	0	0	0	0	0	0	0	0	0	0	0	0	0	0	0
gene10690	5573120	LOC5573120	4.363632418	4.672083828	3.160508971	2.429293142	2.782482177	3.107964865	98.65957549	83.63822981	6.838143184	6.085362155	84.41552034	7.768887479	135.9987106	112.6529976	81.47680584	91.9237506	55.30984797	64.09130486	97.2348179	92.20509121	9.581243307	47.09942582	9.454319905	41.53172458	50.02133708	36.97718187	31.2560208	29.00507931	16.19798544	3.578810018	3.968402757	3.894083029	5.036348282	4.779538019	6.072364191	9.712865447	7.847639037	41.18837308	9.220774602	8.795833799	42.89126848	42.50575307	19.22979852	17.78489204	11.25037979	11.16847005
gene10691	5573121	LOC5573121	91.7287118	83.30543645	20.9475082	26.78847945	60.27553778	740.428976	123.0800091	123.8778379	75.86586702	62.65897385	155.565498	59.57592526	131.6160148	74.09207796	86.09997461	156.1341956	92.15219484	82.32879395	107.9333332	111.5967888	85.56931863	109.8239152	82.24893664	84.00960219	78.03677248	84.26757349	67.89042353	71.31597734	66.35021338	83.01986645	33.5729663	29.34253413	102.8143697	52.18303996	40.84364284	70.53349741	97.27800819	75.73299488	46.67884696	56.87558391	90.81891728	90.61605748	61.45560016	57.45226284	79.67647037	78.31522574
gene10692	5573122	LOC5573122	0.272752811	0.111467895	0.469182405	0.320562039	0	0.759048057	0.101318592	0	0.120849148	0.067416518	0.121535045	16.02630216	0.118701914	0.144251095	0.172653785	0.125578728	0.069879419	0.120754554	0.098980511	0.142831171	26.29053882	0.644121174	34.72976563	0.750118568	1.076103612	1.563413746	5.273270121	6.977508861	11.90828572	0.035418656	0.12371425	1.286699979	5.505449448	1.566878201	0.066500541	0.108141733	0.048767193	0.771296023	12.29321941	3.457832741	0.607963592	2.415359262	9.776857381	19.52604283	14.05560117	4.532119175
gene10693	110677358	Trnav-cac	0	0	0	0	0	0	0	0	0	0	0	0	0	0	0	0	0	0	0	0	0	0	0	0	0	0	0	0	0	0	0	0	0	0	0	0	0	0	0	0	0	0	0	0	0	0
gene10694	110677359	Trnav-cac	0	0	0	0	0	0	0	0	0	0	0	0	0	0	0	0	0	0	0	0	0	0	1.795773184	0	0	0	0	0	0	0	0	0	0	0	0	0	0	0	0	0	0	0	0	0	0	0
gene10695	5573124	LOC5573124	17.83262201	20.70430579	7850.641363	7701.868398	0	0.152638777	0	0	0	0.092187245	0	0.189247122	0.101447712	0	0	0	0	0	0	0.081379735	0	0	28.30493193	0	0.064539227	0	0	0	0.185887273	0	0	0	0	0.050532862	0	0	0.111142721	0	0.044994899	0	0.067044075	0	0	0.064933027	0	0.048721284
gene10696	110677360	Trnaq-uug	0	0	0	0	0	0	0	0	0	0	0	0	0	0	0	0	0	0	0	0	0	0	0	0	0	0	0	0	0	0	0	0	0	0	0	0	0	0	0	0	0	0	0	0	0	0
gene10697	110677363	Trnac-gca	0	0	0	0	0	0	0	0	0	0	0	0	0	0	0	0	0	0	0	0	0	0	0	0	0	0	0	0	0	0	0	0	0	0	0	0	0	0	0	0	0	0	0	0	0	0
gene10698	110677364	Trnat-cgu	0	0	0	0	0	0	0	0	0	0	0	0	0	0	0	0	0	0	0	0	0	0	0	0	0	0	0	0	0	0	0	0	0	0	0	0	0	0	0	0	0	0	0	0	0	0
gene10699	110677365	Trnat-cgu	0	0	5.758034863	29.69011098	0	0	0	0	0	0	0	0	0	0	0	0	0	0	0	0	0	0	0	0	0	0	0	0	0	0	0	0	1.010595916	0	0	0	0	0	0	0	0	0	0	0	0	0
gene107	110674731	LOC110674731	278.0888319	288.2110813	30.56776558	31.8504665	234.686021	3.161524082	1.388528649	1.237021041	169.3726936	172.5257286	0.09253259	200.3509709	0.271126627	0.065896684	0.262905271	0.573667868	0.917765191	0.137907527	0.05652026	0.434986905	34.03364573	0	117.6014811	0.225439895	1.59549485	1.428395149	2.798253844	3.7636198	10.68115044	226.3167092	153.8016916	0.34074747	0.214956886	51.89406479	76.85818868	156.9312437	147.5161325	0.421279566	4.930342092	2.071160055	0.582336054	0.224264782	3.963377054	8.676919487	5.741013087	2.994859673
gene1070	5569556	LOC5569556	33.31583361	26.65757174	21.02767942	18.95953872	20.73983935	14.81146106	116.5489179	118.532307	27.96880705	25.0334873	123.3445066	42.27942257	126.3705578	103.4188557	115.7309295	118.9984794	87.96093224	70.48832863	110.4656523	113.4930628	43.18309738	120.1222962	47.96028382	100.4061803	101.2701322	88.26859141	76.24789871	78.67594213	53.04127782	55.19408508	18.54255986	29.73087782	125.4393778	68.42104731	22.34486993	25.86211948	39.62804799	111.0700478	54.15350597	64.41923148	101.6703328	101.2967225	69.66625237	56.46337013	50.60172249	62.88967121
gene10700	110677366	Trnac-gca	0	0	0	0	0	0	0	0	0	0	0	0	0	0	0	0	0	0	0	0	0	0	0	0	0	0	0	0	0	0	0	0	0	0	0	0	0	0	0	0	0	0	0	0	0	0
gene10701	110677367	Trnap-agg	0	0	0	0	0	0	0	0	0	0	0	0	0	0	0	0	0	0	0	0	0	0	0	0	0	0	1.143972133	0	0	0	0	0	0	0	0	0	0	0	1.696057722	0	0	0	0	0	0	0
gene10702	110677368	Trnac-gca	0	0	0	0	0	0	0	0	0	0	0	0	0	0	0	0	0	0	0	0	0	0	0	0	0	0	0	0	0	0	0	0	0	0	0	0	0	0	0	0	0	0	0	0	0	0
gene10703	110677369	Trnam-cau	0	0	0	0	0	0	0	0	0	0	0	0	0	0	0	0	0	0	0	0	0	0	0	0	0	0	0	0	0	0	0	0	0	0	0	0	0	0	0	0	0	0	0	0	0	0
gene10704	110677370	Trnaa-ugc	0	0	0	0	0	0	0	0	0	0	0	0	0	0	0	0	0	0	0	0	0	0	0	0	0	0	0	0	0	0	0	0	0	0	0	0	0	0	0	0	0	0	0	0	0	0
gene10705	5573200	LOC5573200	89.23241467	78.50394053	2.834568552	2.37789654	150.6853699	0.593890749	6.150787875	4.617684409	235.326524	213.4724162	0.082899731	98.61123242	0	0.059036686	0.058884054	0.770921553	2.252177931	0.494204123	0.658272793	0.43841672	52.81292779	0.916922384	42.38642581	0.605913223	0.57948653	2.808221502	9.119481424	10.61498316	26.44516365	183.5862359	467.0775035	12.05835702	73.21225782	132.6089301	350.6811727	358.0139568	321.8660836	1.09795892	21.54674124	26.02714558	1.244086062	1.607346354	13.63041446	21.2608832	38.81206679	32.60534932
gene10706	5573202	LOC5573202	2.011315492	3.188282474	1.437844544	1.074485042	1.858568334	10.71572738	18.47465459	20.00875574	3.046139001	3.940951442	25.63719712	3.711103244	8.275787669	9.670243223	7.71619372	26.18151343	19.72194131	9.349831383	21.10061389	23.4908015	6.828355406	6.007696659	5.91048122	4.60515064	4.809291578	6.98716413	5.951300114	6.382199973	7.14462569	2.991719681	2.843486738	1.450121764	2.817985375	2.021518958	4.279713438	6.379612143	6.582058233	4.451196067	5.046997197	5.641121668	5.048535107	4.21254819	6.354040569	6.774091106	6.828565665	6.535044981
gene10707	5573203	LOC5573203	5.521578075	5.549426401	0.160814007	0.072104698	1.511777144	0	0.121545629	0.108283326	4.436241917	2.862989685	0	6.973073745	0.106799492	0.311488362	2.381903399	0	0	0.054323155	0	0	22.66358835	1.612616791	24.71312685	1.065636367	0.883271141	3.063366451	23.64268241	29.79697256	47.81446563	2.294436461	2.353395218	58.18603394	6.43519882	1.489562943	5.504583582	7.718990243	7.663889854	0.241376345	35.33694815	34.46153244	0.070580923	0.070672114	44.31832967	50.99544731	65.46280949	62.01146013
gene10708	5573204	LOC5573204	546.2769683	576.9241777	29.20894049	31.02122042	208.7239531	2.421009581	3.764204992	4.531727513	299.5308293	324.5645618	0.366104592	653.1936918	0.983318178	0.347626406	1.040182998	3.688283942	2.789130392	1.54595233	0.596325444	1.003930005	93.70833264	14.42578655	377.1858321	32.34810696	91.16253802	62.06114121	55.35636582	59.07271916	333.7658695	832.7918282	479.305695	57.74640729	343.3086199	552.903967	386.2877532	476.8031983	367.8947109	73.23773668	223.773891	362.8902665	61.67654375	53.94797104	40.97313296	97.66934961	473.5628716	355.4742854
gene10709	5573132	LOC5573132	708.9198626	732.4741504	70.07904357	77.92308603	328.3281412	31.66544206	737.990411	724.7729199	330.8631731	348.2853786	938.9395577	726.0189364	459.5343955	340.5165806	189.3195812	343.247049	355.917136	401.1246342	694.2469383	698.3575929	54.07188056	308.373089	142.10753	72.98665403	48.23395648	44.69436417	61.49497258	58.13440556	327.9617849	884.9431978	366.5840136	50.66294831	498.5223272	1009.314384	170.6997963	428.0567165	408.8829339	27.20160842	256.1518591	419.9093726	19.9953428	21.14000731	37.82237078	89.3671947	437.3044545	348.1817282
gene1071	5569562	LOC5569562	10.55579015	9.836247722	0.07615329	0.079671895	0.620446965	0.012682514	0.019185931	0.034184964	2.251813585	2.228970406	0	3.081951722	0	0.01638944	0.147123605	0.035669833	0.039697603	0.008574889	0.04217217	0.013523426	2.834582669	0.143184908	4.960477065	0.134568237	0.25739818	18.92757677	27.98991332	26.23294996	11.62499609	1.519126794	2.108414426	7.457888041	1.764273252	1.377172107	3.425214907	5.88741862	5.854782397	0.962054402	5.966733557	4.169093518	7.609420408	12.9516125	22.41781917	25.58395449	14.5417426	7.108594059
gene10710	5573133	LOC5573133	48.29005101	42.90826167	5.623272345	5.042649747	42.39417139	4.29686275	5.833543677	6.236428416	72.28409249	67.80582734	3.998589165	102.0403369	4.832904235	7.830839512	317.3941365	10.38071842	5.259151124	2.383746271	4.762673689	5.991539711	178.146845	797.7422268	208.0728001	196.0066537	409.015977	304.7667197	123.5489904	142.8590296	185.6087717	73.32643305	42.56356816	39.20435574	102.022883	56.53632756	70.01327893	100.7786425	137.7441989	557.7244399	173.8856114	68.97509416	251.3531584	243.7312041	178.911111	270.7165649	140.4455196	105.5726475
gene10711	5573135	LOC5573135	35.07042255	33.7249764	1.962966431	1.299901484	15.04663158	0.392293219	2.236871643	2.236814221	27.01818635	26.4448326	1.97133242	45.00880513	1.764930063	1.598858629	1.205767684	2.546152623	1.511284973	1.244573237	1.939968991	1.769748406	48.23496615	0.794943253	45.72157826	0.693740039	2.424264111	7.232013472	21.19148378	21.72253278	64.89973573	14.72157544	21.02235922	112.9232348	36.99629105	29.45126476	33.2286398	48.62724955	49.74621236	2.221091395	19.56989679	43.29093847	3.711256808	5.75988023	25.49742024	18.58817628	118.8208255	54.32508357
gene10712	5573137	LOC5573137	57.21242588	56.33207538	4.776917191	3.115406351	11.56688986	0.144644427	0	0.194940234	20.51427796	20.6167246	0	1.076012617	0	0	0	0	0	0	0	0	0	0.181447542	8.971341731	0.127896208	0.733908359	1.575690086	1.035326735	1.4498074	2.466121797	12.96557773	10.64917554	0.120820201	0.10162417	0.957724778	23.12283876	36.20054588	37.38920293	0.325908634	0.767489807	0.235001457	0.127065377	0.254459091	0.483547714	0.492257639	0.535687922	0.554034491
gene10713	5573138	LOC5573138	1210.235026	1124.401781	86.10822634	95.66471297	298.3256901	1.235595996	16.99265899	18.1662309	623.6128532	579.5623628	0.407665273	3149.940963	6.718985379	1.451585317	13.75440822	21.16675772	2.109570239	2.278390891	1.743055391	11.49837403	1403.479842	18.03612186	1232.287995	8.938862975	9.878841657	474.2470712	1993.757315	1647.265964	899.4693339	553.5119202	287.4887426	52.16707017	1009.762887	985.5336981	524.7555056	1012.316817	1046.50244	3.205828671	1668.170265	176.4125178	6.907284905	22.52708118	1146.056332	1517.531529	358.6757161	242.6598961
gene10714	5573139	LOC5573139	28.24331007	25.34801783	37.66916085	36.80619166	8.034214179	2.012563112	46.40923643	40.90550511	22.31876854	19.64513099	45.70026198	31.08945557	81.62986931	68.18334098	65.48308896	56.37427963	40.13824855	31.66460752	52.81426446	58.81216006	26.4103472	80.44720749	27.540219	92.7279753	117.9842488	105.5989002	86.77845752	83.9113413	41.11411877	24.63744208	19.07580358	14.58447043	19.10790598	25.17468107	28.94850517	40.62012323	32.0018653	111.20103	28.47666662	16.79075533	143.205616	131.0466992	66.05277012	57.98686402	41.05462715	30.83504565
gene10715	5573140	LOC5573140	0	0	0	0	0	0.272540552	0	0	0	0	0	0	0	0	0	0	0	0	0	0	0.210047206	0	0	0	0	0	0.325128922	0.869190752	11.284825	0	0	112.2317923	3.159441969	3.970021236	0	0	0	0	0.723056187	10.99600675	0	0.119863624	0.455552846	0.231879256	15.14023231	16.09372997
gene10716	5573141	LOC5573141	0	0	0	0	0	0	0	0	0	0	0	0	0	0	0	0	0	0	0	0	0	0.170047697	0	0	0	0	0	0	15.62799397	0	0	0.113229403	3.714336822	84.37003722	0	0	0	0.1018109	0.559432652	2.202369671	0	0	0	0	7.630888468	1.903828817
gene10717	5573142	LOC5573142	0.826633466	0	0	0	0	0	0	0	0	0	0	0	0	0	0	0	0	0	0	0	0	0	0	0	0	0.140392496	0	0	2.050805118	0	0.142834845	0	0	21.86215369	0	0.291329559	0	0	0	0.097712568	0	0	0	0	1.336420042	0.460730192
gene10718	5573143	LOC5573143	0	0	0	0	0	0	0	0	0	0	0	0	0	0.870681379	0	0	0	0	0	0	0	0	0.243664391	0.170211311	0	0	1.071676496	1.84177966	1062.5248	0	0	0.964765024	121.9252039	2.612915295	0	0	0	0	123.2510645	157.0019396	0	0	1.930595706	1.310247099	953.2492885	419.0546627
gene10719	5573144	LOC5573144	0	0	0	0	0	0	0	0	0	0	0	0	0	5.166469652	0	0	0	0	0	0	0	0	0	0	0	0	0	0.346945888	4305.23558	0	0	1.749227761	268.045705	5.672406679	0	0	0	0	538.4110295	592.5221895	0.334480918	0.167456534	0.477325593	1.943693766	4348.245034	1756.295446
gene1072	5579329	LOC5579329	1.637650241	0.845394382	1.186123803	0.810401797	1.274341627	0.338633493	9.050280918	7.378195705	1.52757275	1.158946898	9.627120943	3.988576468	13.27881441	8.31461741	21.67850959	9.206665876	7.993853328	4.083058583	8.945694085	7.522636277	3.305811064	41.27590445	3.714852865	35.78110749	28.06369577	9.046632344	7.810181408	6.017005969	4.811289391	2.462368649	0.848913797	1.885716923	5.273823701	3.811692423	2.129491079	3.326237378	3.739695139	23.18669722	5.822977464	5.104376777	29.5991005	18.16962713	11.74507093	9.987867258	6.312418021	6.881702163
gene10720	5573145	LOC5573145	0	0	0	0	0	0	0	0	0	0	0	0	0	1.585199938	0.225871661	0	0	0	0	0	4.321783456	0.219824772	19.51953796	0.154947014	0	0	0	0.159677296	4.268173088	0	0	0.146374389	405.6747464	210.592497	0	0	0	0.131613413	11.77770032	0.189803771	0	0.308278696	0.29291046	4.025518054	0.908584725	0.447477378
gene10721	5573146	LOC5573146	0	0	0	0	0	0	0	0	0	0	0	3.904180913	0	0	0	0	0	0	0	0	2.696551966	0	21.25807175	0	0	0	0.278263492	0.15940757	11.78866523	0	0	0.584508539	518.5586152	282.7481801	0	0	0	0.131391093	15.0582422	0.378966313	0	0	0.438623518	2.97682829	3.628199816	1.116803759
gene10722	5573147	LOC5573147	0	0	0	0	0	0	0	0	0	0	0	8.140141799	0	0	0	0	0	0	0	0	0	0	4.825451869	0.18726725	0.537298962	0	0	0	1.031693372	0	0	0.35381294	118.7419201	190.7145357	0	0	0.154213366	0.159066518	0	1.376368449	0.186050736	0	0	0	1.254977675	1.216836489
gene10723	5573148	LOC5573148	0	0	0	0	0	0	0	0	0	0	0	15.51644113	0	0	0	0	0	0	0	0	0	0.227524414	6.657884117	0	0.306759127	0	0.144248675	0.165270196	1.030789963	0	0	0.454504013	63.97019052	351.8724442	0	0	0	0.13622334	0.213863671	1.375163222	0.318664833	0	0	0	3.08991548	1.157877103
gene10724	5573151	LOC5573151	0	0	0	0	0	0	0	0	0	0	0	0	0	0	0	0	0	0	0	0	0	0	0	0	0.164623554	0	0	0	0	0	0	0	0.410317139	1.675658314	0	0	0	0.146209638	0	0	0	0	0	0	0	0
gene10725	5573149	LOC5573149	0	0	0	0	0	0	0	0	0	0	0	39.60942263	0	0	0	0.246847339	0	0.237364565	0	0.187173391	0	0	2.44407774	0	0.148440222	0	0	0	1.42513576	0	0	0.146622481	60.30688307	296.7239139	0.348583062	0	0.127814129	0.263672974	0	1.140752833	0.308402745	0.154400601	0	0	2.210302842	1.792943256
gene10726	5573150	LOC5573150	0	0	0	0	0	0	0	0	0	0	0	124.2862542	0	0.390192904	0	0	0	0.102073683	0	0	0	0	0.191095397	0.133489337	0.127667246	0	0.240134092	0.550258202	11.15386865	0	0	0.126103883	35.63897434	697.5263126	0	0	0	0.340161198	0.267017834	1.308151937	0	0.26558704	0	0	5.702967974	1.252904043
gene10727	5573152	LOC5573152	0	0	0	0	0	0	0	0	0	0	0	6.249760596	0	0.39479695	0.393776258	0	0	0	0	0	0	0.191617169	0.58005063	0.540257729	0.258347289	0.118857364	0	0.278375462	1.364178625	0	0	0.255183669	49.36716333	205.4158615	0	0	0	0	0	0.413621049	0	0	0	0	0.678854074	0.682601
gene10728	5573153	LOC5573153	0	0	0	0	0	0	0	0	0	0	0	4.93862201	0	0.223806298	0	0	0	0.11709456	0	0	0	0	3.288246884	0.306266506	0	0	0	0	2.249712637	0	0	0.144660976	76.65657316	262.4812915	0.171959872	0	0	0	0	1.031700932	0	0.152335041	0.144740871	0	2.052455127	1.216158208
gene10729	5573154	LOC5573154	0	0.156412451	0	0	0	0	0	0	0	0	0	158.6991675	0	0	0	0	0	0.254165324	0	0.200421598	0	0	0.237915504	0	0	0	0	0	0.152600744	0	0	0.157000479	8.451589802	947.4536574	0	0	0	0	0	0	0	0	0	0	0	0
gene1073	5569559	LOC5569559	2.273291046	2.869913617	0.088496907	0.145492033	0.388238656	0.368455279	0.735760129	0.615752587	0.909500337	1.085951842	0.374423178	1.443564766	0.254680388	0.209505881	0.075986994	0.538869814	0.657383155	0.298943561	0.424734431	0.455747362	1.749247543	0.03697636	1.623019139	0.234570419	0.174486443	2.018359408	4.266574877	3.23651585	2.776043586	0.514409731	0.420028353	1.489594268	0.755897557	0.63430356	2.370682305	4.45008285	2.12483941	0.188177026	0.894973962	0.446972079	1.359438597	1.516760138	3.165596341	4.476553282	4.126451249	0.583338056
gene10730	5573155	LOC5573155	0.498149721	0.13572167	0	0	0	0	0	0	0	0	0	166.2176844	0	0	0.420441422	0.22935422	0	0	0	0	0.251395081	0.409185639	0	0.144210528	0.551683344	0	0	0	0.397242566	0	0	0.136231912	1.375047042	649.7705623	0	0	0.118756435	0	0	0	0	0	0	0	0.241607907	0.208235536
gene10731	5573156	LOC5573156	1.397195551	1.827206939	0	0	0.516434825	0	0	0	0.990493285	1.768170907	0	94.60166047	0.243223578	0	0.235848324	0	0	0	0	0	0	0	0	0.323581926	0	0.427130528	0.291045914	0.16673018	0	1.161181232	0.434561136	0	106.8303443	660.4097806	0.726727939	0.886341873	1.199104283	0.137426727	0	0	0	0	0.1529241	0	0.135530937	0.23362114
gene10732	5573157	LOC5573157	0.495807324	0.945584364	0	0	0.152717926	0	0	0	0	0	0	11.67310657	0	0.629323666	0	0	0	0	0	0	0	0.203630784	1.232834882	0	0.137272305	0.252618473	0.258200607	0	3.690163441	0.386302064	0	0.271182645	218.8589601	494.3066766	0	0	0	0	0.28710695	0.703285446	0.285200031	0	0	0	5.410615937	1.761679159
gene10733	5573158	LOC5573158	0.889803299	1.2121415	0	0	0	0	0	0	0	0.263920025	0.528646106	4.514914636	0	0.376473041	2.252998335	0	0	0.098484595	0	0	0.673569099	3.837194438	1.659385347	2.447116762	0.862247702	1.020067	1.969369748	0.530910164	0.236520421	0	0	0.365009552	286.1393601	110.4306508	0.289260207	0.117597164	0.954561216	0.547000895	0	0	0	0	0.121737048	0	0.215782026	0
gene10734	5573159	LOC5573159	10.43827356	11.49934467	0	0	1.537696422	0	0	0	3.539059507	4.576759451	0.539264536	0.368448127	0	0.192017455	0	0	0	0	0	0	2.061295391	0.186393745	2.633113621	0.656913093	0.251304823	0.34685205	0.472688629	0.676967587	0.361906785	2.003745663	1.293915654	0.496454886	344.6059577	108.7134418	2.360562489	4.918328435	7.68168416	0	0.175202519	0.321876696	0	0	0.62091134	0	0	0.189712432
gene10735	5573160	LOC5573160	0.235711679	0.642200154	0	0	0	0	0	0	0	0.093217654	0.280080016	0.956812014	0	2.194035512	0	0	0	0	0	0	1.665351915	0	10.35446565	0	0.391563625	0	0	0.281279528	0.501239999	0	0	0.515691588	495.5685249	156.5633087	0	0	0	0	0.090995645	4.262947434	0	0	0.515976398	0	1.143226682	1.872102636
gene10736	5573161	LOC5573161	0	0.244145214	0	0	0	0	0	0	0	0	0	31.28260287	0.194992273	0.568708922	0.756318138	0.206288853	0	0	0	0	0	5.520528623	0.742727719	3.631817541	2.108860375	1.598008642	7.81660279	5.747704123	1.190977476	0	0	0.367594606	232.0992411	120.3428662	0	0	0.106813507	1.432274581	0.518907178	0.476660178	0	0.258063327	4.536170694	1.123267785	0.434620455	0.187294002
gene10737	5573162	LOC5573162	0	0.250169116	0	0.404686311	0	0	0	0	0	0	0.545525953	11.55451187	0	3.690692537	0.581234331	0.211378708	0.117623595	0.101629241	0	0	9.49937726	0.565673905	12.93790724	0	0	0.116959787	0.119544258	0	0.244072597	0	0	12.68103577	658.2455629	242.5437304	0	0	0	0	0	1.546666577	0	0	0.376872456	0	0.334008028	1.055533539
gene10738	5573163	LOC5573163	0	0	0	0	0	0	0	0	0	0.192162967	1.154738499	11.44000306	0	0.822342035	0	0.22371725	0.124489488	0	0	0	0.2452164	0	0.402738686	0	0	0	0.126522264	0	0	0	0	0.531534647	507.663777	202.9805719	0	0.128435612	0	0	0	0.172310336	0	0	0	0	0.117834885	0
gene10739	5573164	LOC5573164	0.506120116	0.137893217	0	0	0	0	0	0.223323532	0	0.100078473	0.60138781	0	0	0.856551464	0	0	0	0	0.183668237	0.176691681	0	0	0	0	0	1.160428219	1.317855897	0.452972552	0.134532816	0	0	0.276823244	267.7674939	99.40355717	0	0	0	0.124453644	0	0.897392229	0.291132191	0	0.969416457	0.704912939	0.122736817	0.52891826
gene1074	5569560	LOC5569560	0	0.171679802	0	0	0	0	0	0	0.335031394	0.062299846	0	7.417770907	0	0	0	0.145059691	0	0.069743572	0	0	0	0	0.130569166	0	0	0.240792708	1.312605475	1.221913009	47.23388201	0	0	57.12581267	22.61158034	19.67036962	0.102422314	0	0.300439586	0	39.10392843	41.22730731	0.271849033	1.270267893	7.414077202	22.55510774	56.38680943	35.75729774
gene10740	5573165	LOC5573165	1.260259254	3.090236436	0	0	0	0	0	0	0.297805683	0.332265848	0.499159869	2.387328568	0	2.13284727	4.077388421	0	0	0.27897429	0	0	1.483998851	10.1793758	0.174092221	7.661543379	4.419694253	8.668537491	21.65799034	19.0493105	5.806529231	0.109101689	0	1062.212698	313.6632041	100.4463782	0.273126171	0.777265715	1.001465286	0.516490885	1.459555649	20.70675959	0.48328717	0.362933684	9.540595469	2.457365824	3.463688384	16.15553784
gene10741	5573166	LOC5573166	0.818082085	1.188734629	0	0	0.167989719	0	0	0	1.159901791	0.754902277	0	3.763570566	0	0	0	0.251103328	0	0	0	0	0	0	1.35611837	0	0	0	0.142010334	0	0.86982424	0.70822045	0.282714486	0	0.878173003	348.5404851	0.177296558	1.441579024	0.390053462	0	0.947452934	1.160420985	0	0	0.298465658	0.303841784	5.158120526	2.051838079
gene10742	5573168	LOC5573168	1.43784124	0.783484187	0	0	0.147627329	0.627669151	0	0	0.509653817	0.189542563	0	36.38118214	0.208582644	2.83894898	0	0.220666561	0	0.106094768	0	0	0.72561762	0	0.993116988	0.138748008	0.398089686	0.488395715	0.6239848	1.429837601	2001.685228	0.248950219	0.124223032	111.4108701	436.3569421	83.8461923	0.311612132	0.760105304	0.22851617	0.117853829	2266.827401	150.8400763	0	0	0.655720006	320.9489973	867.8748198	425.5387823
gene10743	5573169	LOC5573169	37.68799395	35.53473129	1.664973936	2.115167676	11.60860681	0.277283561	0.209735363	0.560551034	7.204744728	7.61976328	0	8.250870506	0.368579772	0	0	0.389932878	0.108490839	0.468691745	0	0.59133762	5.55626879	0.347835181	469.9636986	0.245177203	0.117241942	0.323635715	0.330787123	0.252662066	2.363779393	14.40711909	1.975595204	0.579031217	2.727391388	3.671919362	6.745338913	8.170877627	30.48717736	0.104127881	1.307803544	0.225249053	0.121792249	0	0.115870202	0.707743915	1.540371695	0.708056574
gene10744	5573170	LOC5573170	2891.75913	2698.59921	26.38721488	28.05364817	756.328515	2.310514393	8.018661837	5.495165646	1009.261703	946.3621383	0.24663214	46.67710724	10.29774155	0.702552054	18.04394434	5.160469961	4.360562892	2.48111386	2.862283871	4.927425484	425.6956704	2.045928193	719.9707173	28.48157924	41.83598691	24.85241975	14.05194116	17.09049983	271.2283965	999.6429414	685.7013539	388.9421075	361.1408272	342.2355338	1032.098638	1455.960761	1586.981823	20.41562395	216.187263	338.5830259	9.074002022	9.085725656	4.202803819	11.56353247	388.68672	264.7194247
gene10745	5573171	LOC5573171	9.645013375	8.673873032	10.58542056	10.64443375	11.01386238	6.62366776	143.0790312	127.8823398	18.90039938	16.71489127	144.6073813	30.68458653	93.91492997	123.8830552	111.1204582	153.0049637	117.4053757	84.15203433	144.5010079	153.9044109	31.57893638	81.67280428	33.08157868	73.4133113	58.18385688	49.02238695	49.08474184	47.02088649	26.179539	25.00857378	16.74701378	20.54386682	23.5207807	23.11834604	20.95386882	25.57677092	31.48017003	59.46564154	22.06809065	18.8810524	55.16464269	55.23591556	35.53176688	31.41003986	21.75429447	19.20836023
gene10746	5573172	LOC5573172	5.086823684	11.16429969	1.142004532	2.767806913	0.638340921	1.973849384	16.70300449	36.6192733	2.13696419	5.029256216	17.797175	3.709113969	16.72636519	18.21415365	13.35696571	20.12415948	13.87716724	7.506884103	20.06649324	21.01436571	11.9322826	11.37445903	8.354249161	11.91712341	14.08369704	11.42304927	10.8905602	14.69777674	6.685575826	2.495433104	2.465964055	0.953177118	0.975083612	1.041461524	5.634630325	7.046479482	5.344746867	6.90276686	3.727488382	1.302795448	8.642715994	6.347988975	7.371870659	6.008973461	3.106798515	2.520158478
gene10747	5573173	LOC5573173	9.584849912	8.931967675	1.738343436	1.764739673	1.587928133	1.212632964	28.45883206	25.48609135	5.002994119	3.85983036	23.81881112	8.49255443	37.05180235	27.44488472	16.89748751	22.56036258	18.41412262	12.81900104	26.08263328	20.18185239	6.188416094	21.02919595	6.907191508	27.35618949	33.67385221	16.79285298	17.38548029	17.99287728	7.50361037	4.484649115	3.100465353	8.267466354	6.712147812	4.980229459	4.66974446	7.527688442	7.195005164	23.59351609	4.84986632	4.046784575	37.47117749	26.98297086	13.92823995	15.9079443	9.540262843	6.004728669
gene10748	5573174	LOC5573174	11.30660696	9.276916303	9.879027768	7.026090356	8.886752752	7.999300351	51.75207148	45.99051781	7.923295173	8.274771059	59.91641086	10.86740324	51.92113895	50.14732276	42.33952213	49.30456135	33.02971053	34.57974575	45.84159973	50.0892604	11.54310363	41.95329583	9.155934764	38.67614968	40.22766602	29.79735566	24.43231198	21.63437106	22.17801656	21.26407168	8.218930581	26.72697716	28.51923265	12.95958228	8.111645299	11.67951452	12.64068082	37.45369512	10.78675987	15.3006481	35.21036926	30.98922827	16.64246471	12.45326885	14.11927225	15.8088757
gene10749	5573175	LOC5573175	29.11572433	27.60092389	73.33891072	70.8412993	10.66193718	3.716075549	84.14982868	77.70534079	28.23711589	28.71652204	72.20808622	38.8045593	108.425786	102.7558709	67.56321234	79.36029171	55.95501457	40.85558888	85.80667283	96.84669103	57.31522105	41.78057127	55.5100826	45.59296025	48.62070638	58.44095015	70.39750064	73.46376215	55.29952351	34.09180999	26.4215495	14.59460636	31.26518446	29.18979489	36.9205165	58.04548301	65.09120381	29.67804739	22.0173769	17.91234488	57.1380178	45.92376958	64.73784644	57.0473615	57.20378154	35.68754254
gene1075	110675150	LOC110675150	20.38539358	63.89052387	16.58314041	73.52820529	11.0858282	1.012639563	46.93206263	279.8988266	28.30504046	96.297731	45.60524229	30.01804205	65.34477064	72.3310125	51.61619186	25.7620854	26.14976389	24.39896739	53.16175071	60.17333354	25.39984167	29.10128262	20.85810506	23.93125639	24.91156789	18.6241566	25.55176156	22.22920857	14.87335018	18.25634938	16.76182775	21.45380143	15.9108221	21.02908218	21.48046294	34.8567401	31.70585684	22.1942331	15.52232027	22.98321208	22.96709508	30.52740061	27.69761306	26.39507339	28.57040343	22.8022539
gene10750	110677576	Trnaa-ggc	0	0	0	0	0	0	0	0	0	0	0	0	0	0	0	0	0	0	0	0	0	0	0	0	0	0	0	0	0	0	0	0	0	0	0	0	0	0	0	0	0	0	0	0	0	0
gene10751	110677051	LOC110677051	4.379258896	3.163197589	1.468243275	1.017405186	0	0.066687321	2.118556751	1.168386153	0	0.040276269	0.605066615	0.165362746	0.886442659	0.517074692	0.343825245	0.46889868	1.095876233	0.901771368	1.700084289	1.137744243	0	0.33462058	17.05117281	0.176897009	0.056393903	0	0.106073398	0.121531593	0	0	0	0.055703325	0	0	0.06621507	0.053838753	0	0	0	0.07223054	0.058582621	0.058658309	0.055734089	0.056738002	0.049395049	0.085144601
gene10752	5573177	LOC5573177	2.494083436	2.820636319	1.541871876	1.41032156	0.434843961	21.97028778	338.3301603	310.7160565	5.270921361	4.503680182	425.2971294	1.604574601	206.2305812	267.4334104	142.7840209	317.885905	252.5319082	179.9835707	272.6538852	157.384921	10.06926682	47.46723851	3.783359094	38.85274472	20.35101749	13.73858163	19.04146891	18.61554113	11.85818109	0.073329579	2.439369264	4.195383519	0.757721425	0.734493123	0.458934856	3.93056536	1.054533113	17.84323103	7.048656428	5.05634196	13.69689906	10.78736957	8.034862462	8.730140164	6.641701435	5.881678068
gene10753	5573178	LOC5573178	15.49947603	14.6412907	6.746538702	7.678763543	6.377120443	3.592934462	118.512857	111.1725468	13.19339889	12.52770589	112.1149486	18.55339256	152.5338913	112.2960107	75.81629484	116.1056524	74.28910195	53.4184879	93.60773861	104.3103382	17.81344543	50.18231598	24.94300693	42.47892333	33.54717158	21.58740502	31.16710344	29.33008074	27.8472343	23.62355938	12.22770486	12.93277406	62.71766929	28.10613942	9.121007458	17.64335987	21.01024742	32.6323596	20.00329021	25.97735461	29.38264134	25.77153666	26.68470858	32.27069249	36.02321178	24.30829631
gene10754	110677052	LOC110677052	0.802855515	0.65621772	0.131528715	0.353843742	0.123647255	0.26285637	1.391759151	0.708513743	0.142289137	0.079376962	2.146450783	0	2.096414389	1.188899954	1.185826218	1.108933477	0.411384044	0.3554444	0.291351898	1.26128262	0	0.494605737	1.330877588	0.697261562	0.222283581	0.306796801	0.627152235	0.479031887	0	0	0	0.219561583	0.092338713	0.087021693	0.130497466	0.10610607	0.191396792	0.888390539	0.232454612	0.569411313	1.154553423	0.578022555	0.659048534	1.341839351	1.265528725	0.251706025
gene10755	5573179	LOC5573179	22.1442216	22.33492939	10.71523038	11.93565083	22.63071511	2.448695365	56.58216693	53.06133986	25.15898863	26.01135564	49.9239707	29.76452764	46.78169281	43.12291865	59.2876982	71.5708511	38.1730826	35.80661522	51.14313148	53.29625631	38.70633442	53.06276489	44.36567129	44.83162333	45.19065389	39.41468896	45.40248788	41.95648637	43.38636529	44.82835163	32.23233492	21.81731642	86.86345982	41.20108017	33.13316754	38.76290375	55.86727724	52.8293312	38.35590897	57.25711889	46.43841888	45.73822533	42.09375884	39.82905167	58.60867924	56.24507464
gene10756	5573180	LOC5573180	0	0	0	0	0	0	0	0	0	0	0	0	0	0	0	0	0	0	0	0	0	0	0	0	0	0	0	0	0	0	0	0	0	0	0	0	0	0	0	0	0	0	0	0	0	0
gene10757	5573181	LOC5573181	5.973664453	5.04991926	3.036535152	2.723002244	1.375701192	2.449305493	79.19334852	79.42056419	4.393133153	4.481982458	86.63656905	9.472810448	46.69806835	25.74680924	13.38199894	87.59987319	56.04043926	44.1441117	70.382926	79.24774692	10.08641789	27.23980427	8.97696429	25.47125446	30.79047368	14.79151159	13.37393471	11.49219985	6.974764317	6.58272534	2.922946451	9.832452861	11.58350532	9.82727716	3.702387699	6.020742327	5.563275762	27.73080215	4.439803764	5.048425218	29.19157715	23.47346942	11.42660969	10.35721888	7.500462894	5.834343678
gene10758	5573182	LOC5573182	11.78851203	18.82470806	17.16681201	16.74127781	19.06318114	5.360528461	63.414985	67.4767659	20.31228983	21.82094042	64.59004692	40.54169	88.64114588	118.041836	150.6255331	85.48430675	65.68985525	73.42944082	62.38730863	72.47834218	40.98312355	93.20092453	41.66156608	74.98424943	77.87887039	91.68036954	62.75504273	60.66596677	31.42232562	29.93587724	29.36601608	32.59694	49.86443451	50.9684074	21.07736716	25.1007859	24.6683915	106.1270071	41.33745652	28.68217915	102.5630681	97.13172385	41.48549058	38.12805494	25.49075966	28.88244124
gene10759	5573183	LOC5573183	8.249644355	6.52537307	8.54501416	9.799930315	2.513721648	1.277868209	34.09358304	31.86086563	5.722529122	5.262118269	31.19931153	5.833279839	40.68940839	48.26508967	32.64257207	40.7595766	22.49922325	16.06237892	36.24692134	33.01201132	8.595089251	14.86424779	10.29321477	18.2325621	24.80525187	21.73949855	14.78245538	14.13157499	8.677102528	5.483048284	5.471944427	12.46907841	6.080579353	5.384314734	5.652011406	9.238071749	10.15057804	18.71516163	4.109349051	5.882373343	26.12515456	25.29035083	10.87399279	9.142519191	7.055818118	7.156563676
gene1076	110675153	LOC110675153	0	0.175764638	0	0.252734075	0	0.140809531	0	0.474429665	0.076222869	0.042521445	0.127759137	0.174580792	0.187171373	0.272949353	0.453739468	0.297022291	0.110187161	0.285612019	0	0.150145888	0	0	0	0	0	0.21913064	0.055993198	0	0.057160442	0	0	0	0	0	0	0	0.051264674	0	0.041507871	0.038128494	0.061848273	0.061928181	0.235363809	0	0	0.044945467
gene10760	5573184	LOC5573184	6.111543712	4.937881688	1.035755771	0.866889664	0.259650998	3.449880408	81.20657013	69.55613001	1.493988539	1.833549645	67.86146595	0.171091502	35.95236615	6.241526739	2.5790902	87.71385525	55.6122161	37.55373092	62.8644614	72.98390549	0.531765078	1.557958644	10.48032851	0.427059158	0.5251283	0.268438684	0.219496319	0.314354702	0.392125962	0	0.546217195	0.115266174	0.096952573	0.045684939	0.068508996	0.724150955	0.100480128	0.725495924	0.162713066	0.112099296	0.484897054	0.424833099	0.461319338	0.293518046	0.153318808	0.308330099
gene10761	5573185	LOC5573185	1.350767003	2.007374083	0.804694313	0.865928163	0.226942633	6.111002445	107.5297572	106.2000491	1.741053414	2.428146189	101.8460529	0.299078041	96.83546402	26.49706707	10.05321792	116.5797887	69.27637034	54.25660064	100.3544422	117.7201465	3.96610873	2.925137242	4.88539537	2.630610521	1.291937023	1.814420416	1.470821314	2.344578426	1.827891518	0.063783829	0.572891932	0.402984148	0	0	0.159677024	1.233400687	0.117096795	0.966254997	1.042917481	0.827370552	1.059535828	0.990177767	1.209620136	1.026173727	0.655136346	0.975295705
gene10762	5573186	LOC5573186	15.77777127	13.47268733	11.03273103	9.780493558	9.541897777	26.3953204	133.9910439	119.2858737	14.1859846	12.59351227	153.0676471	19.83860082	149.8064907	110.8788676	64.22792563	119.594833	99.23288801	87.31521945	132.2489508	136.0251877	25.73206037	27.65860954	21.84857374	25.232895	28.66052019	36.86139922	31.96441843	30.88240482	22.96427701	26.28514536	12.46764005	58.40818909	21.11186505	16.0587842	16.82591784	20.49602683	22.15522647	22.66320532	15.9330386	22.07317411	39.51269474	36.07282655	32.16857052	24.54760691	28.22984111	34.1030022
gene10763	5573188	LOC5573188	1.214144343	1.301129063	0.238690289	0.214044679	0.523570823	1.245541009	32.95410534	28.53689578	1.750141819	1.312441596	30.39255183	5.979928186	31.80938691	34.45219632	32.89432338	23.36648826	15.1799449	9.98018386	28.16943432	24.24537202	1.470545432	32.81154722	2.784183655	31.11818165	43.61058245	7.175967747	4.99507177	4.636361841	2.087014318	3.847007091	2.433601666	0.309903197	4.896787171	4.842930902	2.394501615	3.615751687	1.640194105	32.36336113	1.874864216	1.248610605	30.00810792	15.94419308	3.322225211	2.660559328	1.158116713	1.725616126
gene10764	5573190	LOC5573190	54.29965154	53.59953588	13.19113441	12.82314582	17.66317568	12.5164613	155.4155861	162.6410347	40.35259049	40.94119363	197.6821228	100.2513858	210.3249223	243.338484	161.116188	159.1135706	139.5060491	75.71421897	172.5572905	181.3570027	89.80585132	66.48664884	80.33732248	132.1697199	153.8967891	272.0507778	234.8972427	242.8873543	137.1857021	95.02576291	35.07473838	23.73167184	15.2529728	29.92280469	83.36541027	142.5421005	67.94995521	88.14079904	67.55570232	47.98888923	133.0625907	164.5092992	171.4437814	102.3914316	78.47444191	66.64511504
gene10765	5573191	LOC5573191	42.62257407	45.69999599	32.3567183	33.33153277	16.64296153	10.90614183	249.6234287	223.1383548	32.307657	33.63437497	277.6930654	48.60406686	232.979549	183.9414971	139.1906014	212.3613739	204.5890284	149.3930454	214.9744571	204.8857981	42.35777815	72.44511283	40.59921538	63.55487104	54.61024676	44.63596659	36.6754051	36.07316653	26.3892365	204.3280595	33.20957518	6.957881088	57.58888369	46.31242548	33.42466447	48.21878628	55.43222463	46.1154411	16.32771986	17.85855181	47.33764769	46.56791261	24.29426312	20.38460925	25.66558121	19.95504217
gene10766	5573192	LOC5573192	7.284400065	7.392807042	3.818800324	3.95957326	4.37527627	1.84831762	64.31051308	55.04340074	7.42328243	7.742109875	54.63817722	10.42313661	91.61785485	79.74693842	57.48453265	62.80040736	39.47155299	30.31488494	50.49026078	54.61217396	8.730804984	39.11703987	9.358283743	36.6927374	33.07559208	24.63488231	25.46375276	23.30709374	17.28130945	6.148511448	4.436843345	3.635596005	12.86022575	9.119392477	7.932923696	10.06034596	11.28767264	37.30205998	11.91634337	10.00977227	37.44953884	34.61346807	18.98530256	17.4503491	14.39702152	11.98972741
gene10767	5573193	LOC5573193	29.18260922	25.91387335	6.374498732	5.504594212	14.27848833	2.280483588	53.17579742	54.1563804	26.9029107	25.40906569	51.65679275	10.72472206	50.2783949	25.8119865	6.182915135	45.22910507	31.62940435	26.15876461	41.31489377	52.82638523	27.87870279	5.326869988	24.28725281	4.102389843	4.654959119	3.610123223	4.190221389	5.159140682	6.70365682	22.39417799	14.50494899	159.8775096	19.44764077	12.18382993	22.01869777	32.69549389	43.57423366	2.953057222	5.19248651	11.54106368	6.4935521	6.225263412	5.389152124	5.820750352	11.59103384	13.10247399
gene10768	5578860	LOC5578860	0	0	0.068684312	0	0.064568613	0	0	0.277489478	0.074303406	0	0	0	0	0	0	0	0	0	0	0	0	0	0	0.121370027	0	0	0	0	0	0	0	0	0	0	0	0.110817208	0	0	0	0	0	0	0	0.116784781	0	0
gene10769	110677054	LOC110677054	0	0	0	0	0	0	0	0	0	0	0	0	0	0	0	0	0	0	0	0	0	0	0	0	0	0	0	0	0	0	0	0	0	0	0	0	0	0	0	0	0	0	0	0	0	0
gene1077	5569558	LOC5569558	0.511521787	0.66895157	0.670405094	0.480946733	1.134419576	11.6561328	77.72811532	71.68454249	2.465854175	2.265683419	74.76016805	0.913613127	41.13908133	42.59210464	29.61650836	62.74009922	48.43687889	43.79806124	75.58791432	76.85973828	2.065147172	13.02525759	1.187115261	11.31343717	7.024506226	4.743377529	4.049039788	5.432642993	3.426409844	0.903370457	0.848509195	2.797776968	2.588589798	1.020168929	0.731663673	1.56839322	1.853552891	5.232527058	1.224321098	1.959054833	2.824697845	3.947901525	1.175715302	1.823836841	1.885510605	2.437608413
gene10770	5573206	LOC5573206	5.330834484	5.510438658	1.438982772	1.629982424	0.391587288	0.747320732	14.31058786	13.67979024	2.232644966	2.376726623	11.8788924	1.548168683	23.65244875	18.01922808	24.87394125	13.63545198	7.550558075	6.453484622	13.04366587	14.71690962	2.653793342	32.06377618	2.40677566	43.47826228	44.78981668	44.57659246	50.26371968	49.23614695	12.81828127	1.058061169	1.258115616	13.85949404	5.695817538	4.716435864	2.085194078	3.627649079	3.189165655	23.58798962	7.1442636	3.053330336	86.15896049	55.20033033	39.45891567	44.42728608	12.65429136	5.102940378
gene10771	5578840	LOC5578840	3.855621997	4.514786993	0.470378885	0.470017543	0.73277673	0.080574748	0.22346933	0.144789634	1.119493733	1.127375178	0.04873799	0.482847639	0.017850693	0.086771373	0.06923763	0.245502994	0.178646935	0.118035932	0.104194571	0.186154034	2.028567931	0.033692023	1.903817629	0.094993449	0.022712586	0.762801658	0.790337594	1.052354541	1.297442709	0.777646625	0.712285071	1.031984994	0.462316181	0.231185224	1.293400458	2.558653226	1.975218864	0.010086038	1.08466762	1.294539489	0.070782269	0.082686007	1.055001794	1.736689036	1.283150394	0.977319141
gene10772	5575071	LOC5575071	9.67822284	10.20043423	2.086244516	1.87083245	28.79089497	0.750473985	0.756871091	1.123810044	32.95104794	35.55525471	0	0.103385002	0	0	0	0.234524847	0.522013892	0.169136586	1.756087206	1.600468124	4.370064249	0	3.588654624	0	0.070515081	0.389300932	0.994758377	0.683835374	3.926581779	31.22100328	9.769811386	3.134321154	4.276724746	3.312709859	12.58491507	84.89066559	49.84853937	0	1.032382961	6.367366356	0.07325186	0.073346501	0.487830343	0.354726721	5.002859373	5.003856329
gene10773	5578839	LOC5578839	1064.749515	1025.491252	43.5597091	41.65949055	353.9184043	8.015094421	178.6210352	188.2867022	372.2865008	375.271864	151.9091388	257.7284747	215.9917743	188.3584596	173.4271906	136.9255379	117.6294526	70.27343367	152.9608948	166.3013111	207.6810703	148.2099412	240.7178941	179.9975768	209.4884569	216.1452896	225.9974127	253.7590322	213.6268802	260.9428224	176.1065101	365.4009794	140.5202662	199.3066783	394.1217989	691.1211856	576.6148268	187.0594894	151.6498017	211.8887419	310.5862054	274.5619975	316.2003569	313.8453748	320.1722449	272.4658649
gene10774	5578838	LOC5578838	6.037561035	6.227283998	6.994422717	7.666051596	4.250700997	0.988354286	33.85489034	33.77635217	8.330946518	7.887916481	40.61007496	8.927897457	50.39254301	41.4189635	36.30713728	24.72006992	23.5891032	20.19055028	37.01221707	43.66103225	7.726071727	25.23939023	8.131780001	17.41585423	18.02936518	19.39100778	19.31417982	20.97095148	10.66083151	7.448142537	9.724453283	5.071318807	5.65437715	7.759463951	12.54732694	14.02075632	7.762072763	20.99678036	7.533409757	6.193658019	23.75247725	22.47912772	16.57939091	12.01283127	9.4646233	8.202379295
gene10775	5578837	LOC5578837	9.113975945	9.856064379	19.34148413	16.3968513	5.873683077	11.29303671	411.8204048	359.0895886	16.15259217	15.6649871	383.6979519	339.2237884	589.1627575	567.3205929	338.1632159	168.1702206	214.102054	198.3041006	437.64697	412.3589095	90.71506806	157.2127136	86.05781305	129.201702	85.36694509	107.5184982	147.0977784	136.4087888	64.32946585	21.66727635	57.63816521	11.65700718	48.99239989	59.30235219	173.4378427	136.0170705	22.7634924	126.2258392	57.94563163	17.30344058	129.289922	119.9273817	124.3077714	94.51957628	30.60259723	28.36839961
gene10776	110677056	LOC110677056	0	0	0.920263064	0.515776671	0.648839314	164.946019	139.9791502	132.6060927	2.737763015	3.26282481	140.585247	0	200.7671609	205.7303998	131.5641003	107.6539327	97.77288324	55.10098294	130.8457818	130.6557518	3.011997668	31.28953112	0.145495497	24.08763971	11.37272865	14.13149422	17.64332604	19.27186218	19.87755948	0	0.454978918	1.536200024	0	0	0	0.742389198	0.669570131	6.474766418	4.33708878	1.92974189	4.64486709	4.549762439	6.532455911	4.5964079	1.277089518	2.935173477
gene10777	110675234	LOC110675234	0	0	0	0	0	0	0	0	0	0	0	0	0	0	0	0	0	0	0	0	0	0	0.130439246	0.091118095	0.087144011	0	0	0	0	0	0	0	0.072400901	0	0	0	0.07503516	0	0	0	0	0	0	0	0	0
gene10778	5573892	LOC5573892	0.205940803	0.392762255	0	0	0.031716809	0	0.051000103	0.045435289	0.036498646	0	0	0.041798233	0	0	0	0	0	0	0.074734797	0	0	0	0.128018987	0.059618285	0	0	0.026811847	0.030719167	0.054741543	0	0	0.028159917	0.071057525	0	0.066947919	0.244955811	0.147285813	0.025320159	0.039751353	0.036514983	0	0.029653761	0.197228283	0.458927695	0.624271732	0.043043478
gene10779	110677058	LOC110677058	0.388605741	0.211752483	0	0	0.079798556	0	0	0	0	0	0	0	0	0	0.109328543	0	0	0	0	0	0	0	0	0	0	0	0.067457816	0	0.275456216	0	0.067147585	0	0.05959288	0	0	0.068477955	0.061761127	0	0.100013232	0.045935311	0	0	0.070888649	0.144331069	0.439781796	0.054148061
gene1078	5569563	LOC5569563	17.07534472	17.57499426	3.616824516	3.750151992	9.987785683	8.131635234	10.08033439	7.001691975	12.3495178	12.618946	9.017538051	16.38308414	3.302748078	2.043300248	4.803898577	19.53512693	10.87049811	10.69046515	8.637614726	11.19978621	20.89019102	7.792152905	24.73153712	7.489668905	10.88777461	8.260651624	8.263545703	9.570712315	11.27830993	12.1841721	14.48410748	5.660235366	27.77210151	23.85476228	14.57814662	24.34492123	30.92070486	6.785912954	9.455013165	15.59671608	6.64730671	9.33812141	7.267980527	6.630178953	11.7115283	14.20350291
gene10780	5573895	LOC5573895	7.135990363	7.199659065	3.50718514	3.669231965	3.159651532	3.029936207	105.4790706	97.61056733	6.876823451	6.878851709	100.6905922	12.6729532	150.5235877	160.0184264	117.5861432	70.33017417	55.61862973	44.35337203	81.08722818	81.08229892	7.708887933	128.4052515	8.502229612	127.0475942	125.272664	59.33827177	45.11693832	43.60878683	20.09456491	5.617833276	4.277090498	18.56994137	15.00398307	11.55373245	5.835725256	8.92996467	8.718572514	122.885361	14.54891107	11.70374073	134.2394422	104.6147068	30.84495815	26.40007042	16.9536447	13.40007049
gene10781	110675235	LOC110675235	0	0.183629106	0	0	0	0	0	0	0	0	0.133475633	0	0	0	0	0	0.057558705	0	0	0	0	0	0	0	0	0.057233873	0	0	0	0	0	0.061439818	0	0	0	0	0	0	0	0	0.064615632	0	0	0	0.054481897	0
gene10782	5573894	LOC5573894	36.66092405	36.69427343	22.13698277	21.28315592	23.47150469	3.336140654	90.2950392	84.25458879	37.76720375	35.43569893	103.7057061	96.2132103	161.6690769	162.7027903	223.6988321	101.6827803	94.37950843	58.74440544	81.99474848	114.0669771	127.775775	156.0270974	104.1020278	129.4087511	116.4049924	128.101271	99.90049081	111.1548542	63.12113903	59.54408068	49.4334594	9.329214728	61.96056978	67.13248286	56.5287974	79.27877025	74.8294441	129.6936823	71.10615103	39.35517389	137.3601637	145.8945119	98.49575723	81.82025187	49.26018069	48.1971209
gene10783	5573896	LOC5573896	15.92842565	15.52521149	4.042875542	2.834430577	68.54933662	0.293802581	1.000036059	0.890918345	35.94324511	37.17453929	0	45.80659478	0	0.094919267	1.325434127	1.239488766	0.172431184	0.148984142	0.081413225	0.391603903	34.53116475	5.067662563	119.09797	11.10574479	32.73370082	29.94800959	41.06616559	40.4248554	24.09186948	164.5984691	60.47282908	11.59565451	149.4477841	115.6015919	118.1474082	73.59005319	32.62432978	63.55079672	26.15537525	12.72896778	59.55563219	51.23362355	31.36852898	37.37038454	10.17366343	12.37893801
gene10784	5573897	LOC5573897	0	0.080469898	0	0	0	0	0	0	0.209381587	0.116804941	0	0.479567403	0	0	0	0	0	0	0	0	0	0	0	0	0	0	0	0	0.314035518	0	0.076552008	0	0.611452991	0.256108661	0	0.156137411	0.352055724	0	0.342062061	0.680794758	0	0	0	0.082272752	0.859501517	1.419831932
gene10785	5573893	LOC5573893	0.499836458	0.389089213	0.140376471	0	0.131964836	0	0.070732423	0	0.050620244	0.169433081	0	3.014454608	0	0	0	0	0	0	0	0	2.162111193	0.05865302	1.538770882	0.082685043	0.039539382	2.219278949	5.986873574	8.137486589	19.66365647	0.704703328	0.333130839	0.507717576	7.128465278	2.631473136	0.185701135	0.83045365	0.306407686	0.140466866	18.33120625	3.54500316	0.082147909	0.904794493	12.93441016	29.55701545	12.91784216	7.01443517
gene10786	5573898	LOC5573898	2.281190429	2.651792634	0.199316591	0.357472908	8.900224527	0.19916425	0	0	5.714003376	8.119347295	0	16.79131483	0	0	0	0.700191971	0	0.067329372	0	0.106184904	10.13073831	0	9.327660327	0	0	0.154971717	0.079198071	0.544438163	0.565943335	50.24006915	6.937378543	0.332720246	5.247324949	10.08815711	15.62255437	33.04265459	9.861351637	0	0.176129071	0.647157857	0	0.175185297	0.582582006	0.508350677	1.106401592	1.398581939
gene10787	5573899	LOC5573899	14.55655202	15.40621119	0	0.164500807	6.337523641	0	0.415944201	0.247039305	17.56276075	21.53237064	0.0831565	12.95404924	0.060913515	0.118439085	0.354398632	0.257769788	0.035859583	0.030983428	0.050793207	0.293183099	5.368286109	0.344910903	5.104445546	0.283635308	0.23251256	0.463543721	1.858701625	2.338353881	12.38922224	18.61178273	17.88481862	5.473689703	7.630446332	4.429943246	29.34807178	38.21715294	33.53424236	0	13.96771076	10.32398139	0.040256111	0.120924365	7.391647291	12.51532375	19.78859626	12.05278337
gene10788	5573900	LOC5573900	3.130522538	3.217818548	0.372990113	0.459906665	0.438299761	0	0	0.062787768	0.807009194	0.815979455	0	0.866424914	0	0	0	0	0.182282179	0	0	0	0.502677074	0.058441943	7.253372659	0	0.03939709	0.580011106	0.111155187	0.042451319	0.680834088	0.591298765	0.663863975	0.155658594	0.196391109	0.37016515	0.878906012	1.165973498	1.526525021	0	0.961328263	0.252303258	0.04092614	0.204895085	0.428297548	0.475649757	0.966214256	0.475859883
gene10789	5573901	LOC5573901	0.150130552	0.040903304	0.098381232	0.176446049	0.231215085	0.393224148	0.669222042	0.463711653	0.212859686	0.356235667	0.178389835	0.731300459	0.130673512	0.063519775	0.316777768	2.764877646	113.6597297	130.9724047	0.653778725	0.681357336	11.13738673	0.493275521	4.541848741	0.173846578	0.207830401	0.382464608	0.97728991	0.761403791	1.037569177	0.077981559	0.739324546	0	0.207203339	0.423089807	0.536854313	0.714289749	0.465274973	0	0.434680194	0.026619371	0.086358623	0.216175497	0.739435565	0.878213795	0.327667107	0.21965044
gene1079	5569564	LOC5569564	31.26601914	32.95058769	63.94295631	62.85932007	13.0876277	8.249236122	87.01496472	92.47874351	30.20280117	31.63686351	87.63888258	87.02846142	59.41207006	63.62305801	56.4989091	103.5614854	85.59066963	35.5183157	105.3997665	130.9434411	123.9750018	53.15191075	113.8625526	71.48184836	63.35420066	48.9872219	56.03392539	70.82821175	80.61253078	64.60447458	33.89912509	10.42973166	44.44280317	43.27404163	48.43752225	82.40069877	72.81656996	36.86409745	65.85518258	24.51014708	54.020727	47.29622466	78.68924964	134.2448248	82.12635019	41.45937849
[truncated: 18,729 more rows]
