# Supplementary material for: Improved reference genome of Aedes aegypti informs arbovirus vector control
Source: Nature. 2018 Nov 14;563(7732):501–7. doi: 10.1038/s41586-018-0692-z (PMC6421076; doi:10.1038/s41586-018-0692-z)
Supplement: Supplementary file 3 — This file contains Supplementary Data 1-24 and a detailed guide for the datasets [file 41586_2018_692_MOESM3_ESM.zip › 41586_2018_692_MOESM3_ESM/Supplementary Data 7 - Fig 1 - gene expression TPM Matthews NCBI Gene ID.csv]

Gene ID	NCBI Gene ID	Gene symbol	Fe_An_BF_1_TPM	Fe_An_BF_2_TPM	Fe_An_BF_3_TPM	Fe_An_BF_4_TPM	Fe_An_O_1_TPM	Fe_An_O_2_TPM	Fe_An_O_3_TPM	Fe_An_O_4_TPM	Fe_An_SF_1_TPM	Fe_An_SF_2_TPM	Fe_An_SF_3_TPM	Fe_An_SF_4_TPM	Fe_An_SF_5_TPM	Fe_An_SF_6_TPM	Fe_An_SF_7_TPM	Fe_An_SF_8_TPM	Fe_At_O_1_TPM	Fe_At_O_2_TPM	Fe_At_O_3_TPM	Fe_At_O_4_TPM	Fe_At_O_5_TPM	Fe_At_O_6_TPM	Fe_At_O_7_TPM	Fe_At_SF_1_TPM	Fe_At_SF_2_TPM	Fe_At_SF_3_TPM	Fe_Br_BF_1_TPM	Fe_Br_BF_2_TPM	Fe_Br_BF_3_TPM	Fe_Br_BF_4_TPM	Fe_Br_O_1_TPM	Fe_Br_O_2_TPM	Fe_Br_O_3_TPM	Fe_Br_O_4_TPM	Fe_Br_SF_1_TPM	Fe_Br_SF_2_TPM	Fe_Br_SF_3_TPM	Fe_Br_SF_4_TPM	Fe_Br_SF_5_TPM	Fe_Br_SF_6_TPM	Fe_Br_SF_7_TPM	Fe_Br_SF_8_TPM	Fe_FL_O_1_TPM	Fe_FL_O_2_TPM	Fe_FL_O_3_TPM	Fe_FL_O_4_TPM	Fe_FL_O_5_TPM
gene0	110674347	LOC110674347	1.393775403	1.450117782	1.158838442	1.474538524	1.423977937	0.576473379	1.350218386	1.089434493	1.747128295	2.949441637	1.190882995	1.831625806	1.350116606	1.78694673	0.842558048	1.052050826	0.762116424	0.489625258	0.679954138	0.238217948	1.854314084	0.853122124	0.754553941	1.102503593	0.870034559	0.4371461	1.538669341	1.521745422	2.44453359	0.894551071	1.879135135	1.93438374	1.150311655	2.150545064	2.45326729	0.960268059	0.409458094	0	1.534191811	1.316926567	1.553928071	1.349337157	0.369391919	0.230805566	0.446771783	0.073806842	0.099757049
gene1	110674348	LOC110674348	0.230310007	0.07143954	0.052522585	0.215584548	0.047455609	0.118762622	0.061196589	0.123442393	0	0	0	0	0.133026035	0.116813417	0.047734573	0.178809748	0	0	0	0	0.210109895	0	0	0	0.049291237	0.141521288	0.087172302	0.344853953	0.06594926	0	0	0.156558916	0	0.118866068	0.397109281	0.047307267	0	0	0	0.04973974	0	0.11760894	0.052319142	0	0.084371874	0.083629564	0.226066807
gene10	5575832	LOC5575832	75.3645745	76.51489758	76.31402376	65.18463533	96.13900602	85.57136127	108.7425115	93.02049332	95.92204103	7.196703961	6.853797226	8.689429039	95.90845527	104.3601661	88.85951736	101.8609445	24.93737571	28.34252159	23.84224436	24.62180348	13.09777475	18.52835443	17.5144827	7.146419248	7.929558758	9.087074296	58.81426493	67.00306336	40.6539743	50.05535557	74.23669126	87.3798014	96.8747989	71.81529172	81.892159	88.06407172	99.37608814	109.9417353	83.66222623	88.81898311	81.38475963	99.81896759	21.88332272	41.7451595	39.13948728	33.03095524	25.80227202
gene100	5572018	LOC5572018	23.68443509	55.59052133	37.77577135	6.827305219	61.7022408	39.16011529	59.81472703	37.88055401	83.86850066	25.86328521	25.12874287	27.6376325	36.73932294	51.19265822	43.56298751	52.36264835	4.696514243	2.641257838	2.188627175	1.774936822	2.409562508	3.393714187	1.940428306	1.232195709	1.680273277	1.474083756	241.5975091	286.2710328	399.6247366	385.0598424	292.5698654	258.4601678	422.2618251	438.8277469	378.4825856	521.3214793	456.4528462	551.508034	342.0603611	337.3226727	462.8646405	423.7555331	7.926624731	14.47306203	16.58210879	13.79656861	5.779739515
gene1000	110674341	LOC110674341	0.073552369	0.022815107	0.016773742	0.051637208	0.106088779	0.73960229	0.097719465	0.065704776	0.035123627	0.118588989	0.21546968	0.031562001	0.095587923	0.111917459	0.060978522	0.07614016	0.190927087	0.022147305	0.017575134	0.021550709	0	0.032496356	0.097516775	0	0.015741771	0.022598293	0.083518681	0.044053362	0.126370306	0	0.021249813	0.07499856	0.083251599	0.132864758	0.050728718	0.075540824	0	0	0.031724054	0.047655017	0	0.03755988	0.116961388	0	0.269452089	0.053416286	0.07219725
gene10000	5575167	LOC5575167	0.022277439	0	0	0	0.064264041	0.04020687	0.041435989	0	0	0	0	0	0.045035723	0	0	0	0	0	0	0	0	0	0	0	0	0	0	0	0	0	0	0	0	0	0	0	0	0	0	0	0	0	0	0	0	0	0
gene10001	5575166	LOC5575166	29.02342376	36.30771857	39.64105216	36.31002608	25.904651	26.62060119	28.08479295	27.21099211	41.00833475	25.46065144	30.6744165	29.08902122	29.91101295	30.38238878	38.69080581	38.40408919	8.687567379	7.268062786	8.277749217	8.656070011	9.118368156	10.28879861	8.14022674	8.240481112	8.971314472	8.199449969	89.86819748	94.99848516	136.1139108	131.4757756	98.0812725	92.98333066	113.8743464	112.6197937	101.4800254	127.1142127	116.4988251	116.6852324	91.24162521	87.25482325	131.4057494	115.4129744	8.000988655	7.450579987	7.31070202	7.851275836	6.373726926
gene10002	5575165	LOC5575165	12.03459698	12.20488147	13.66667437	14.51988117	10.10308785	9.650592956	10.29410871	10.43642959	7.901138181	4.02592813	4.802705762	6.104218749	10.86790395	10.59237578	11.62620949	11.87986867	8.90415911	6.501014225	6.508918991	8.099506684	7.133103349	9.093085693	7.169528031	5.232930643	7.470955057	6.602397814	11.83778684	14.44186925	11.61358462	14.08741793	12.67916952	11.04165035	10.35348794	13.69442973	9.289270343	11.62575122	9.856999074	7.976245294	9.921331833	9.587083233	10.07229605	12.8283261	7.494431133	6.300898495	6.209223386	7.253628875	7.773860868
gene10003	5575164	LOC5575164	5.692814497	5.777553386	6.203842966	6.056382284	5.787138731	5.497443277	6.707430266	6.410263414	7.490092805	4.228010019	4.361544552	4.732437699	6.745144784	6.621249758	6.847225969	7.458800314	3.802902376	1.889159924	1.885655663	2.49889878	2.369976801	2.685308663	2.326484779	1.595203862	2.098077045	1.551139013	4.656653833	5.020107642	5.600212966	6.21665327	4.99882195	4.947957713	5.714360944	6.425594741	5.459643364	5.618026383	7.068158932	5.067520122	4.746165577	4.615425253	6.568756802	5.306374736	4.342571112	3.840433912	3.46558634	3.221514775	3.464104739
gene10004	5575163	LOC5575163	3.975852372	4.652284505	4.380640556	3.462900531	3.272191788	3.784311508	2.930325902	3.102322798	3.006568935	2.263000047	2.525787324	1.927323882	2.767964814	3.545921955	2.909089624	2.760626064	57.14944849	71.50912276	67.3254015	78.24250108	79.59056833	63.05721836	51.47739484	55.0597551	67.32297736	61.03849143	26.91183191	24.45113312	23.75890553	31.73642209	22.47651558	23.19868558	18.71600627	21.18369694	18.0194056	16.96056107	17.01189437	14.38907463	20.07270849	22.84727015	20.41491795	22.15764548	9.328602365	9.152959815	11.04769174	9.916603695	9.703082743
gene10005	110676908	LOC110676908	5.297521837	8.479071568	9.809843324	3.024874864	11.30855868	8.632305607	12.4997156	7.950277907	12.24392924	1.879070763	1.474299983	1.545786566	7.435374871	8.204023453	8.871649052	8.335534675	8.739712661	3.445487942	3.291153137	5.215271509	3.189704049	4.634212528	6.124517819	1.652231947	2.22221327	1.953138186	48.36328203	48.0375692	50.18054535	52.2247435	41.26207645	35.07492179	51.80628083	53.58878553	133.6514509	101.5894589	99.28215587	81.67003711	46.97728126	44.94019377	62.89397949	57.13394315	6.402243576	12.75279255	11.1007845	12.54201677	5.719913119
gene10006	5575162	LOC5575162	168.2011017	170.9736894	159.0354076	149.9188105	180.0150047	169.755497	162.8679083	143.7151025	161.1079897	163.1522394	146.9351113	138.4988072	176.8873493	176.7383574	159.5519031	189.1083865	183.4059384	176.9516541	153.339632	130.8115984	123.9076388	174.0837052	147.7404214	107.8390827	113.1212136	113.8877031	187.9081311	206.0333787	192.0102093	177.9747546	164.7797166	150.4964799	180.0668665	182.1391233	183.6241722	186.2468023	200.2161106	193.8507341	197.2644751	194.1267585	219.6017111	197.3408104	175.5959406	220.0788496	189.3540242	200.9219017	163.3908152
gene10007	5575161	LOC5575161	0.660310464	0.477915162	0.381918261	0.423258535	0.358876666	0.3972482	0.320393756	0.41888561	0.255911504	0.216010481	0.417009129	0.488668011	0.483649766	0.441692881	0.513711266	0.433405347	2.994726716	2.723046922	2.529042937	4.651685717	3.788981779	6.022815278	1.563120499	1.93030745	1.519707139	1.440701931	0.786003589	0.521582334	0.4795504	0.34842021	0.503186421	0.364294081	0.227464853	0.432167625	0.831623695	0.660470485	0.224908433	0.407388873	0.50562343	0.448486659	0.271126539	0.684155233	37.72432352	29.74202708	23.97599172	31.1597012	32.77828922
gene10008	5575159	LOC5575159	36.79975291	41.82068143	38.89850772	30.0681789	45.96950777	39.92018545	46.95278564	42.2776063	53.93694505	66.92442109	63.42827678	61.95572906	46.77539541	48.73030586	49.32668529	51.40272473	26.56303897	27.77837141	26.42588423	24.07306057	22.48039056	26.54227593	21.36756947	15.84835392	17.30828591	16.96543568	44.59395917	41.42730233	57.3339336	49.06821918	45.03340645	40.72473101	52.93904577	55.89678425	54.74967271	63.71139275	52.31919888	51.42312379	45.32710758	45.3207571	61.69108304	49.8340869	38.28324633	41.75097672	34.16263089	35.64597898	35.03230856
gene10009	5575158	LOC5575158	0.209519965	0.124073166	0.182438001	0.358817354	0.164837782	0.309392834	0.265709108	0.202478988	0.318348982	0.107485151	0.41500106	0.228854059	0.202154734	0.214147514	0.234892922	0.189780062	1.249805692	0.541986867	0.669039946	1.015708309	3.67950879	0.971969669	1.184372274	0.904005755	1.45531784	1.208458533	39.38849444	40.76701433	49.95760554	45.8500174	52.50311358	45.92926796	55.4605316	48.80622297	41.26600723	42.9429499	35.86802148	56.75979797	40.3269758	44.58950826	49.34725446	51.77945972	0.575482569	0.529901916	0.561711732	0.363110708	0.490779062
gene1001	110674346	LOC110674346	0.10390936	0.0451241	0.033175387	0.153193398	0.05994976	0.468845435	0	0.025990401	0	0.087955231	0	0	0.073521541	0.024594691	0.06030217	0.01882391	0	0.175213242	0	0	0.033178474	0.128543672	0.154296244	0	0	0.022347641	0.027530774	0.021782369	0.062484325	0	0.084056468	0.074166702	0	0.112620915	0.125415132	0.268930627	0.024420881	0	0.094116545	0.015708815	0.065420687	0.111429837	0	0	0	0.026411906	0
gene10010	110675930	LOC110675930	0.008935579	0	0	0	0.025776591	0.080635766	0.033240316	0	0	0	0	0	0	0.031724929	0.012964058	0	0	0	0	0	0	0	0.016585684	0	0	0	0.118374034	0.168583725	0.161198267	0.12512774	0.162637872	0.148817424	0.165193685	0.225976806	0.150989242	0.436832261	0.262506078	0.190196612	0.121401839	0.081051806	0.140644624	0.095822947	0	0	0	0	0
gene10011	5575157	LOC5575157	15.67782033	16.00793658	18.48001033	18.44145296	16.76284083	16.14991369	16.8552305	14.74091796	18.19781063	5.376962709	5.409759175	6.681117776	19.24527278	18.16373341	21.03752197	21.5793478	0.482372088	0.239805276	0.209328893	0.128340015	0.072655451	0.070372423	0.116147496	0.080996489	0.093746293	0.048937691	0.361727442	0.405448617	0.478906708	0.414229204	0.598227384	0.514307799	0.661046255	0.667933089	0.741524484	0.351712671	0.782112068	0.393522808	0.515249736	0.50739622	0.555134983	0.711705108	1.248335731	1.039989667	1.239961849	1.229052576	1.837072767
gene10012	5575155	LOC5575155	11.21371773	11.52654112	12.83363526	10.83863592	11.28662428	12.06596596	11.97954137	13.01973315	14.70226438	12.23726757	14.15632094	17.30121194	12.19296232	14.1310768	14.8709504	12.80391518	2.470939104	2.095951696	1.548107258	1.411955759	1.929498671	2.188232296	2.058706092	1.851502462	2.097112308	1.809611487	1.39839057	1.010198306	0.613296945	1.156832034	1.871791609	1.929099188	1.070691172	0.96722346	1.181737152	1.022849382	1.995470353	1.017596829	1.524226958	1.838660389	1.059494627	1.722589391	9.390285469	9.424147318	9.709654487	7.621611063	11.19482437
gene10013	5575153	LOC5575153	5.018128864	5.045968452	5.258965134	4.55982971	6.519665376	5.73830489	6.222472715	6.88263657	5.420679297	8.790727813	9.393527447	10.77758557	5.782147445	6.331694994	6.613566922	6.014198733	1.08274194	1.695555759	0.854297779	0.235697349	0.856190287	1.342654332	0.924324712	0.666623182	1.090382982	0.71400231	0.54129372	0.481805997	0.230349317	0.429132495	0.877980059	0.972147762	0.438394719	0.438244014	0.246583783	0.49570821	0.795246533	0.679468528	0.693923855	0.59841118	0.482348506	0.730289087	3.431482663	3.247834988	5.337277592	3.407874746	4.518335961
gene10014	5575152	LOC5575152	44.83085437	44.97594484	45.59717709	49.94600934	38.23686232	37.15644587	41.09777232	38.81315798	47.09271238	19.49628756	20.32307345	24.45584578	44.18919515	45.78489945	47.50132196	44.26226136	57.30105315	50.30079497	57.4311726	61.12557353	49.85015735	51.58080031	53.83810279	49.62317803	48.64813291	52.36108721	57.28689864	52.36097802	50.3520261	52.94722019	57.52522231	53.05860859	59.00159761	57.25964112	57.79796979	59.40718109	57.43217448	56.1836067	55.48103543	54.17655167	51.48356977	56.59760673	36.30379767	34.71186684	33.92000129	36.69267537	38.71454239
gene10015	5575149	LOC5575149	12.43335121	17.68019978	25.55688332	15.28248595	18.05202674	14.54744827	15.62321278	14.19533115	24.21673398	11.97207735	15.17649567	21.34911697	17.55981701	16.927119	24.91743954	31.46858182	0.067040682	0.012172126	0.014488901	0.011844237	0.027659045	0.029022417	0.042876059	0.037686459	0.021629134	0.018629982	0.160656099	0.163428719	0.153375224	0.080867697	0.11094922	0.171746236	0.236400599	0.224282694	0.749286496	0.217964903	0.454669299	0.169015661	0.1787138	0.128773037	0.313591082	0.794749878	0.98488907	1.262326165	0.677513881	0.792652799	0.788630085
gene10016	5575148	LOC5575148	23.58689007	25.81389568	27.2775648	24.1785868	29.58545226	24.99432147	28.24370912	28.97829856	35.03707113	14.99307645	15.24259189	20.10790519	27.37450462	28.85162662	30.20229223	31.40375639	3.787514176	2.116947683	1.665116197	1.279511056	2.331029059	3.167736413	2.931844377	1.406939009	1.889129849	1.693787846	2.602427989	1.827168768	2.190554759	2.441119968	2.066952309	2.073773258	2.512309629	2.245853652	3.182757351	3.61982317	3.06754306	3.084277053	2.017107299	2.133739659	2.256355091	2.498875714	8.281029055	7.244758937	10.49510192	8.086041327	6.30815176
gene10017	5575147	LOC5575147	20.50712626	25.77910131	27.8890609	26.58065531	21.05595137	22.64948449	20.0413484	21.91760068	29.53568565	42.73810652	40.42071684	45.88297493	29.27129903	29.35726453	29.43398173	25.08708723	17.35895034	15.50056446	14.65665054	15.19557526	17.58196581	16.29400036	16.77400775	15.67165517	15.21062731	16.44570456	21.22936722	21.05338701	21.45113219	23.82391013	24.67638302	24.19953536	22.27269761	24.58585186	20.4017036	15.91357136	15.21980563	14.79663181	22.3136497	21.12911453	22.05608359	21.513975	15.18502604	13.52311869	14.91795319	14.74020491	12.82098512
gene10018	5566387	LOC5566387	21.45188821	26.00574021	26.15316012	23.69670881	25.36416547	23.79781374	25.54065015	25.62549597	33.32315353	15.5489691	17.30745061	20.76957114	26.34063632	28.48706344	28.68121121	28.57228311	23.64292461	19.12175223	18.98947389	16.91393093	16.16438557	17.00303328	15.25882963	9.838959025	10.80682028	10.31462331	31.23352705	32.76314004	36.64248285	37.51102133	35.40577198	34.80395023	39.35471377	40.65234705	36.83353141	39.68399173	38.44998116	37.72809161	33.15864372	31.99827049	38.64402825	36.77278178	17.34034774	18.95748773	20.21453376	17.5093866	17.79386773
gene10019	5566385	LOC5566385	85.41820529	82.85188245	95.27756513	70.71652535	110.2228821	90.20148442	113.1117794	84.11201292	83.4524507	54.35437361	36.05467622	36.48651465	106.5671696	111.8474482	100.0813045	143.1254178	45.31021521	34.9680483	31.76837349	32.82855376	38.44955373	48.58059036	41.58118525	26.08619553	29.51301242	30.74121133	146.9255072	161.0629834	281.9875805	229.4387282	142.0579717	127.4261367	212.3222421	220.7443869	211.1383359	290.8573793	231.3062092	190.6413264	152.9936388	170.6410194	293.6544159	214.744044	85.02547062	96.00534099	89.12913734	81.86005767	65.65864633
gene1002	5572394	LOC5572394	0.566067351	0.614556753	0.717181186	0.382687059	0.635033187	0.664884835	0.660141603	0.438248535	1.261471902	0.671829669	0.667917939	0.755703597	0.603964054	0.653972336	0.527959803	0.577844625	8.172383961	10.11325789	6.161854528	7.279265887	7.473723524	10.36507456	6.854567808	6.002254821	3.681627436	4.647502667	2.571076857	1.450336308	0.828477178	1.396630227	1.299242071	1.122328274	1.471268543	0.917041812	1.431517819	1.130443079	0.89747661	0.239065908	1.166503553	0.570513064	0.636415147	1.172319505	0.164312742	0.107130599	0.172811145	0.159871358	0.123475156
gene10020	5566375	LOC5566375	26.81985944	28.81020449	28.50117311	25.61904957	25.80367465	26.57558578	29.86153573	26.79872581	38.27836553	24.46603495	25.92860367	27.09451595	28.93402841	28.15123043	27.40459929	29.71631015	40.4561459	29.74260326	28.11155218	33.2733617	29.10906387	36.24326969	27.13014256	17.22144716	18.6431523	17.13479283	48.64294014	48.91838433	65.4227363	62.08610019	52.83967751	47.56051347	56.89440928	58.45851696	50.88376826	58.8523189	54.42670033	59.84711938	46.3189742	44.53026764	62.35971507	53.60279927	42.0455232	33.76861766	34.84341618	29.85648951	32.10534602
gene10021	110675931	LOC110675931	0	0	0.050831339	0.156481987	0.183710086	0.172407634	0.059226037	0.039822501	0.212878085	0	0	0	0.064371275	0	0.184790012	0.057684003	0	0	0.053259888	0	0	0.147715995	0.05910319	0	0.143112125	0	0	0.133499813	0.06382567	0.178357394	0.450769726	0.075758832	0	0.172557807	0.153728888	0.274703735	0	0	0.096136936	0.240690515	0.200475199	0.227643781	0.050634447	0	0	0	0.218787374
gene10022	5566374	LOC5566374	8.179718271	10.65348023	12.62876382	9.312889425	10.59540633	11.14373176	11.63820294	10.99680716	14.14349469	21.01837172	19.5715373	18.153197	10.09294487	11.25442774	13.12715551	12.20904373	5.245119498	6.8411766	5.451911463	4.791265695	12.82796967	10.57073887	8.876827795	7.097180143	8.393307263	6.358020568	26.47398847	29.90256265	47.32276869	41.16606721	38.51963307	35.03686116	44.17027527	41.36481634	34.45029865	34.6494502	27.15984836	48.4773832	29.30451454	30.43041882	50.26250078	37.07231406	2.071072376	3.779474644	2.898106909	2.592354606	2.107024906
gene10023	110676910	LOC110676910	0.015371048	0	0	0.025179456	0	0	0	0	0.205524783	0	0	0	0	0.018191151	0	0	0	0	0.051420169	0	0	0	0	0.036476398	0	0	0	0	0	0	0	0	0	0.05553242	0	0	0	0	0	0	0	0	0.024442708	0	0	0	0
gene10024	5566384	LOC5566384	0.58418519	0.887917195	0.868008319	0.574175509	0.512043747	0.74615668	0.501499947	0.49455907	0.540767304	0.380376951	0.44923062	0.485932103	0.463307415	0.702001154	0.65196678	0.610553354	0.489922472	0.530417061	0.744119031	0.368663475	0.258274446	0.49336869	0.475436745	0.351908375	0.370275374	0.251279783	2.786036451	3.918780677	2.567126151	2.919819953	1.726701505	1.753412434	2.100647394	2.264772204	1.62713548	1.925469055	1.24622325	2.367350006	2.096166266	2.506815104	2.192650039	2.409483844	0.192937568	0.107157646	0.138283819	0.171333985	0.247012658
gene10025	5566382	LOC5566382	15.43293685	14.69442151	15.16095436	14.67799705	15.36700924	15.18013171	16.41303445	14.44649479	13.84275769	10.0416427	9.329300148	11.21257287	17.51535367	17.06526244	17.15410365	19.87139581	11.73464708	8.744528917	9.093571623	7.309651288	8.780329484	6.871359605	9.422246973	6.435837405	5.550813095	6.065846497	47.17357137	52.25538454	80.17821933	66.48903246	55.18854349	46.76880608	65.37515528	68.24488584	70.6933133	78.5881083	65.90676981	72.22542633	51.24833145	52.24088439	80.58982347	58.78823271	14.68138689	19.81414468	20.48280764	17.10569196	14.40886185
gene10026	5566397	LOC5566397	37.16928218	34.11903629	33.73189478	31.98439168	36.33251967	32.81450878	35.90904993	34.10312297	37.98791241	22.92633287	23.27509133	23.66355059	38.99289328	37.94609042	36.26907777	38.56119469	29.15486033	27.32206687	27.3710967	28.0799998	21.74487159	24.61559613	22.4195753	17.53693048	18.01078693	17.47534891	43.30045991	43.37640707	47.93995047	47.33557041	44.33502802	42.2987111	48.93310917	47.11214328	48.72008661	51.94907379	48.9796418	50.53879896	41.06870996	43.69403992	47.19490439	43.22654221	93.2805403	75.54797095	64.45092701	77.56301516	98.56571144
gene10027	5566398	LOC5566398	39.81026692	43.88763005	47.8907917	51.1939557	38.14909087	37.75337697	40.81264713	44.46462334	47.93431915	55.61717422	45.27563539	45.80849072	42.83974187	44.20491552	48.31343133	48.32680226	25.59687132	17.5113816	19.53091869	22.22159165	26.45503902	26.6444773	26.53234412	21.17384938	19.8123669	20.41354095	54.45738418	51.86629916	46.30911512	58.90309944	51.23384148	43.86552606	52.8404926	56.04208288	82.58278522	58.22296482	54.5379942	52.32498511	55.32115177	57.98209873	54.38479403	63.54507296	55.19769835	36.90882043	39.51635479	39.74724967	47.93555834
gene10028	5566369	LOC5566369	0.514718194	0.519822345	0.668806423	0.549037448	0.811468577	0.669726944	0.467555112	0.58384018	0.360117567	0.135097342	0.092049169	0.359556351	0.508173769	0.594986427	0.55573701	0.693914896	9.836076181	23.64084105	15.39669232	10.82686157	13.03338386	7.940802636	10.19822167	14.74269547	15.2431576	11.25018103	0.602585132	0.376394059	0.887764857	0.704013935	0.508366396	0.655031135	0.79033966	0.583818645	0.462323865	0.533550888	0.590781668	0.764367824	0.451753089	0.434311223	0.678272176	0.641826866	0.456833719	0.285441449	0.276265403	0.365113067	0.205618935
gene10029	5566381	LOC5566381	36.37973762	37.23570637	38.23259303	34.05898053	39.72929069	33.39647034	38.34227846	32.26720579	45.35442062	25.98561978	24.50991483	25.14206609	44.62061798	46.70186715	41.52423583	50.0165411	23.19562307	14.32887193	16.44119604	15.76303019	16.00332048	21.21183457	14.28643285	9.266252155	8.800217792	9.633997854	40.28548307	44.35888386	68.36976925	54.86122962	38.39585507	36.85947748	50.3799727	50.58618502	53.93685588	60.48314919	44.63044076	50.19239827	41.27508807	41.34765891	72.64400332	51.23952357	30.42369699	39.07712114	31.9472939	33.62835052	28.55265273
gene1003	5572392	LOC5572392	0.498675812	1.016491939	0.666096891	0.19171802	0.425689567	0.36735608	0.425909367	0.369103811	1.071601989	1.464462136	0.952165937	1.131070949	0.313750157	0.180663403	0.361748372	0.368729077	10.46870162	19.73478132	14.61377949	16.90714091	12.10459445	10.96884872	5.950363198	5.373542787	5.05429639	4.69490198	2.858194868	4.789487074	1.213764272	2.43696468	1.533327668	1.622295896	1.397649488	1.084644373	1.633688057	1.851082767	2.343985661	0.270777338	2.296801555	2.077039415	0.480555901	1.418771316	0.606875125	1.536988234	2.179172584	1.56502999	0.524451725
gene10030	5569446	LOC5569446	13.0767037	23.65065646	18.27169499	2.827542199	26.81529143	17.74652325	31.25298869	13.04159281	48.0392446	45.6796616	32.84043787	36.59754634	20.62992267	22.36850955	21.14397379	30.21822949	18.26578007	15.27423485	13.30568434	12.45788063	14.68143333	19.80229938	14.68815563	6.899875695	7.855956759	8.589497466	13.86183891	13.51909371	27.97136263	23.28764269	12.16356892	11.25818545	19.53943752	20.66496823	14.66244853	23.222616	18.60136765	23.40629915	14.65487926	14.10022259	28.72372852	23.97826255	21.23913982	19.30292431	21.81902366	19.11562659	13.64933623
gene10031	110677336	Trnaa-ggc	0	0	0	0	0	0	0	0.309177474	0	0	0	0	0	0	0	0	0	0	0	0	0	0	0	0	0	0	0	0	0	0	0	0	0	0	0	0	0	0	0	0	0	0	0	0	0	0	0
gene10032	5569445	LOC5569445	61.8659606	62.31357344	64.41076053	69.62000739	54.04654153	50.89951046	57.35766337	52.5946711	45.49705653	15.98639797	17.10148017	21.07280561	56.53637431	58.04273174	58.96387562	61.077044	39.509828	35.55846521	34.98987991	28.22886946	28.53932628	26.34310849	29.30469762	23.08376756	23.82441523	21.98859177	47.66622621	53.99470603	49.45996385	55.98419148	46.34830355	42.13713803	47.9173099	48.71289603	56.85934539	47.79966161	49.04451753	46.00390761	40.59371823	42.32713145	44.6498994	45.64901002	54.74663041	46.95886167	47.14709974	44.43451709	48.46594195
gene10033	5569444	LOC5569444	3.529935225	3.875735535	3.903032975	3.448156764	3.108222429	2.941810193	3.357234577	3.370381859	3.944343886	3.921864444	3.601354784	2.868542592	3.694377757	3.763360781	3.627023058	4.021612043	1.857403536	1.327867825	1.36316889	1.230569682	1.117536761	1.453536459	1.354957236	0.949206043	0.936325816	0.91402478	3.960928196	4.485968717	4.369620141	4.887067736	4.115408215	3.818564323	4.317998532	4.046254368	3.415652939	4.018712443	5.017606063	4.390015624	4.498506498	4.421876889	4.139503134	4.521766428	2.623746185	2.821727705	2.359189276	3.088256573	3.590048841
gene10034	5569441	LOC5569441	4.71312978	5.590144033	5.519248328	4.284742898	5.382257007	4.775247089	6.104359786	5.798363499	9.403328676	4.216147264	4.666584712	6.39912275	6.141368636	6.690812918	6.503835616	7.415637589	12.84245098	11.69677936	9.217849352	12.63570634	15.46058646	14.60591583	9.913640639	8.634017352	8.740979368	8.609211698	7.932679471	8.270747312	11.57409517	10.45087236	7.507730284	7.006011509	10.05792679	9.489474407	9.510767289	12.68623203	11.90486899	9.162484485	9.685218807	9.848468589	12.48050754	11.8196985	7.276720663	8.826393057	8.268443649	7.624228605	5.632831262
gene10035	5569442	LOC5569442	2.007629949	1.794967824	1.937605212	1.601368859	1.845311275	1.882757459	1.684045325	1.88720198	3.114234541	2.165877295	2.219901594	2.857565158	2.234879073	2.13526429	1.913271374	2.222588246	4.424203715	0.885043223	2.655691552	3.121858065	3.624182719	4.169750856	1.363926475	1.074285719	0.776505042	0.663188683	0.869152512	0.28882313	0.355075873	0.385871258	0.411320551	0.296584796	0.346549229	0.319992011	0.348425703	0.509411902	0.416325157	0.453863939	0.366457843	0.247965348	0.433722514	0.281429134	0.34428811	0.573653494	0.286018476	0.383561617	0.157780132
gene10036	5569439	LOC5569439	5.859081757	7.644945314	7.5518545	6.425204739	6.212967614	6.393725651	5.539755502	6.01807687	8.704579051	14.14371581	13.11339213	12.77579003	5.927797856	5.778365595	6.343940799	6.06381767	6.046043818	3.521914323	4.591518583	3.193380208	2.16529742	3.80023147	3.383418952	1.403268489	1.755555256	1.54012774	0.71868661	0.705095477	0.304480157	0.455814308	0.449827638	0.580833103	0.401177471	0.34299436	0.955991274	0.514828792	1.510882894	0.259817499	0.663362442	0.885764568	0.290325482	0.581771747	3.217810612	4.096605336	6.844690777	3.268129179	4.715398051
gene10037	5569440	LOC5569440	0.171026593	0.133126729	0.123631843	0.116292934	0.134976623	0.273728897	0.180061756	0.092820503	0.129440373	0.063734057	0.074443681	0.096928987	0.114160985	0.106930725	0.074907626	0.210448311	0.078179958	0	0.091756476	0.01323673	0.051518063	0.139717837	0	0.007657663	0.014503205	0	0.709626155	1.14320711	4.256070658	2.602802168	0.52860257	0.675621546	1.406191351	2.722185951	1.004853504	1.368746054	0.845608411	1.167661	1.042465296	0.91225894	4.032818851	2.087814547	0.041050987	0.12824856	0.124125772	0.098426964	0
gene10038	5569437	LOC5569437	0.122044174	0.183459453	0.194826657	0.184543102	0.108326939	0.474424102	0.06984674	0.152631918	0.219670872	0.344352151	0.336898664	0.225595061	0.256211933	0.222208363	0.367752591	0.272112724	0	0	0	0	0	0.029034192	0.017425466	0	0	0	0.870573595	0.373919176	0.884436624	0.867657922	0.816391796	0.603073864	0.818201634	0.661380581	0.702523181	0.45895035	0.264765624	0.299740231	0.666088009	0.525126784	0.857042049	0.536931955	0.07464308	0.223866791	0	0	0.096758024
gene10039	110675936	LOC110675936	0.239672442	0.138774834	0.255069287	0.418783629	0.207415943	0.288377821	0.148596745	0.099913726	0.640927376	0.045082977	0.081913294	0.095989281	0.290710847	0.056728957	0.254998605	0.144727818	0	0	0.08017669	0	0.051018606	0	0.029657705	0.075834235	0	0	0	0	0.032027423	0.044749454	0	0.114046284	0	0	0.154280877	0.321638454	0.093880091	0	0.120602665	0.048310951	0.05029876	0.114230587	0.101632516	0.127005217	0.040974133	0	0
gene1004	110674389	LOC110674389	0	0	0	0	0	0	0	0	0	0	0	0	0	0	0	0	0	0	0	0	0	0	0	0	0	0	0	0	0	0	0	0	0	0	0	0	0	0	0	0	0	0	0	0	0	0	0
gene10040	110675215	LOC110675215	0.056694708	0	0.007870023	0.016151674	0.046220094	0.182403664	0.036678969	0.02774505	0.090637539	0.090415687	0.012636949	0.037021209	0.03737385	0.011668939	0.032186628	0.071447961	0	0.015586845	0.041230131	0.010111314	0.023612267	0.011435153	0.018301445	0.005849559	0.007385836	0.021205655	0.019592944	0.010334634	0.044468487	0.069035994	0.069790964	0.023458904	0.026040384	0.048980195	0.04760252	0.007088556	0.005793238	0	0.048374679	0.00745304	0.085356737	0.035245222	0.019598848	0.058780146	0.006321172	0.03132779	0
gene10041	5577296	LOC5577296	0.133664631	0.064495271	0.047417136	0.182464394	0.042842694	0.227838931	0.082871977	0.074295463	0.322691915	0.020952206	0.114207021	0.11152697	0.082565492	0.061517509	0.096962719	0.121071431	0.839572947	0.031303742	0.136627056	0	0.30824007	0.034448578	0.082700083	0.105731336	0.022249945	0.063882367	0.76731264	0.513698592	1.10146545	1.143846072	0.961126273	0.883378951	0.941364765	0.818251794	0.645315007	0.854175429	0.575923222	0.592727865	0.538078072	0.505178965	1.07530648	0.929046844	0.070850202	0.11805074	0.03808526	0.018875091	0.076534507
gene10042	5577300	LOC5577300	0.139895722	0.321626558	0.236460904	0.323526326	0.130563259	0.207930675	0.137755984	0.236707303	0.082523474	0.208969917	0.253124576	0.543806125	0.282811014	0.194779036	0.155209087	0.223615519	0.016614295	0.052035417	0.068821724	0.118145309	0.183931154	0.025450221	0.106921305	0.097641398	0.098628051	0.035396679	0.043606302	0.034501339	0.06597975	0	0.066568992	0.058736736	0.173867417	0.029730255	0	0.094658276	0.038680507	0	0.062113439	0.037322052	0.07771542	0.088247485	0.026171665	0	0.04220544	0.041834114	0
gene10043	5577302	LOC5577302	0.048900202	0.063706799	0.015612483	0.128166199	0.02821262	0.247117609	0.018190854	0.073387181	0	0.082784236	0.100276274	0.264392453	0.06919912	0.034723109	0.056756932	0.088586148	0	0	0.032716789	0	0.031227872	0	0	0.023208609	0.029303911	0	0	0	0	0	0	0	0.025829342	0.035333265	0	0	0	0	0.014763887	0	0.030787263	0	0	0	0.025079771	0.024859118	0
gene10044	5577301	LOC5577301	10.07607241	12.37062678	12.80600963	10.92423219	11.43045589	10.27007297	11.41009812	11.47319637	11.48234512	12.35491524	11.65100842	13.25707397	12.38030266	14.33100999	14.24621127	14.09241564	5.337969024	4.724430379	4.399100668	4.454838158	4.276453119	4.356690839	3.7353677	3.573492458	3.867430813	3.044611199	11.80384337	13.15053831	16.96991451	16.85018439	14.16029515	12.66348006	15.17496517	16.37121729	16.38282468	19.27724089	16.34992242	17.31879186	12.80135457	12.48419003	18.08778689	15.37948957	5.90370014	4.578228604	6.157206082	4.956510714	5.578694211
gene10045	5577299	LOC5577299	0.443408234	0.292272888	0.379199981	0.544763357	0.605291229	0.443008882	0.427096659	0.28717196	0.661692891	0.312773183	0.182665188	0.404324956	0.432186677	0.459164718	0.56289849	0.645480917	1.566636396	1.001357705	0.913828806	1.088061538	1.415811697	1.420298933	1.043481545	1.071023634	0.818502041	0.817398757	0.209787435	0.182582373	0.31742482	0.221756635	0.176142797	0.282579094	0.355498154	0.271758076	0.286703009	0.421240907	0.548964668	0.126402909	0.239059375	0.143643414	0.29910757	0.1132143	0.428095328	0.503501109	0.609143912	0.362270772	0.272024338
gene10046	5577304	LOC5577304	16.82009403	15.30388382	17.16325284	18.1991701	14.43918125	13.58317598	15.97596518	14.10347286	13.01799494	3.26951434	4.07263002	5.203069982	17.36387055	18.78916367	17.14116492	18.52484986	10.80513478	5.866836067	6.434008986	8.697952819	9.879324974	13.8545707	8.714229885	6.293427181	7.033528711	6.757071626	9.558647668	9.340820642	9.027391453	10.43857594	9.325444575	8.270881466	9.24413092	10.59547397	12.02505538	9.052102615	8.731579348	9.598929424	9.070971596	9.770387211	10.00317424	9.821530496	5.01505311	3.608311975	5.177205413	3.643779402	4.801795521
gene10047	110676912	LOC110676912	0.214971901	0.155590947	0.137269172	0.140858986	0.413421652	0.284523496	0.479816737	0.125463323	0.239530695	0.040436745	0.146942688	0.043048333	0.231778052	0.22049081	0.228718555	0.519248918	0	0	0	0	0.04576065	0.066484091	0.106404777	0	0.064411979	0.061644941	0.037971188	0.120171329	0.086180072	0.160550375	0	0	0.264948326	0.051776604	0	0.103032332	0.538911028	0	0.043269362	0.043332044	0.135344971	0.10245803	0.091158312	0	0.110254067	0	0.049235967
gene10048	110675937	LOC110675937	0.849984403	0.977076185	1.037616128	0.819039611	0.432699178	0.180479153	0.557989126	0.43771193	0.334266431	0	0	0	0.808618934	1.183446786	1.450809223	1.449229565	0	0.526931676	0.334519973	0.30764242	0.319296217	1.082420767	0.742442321	0.118650755	0.599248522	0.322596981	0.26494503	0.838498826	0.400882582	0.420091782	0	0.594791951	0.528195539	0.722545423	0.965555601	2.228624074	0	0	0.75478297	0.302350556	0.629582226	0.357451892	0.07950746	0	0.769300851	0.381266244	1.374181374
gene10049	110675938	LOC110675938	1.477579064	1.417619759	2.029622757	1.857543891	1.586006768	1.73650212	2.364811059	1.804927957	1.148637543	0.775636089	2.025851755	1.961109189	2.083988953	2.318002142	1.794746236	1.991991217	4.717561777	2.534968606	2.356493015	3.030495607	1.974951893	1.647213953	2.168562223	1.630875248	1.235516258	1.256342942	2.093986394	1.728796806	1.239795166	3.079591754	2.084778905	2.125634863	1.633531377	2.048374428	4.645105324	3.310321423	3.553379571	3.474209159	1.86743215	2.077930465	2.487943661	1.965295342	2.131045515	1.092539086	1.498007963	1.659514075	2.833254262
gene1005	110674382	LOC110674382	0.075315966	0.054511694	0.080154354	0	0	0	0.046695846	0	0	0	0	0	0.076128792	0	0	0	0	0.423329031	0.083983858	0.514906919	0	0	0.046598989	0.059576402	0.150446032	0	0	0.105255847	0.050322355	0	0	0.05973087	0	0	0	0.180488232	0.324515271	0	0.037898835	0.037953737	0	0	0.03992194	0	0.257518668	0.19143975	0
gene10050	110675939	LOC110675939	0	0	0	0	0	0.203324615	0	0	0	0	0	0	0.11387197	0	0	0	0	0	0	0	0	0	0	0	0	0	0.298482375	0	0.225813606	0.315511972	0	0	0	0	0	0	0.926679684	0	0.170065024	0	0	0	0	0	0.288893568	0	0
gene10051	5577303	LOC5577303	14.30440879	14.51001335	15.26430817	17.15165304	12.14826648	13.58933082	13.05964862	14.7313973	16.72777944	11.94737899	13.85347955	16.28031347	15.54825218	14.21364635	15.57059663	15.78795201	17.84401178	14.96157768	14.03623815	15.03225317	16.81442606	17.80991481	14.94743197	13.19076166	12.29522152	12.94815727	18.76617564	19.72176801	18.79605261	17.42193787	19.52442334	17.76760869	18.21817693	20.86068641	18.54727067	16.78172087	19.01663061	13.84716892	19.59484493	16.06171944	17.8374369	17.06245275	16.60082754	13.34060162	11.72717958	13.54176783	13.11891492
gene10052	5577305	LOC5577305	6.485152314	5.178852438	8.212892085	10.65567813	6.368616325	6.723897744	6.269499087	6.261614228	3.29454179	2.66963119	1.768438168	2.546001403	7.910003547	5.528780302	7.206810467	7.570338713	0.039797033	0	0	0	0	0	0	0	0	0	0	0	0	0.05520586	0	0.046898324	0	0.035607166	0	0	0	0	0.029756671	0	0	0.07046117	0.062690268	0	0	0	0
gene10053	5577298	LOC5577298	2.462064616	2.39214801	3.395084784	3.028771454	2.127942208	3.285147983	2.957922983	2.995260783	1.056771268	0.70278975	0.761246957	0.402865669	3.292358579	2.437594645	3.029989295	3.852782259	0	0	0	0	0	0	0	0	0	0	0	0	0.019202664	0	0	0.045585777	0	0	0.092502097	0	0.090060212	0	0	0	0	0.034244584	0.015233937	0	0	0.024350697	0
gene10054	5572422	LOC5572422	4.093660982	3.309069977	3.859894131	3.825746775	5.638079912	5.14385654	5.595609267	4.843245652	3.682877661	2.261684977	1.944757615	2.110501163	6.398482044	5.469340116	5.264426351	6.429949039	3.130144307	1.279322926	1.528339677	1.068956688	1.242864668	2.371914829	1.24293045	1.127226153	0.845067018	0.808764263	4.736997165	5.746343092	8.853517077	5.533855452	5.516988485	4.536291701	7.675182361	7.168344218	6.848000899	9.576118236	7.52776362	5.985694642	4.372146094	5.625199605	7.331202664	5.707041394	5.628409133	7.131874865	7.537038322	6.976032322	4.4650708
gene10055	110676913	LOC110676913	0.641783661	0.469245811	0.658619305	0.354013148	0.519514956	0.484597814	0.450688789	0.229323689	0.109454424	0.036955435	0.083932496	0.118026555	0.575895549	0.596774159	0.446558865	0.474545369	2.009706229	1.835847021	1.314449342	1.678941343	1.714660628	1.913949304	1.823326892	1.134472344	0.990920707	0.816897531	0.052053218	0.08236909	0.013126766	0.055023059	0	0.062324043	0	0.023659508	0	0.047080999	0	0	0.049430231	0.029701103	0	0.070227855	1.728687588	1.561631475	1.427461598	1.348319034	1.079930617
gene10056	5572424	LOC5572424	0.021139755	0.091802355	0.10124009	0	0.030491074	0	0	0.026437979	0	0	0	0	0.085471598	0.050036467	0	0	0	0	0	0	0.134999351	0	0.117715024	0.050165878	0	0.136394923	0	0	0	0	0	0	0	0	0	0	0	0	0	0	0	0	0.235311865	0.16803303	0.216841728	0.161200455	0
gene10057	110675940	LOC110675940	0.162926072	0.221102925	0.162555598	0.100084017	0.088124089	0.147026495	0.075760537	0.178289985	0	0	0	0	0.041171101	0.265124578	0	0.147576008	0	0.214631209	0.238450736	0.250619455	0.130056583	0.157462322	0.26461188	0.144987422	0.305109373	0.175201412	0.269795282	0.170769784	0.244932836	0.114075267	0.082373415	0.096908894	0.053786502	0.33109776	0	0.204980113	0.047863808	0	0.153720101	0.215519905	0.128221552	0.363995633	0.129540759	0	0	0.155298378	0
gene10058	110675941	LOC110675941	0.051894091	0.056339346	0	0.042504096	0.037424905	0	0.04826145	0	0	0	0	0	0.078681216	0	0	0.047004895	0	0	0	0	0	0.080246104	0	0	0	0.055803948	0	0	0	0.072668938	0	0.061733509	0	0.046870658	0	0	0	0	0	0	0	0	0	0	0	0	0
gene10059	110675942	LOC110675942	0.056777268	0	0	0	0.040946546	0	0	0	0	0	0	0	0	0	0.041187247	0	0	0	0	0	0	0	0	0	0.042530398	0	0	0	0	0	0	0	0	0	0	0	0	0	0	0	0	0	0.045142992	0	0	0	0
gene1006	5572391	LOC5572391	47.00693456	47.2238005	54.29868095	50.0257453	38.17252491	40.01660432	44.40897802	41.26887206	58.14159316	79.05059302	73.60850622	72.31047472	47.08654693	49.14136183	51.20680586	50.70339783	45.19711801	33.98577372	32.28239673	30.87176251	23.36438685	32.83736721	30.65110173	16.90925573	16.55777799	17.37531541	65.41144286	63.22546913	73.09861989	64.41904429	55.15384464	52.89957069	67.75016016	61.717975	71.30788784	63.94657444	51.4591921	68.62920723	52.44600492	51.9164176	69.79682254	58.24188563	31.41771938	28.61067253	32.75457882	27.66240675	29.49981943
gene10060	5572434	LOC5572434	7.332755808	6.676867606	5.994467212	5.57001357	9.424983535	9.97911808	5.362071588	5.195414167	3.558105133	0.250277924	0.454741243	0.888140024	7.785475783	9.570388688	5.962777708	6.802592099	19.96816119	12.43313672	7.789258676	5.306235547	15.24718997	6.69821698	12.21114125	61.67552986	70.52020316	55.26018413	1.605954176	1.332614205	1.096433839	1.076514269	3.976432942	2.849073204	1.991262086	2.163135363	2.498094433	4.761531405	9.12056001	2.281411522	4.530453126	3.441874358	1.116933251	2.536602127	30.27939924	38.19122823	23.2775273	35.32307192	30.47395573
gene10061	5572433	LOC5572433	10.09337339	8.774540799	11.97198809	12.68534085	9.976602237	11.49997154	10.38319365	10.4369435	6.40859696	6.576116324	5.251533069	4.064999072	11.09524227	10.03217963	11.72597022	10.55550256	10.96696119	11.48900238	16.00220623	14.8032205	10.2626592	9.882049305	9.90811621	7.761037372	8.306900712	8.003947913	16.28446717	15.79999186	17.97113859	17.31884193	19.08192775	18.46907517	18.16836482	18.50425857	12.43191071	15.4856616	11.90494724	17.50331019	15.9746189	15.00322846	17.80979751	15.25153234	10.73006487	11.80276782	12.0981427	11.80059955	12.78554603
gene10062	110676914	LOC110676914	0.099162526	0.0538284	0.039574817	0.040609763	0.035756942	0	0	0.062007739	0	0	0	0	0.100232709	0.117355726	0.071934273	0.089819938	0	0	0	0	0	0	0.092029758	0	0	0	0	0.051968242	0	0	0	0	0	0	0	0	0	0	0	0	0	0	0	0	0	0	0
gene10063	110676915	LOC110676915	0	0	0	0	0	0	0	0	0	0	0	0	0	0	0	0	0	0	0	0	0	0	0	0	0	0	0	0	0	0	0	0	0	0	0	0	0	0	0	0	0	0	0	0	0	0	0
gene10064	110676916	LOC110676916	0.018776027	0	0	0	0.027081735	0	0.06984674	0.023481833	0	0	0	0.056398765	0	0.022220836	0.027240933	0	0.075815866	0.039575459	0	0	0	0	0	0	0	0	0.049747063	0.039359913	0	0.052585329	0.037971711	0	0.148763933	0	0.135972229	0.026997079	0.022063802	0	0.028344171	0	0	0	0.029857232	0	0.048148928	0.04772531	0
gene10065	110675943	LOC110675943	0	0	0	0	0	0	0	0	0	0	0	0	0	0	0	0	0	0	0	0	0	0	0	0	0	0	0	0	0	0	0	0	0	0	0	0	0	0	0	0	0	0	0	0	0	0	0
gene10066	5572432	LOC5572432	88.54845411	79.84160526	91.6932046	101.4304865	68.85469029	69.13957717	64.05288133	66.36032915	62.94594221	54.71838951	59.7050428	60.11057025	85.50591675	82.63075986	76.65727558	86.24232353	86.08538282	94.27787191	88.06260312	87.25898982	78.26372316	82.32684065	84.91933285	89.83992773	88.27066422	85.493353	117.4411049	119.8777353	141.4366102	109.9397228	111.5931611	119.509896	107.8815051	111.6306044	76.31829772	109.569758	116.0815313	111.8758707	95.38310432	107.0558201	119.9733746	91.60330591	98.00058555	75.10041188	62.63894104	65.47098314	79.24843925
gene10067	5572431	LOC5572431	5.566564519	7.208650968	5.810650319	2.577244644	8.980911828	7.183070287	9.969405724	6.177991237	11.7884628	8.502075438	6.322663204	6.788383517	6.623936771	7.424156173	6.56732975	7.572224477	15.45144391	13.32083278	12.54449899	13.1534226	13.32529547	13.87560336	11.02526847	6.375500589	6.112334926	6.42326434	25.78798291	26.87388736	43.14832855	34.13012348	29.76845648	23.47445565	36.48070523	35.53719238	49.53300233	60.18722822	50.45808064	44.1662178	30.14099992	29.88231333	46.98782012	33.6004778	7.007257487	12.29372446	11.94980655	9.285951178	5.061568062
gene10068	5572430	LOC5572430	29.8497237	30.84349797	31.74673771	31.15231835	27.72234571	28.84648663	29.54858379	29.59644173	30.68645683	31.90024485	32.64640546	30.56445658	31.32443569	33.17621524	33.61939262	33.99592014	42.39440491	54.28025611	47.06670597	52.89734941	51.74366811	44.2751564	42.81397231	38.7082308	42.21481364	42.12628536	42.60293067	41.7697143	48.30743927	48.7412897	47.68356412	42.07329642	49.20419595	52.17487947	48.35562207	49.75535358	45.73919583	47.10185026	40.97643804	40.33458192	52.0782761	45.66457617	17.22558044	19.43290139	22.55000938	18.17603678	18.4913934
gene10069	5572429	LOC5572429	0.110374163	0.191726125	0.211436517	0.072321976	0.254718326	0.225766811	0.369532278	0.13803707	0.368950546	0.103808261	0.037722782	0.243127873	0.171066862	0.104499476	0.192161751	0.199950545	0.029712047	0.542833294	0.726153112	1.358255912	3.195338086	0.62581346	0.42339776	0.174616242	0.30866625	0.300681546	0.155965987	0.524451725	0.10324508	0.041216115	0.208334251	0.070027593	0.097167017	0.146211651	0.159861521	0.116380961	0.172934967	0.117467441	0.43321235	0.400467624	0.092654515	0.236725064	0.023401948	0.058488554	0.132086104	0.037406858	0.101117935
gene1007	5572395	LOC5572395	2.461381325	4.875635976	2.794136973	0.674359834	5.618021124	4.468340406	6.527230396	3.373499776	10.71047383	19.42941432	15.31925652	15.50454324	3.715913301	3.972537823	4.001258159	4.578913823	9.084440286	6.887013204	6.885711949	7.652101428	7.519134147	9.998355717	4.79309379	3.040053804	2.971576793	3.361937424	7.825712585	8.629770786	17.10354545	13.68218711	7.830537015	7.965729314	10.81908142	12.10102901	6.170935651	11.13055135	8.277961679	9.6510246	8.665587221	7.890405749	15.2701437	11.4225044	24.40435389	18.51211445	23.03298941	19.41310942	12.48142517
gene10070	110676918	LOC110676918	0.555000952	0.559503661	0.696128963	0.422106383	0.643266595	0.447178302	0.626753933	0.470996419	0.728834824	0.111853979	0.254040672	0.178617025	0.530937572	0.598180954	0.460123014	0.933607242	0.760353776	0.626684889	0.547040736	0.752090936	1.518968196	1.226031795	0.827806652	0.682043652	0.653301006	0.575501519	0.656461794	0.415514451	0.456907931	0.305322832	0.120257848	0.212217529	0.314094007	0.214832548	1.076572991	0.085500773	0.419261378	0.158214776	0.388990599	0.479451217	0.343185411	0.212560479	0.75647187	0.157554356	0.584543	0.554208838	0.783115054
gene10071	5572428	LOC5572428	4.199190008	3.709080066	4.015547726	1.70298708	2.875477313	2.877001394	3.412347612	3.094890593	4.906045098	2.024541656	2.319951089	2.485937696	3.898354476	4.048060237	3.24727391	3.087164354	106.4685023	171.4498089	131.8067691	180.7283896	291.1120002	110.3687385	72.87277141	82.68952135	105.1392924	81.75372992	21.52778496	32.77510612	8.024813532	17.91480733	16.21769533	18.40045981	14.02960423	14.7878536	16.20866201	19.60819027	30.66569307	11.82346828	48.57697445	29.99703942	7.520666835	16.86115146	3.435975167	11.24481966	16.79023482	9.057009017	3.935742326
gene10072	5572427	LOC5572427	2.439799846	1.951742515	4.762067156	0.922305871	1.211013423	0.998344171	1.433059754	1.210630554	3.698077452	2.34111248	4.253672806	4.242864714	1.577524897	1.531388022	1.418765823	1.628372676	1.655242957	0.895257503	1.503483497	2.876792386	1.230052353	0.626249149	1.118401598	0.679772696	0.488344315	0.764780413	14.57726966	6.149844467	6.890197182	19.36494121	3.67562795	2.350121359	1.90437648	1.748624078	4.601928013	7.030327134	10.38859791	2.733258307	4.75672437	4.07669893	1.554739681	5.119774318	0.015707356	0.078514879	0.075990872	0.050214866	0.20361067
gene10073	5572435	LOC5572435	0.07105658	0	0	0.058199222	0.10248896	0.192367001	0	0.044432691	0	0	0	0	0.035911719	0	0	0	0.286919925	0.299541201	1.366791188	0.801548715	0.226885136	0.384572648	0.329727378	0.674485731	0.638719982	0.916922358	0.094132166	0.148954881	0	0.099502777	0.071850664	0.16905863	0	0.064178186	0	0.153252882	0.166997879	0.567173131	0.053633281	0.053710977	0	0.126998876	0.169488957	0.282402818	0.273324454	0.090306575	0.244116053
gene10074	5572436	LOC5572436	4.485009701	4.426542004	4.449469641	4.773866028	3.518896682	3.076210571	2.996196964	3.393870043	3.284421868	2.319699483	2.844110772	2.97145038	2.398452425	2.381025607	2.531043744	2.506492328	61.36097204	44.80126266	52.48999	46.30879088	27.25420427	47.5656599	51.22670795	11.95971099	13.5886297	12.52091396	4.285682353	2.39600331	1.929294468	1.778383287	1.743761372	2.019657054	1.906502261	2.33029717	2.387964397	2.06629543	1.775112824	1.885110545	2.643639397	2.425162556	2.714319765	2.891024724	19.22760885	16.84204593	14.32946815	17.43144112	16.39574345
gene10075	110676919	LOC110676919	0.271750739	0.073757235	0.108453124	0.166934028	0.097990399	0	0.12636395	0.042482401	0	0	0	0	0.137341766	0.16080422	0	0.061536942	1.371630557	2.577540598	1.193163797	1.254053836	0.542316094	0.630330087	0.756611067	0.241830166	0.661574943	0.365281569	0.090000411	0	0	0.095135289	0	0	0	0	0	0.146526133	0	0	0	0	0	0	0.162049556	0.270007274	0.696873035	0.259028211	0.583502587
gene10076	110676920	LOC110676920	6.036642215	5.35077888	6.028222172	5.009683519	5.088668753	5.359547754	4.880367047	5.155010874	6.607754837	2.276016806	2.77207967	2.742530396	4.408342368	4.983088933	4.3340758	4.143078844	7.051328642	4.633639826	4.225646971	3.708868384	3.481410051	4.550849294	3.669136639	1.893212252	1.752980986	1.239192256	9.347492876	8.194780978	5.29492422	7.770582194	5.539407056	5.968535801	5.899586429	5.011939205	3.573469347	4.269787095	4.843707766	5.801943866	5.954816635	5.936641131	4.604290331	5.196581483	2.382214558	2.888862688	4.409943058	2.838990475	2.771288584
gene10077	5572437	LOC5572437	11.53765562	13.72664881	12.05844721	7.033268111	14.20864313	12.21893872	14.7567387	11.70846973	17.59218927	12.77699273	11.45431211	13.0185966	10.18821546	11.26921836	10.54101564	10.90316225	33.28144653	20.5205663	20.20886638	18.95188505	18.72675953	22.25855798	23.02840213	12.88418832	14.75184973	15.67627082	6.160186455	3.074747133	2.563446241	3.701295652	1.930039648	1.630573227	1.567543964	1.627525548	1.582216366	1.814273684	3.452210913	2.238146676	3.587215383	2.25615095	1.982689377	3.365630153	81.30161841	76.70706834	68.54168841	77.40849566	56.27336188
gene10078	5572438	LOC5572438	63.23430133	58.82740881	55.90833138	57.04104022	50.69126127	44.63774224	48.00241231	46.47866791	47.839174	33.89274466	30.76821837	30.33067978	54.78830158	56.31567548	44.97708114	49.44499367	61.97142731	48.73962723	47.4513953	39.08892104	33.21872532	40.94864902	46.84807398	22.34387202	22.27888864	24.57462257	5.628650453	3.848610769	1.98019456	2.644349845	2.316125195	2.870426223	1.546969548	1.658199159	4.009711496	2.76547686	5.075021237	2.000427433	3.576544291	3.727109168	1.321009464	3.343825504	58.66682098	74.70289663	55.48714634	61.88772592	59.61929089
gene10079	5572439	LOC5572439	0.099845185	0.078834862	0.028979825	0.104081933	0.026184074	0.098292573	0.135063151	0.079462237	0	0	0	0.027264676	0.045873971	0.042968593	0.013168998	0.016443324	0.073302847	0.267845739	0.015182192	0.335096487	0.202877658	0.168430885	0.016847875	0	0.258370538	0.039042844	0	0.019027638	0	0	0	0	0	0	0	0	0	0	0.013702332	0	0	0	0.129904081	0.072148808	0	0.138430171	0.093550848
gene1008	110674430	LOC110674430	0	0	0	0	0	0	0	0	0	0	0	0	0	0	0	0	0	0	0	0	0	0	0	0	0	0	0	0	0	0	0	0	0	0	0	0	0	0	0	0	0	0	0	0	0	0	0
gene10080	5572440	LOC5572440	24.46138545	27.70020621	31.62328396	24.91641273	25.64183579	24.55335222	28.12002894	26.46486001	35.74953108	25.02454258	24.6576787	30.63487487	25.84764579	28.95447284	33.15914619	32.28510802	41.93503416	27.40741057	28.3335778	27.09215254	32.24277764	42.60990983	36.20733412	21.29687449	20.0459416	23.07650103	46.42769718	46.26431741	72.04322551	62.64546205	58.22029505	51.33899209	62.63284361	61.11975392	54.94846947	74.88039346	65.00818564	66.20445832	48.73880762	45.96324811	72.09942742	57.58694505	18.26264405	17.3017679	21.7872475	15.43814951	17.5492719
gene10081	5572441	LOC5572441	0.266947431	0.186309117	0.182633435	0.234261999	0.343779922	0.516207111	0.638384989	0.608087673	0.254952007	0.053800147	0.048875956	0.085912206	0.491473131	0.225659912	0.387296902	0.518136441	0.904673737	2.753027501	5.820504192	8.173478541	3.196382593	1.887051401	2.495154977	0.56560885	0.371360761	0.471598658	0.050519781	0.019985644	0	0.026701067	0.019280762	0.090732055	0.075537337	0.12055324	0	0	0.033609777	0	0.014392219	0.043239207	0	0	0.015160501	0.151562733	0	0	0.032753654
gene10082	110676921	LOC110676921	3.331292461	2.508968498	3.100501062	3.846092363	3.049612807	3.660685581	3.658271252	3.81261946	3.985804004	1.040520099	1.449435372	2.289291317	3.740002181	2.996866489	3.60257572	4.386972024	0.124090886	0.673657403	0.616828956	0.655510645	0.157002007	0.228102877	0.296618013	0.291710421	0.497235566	0.31725007	3.289490157	3.246866654	4.927976488	3.339458893	4.101888881	3.012407631	4.772363423	3.108741702	5.845678989	8.501618962	5.61913839	1.635323081	3.395897852	3.233564032	4.643603709	3.427390927	0.547327599	0.488549073	0.661981257	1.124840741	1.435867693
gene10083	5572443	LOC5572443	0.020977812	0.022774774	0	0	0.06051499	0.056791908	0	0.026235449	0.105184605	0.029594836	0.053772192	0.031506205	0.031806313	0.01241329	0.030435361	0	0	0	0.017544065	0	0	0.032438908	0.058406629	0	0.015713942	0	0.027790345	0	0	0	0.06363674	0.024955325	0.027701475	0.018947125	0	0.015081456	0	0	0	0	0	0	0	0	0.026897574	0	0.072069618
gene10084	5572444	LOC5572444	26.72465084	28.62266891	27.44481883	21.23001573	29.59582248	27.11138462	32.58518139	28.52817236	34.6939913	29.80479357	28.48384392	30.50886427	30.54111647	30.29880075	27.86701241	30.69685194	33.11118748	32.55405729	26.4362126	28.30831696	23.9888571	23.96075382	21.58247319	16.21772599	17.8655903	18.21255381	42.19773503	44.64759513	50.51941546	51.3412548	43.71691717	41.99029547	51.46909916	49.09277726	48.51007709	51.84316275	44.76265506	55.43049232	42.37381441	42.31484295	54.50273172	47.83965132	24.90649798	27.14437536	26.95945532	25.24183577	24.35678258
gene10085	5572446	LOC5572446	12.99157606	12.44353991	15.11833595	14.39990079	12.64410358	11.30740057	11.06589623	13.75734311	9.091317283	8.770084456	11.51535522	10.43061694	13.35269247	14.85782728	15.11414651	14.38503685	9.31511175	7.984632356	6.823659806	7.869154555	9.614605879	9.237388533	10.23162497	7.376094981	8.585686193	7.833869397	14.54053023	15.93319358	14.11566089	16.52628464	18.21958346	14.32823786	17.05934678	15.65991523	14.71319684	9.671657668	10.90054161	11.2420988	15.35967897	14.06033209	12.46023104	17.79456961	7.02789544	4.825505173	5.728999879	4.999633197	5.172396196
gene10086	5572447	LOC5572447	67.91906864	64.45522838	69.85098539	78.28986824	54.05582497	58.78674972	56.20429686	60.92792505	49.09873788	48.95698954	46.34421978	49.67709824	64.0053722	74.17658087	66.89944073	64.23681519	59.5927036	60.97338031	55.88748804	58.52602327	65.42706332	73.60071596	73.93380935	69.44600685	73.70049049	75.89987267	65.65296116	56.52802555	54.3325317	61.62669267	67.68604065	64.75757554	71.80963919	72.35751924	60.3571087	46.83359807	53.49349683	46.38940299	60.93416401	59.36974573	54.79744888	57.71468903	59.23919303	35.87227351	35.29415001	42.03735528	61.34367296
gene10087	110676922	LOC110676922	0	0	0	0	0.364162902	0	0	0	0	0	0	0	0	0	0	0	0	0	0	0	0	0	0	0	0	0	0	0	0	0	0	0	0	0	0	0	0	0	0	0	0	0.451251324	0	0	0	0	0
gene10088	5572448	LOC5572448	27.70518404	31.81875854	34.49841365	32.13056906	27.11311921	26.03867962	24.97819124	28.5021178	29.87609177	45.230062	44.38524378	44.60802119	27.82075085	30.98056558	32.73577827	30.46460314	47.35586545	41.94823835	38.8532017	41.65570727	40.17543976	39.26379845	36.82816692	31.5451733	32.44393613	31.97172711	33.97779319	33.63577128	31.19220707	35.23869307	35.41608942	35.11708275	37.34391825	37.94468468	30.04420183	29.02885623	31.08150469	43.45596682	31.11655316	29.78987849	27.37372167	29.8941542	58.6774513	41.71187991	40.48731683	40.55394386	52.31871594
gene10089	5572449	LOC5572449	7.170576965	8.215338406	8.385351579	9.030614689	4.172644496	4.857512687	4.727894718	5.073311015	4.367927089	3.998718486	4.965836382	4.647521919	4.921781117	4.962437017	5.04603953	5.429185521	47.10624186	52.74104953	54.55351233	48.68031189	23.10337867	34.78249516	33.76268656	16.13684941	18.5925718	19.21066202	23.8901456	10.4117177	5.446907891	7.992893125	3.891587289	3.464652251	4.687204898	2.959322269	4.598026554	3.318333496	7.53237893	2.836694249	7.71367244	5.533191868	3.172055078	4.020224086	216.8231742	67.95150195	89.07312533	87.744151	206.6361251
gene1009	5572390	LOC5572390	41.82091482	41.89962425	49.76559126	47.96051018	43.28501509	41.43261601	44.80322411	45.97786887	41.37156261	13.70556218	12.4511269	14.89053905	41.66692454	43.54818728	50.24898083	49.36251973	25.7938331	26.43759034	33.77901403	32.00324554	37.1815969	32.46337403	36.18816524	26.92285439	34.74129306	28.97945967	41.6067694	45.33379165	35.54517202	48.63956145	50.26148649	47.09862841	46.0428545	55.89260248	58.86911284	40.18376504	34.63926183	23.36965327	37.11613509	50.19697407	36.23804684	42.93297878	45.86941418	32.5280539	28.4109275	34.50352608	34.97612668
gene10090	5572451	LOC5572451	64.24678961	72.35884458	91.79853386	105.9311268	52.6928923	51.53519529	56.60359682	60.07200811	71.89838741	34.72127837	48.49599809	49.22658676	71.60159047	73.97721208	85.54545419	87.96685754	0.871335951	0.540881899	0.585300346	0.574158331	0.223465505	0.360739368	0.389709239	0.249119935	0.384445808	0.326120321	1.328892044	1.491549844	1.589869846	1.89472589	1.250229796	1.054566908	2.094783357	2.001678097	3.097244212	1.895173747	2.522040045	2.668984438	1.584747467	1.4283389	2.423437742	2.376610021	3.672556914	4.913920064	4.815776275	3.943249039	2.524585507
gene10091	5572450	LOC5572450	9.172886367	8.231556713	10.85293165	9.879169117	8.219168023	7.913477203	8.552856005	9.175518602	12.46075102	11.94708923	12.88231325	12.26699476	8.59989068	8.879481748	10.21952855	8.846325378	0.079894888	0.233546241	0.066190035	0.957717712	0.555964423	0.134623634	0.646377085	0.826387475	0.403140513	1.004272565	49.08940154	34.49272481	38.94657167	38.94531632	65.91213749	59.57884718	72.44757257	41.66057476	33.05171096	30.78243249	31.29567347	58.83544876	48.81811401	34.81803941	41.00934575	40.06004196	2.731040601	2.705115119	2.699337238	2.876760328	2.854985537
gene10092	5572452	LOC5572452	147.7498036	140.3187324	141.7508731	149.6368094	134.0325292	122.2811171	129.4212876	120.8511038	127.07584	31.94244761	38.29696796	42.24654897	156.0584251	163.3390822	149.3737169	164.7669771	11.02007603	4.788609165	5.361908298	3.494711411	3.28897553	4.733782363	4.377759548	3.015487451	3.345939288	4.120075815	246.2839584	261.8785111	352.4824601	322.9658353	330.6912605	305.9493988	366.3885918	323.3238365	319.9419921	329.1131751	253.5091471	386.8117685	248.778916	285.8283822	378.5624465	311.8693325	14.84884594	26.09301232	25.03202617	20.77437075	15.27949966
gene10093	5572453	LOC5572453	2.350782293	1.832661338	2.165786419	1.536238681	1.893723835	3.057939367	2.34902904	2.290975762	5.224747517	2.187419093	2.291702065	2.028216081	2.654212835	1.672205737	2.449100501	1.812173253	0	0.184490866	0.010457421	2.282482719	0.738631854	0.009667866	1.14886886	0.637971817	0.234163674	0.55129675	55.62486935	28.2175324	32.98417387	37.68146068	59.78035775	53.63932839	74.76592085	26.68710226	20.32906605	17.38577778	25.8756086	36.52977461	47.43589592	16.5973145	15.58763327	20.67244606	2.465596994	4.224139091	2.372844118	4.052376724	3.73736789
gene10094	5572454	LOC5572454	7.093596769	9.157414144	9.563547742	6.801035154	8.670846699	7.40584935	8.950366658	8.218632597	11.64797439	8.261488433	8.949691549	8.4939235	7.110750549	8.975992238	8.711786764	8.949041819	33.98250001	25.95406117	24.68976993	21.1568443	22.17536724	26.88294368	25.05011061	11.52587586	12.24828367	12.15581012	24.24414254	25.51558929	29.07500386	30.29392883	26.51025748	23.42405987	25.40826733	29.80531443	24.60038397	27.48203066	24.40188797	25.14651134	21.58389048	22.87464873	30.08948185	27.44500212	12.98419053	15.79980418	15.71740356	14.03263158	13.26582763
gene10095	110675216	LOC110675216	0	0	0	0	0.062465899	0.078163721	0.080553175	0	0	0	0	0.130087663	0	0.153761699	0.0628331	0	0	0.365134164	0	0	0	0.133938753	0	0	0.194646418	0.186284713	0	0.090786369	0.086809124	0.121291707	0.087584385	0	0	0	0	0	0	0	0	0	0	0	0	0	0.111058841	0.110081738	0
gene10096	110676923	LOC110676923	0.155358745	0.096381026	0.212578942	0.181781859	0	0.04005647	0.082561982	0.055513162	0.370944044	0	0.056889906	0	0.06730089	0.105064104	0.032200005	0.080412364	0	0.374239754	0.519715569	0.136559478	0.070866243	0.068639436	0.041195366	0	0.066500148	0.047732554	0.411622827	0.465251842	0.400382728	0.372949313	0.089768535	0.105608945	0.293076078	0.441004968	0.107150185	0.159558799	0	0	0.067008164	0.301973561	0.20959907	0.079334709	0.105877765	0	0	0	0.45748931
gene10097	23687804	LOC23687804	0	0	0	0	0	0.050117456	0	0.034728203	0	0	0	0	0.028068286	0	0	0	0	0	0	0	0	0	0.103084815	0	0	0	0.147145758	0	0.055660764	0.077770502	0.056157851	0.132134748	0	0	0	0	0	0	0.041919304	0.04198003	0.174829386	0.198522423	0	0	0	0	0
gene10098	110676925	LOC110676925	0	0	0	0.109822261	0	0.060499603	0	0	0	0	0	0	0	0	0	0	0	0	0.336409916	0	0	0.051835054	0.124439485	0	0.100439018	0	0.088813965	0.070269676	0	0.093881152	0	0.079753648	0.177059898	0.0605523	0	0	0	0	0	0.050676459	0	0.119823798	0	0	0	0	0
gene10099	110675217	LOC110675217	0	0	0	0	0	0.079321702	0	0	0	0	0	0	0	0	0	0	0	0.09263589	0.073511797	0	0	0	0	0	0	0	0.116444976	0.092131352	0.440475923	0.246177242	0.088881932	0.104565894	0	0.079390793	0.424367647	0	0	0	0.066346355	0.33221234	0.138352637	0.157102313	0.279552156	0.349342745	0	0.446850314	0.150990299
gene101	5572019	LOC5572019	110.0132119	136.2212572	126.8156216	107.833455	140.8079156	130.7187608	134.2038298	109.7257012	137.2442633	179.3646287	163.226423	172.223004	141.7462294	155.7785698	143.2868993	155.7851115	8.843992805	5.300560882	4.94353117	4.594321611	3.904013621	5.947439481	4.488464265	2.858485057	3.627303343	3.389238028	374.4341926	440.0565137	636.3320183	475.4097572	480.6380918	401.21114	586.341841	652.4998157	468.0556159	592.9069647	503.2833916	609.7385317	505.6724831	495.0316022	753.0597873	501.1229377	20.78203104	29.25182606	24.08449234	25.53776826	20.40097642
gene1010	5577441	LOC5577441	10.3831428	12.91871636	13.90918015	12.42806662	11.43420933	11.91808569	11.59779251	11.48766082	12.7813579	5.952288802	6.49180552	8.844997467	14.67662084	14.62221557	16.56268885	16.58048337	2.917085653	1.702184475	1.231322592	1.859147714	1.315618673	1.766999404	1.672328413	1.694801531	2.378591241	2.611176965	21.17843003	24.01173373	31.38390952	28.44885754	29.07550198	26.20682707	35.60527003	33.47314326	30.8860078	37.15758026	23.63433611	39.29039348	26.46390229	25.65509795	36.50780216	31.14553352	2.515969405	2.227059998	2.366787309	2.681101881	3.472776881
gene10100	5572455	LOC5572455	0.153068444	0.237400438	0.2094451	0.035820406	0.094619722	0.197329786	0.122017278	0.109389573	0	0	0	0	0.066308739	0.155272871	0.158626561	0.039613462	4.149940707	3.548956048	1.93848982	1.524858255	11.79983883	2.130267899	1.62352252	0.778372277	1.048316825	1.175722004	6.720620364	7.838521884	8.722397304	8.451379644	7.871619744	6.34717543	8.604915286	8.09756833	10.82098399	7.200061386	6.218414248	12.33427367	6.33795154	6.479364997	8.604548233	7.582020097	0.069544609	0	0.168225493	0.222327244	0
gene10101	110676924	LOC110676924	8.459629711	7.231064185	8.799396726	5.518037192	5.57639127	4.421545183	3.559930627	4.595773551	9.468725654	4.536220095	5.102229347	6.898842512	3.675738221	5.028503571	5.4425626	3.467242776	0	0	0.128052807	0	0	0.059192288	0.071050932	0.090837998	0	0	17.95130777	13.40065381	5.064052226	15.86652031	10.83786138	11.2931165	3.032864708	8.159324765	5.913768498	9.301626	8.906373956	1.425861054	6.125266696	7.638740511	1.205006841	6.704721286	0.060870228	0.304266262	0	0	0
gene10102	5572456	LOC5572456	0	0	0	0	0	0	0	0.039122633	0	0	0	0	0	0	0.045385596	0	0	0	0	0	0	0	0.05806447	0	0	0	0.082882628	0.065576797	0	0	0.063263941	0	0	0.056508385	0	0	0	0	0	0	0.098475954	0	0	0	0	0	0
gene10103	5572457	LOC5572457	20.35542071	22.9839053	23.82884965	19.68028566	23.33689269	23.51738244	23.44090555	22.08460466	31.85186841	33.99738159	32.4589878	34.24364691	25.00439215	26.66213958	26.59081526	29.37444552	17.08467045	14.0717268	14.50746371	13.90935612	15.96769879	15.08474798	16.52867988	11.5090562	11.61480152	10.79845829	39.81559162	39.12718022	56.36162088	44.05984675	44.58441305	38.67445529	49.94582978	51.17441232	49.51310719	46.47725017	41.47233954	46.10069134	46.61665915	35.95245511	56.31789179	39.07864526	23.10453532	22.23431297	18.61673269	19.47597344	20.810031
gene10104	5572458	LOC5572458	22.54196902	23.77528535	24.22944596	26.420976	20.65000852	18.6257092	21.58551726	22.45365131	24.78784698	10.37084254	11.23347676	16.94699418	24.79876635	24.16811956	22.9343084	25.19095824	13.31085752	11.86475126	14.2949925	12.59949348	12.47491474	14.96453689	12.28514216	8.600423563	8.606463522	8.540784196	28.46638267	34.8076906	29.03229285	32.86199564	30.53912588	29.78202746	36.38561732	36.26238975	31.14735967	32.96629938	32.22799818	36.65617422	30.49824569	30.81443354	29.81674147	34.31693012	15.22524807	16.65116339	12.32584747	12.51140548	15.0118153
gene10105	5572459	LOC5572459	14.4008395	14.43997336	17.24955323	15.0938333	14.59364741	13.8110377	16.77293142	16.29017208	19.70179627	9.562218921	10.72657297	13.33700073	17.18750337	16.91505978	16.47517176	16.24724707	14.71580943	12.71289554	11.69859915	13.13603707	17.21979302	16.23818894	12.6721219	9.627474207	9.992601392	10.1619236	15.64199195	17.33869343	19.96581097	19.67074362	18.93229296	18.41675456	21.71460833	23.28095583	16.90708106	22.18927504	20.29314535	25.92719911	17.55761814	18.28102904	20.47115098	20.4011919	15.63629165	14.60125429	15.61810925	15.60554437	15.52400261
gene10106	5572460	LOC5572460	6.29033659	6.483505242	6.209065895	7.774006432	5.709356006	11.18988198	8.218818808	6.887550403	8.730034036	13.94865358	10.46623007	9.744594203	8.289174784	7.052335901	8.976430553	10.14049082	16.7913176	20.45009481	17.35096962	19.21973155	15.49663324	18.60243195	16.50736242	13.86547508	14.47097546	16.15651771	28.03165808	23.9194103	29.66744289	27.8596232	31.47251845	33.99604778	36.12349337	32.57296594	22.849382	27.35636181	21.88722758	34.96114405	31.03363979	28.00846342	34.09103291	28.68341901	8.586498197	16.45001533	19.67255566	21.80704059	12.49036866
gene10107	5572461	LOC5572461	37.79478558	42.57064657	46.02556077	33.95416247	46.19650226	40.78806684	48.80284405	37.67923848	50.8815105	46.36012161	42.79511741	41.02565357	47.67819392	45.61658154	46.34750867	55.01913695	19.85790777	14.42166685	15.69079496	19.54061004	18.39797356	20.83604887	14.77405493	11.67558416	11.46268928	12.10993664	43.06411308	47.76456025	66.84687501	57.53674765	42.72343727	36.86564352	55.87419825	56.80542934	57.67320542	68.51691604	51.71819156	52.86283515	42.37514787	46.42002209	69.73814252	53.69946193	26.13138678	31.68611654	29.73105216	29.73071076	22.11655448
gene10108	5572463	LOC5572463	85.11965484	94.79054889	94.63537854	74.51107238	112.5871396	108.8681181	126.1852644	103.4124735	119.9012829	59.68594477	50.97020674	57.13580578	108.2620534	111.166217	109.836701	127.3373878	96.70888691	111.0384022	104.3101212	93.78550805	89.11412415	106.010268	91.79771254	66.43608594	72.90230556	71.48505846	82.20910541	79.38406799	102.3121395	91.95289553	69.54519922	65.64668302	85.32992144	79.32793384	93.65161233	103.5769256	106.8855648	85.16495798	86.51675534	87.12170401	109.6889228	92.09749517	179.3549861	201.0718952	182.7254544	200.7001188	166.0982565
gene10109	5572464	LOC5572464	22.73284077	21.59785398	24.42894359	27.24474117	21.02670003	23.36715042	22.50850707	23.06659816	30.35547573	28.29273021	32.82573327	31.57156944	27.90352765	26.99891936	30.0895207	29.0354127	30.97712793	43.71387039	46.74651733	48.48314622	46.54789833	40.85071369	47.65194704	77.40753806	74.9921564	80.41715068	35.74360211	35.49818925	37.13152239	35.24525701	42.59395115	38.99574449	40.20261159	40.95541121	46.36960625	37.20283057	33.66986102	28.60823839	39.39352346	37.35021247	36.9537703	39.94646195	19.53149326	18.88584816	13.68322818	16.78721596	17.01715329
gene1011	110674560	LOC110674560	0.069439558	0	0.110850658	0	0.100156637	0.167101634	0.129157431	0.173686175	0	0	0.059331216	0	0.023396322	0.109572706	0.0335818	0.083863089	0.981366882	0.731811483	0.813027087	0.379785702	0.96079512	2.004378638	0.257779063	0.109856096	0.06935386	0.199123581	0.122653356	0.048521714	0.092792067	0.064825607	0.140431141	0.110140928	0	0.041811796	0	0	0.081598768	0	0.034941838	0	0	0	0.147228379	0	0	0.176502968	0.159040497
gene10110	5572466	LOC5572466	40.01917959	41.64979357	43.34685406	33.56045431	53.24052668	47.52647274	50.62081317	45.98098037	45.67595665	34.96329443	36.64264753	41.38386792	44.72324546	49.31648974	44.82367387	48.31848947	19.49609427	19.85408602	20.67773429	15.512254	15.44004253	17.93231631	15.8526114	9.770249172	9.757524031	9.560573408	17.80706348	18.08707762	14.85327047	16.24928671	17.17628311	18.24633067	14.35034018	17.29860489	20.08834373	16.72133059	19.52376612	18.95910692	17.8034143	17.05737827	16.09465498	17.36332999	30.07333436	35.76951928	32.94570428	34.29651684	25.90871034
gene10111	5572468	LOC5572468	2.752392965	2.537119781	3.191733525	2.722246317	3.85757682	3.84285006	2.801205806	2.841455999	3.732276095	2.63750215	2.862006278	1.715904666	2.493389165	2.612042287	3.089133687	3.363301363	5.425894356	7.032827563	8.599432482	8.81384689	7.876439147	6.685360901	5.494398095	7.055349513	6.438097088	7.036426061	8.427609593	7.266684024	7.156528948	8.581189204	10.89630248	9.853676599	7.783467888	9.474778712	7.678315055	7.168344872	6.224599264	9.395795878	7.878811111	7.242519785	6.334855437	8.121536412	2.312269475	4.437493728	4.894122554	2.21102904	2.49778263
gene10112	5565305	LOC5565305	0.21531863	0.24350297	0.179024185	0.066134146	0.491730047	0.591014645	0.859389503	0.549787363	0.614787403	1.164431498	1.080850868	0.781509503	0.204039745	0.143337834	0.136671494	0.170653355	3.604540019	6.344321126	6.182549584	5.124582564	8.980688919	6.929659624	5.287188478	4.7583498	2.741924438	3.434530496	6.41797285	7.70148915	17.7763339	14.68641436	8.74528323	7.481547381	12.5461083	16.40886452	11.09914437	17.25350144	11.62319755	16.27964127	10.12375484	8.965212141	19.64255292	13.35706194	0.513592545	0.499186836	0.402616289	0.558703659	0.446920631
gene10113	5565327	LOC5565327	10.4930454	12.50111646	10.29918603	10.83174655	8.601557508	14.01343309	13.99633021	9.137876906	11.54315189	14.36271016	8.991473409	9.06126713	11.59306265	7.459524521	11.17693936	14.62053185	30.98478618	37.29387436	33.56037016	27.37240271	17.6670714	23.08000156	18.95883563	11.56176937	12.82229547	13.30821985	7.036680057	5.758091833	4.752278304	4.440813535	4.764062467	4.926672568	4.411885716	3.050480689	3.227481842	3.391506379	8.600305413	4.065561922	5.97269753	3.863814546	3.063623677	3.20787349	23.42570645	36.55781678	46.7414146	36.79750681	27.07062408
gene10114	110676927	LOC110676927	1.500183175	1.12379545	1.784152158	2.137993666	1.352374872	1.462086488	1.49283058	1.397747974	1.855439288	1.07936969	1.211301896	1.058956336	1.766575099	1.739911145	1.773863413	2.06544222	2.105016503	0.616596662	0.740229405	0.661524115	0.670616244	0.893122572	0.696137448	0.658604193	0.561874404	0.387170756	1.649514484	1.603854264	2.841654407	1.722618249	2.002371715	1.677548912	2.238542999	2.425383719	2.860860274	2.804146708	2.988069184	1.077700652	1.494680207	1.587563394	3.16409508	1.957324011	1.502902078	1.967537204	1.731170056	2.040060929	1.700788326
gene10115	110676929	LOC110676929	0	0.041963943	0	0.09497658	0	0.209285272	0.071894364	0.024170226	0.129206134	0.054530333	0.04953931	0	0.039070079	0.045744523	0.028039527	0	0.351173165	0.040735652	0	0	0.061709801	0.059770714	0	0.091725665	0.057907838	0	0	0	0.07747785	0	0	0.137945234	0	0.034911261	0	0.05557705	0	0	0.029175107	0	0.121678215	0.069084079	1.413696164	6.452030499	6.145497061	4.715944677	1.925495183
gene10116	5565328	LOC5565328	15.06126209	16.77612371	17.47776358	14.64636098	16.14058862	15.14292118	17.90363029	15.19887137	23.52102764	20.4636823	19.25040579	20.7648576	17.02922714	19.25609606	19.58114163	19.72207397	13.61396876	9.699443787	9.608404225	10.97951897	8.579446885	11.01613323	8.312219333	4.959313355	4.773452911	5.158815194	26.71684841	28.34637665	39.31037439	33.82018262	30.35505609	25.53442876	36.9087707	37.69501502	32.20678	38.19741664	33.90914139	38.07342362	27.06453538	27.80409772	40.29890648	31.22442541	12.87542614	13.99290445	16.22265209	14.24819957	14.16483748
gene10117	110676928	LOC110676928	0.079109659	0.057257469	0.042095879	0.129590267	0	0.285558126	0.098095866	0.131915722	0	0	0	0	0	0.09362379	0	0.095541801	0	0	0	0	0	0.040776909	0	0	0	0	0.209600957	0.165836434	0.158571332	0.147706345	0	0.250958145	0.06964356	0.095268952	0	0	0.092962152	0.982259837	0.039807813	0	0	0.094261388	22.72759029	57.85115855	65.12046225	43.16574028	16.03516977
gene10118	5565324	LOC5565324	0.073149343	0	0.077848544	0.199711029	0	0.220036228	0	0.121976867	0	0	0.062500965	0.146482273	0.049292524	0.115426591	0.070751792	0.044171723	0	0	0	0	0	0	0	0	0	0	0	0.05111397	0	0	0.049311209	0	0.064396442	0	0	0	0	0	0	0.036861917	0	0	8.413849741	20.15659783	21.50951128	16.48602201	6.282644297
gene10119	5565329	LOC5565329	0.025759296	0	0	0	0	0.046491012	0	0	0	0	0	0	0	0	0	0	0	0	0	0	0	0	0	0	0	0	0	0	0	0	0	0	0	0	0	0	0	0	0.038886069	0	0	0	0	0	0	0.327377672	0
gene1012	110674569	LOC110674569	0.125139987	0.012938999	0.047563975	0.048807851	0.051570441	0.215100698	0.066502889	0.126693414	0.099597296	0.050441014	0.106923312	0.107397448	0.024093433	0.035261722	0.025936797	0.086361856	0	0.075361638	0.029901852	0.073331571	0.057082082	0.01842947	0.022121649	0	0	0	0.284192794	0.074951184	0.250836808	0.233649977	0.096410264	0.411157154	0.15737999	0.279874474	0.158232162	0.188500532	0.126045101	0.824461244	0.242884965	0.126122797	0.281383419	0.213011171	0.379037908	0.047366525	0.076406401	0.136321509	0.225196446
gene10120	5565301	LOC5565301	10.60918819	12.17205716	9.892813314	2.299758012	17.33930239	13.37963675	21.12470232	9.814437843	30.42413909	10.10457717	7.039230265	8.703380741	14.00650331	14.48243005	11.48519235	17.46538942	29.40791462	35.31444332	26.25697405	29.31127092	34.44352651	37.97389804	24.99746723	15.68028012	18.60403924	18.60136584	47.4683307	47.23773294	92.66200183	77.09151565	32.86329674	32.40859532	53.77736567	54.85595109	51.794716	69.82737643	59.13055863	52.55561774	45.93370075	48.60982525	99.46883766	72.34101477	20.53558034	43.76821315	52.03709046	38.84738082	13.55008386
gene10121	5565307	LOC5565307	49.35035355	65.69666601	66.76266267	44.72364356	77.51404085	67.68232136	85.47578517	69.55212255	95.14591191	74.67408619	61.39640934	66.29324369	66.96125116	71.60394629	77.61656488	89.01307888	55.71505382	71.79431964	68.88819717	68.05131424	52.67946641	59.90454263	46.73994064	37.91619346	39.41495088	38.18821477	98.44519357	88.43823986	131.2705917	127.6374505	98.12229539	84.75571088	129.4381571	132.4178455	132.5724443	166.7856759	139.1203909	116.9675174	97.3456247	104.3432811	138.1247656	124.7977509	91.10680845	94.80143297	80.46925785	87.54690616	73.91778545
gene10122	5565304	LOC5565304	7.477437014	7.17798146	9.046758162	9.007055698	6.844100117	5.946121126	6.964465672	7.326510051	6.84074245	4.854095278	6.686774163	6.619925316	7.978662948	7.771425163	8.744081261	8.331239008	5.743518831	1.303515126	2.520205432	1.960256821	2.333706402	5.790037774	2.44189889	1.307481855	1.465565795	1.499338929	4.796459043	4.242814651	5.161331585	4.440287874	4.866327883	4.012873047	5.790798218	4.671669238	6.270011876	7.550245747	4.836028585	5.325264842	3.988954089	3.671754326	5.451076429	3.738002914	2.163527071	3.306949483	1.960753316	1.514788689	1.97012295
gene10123	110676932	LOC110676932	0.07035444	0	0.074874094	0	0.033825408	0.084651619	0.043619703	0.058658177	0	0	0	0	0.023704574	0.083262264	0.034024248	0.084968005	0	0.049430218	0	0	0	0	0	0	0	0	0	0	0	0	0	0	0	0	0	0	0	0	0	0	0.07382453	0	0	0	0.060138582	0.059609479	0
gene10124	5565303	LOC5565303	11.95061898	12.42104565	11.13282372	10.98024319	10.01908232	8.932437911	10.00820734	9.146613252	9.100634217	8.355293194	6.943297858	7.184885569	9.058534321	11.65467675	10.17789259	9.714361087	20.58691164	41.00123738	28.69718891	25.72526498	15.59766551	17.13797651	13.82221931	10.19766059	10.56482718	9.735766658	19.73017004	16.90979841	19.21506627	19.18429975	13.78793291	13.93798361	14.86549601	15.90662223	15.87027731	16.96533517	15.69950201	15.73338558	13.16830541	13.88145449	17.14081049	13.71980941	27.51618461	47.69650293	31.10512655	47.33247827	27.91782202
gene10125	110676931	LOC110676931	1.932066163	1.428130858	2.493670454	2.356866872	1.245134355	1.187077662	0.764604038	1.799370057	0	0.115987152	0.105371143	0	1.53740309	1.848691469	1.550657063	2.308559105	1.742889451	0.95310136	1.237646644	2.360723362	3.018934674	0.889934857	2.594261505	1.658370373	2.15549555	1.768199005	0.653490282	1.551126003	1.812766963	1.496678036	1.496418669	2.151690789	2.17133501	1.707910486	0.992314648	2.30516402	2.801746164	0	1.861681782	1.86437872	1.682278603	1.61637599	0.522949761	0.326752452	0.316248387	0.417954681	0.847358954
gene10126	110676930	LOC110676930	0.120757621	0	0.167069806	0.079125672	0.116117072	0.217946331	0.059895712	0.070477362	0.08073192	0.068144419	0.082543111	0.193454652	0.113923473	0.123857796	0.151839554	0.291681211	0	0.016968582	0.107724207	0	0.077116318	0.012448853	0.029885738	0.019104328	0.012060859	0.017314115	0.021329812	0.016876164	0.080684192	0.022546762	0.016280951	0.057461583	0.021261602	0.014542411	0	0	0.028380576	0	0.036458987	0.012170601	0.050685498	0	0.051206976	0.191972607	0.041289176	0.163703643	0.055315306
gene10127	5565316	LOC5565316	33.38973212	34.71727635	34.93050751	39.31277163	34.65920416	32.23606608	35.33353903	34.38906416	37.03326263	27.70893063	27.61141787	30.42032711	38.46516621	42.31230346	46.48392751	40.5846745	40.33587087	43.85670513	44.65841641	51.23554665	50.85728129	45.41528277	47.33645828	44.49730639	43.26419352	50.22797919	37.56555082	34.09654276	31.68009161	41.34186004	42.14152908	38.26029988	45.87469325	40.46877252	49.33822646	49.99505356	46.557209	54.54445327	39.28619329	42.59076753	35.35864038	41.79598686	28.59746259	22.68619739	29.59067089	30.03238583	37.63953863
gene10128	5565312	LOC5565312	23.68056953	23.17878666	25.06047094	24.25201849	21.82420363	21.68565996	23.51655394	21.0374925	21.11139697	2.862065596	3.993023006	4.497820661	25.42527788	28.53969439	26.1222433	28.28578539	0.731412224	0.534510341	0.383767486	0.024767232	0.308465274	0.672238058	0.806914924	0.63044282	0.796016694	0.753164006	2.175640869	2.607367278	2.154267931	1.893928036	1.782764123	2.126078582	2.232468255	2.203175308	5.625966268	2.621830344	2.156923753	1.73499569	1.658883927	2.592338082	2.280847412	2.374120772	2.208300826	2.687616504	1.17674151	1.166388454	1.65945919
gene10129	5565300	LOC5565300	69.81910309	71.79227954	73.04413503	60.64293759	77.85682623	70.67377987	77.56457285	61.86997692	82.86683098	69.2898398	60.6211509	61.7964416	88.7931082	87.86765838	76.90053901	95.37116595	46.41090924	34.68556307	32.00670382	29.00194253	28.63084252	35.66801384	29.87657295	17.48595367	18.7305419	19.5112918	57.61149678	55.40918225	82.62712975	69.46860728	56.90539854	51.60580633	69.17961332	68.72401751	68.94805595	81.83400584	69.6072918	73.95988428	57.93684415	58.27540531	87.35194164	66.92633423	29.94846853	33.47005802	32.52928226	31.9391539	26.2643939
gene1013	110674619	LOC110674619	0.0280436	0.01739761	0.00639539	0.00656264	0.034670472	0.01446108	0.059612613	0.01503091	0	0	0	0	0.012148394	0.042671208	0.00581238	0.021772693	0	0.00844419	0	0.041083615	0	0	0.014872241	0	0	0	0	0	0	0	0	0	0	0	0	0.005760349	0.004707739	0	0	0	0	0	0.025482472	0.031844207	0.010273505	0.010183118	0.013763464
gene10130	110676934	LOC110676934	0	0	0	0	0	0	0	0	0	0	0	0	0	0	0	0	0	0.060028057	0.023817822	0	0	0	0	0	0	0	0	0	0	0	0	0	0	0	0.343737794	0.08189834	0	0	0	0	0	0	0	0	0	0.036194875	0
gene10131	110676933	LOC110676933	0	0	0	0	0	0	0.017866894	0	0	0	0	0	0	0	0	0	0	0	0	0	0	0	0.017829834	0	0	0	0	0	0	0	0	0.022854391	0	0	0	0	0.056439515	0	0	0	0	0	0	0	0.024633127	0.024416403	0
gene10132	5565309	LOC5565309	4.988670999	8.696624351	7.313701482	1.127305303	9.400445116	6.356294683	8.973311155	5.4349057	15.13951917	9.036679258	8.661254184	8.304222102	7.528864294	8.440231656	8.039249299	11.34518944	0.461528452	0.210800868	0.135419055	0.156283721	0.129256235	0.198838575	0.154696176	0.06215871	0.117725278	0.107546713	22.9523563	24.42953709	43.13882714	40.3875584	25.46529775	25.7607696	34.77752488	34.65240853	37.75942422	47.02991641	34.30863062	43.74130237	25.65886472	26.95599814	48.2744279	38.83979005	0.575559556	0.88959721	1.361722541	1.21053095	0.425398756
gene10133	5565314	LOC5565314	5.708806134	6.677224712	6.018647703	2.831768636	6.95460395	6.021928172	6.916855309	4.811735669	9.002026657	7.687848814	6.552762801	7.006672902	5.332081291	5.600866969	5.294735442	6.550230658	10.12656728	10.22977853	9.363247168	9.076974387	9.07307073	10.35878205	8.2036201	5.554265064	5.9568863	6.0090342	21.84091405	21.39832399	31.4553907	27.9950273	22.71398584	20.47497677	27.5969095	26.46948579	20.63516599	30.59856011	26.73140188	29.52492956	27.86569046	23.18220504	39.12136682	31.21510578	9.57553213	9.963205338	11.28815704	9.870139983	7.707660877
gene10134	5565302	LOC5565302	25.40931202	24.05936697	29.07702869	29.19096288	22.68140705	21.67863463	22.19077393	23.0327551	23.9147773	3.112135081	4.176087813	5.197664036	25.92901661	26.05924257	28.77534518	29.09231544	19.49041014	13.07461579	15.28389237	14.67332501	14.66911081	20.48292079	13.03515986	9.00504596	9.626643044	10.35929393	42.65599919	42.06484998	50.50573561	50.0776153	46.02482278	44.80491006	50.69746301	52.93682419	50.90602349	52.94699756	56.2331178	59.1246551	41.73370539	42.14601745	51.22272399	51.47266596	14.54656558	14.31729305	13.75323901	12.70627377	14.42734197
gene10135	5565320	LOC5565320	4.752089235	4.284340769	4.667072178	4.129138526	5.468467112	4.008669288	4.073568905	4.043890631	4.143894931	3.060566373	2.621558195	3.134108518	3.163962102	2.897555782	2.517991817	3.181492066	17.10279216	19.59708754	21.82378794	22.67114545	21.20994153	21.99716646	16.70150501	14.34138498	13.86722988	13.64181439	5.528939927	2.512089923	2.215673143	3.269385225	4.951440647	4.547068818	3.655983748	4.105467029	4.014929253	3.44609963	5.742018032	3.243387614	4.974821425	4.294851927	2.536598846	3.877409085	1.823457223	3.120362648	3.788311832	2.231982304	2.44888213
gene10136	5565319	LOC5565319	0.038361365	0	0	0.078550135	0.027665393	0.086544421	0.053514043	0.071963722	0.064115759	0.10823801	0.09833126	0.201649896	0.048469211	0.045399467	0.041742033	0.052120729	0	0.020214189	0.096246587	0	0.367465905	0.014829964	0.035602029	0.136550654	0.014367758	0.020625813	36.53900303	54.05990772	30.41135008	34.64851835	109.2522245	98.29757387	124.4888015	95.21248878	48.12977328	60.10824097	52.59549148	93.34001219	108.4510886	93.05131604	84.80397954	75.62495655	0.030500707	0	0	0	0
gene10137	5565323	LOC5565323	62.04991033	59.04387702	62.59950511	55.79823005	65.01233382	55.9643621	65.50234054	60.72318771	71.94981537	64.78397169	59.57848212	58.5422824	66.86183538	65.10542469	60.01152556	71.56769573	59.24049503	49.32375279	51.32074427	49.02607706	48.35079088	50.23686715	47.36314736	30.7765635	34.1974595	32.52589704	64.84212498	63.91817009	70.09040547	68.51480787	60.16312307	60.06112492	65.38074846	61.41810998	67.38619811	70.76342598	69.28093169	57.09059783	57.27458827	62.53240557	73.5298869	62.12048553	179.9606667	161.4620261	135.597379	163.2687746	169.3743224
gene10138	110676935	LOC110676935	2.753273765	2.62203469	3.739793356	3.956283604	2.194612656	1.787159916	2.291010985	2.899640029	1.291710713	1.090310703	0.742888001	0.507818462	2.88063638	2.944004529	3.328790226	3.412670163	4.876081491	1.476266656	2.060225452	1.287896085	1.850791642	2.352833201	1.837972883	1.547450557	1.302572771	1.402443322	0	0.101256982	0.048410515	0.067640287	0	0.057461583	0	0	0	0	0.113522303	0	0	0.255582628	0	0.086331664	36.67699633	56.43994658	51.15728879	41.56026228	34.18485932
gene10139	5565322	LOC5565322	5.147563255	4.079728754	5.87462327	5.336188868	2.084667703	2.207234113	2.62625488	2.878189303	3.121768692	5.740603328	7.067567005	6.144752918	2.135188348	2.131534761	2.596957571	2.316187476	14.85953094	14.95077299	21.34826652	20.40829232	9.194374898	10.05732797	10.04986806	6.041776503	8.711187058	9.062268397	14.13922758	10.44116964	7.933518876	19.83448963	3.867280061	5.449052154	3.523503034	4.25764742	2.710611898	2.941383235	3.266159321	3.076409412	3.474170305	3.748127105	3.184875982	4.927968863	7.672842362	7.865121323	7.18462606	5.962772258	7.448131716
gene1014	110674431	LOC110674431	0	0	0	0	0	0	0	0	0	0	0	0	0	0	0	0	0	0	0	0	0	0	0	0	0	0.116711916	0	0.113759749	0.108776066	0.151984425	0	0.129113375	0	0	0	0.312112577	0	0	0.163843132	0.082040242	0	0	0	0	0	0	0
gene10140	110675945	LOC110675945	0.028525118	0	0	0	0	0	0	0	0	0	0	0	0.057665934	0	0	0	0	0	0.095423967	0	0	0	0	0.135383554	0	0	0	0.059796791	0	1.517895735	0	0	0	0	0	0	0	0	0	0.689979475	0	0	134.4471151	424.6781719	854.8962553	323.1581723	106.1323879
gene10141	5565308	LOC5565308	3.125537884	2.243010211	3.002150328	3.688115869	1.604592785	1.577581167	2.167743471	1.788812529	0.708326485	0.074735769	0.135790788	0.318250175	1.392220398	1.755446066	1.767741952	2.687113152	0	0	0	0	0.084575486	0.040958949	0	0	0.03968238	0	0	0.055525592	0	0.148365749	0	0.252078493	0	0	0	0	0	0	0.039985526	0.120130355	0.08338217	0	92.07437143	189.9083305	243.0334341	132.3644439	91.08961642
gene10142	110675946	LOC110675946	0	0	0.284147186	0.072894525	0.064183711	0.080313223	0.082768387	0.166955836	0.148748562	0.125556092	0.114064262	0	0.224897141	0.052663382	0.129122021	0	3.503830258	2.34484596	2.753935679	1.27774152	1.705041801	2.75244138	2.147514413	0.739194206	0.999995971	0.574222627	0.117900538	0.279848983	0.089196374	1.246272288	0	0	0.235047015	0	0	0	0.156873632	0	0	0.470910992	0	0.159066092	109.539018	399.691768	632.8704737	301.5485556	119.7032218
gene10143	5565311	LOC5565311	0.47606853	0.229710498	0.084441957	0.389926139	0.15259129	0.143203369	0.196774769	0.165384682	0.530455495	0	0	0	0.053467374	0.093902018	0.345348644	0.047912865	0	0	0	0	0	0	0	0	0	0	0.140149228	0	0	0.370363236	0.106975282	0.125851967	0	0	0.191532946	0	0	0	0	0.159935807	0.083258274	0	413.0460991	1203.978885	2419.669507	882.4181546	353.1860529
gene10144	5565306	LOC5565306	121.8631976	109.6240255	86.17379807	127.083258	123.3276776	115.4316936	155.1289144	140.2777342	39.27131304	14.71667422	11.94186298	18.70930761	54.23124234	63.10616357	76.66505193	68.89406465	0.613429085	0	0.042350324	0	0.080845984	0.039152793	0	0.060084878	0.11379755	0	1.677105808	1.061541899	1.37029992	7.587546789	3.021100659	2.951792543	1.805482049	2.286861403	2.200313048	1.820286721	1.368646198	0.808403239	1.949337069	4.401931644	2.789685111	2.081661513	816.0034983	2175.389076	4150.984704	1529.079026	797.6604873
gene10145	5565325	LOC5565325	23.28975244	19.40457988	26.68546878	28.23024497	21.12824801	25.28255818	37.45756051	31.77472066	24.19478682	5.696044004	5.868866585	7.91267656	22.71989929	19.89991142	27.86035305	27.47322326	0.298230046	0.311348841	0.164715229	0	0.157219161	0.038069729	0.228483287	0.116845557	0.036883208	0	3.261425679	1.599874315	3.3556589	3.033802527	3.68435892	5.388831526	2.535776924	4.002481907	4.278893701	1.168155786	2.487991216	5.89530578	2.936032674	2.56809788	3.565020238	2.376090997	100.8475704	156.3562455	183.843396	115.1427571	92.02263544
gene10146	5565317	LOC5565317	53.70933521	60.88397463	62.08701878	57.37351535	58.47252481	51.07786571	53.8783336	49.80473956	59.65156179	57.92741312	58.68131667	53.29203495	63.62362079	60.72815095	69.92158526	74.27975268	4.134978311	1.857562769	1.813188455	1.340792722	1.387179522	2.220123568	1.712604921	1.148777607	1.059967836	1.085621579	510.1678522	538.2138213	801.7887393	712.9187352	618.4620519	565.059432	747.3752014	769.1896601	652.1290034	739.2469816	536.316744	796.8017821	540.5034882	604.0871347	908.8596034	711.3973977	13.4878067	18.05546551	17.6978537	16.19598678	13.57491236
gene10147	110676936	LOC110676936	0.087467682	0	0.069815033	0	0	0	0.122017278	0.027347393	0.073095116	0.061698325	0	0	0.044205826	0	0.031725312	0.079226923	0	0	0	0	0	0	0	0.051891485	0	0	0.289681912	0.137517928	0.613635991	0.183725644	0.30955808	0	0.577511093	0.118501	0.211141151	1.603507121	1.079228919	0	0.23107115	0.066115969	0.963709402	0.468990934	0	0	0.056075164	0	0
gene10148	110675218	LOC110675218	0	0	0	0	0	0.152252556	0	0	0	0	0	0.337858006	0	0	0	0	0	0	0	0	0	0	0	0	0	0	0.14900542	0.1178932	0.845463265	0.472520299	0.284337934	0.267609396	0.148528919	0.253975287	0	0.768201256	0.099130257	0.448900061	0.212245448	0.085021168	0.885194599	0.100515698	0.178860384	0	0	0.214424617	0
gene10149	5565318	LOC5565318	84.70584113	82.98305599	78.93992561	79.73864162	102.6939382	102.0055405	103.2874953	107.1165739	96.85396709	46.9119546	43.71852094	50.15663697	91.40514032	95.36982874	84.24070107	88.70065471	81.43538211	79.28746019	78.76251255	81.26013478	65.88076839	68.19151393	61.19061598	53.03726917	48.70291205	48.62120849	72.33254889	75.19629159	62.63822565	73.57414536	81.7170765	71.48978494	86.04534612	82.26998602	61.54951254	79.3307877	76.82268225	74.46472571	80.33002246	79.17015295	74.99569303	78.86813938	54.26575893	69.14964429	98.95905206	67.02889404	55.98960615
gene1015	5572384	LOC5572384	27.13064402	28.05715025	27.68714448	26.40345647	24.10997823	23.2324756	24.77896488	22.28388621	28.45266608	44.26178078	41.94723097	40.79328546	30.2809604	29.61540776	30.93567033	29.95805735	20.97759434	15.74697938	16.26658351	18.12712883	16.36210817	18.44802406	16.51934164	11.37109426	11.22948187	11.6301607	44.54926914	50.63749534	68.03615495	53.4560252	55.66484715	50.71644838	58.70482191	63.44986379	49.7765629	55.76490571	39.3866808	60.99309198	47.92950208	48.73451569	72.59061278	49.38204066	34.63157887	28.19884966	26.26572342	29.32223253	31.44307673
gene10150	5572674	LOC5572674	4.367629668	5.030390337	5.294919112	4.147625912	4.364127176	3.79288621	4.262042122	4.559817997	5.924551537	6.893976028	5.906030059	6.806841589	3.762148478	4.554670875	4.444883222	3.600655176	26.07073613	16.27716684	16.13547335	17.88993918	17.90738543	21.37742523	23.26336874	11.26591454	12.11943908	11.62603422	7.144470741	5.546556421	4.339283081	5.779299657	6.75907266	5.783103757	4.948358208	5.28264984	4.217266675	3.968225053	4.68612557	3.36834683	4.6440089	5.186623807	3.2280642	3.077238759	6.341370256	7.144630603	8.018748509	6.113999222	5.567096094
gene10151	5572673	LOC5572673	1.543654757	1.034496556	1.658032295	0.79606441	0.769654783	1.014663846	0.673490088	0.774598811	1.974820307	1.048541239	0.903721132	1.402481501	0.414157476	0.327031708	0.5529851	0.431549221	16.1792195	19.62239403	21.9785711	22.3575451	31.79458747	42.20017191	41.82895394	13.02465166	15.58880229	13.34114668	13.60779232	8.029927993	5.710859948	15.7718827	11.73569812	12.58233336	8.732474749	9.535820295	4.64634866	5.12412661	5.397079994	5.324079684	11.26307512	6.511219586	3.899500188	8.038457741	0.939447891	0.53018559	1.148460192	0.847711884	1.21123642
gene10152	110675948	LOC110675948	0.020249913	0	0	0.03317157	0.029207605	0	0	0	0	0	0	0	0	0	0	0	0	0	0	0	0	0	0	0	0	0	0	0.084899198	0.040589931	0	0	0.096357649	0	0	0	0.029116304	0	0	0.03056914	0	0.063746096	0.072385025	0	0	0	0	0
gene10153	5572937	LOC5572937	0.088219955	0.078875084	0.033136698	0.025502458	0.059879847	0.074927788	0.0965229	0.038940137	0.069387084	0.234273758	0.239435185	0.077938818	0.068190387	0.018424507	0.045173885	0.112811747	0.199066382	0.065628342	0.182279251	0.234155047	0.298258041	0.497525847	0.048161346	0	0.023323521	0.022321579	17.50290207	21.33270576	49.78353913	37.38090175	13.32840282	14.55676132	28.95943688	32.35012808	25.41705481	43.62787855	27.14264477	33.77259692	19.42806962	22.59431331	53.40270622	34.74411543	0.099025035	0.206244623	0.10646107	0.065952761	0.053484902
gene10154	5572942	LOC5572942	0.583415392	0.478030814	0.773189622	0.342608777	0.508071432	0.635750931	1.023727731	0.60573546	0.735923621	0.34164923	0.253946409	0.165324766	0.456192098	0.247521152	0.351352438	0.139590294	15.97928392	16.33416506	18.33839734	20.59016284	28.32949271	24.06896791	23.41517071	20.19249479	19.905094	18.67910338	3.674821973	1.961423505	2.09614238	4.624386969	4.118416047	3.535646401	2.180399025	2.227066412	1.780336441	3.086382254	2.470654607	2.284476563	3.439793852	2.146745046	0.970265248	1.495240937	0.017504425	0	0.084684942	0	0
gene10155	110676938	LOC110676938	0	0	0	0	0	0	0.051170564	0	0	0	0	0	0	0	0	0	0	0	0	0	0	0	0	0	0	0	0	0	0	0	0	0	0	0	0	0	0	0	0	0	0	0	0	0	0	0	0
gene10156	5572935	LOC5572935	0	0	0	0	0	0	0	0	0	0	0	0	0	0	0	0	0	0	0	0	0	0	0	0	0	0	0	0	0	0	0	0	0	0	0	0	0	0	0	0	0	0	0	0	0	0	0
gene10157	5572940	LOC5572940	0.043117465	0	0.00625737	0.032105054	0.005653707	0.06367047	0	0	0	0	0	0	0	0	0	0	58.53071691	5.552033421	23.89125294	36.96514618	26.35849689	71.80229154	9.341922337	0.418582934	0	0.02529058	4.133399184	0.410847806	0.164996597	0.186625227	0.221960165	0.111911527	0.548667333	0.254903714	0.104082684	0.180353094	0.179639482	0.625751461	0.195269551	0.082961637	0.283804188	0.084069284	0	0	0	0.009963355	0
gene10158	5566816	LOC5566816	0.18893508	0.043183007	0.079370722	0.057012478	0.286854576	0.143576712	0.342170986	0.130579984	0.598318237	0.701430681	0.191169154	0.313627547	0.185948474	0.129451889	0.057708166	0.054042499	0.532024076	0.167676136	0.091479065	0.06118475	0.31751244	0.445926257	0.14765892	0.082591531	0.081936355	0.096238429	7.745867767	8.04630968	25.24406888	20.63659811	8.496541662	7.866538905	12.40890665	17.55856018	10.66979395	19.95271189	11.50406636	18.94358257	9.171920246	9.147624532	26.77993066	20.40311434	0.276721495	0.553288649	0.905253646	0.556066521	0.136650438
gene10159	5572939	LOC5572939	0.04002175	0	0	0.01639	0	0.054174181	0.018610093	0	0.100336298	0	0	0	0	0.02368224	0	0	6.302561453	8.077130998	9.237941113	9.070292327	11.40528242	5.012878061	4.605729878	4.226341241	6.055812216	3.701191374	0	0.020974254	0	0.028021861	0.060703512	0.023805052	0.105698489	0.126516526	0	0.028772604	0	0	0.090624869	0.075630128	0.062993612	0.071530564	0.031820861	0	0	0	0
gene1016	5572383	LOC5572383	97.83334644	96.66892018	103.4893961	96.23257832	98.0789475	99.60140278	97.55276455	92.41377289	88.83962687	96.78493887	84.15818251	93.1650975	99.70500625	112.1324933	111.5781544	101.7230073	136.0648627	119.3877846	113.4721544	112.0333224	125.2664988	134.3235967	130.8438866	100.3491406	105.392288	106.6922689	97.41352977	94.38577307	91.89754399	94.37359059	106.0095162	97.69460198	107.9503375	110.7270145	118.7078292	110.828017	115.7265888	98.93611951	99.21331833	102.3856912	92.82845815	108.1391827	108.1535796	114.6763526	106.3699101	109.7569298	108.3389018
gene10160	5572936	LOC5572936	33.8828788	32.0996093	30.45791742	27.40249049	31.22605536	30.74644459	34.71289545	32.06346194	42.22004887	19.65225787	18.99799411	18.50747174	29.36449629	29.21438002	28.99127648	25.18157542	21.65417779	27.91856729	24.24598528	23.68675154	23.82369814	31.00715735	23.97790726	19.11851235	18.0006707	19.86626776	39.06358972	50.99886335	39.83508094	40.48648213	42.39801921	42.77409512	40.32746442	40.52315856	34.72824702	28.71748864	27.32900734	37.43311049	35.48254093	38.08386711	31.26468836	35.07611254	15.46185211	28.54913034	30.45556579	26.55602271	21.67897506
gene10161	110675949	LOC110675949	0	0	0	0	0	0	0	0	0	0	0	0	0	0	0	0	0	0	0	0	0	0	0	0	0	0	0	0	0	0	0	0	0	0	0	0	0	0	0	0	0	0	0	0	0	0	0
gene10162	110675950	LOC110675950	0.046474343	0	0	0	0	0	0	0	0	0	0	0	0.093951808	0	0.067426643	0	0	0.097957011	0	0	0	0.07186531	0	0	0	0	0	0	0	0	0	0	0	0	0	0	0	0	0	0	0	0	0	0	0	0	0
gene10163	110675951	LOC110675951	0.478433349	0.212006535	0.420843336	0.287899387	0.506991467	0.634399568	0.345057456	0.464020609	0.522211078	0.055098669	0.150166883	0.087985786	0.453988744	0.600876767	0.509971777	0.601394496	0.985647849	0.411602143	0.179646217	0.540694633	0.218235374	0.362362003	0.181232492	0.254874579	0.073139219	0.146994273	0.12934782	0.102340093	0.039142677	0.054691049	0.059238369	0.092921968	0.128934183	0.035275119	0.235695141	0.028078147	0	0.103914331	0.029479181	0.029521886	0.15368299	0.174510249	0.32605473	0.232831286	0.801231971	0.34745492	0.637339743
gene10164	5566796	LOC5566796	1.794114477	1.633637495	1.868308809	1.590617534	1.873570766	1.369502936	1.399407701	1.640606481	2.343004803	0.671325925	0.939546666	0.83057777	1.494980996	1.476401171	1.884584409	1.840594847	18.78628421	15.62778839	12.96083617	14.6792559	16.48781992	18.75399004	15.88673679	12.02487684	10.36604687	9.985277855	1.397087303	1.374980553	1.108509856	1.548835502	1.833671504	1.805348285	1.443569094	1.370695815	1.288395814	1.285209231	1.745559202	0.376407891	2.329792519	2.070686235	1.093125787	1.333212908	2.290550181	4.446926161	6.414731397	3.988235909	3.181269598
gene10165	5566815	LOC5566815	15.265179	14.26359167	15.5333795	13.15952489	22.22451833	18.05481663	19.99767521	19.71828927	29.93681747	15.94483401	15.78247648	18.96530857	18.14566317	18.67529642	19.13279756	17.51389372	50.82672784	35.33727105	23.45830779	20.95817537	24.07790685	31.32589888	23.05642954	18.29854336	15.63096428	14.70587759	4.994830352	4.618388249	3.778784769	4.815784237	3.67669335	3.313357767	3.784404768	4.052525517	4.204842825	4.217249435	4.851571954	2.954722313	5.130701321	3.770672739	3.566365529	3.537469814	20.52888621	42.53412703	60.57316846	32.60953396	22.95280457
gene10166	5566799	LOC5566799	113.4494353	91.6251689	97.88645637	85.91552639	114.506112	101.7053599	114.4889892	106.2085807	111.4829261	41.89068027	40.25354887	46.81804361	110.0334482	110.0164451	94.26077869	103.7232767	76.98186024	66.13826732	62.18596111	66.84904747	57.64076008	65.58835412	53.38275375	38.63146501	37.64276832	36.45076349	114.8052603	112.2718677	105.3882229	117.3929306	116.8483738	120.3851061	114.7327117	111.1260324	111.2442976	109.8938913	94.56568821	109.8690302	99.76209473	107.8142994	115.3921227	113.8854459	125.1211418	130.1912383	111.869842	133.5969325	112.6615711
gene10167	5566800	LOC5566800	261.6789477	220.0323423	232.7226696	247.1580781	224.5617447	230.702	227.8211889	193.8050914	206.4872269	59.89579698	60.00178208	67.18464804	256.6058684	232.9584431	221.9856241	282.4971341	415.1471927	795.0816723	624.9835628	589.8056354	471.7301759	621.0084043	501.1187216	349.9982146	388.7679628	391.7600966	339.5600039	281.3233841	286.7466614	319.7585922	305.1201477	306.8323913	320.7350405	285.5624097	353.9687854	373.7855095	400.4830516	324.367536	284.9554378	309.4419855	303.0142852	317.5444607	147.9143406	249.8595401	195.6512173	228.988619	153.7249644
gene10168	110676939	LOC110676939	1.524281421	0.747352319	1.491380258	1.288742991	0.851054737	0.62120725	0.548740688	1.045395658	1.643630517	0.138736013	0.252075717	0.147696214	1.49103077	0.75649057	0.356690665	1.781511482	2.283272303	1.761873208	3.618729875	1.815260249	5.966076282	3.953783198	3.833217397	6.06757675	6.629807545	3.807000841	0.781661027	0.721525923	0.985595298	1.101677161	1.392156226	0.818906929	1.68818298	1.154675489	0.712163938	0.70699534	2.08009236	0	1.484545509	1.040687275	1.547867903	1.230345461	1.172844854	1.954196294	0.504366672	0.999858436	1.689256109
gene10169	5566801	LOC5566801	7.485616063	8.07389134	6.889596152	4.932862404	7.385522956	6.601086826	6.167945557	6.739221875	5.583165196	13.51877921	12.78144742	14.1355393	6.531259441	7.906721461	6.615292576	5.278520904	0.123070961	0.154181652	0.570975187	0.150028358	0.54499053	0.282785073	0.452584702	0.810075842	0.840179264	0.917707394	0.96904552	0.894494466	1.246305506	0.921900049	1.158813407	0.667144725	0.547369761	1.101139429	0.353155268	0.823891693	1.088803292	2.076009049	0.717767586	0.718807385	1.151359276	0.784435521	17.70010326	42.15442334	87.78881929	33.37489794	14.91080913
gene1017	5572387	LOC5572387	14.99587593	14.1868336	15.61493089	17.60275496	12.62630388	10.94503795	11.91675994	12.96297629	15.09750192	6.407566772	6.601580943	7.545455335	14.81147245	15.81027548	13.84173338	14.54833322	26.28016773	6.872420947	14.26013582	22.42975644	21.30795883	39.00109382	13.79947855	7.135282632	6.994507341	6.030087932	9.277419406	6.409465898	7.705346102	8.349935501	7.235356696	7.153782817	6.902307208	7.700284507	5.941298292	6.785945862	5.113580978	5.26585688	4.807155169	6.712915064	5.950741195	5.895535831	7.444346396	4.840501041	6.539331395	5.611108623	5.491828201
gene10170	5566802	LOC5566802	45.62701719	39.87081083	42.72546896	42.18919282	38.80980452	35.4144029	38.44108677	36.62833683	42.07512644	8.607760179	9.2281852	12.24955706	37.85721513	37.25686487	35.90143014	37.32693491	6.005986428	6.053644979	5.797562716	5.130204345	4.521106238	4.427390024	5.422157808	4.049072403	4.061882423	4.226816492	51.79931303	51.04932348	39.00019142	52.21521235	41.25448736	38.74658354	36.08576253	38.05946821	31.34397011	30.4485595	31.0676714	35.62914715	34.49644174	34.39110494	33.98527511	38.11199608	9.631396055	12.95899404	12.55385733	12.21633812	11.09466109
gene10171	5566803	LOC5566803	1.654844917	2.155918972	1.730011778	0.330587417	3.766608733	2.112547364	4.13654252	1.829825867	7.069772915	5.967473212	4.453937844	5.019259909	2.298948554	2.233118465	2.014420643	2.654209725	5.981304516	4.041004376	3.702969222	4.908977786	5.683472669	7.720566864	2.858108315	1.815060603	2.207096173	2.443592887	24.85803186	26.7707387	51.71771642	43.91626158	21.8595135	20.76166486	32.08578298	33.94685516	30.18423145	42.72792868	35.1406422	38.55298267	26.78801777	29.0051882	52.99611888	42.4031967	3.80283641	5.470065735	7.824888655	5.042455005	1.650108269
gene10172	5566804	LOC5566804	84.61849695	70.06094071	78.15813234	82.42456361	73.82987979	62.9730193	66.07756237	63.27815228	64.67543101	5.742084734	7.824789463	9.789554691	80.49342583	82.67321972	77.00251087	85.8362342	25.18845536	18.96080909	14.89847198	17.75439157	28.25255676	25.51766284	23.04769786	18.05772093	18.05018964	17.15848888	119.2094589	121.2137932	116.1991542	128.0759027	143.0940193	119.4689158	153.8418739	149.1783922	209.2827766	145.8199268	125.1349901	146.1182715	125.3129832	134.6574691	131.6098089	139.5353587	10.27128355	12.89413362	11.42075022	12.06995638	10.386056
gene10173	5566805	LOC5566805	59.27688012	55.59896109	54.08960429	48.6568123	65.85401846	58.65488265	71.15764288	64.11658027	75.3227554	48.08752758	44.91612924	47.72861728	65.12107162	60.38952875	58.48979877	57.67054665	68.89268675	60.95383921	53.84939169	62.16960516	62.13812264	70.84433101	59.27780344	45.83080718	44.54103362	43.18328792	86.64375484	90.66197916	84.2672228	85.51404875	90.99132271	86.67423008	105.0339693	104.9273421	117.4972047	104.694758	92.91516531	109.4485369	88.25819298	91.69215578	100.8823106	90.70642867	56.21313448	66.157801	74.79752517	67.61911986	54.87428936
gene10174	5566806	LOC5566806	27.21109855	26.27804627	27.73115357	25.53246583	31.06953222	26.58532418	31.26293395	25.26533493	25.64396578	17.06723478	16.64893404	17.56025328	30.85800632	32.56621393	30.91865863	35.4788756	24.43405794	19.15303907	18.08652671	18.29505095	17.21304966	20.16412487	18.25535754	12.49327255	12.8302007	13.93993648	58.85174502	60.19812175	78.26874568	67.81438067	59.27821659	53.92041319	73.90082898	72.31839855	79.96103595	100.9341566	87.61194395	77.20865067	58.48316095	61.10275821	84.16983462	66.41381921	39.95192491	38.04907774	32.07530643	35.9634445	34.64040167
gene10175	5566807	LOC5566807	0.233949705	0.338653155	0.228230671	0.074517952	0.346812314	0.304949806	0.386796405	0.284456822	0.108615233	0.660097745	0.466418303	0.370885199	0.177355905	0.323017458	0.160282903	0.164817455	0.03936114	0.068487651	0.054348809	0.066642754	0.228251914	0.351717591	0.036186948	0.046264698	0.038943497	0.055905817	10.00368204	13.58205847	20.06022879	16.70796583	9.344285033	9.12231481	13.31847269	14.94381686	17.47553407	21.68743697	18.43460864	14.86991695	13.45966248	13.99985737	21.29615321	15.28521188	0.113673317	0.15496584	0.033329817	0.165182892	0.111630287
gene10176	23687866	LOC23687866	0.391498315	0.190532532	0.28016029	0.309601321	0.38943473	0.292380334	0.288763429	0.362993349	0.293322913	0.076181171	0.051906376	0.20275324	0.477597266	0.447349168	0.391723992	0.635858402	0.122650924	0.042682065	0.056451038	0.027688207	0.064658392	0.135691081	0.112760011	0	0.091012148	0.014517068	2.521649738	1.839482634	3.152484679	2.47647584	2.880320626	2.392881625	2.335317326	2.206955673	3.747615311	4.367445615	3.220361252	4.95679635	2.180598625	2.224575463	3.123558688	2.967786012	0.032200974	0.107306645	0.086547561	0.017157222	0.023189636
gene10177	5566808	LOC5566808	20.03030846	22.28221133	18.97334845	11.77097821	25.96001899	21.49198239	25.99180727	22.13300582	31.51420423	12.66771285	11.8719946	12.70159182	20.70545363	23.13427137	20.60352654	22.27150671	25.49719494	23.96289009	21.99692832	21.85059068	21.29489919	23.82055455	16.28756516	11.47582842	12.08328465	11.31599437	47.29556032	46.02278344	51.92503226	53.37987683	45.58189139	42.22764904	51.92620277	51.43908234	54.07896495	59.58424163	56.5332018	62.97412255	46.50887938	46.62773923	54.29966014	53.33989224	10.01854845	21.24964136	23.94334419	16.59124151	9.632853684
gene10178	5566809	LOC5566809	0.154584247	0.183082858	0.170497285	0.07826982	0.081078429	0.126817027	0.083644036	0.137086744	0.704635537	0.182396344	0.56194615	0.236388572	0.173298287	0.16631417	0.154954581	0.137474287	0.300749438	0.207344661	0.150436268	0.057645509	0.215385037	0.212963252	0.119988902	0.080037269	0.151586315	0.139029638	0.834035073	0.571511161	0.540840167	0.2046618	0.176206009	0.15380251	0.14845856	0.142158787	0.251032259	0.5172799	6.546103247	0.194431212	0.258816785	0.131720383	0.309671346	0.221029782	0.227938962	0.156385075	0.129735245	0.10001742	0.115871286
gene10179	5566810	LOC5566810	41.03504174	43.12315078	41.05731241	41.83908555	44.24579254	40.36769759	41.8917844	43.08672515	50.19100408	26.90263196	29.63672185	34.79641467	43.36940114	43.33029702	43.18073088	43.96910807	61.14639755	46.27475732	42.60901057	39.38541713	33.18322903	39.37472462	37.19436246	23.84241637	25.19806286	25.08181436	57.16479166	55.87639687	57.42505008	67.66369444	66.06992244	58.06449842	72.27916339	64.64859872	73.6196871	80.43129387	74.83075137	82.50771884	56.93538598	53.58264887	61.29246935	65.13945584	59.86842092	61.88810035	61.38391741	58.06921889	56.21459545
gene1018	110674707	LOC110674707	0	0	0.042346824	0.043454263	0.038261527	0	0.04934032	0.099526579	0.886727641	0.449082892	0.407979476	0.318724468	0.10725348	0	0	0.048055675	0	0.111825739	0.177480045	0	0	0	0	0	0	0	0.07028348	0.111216685	0.053172205	0	0.160941203	0	0.280234891	0.095836874	0.768415337	0.495845018	0.374065293	0.846956002	0.120135352	0	0	0	0	0.210855159	0	0.337135576	0.182268468
gene10180	5566813	LOC5566813	4.458481368	4.908570034	5.112462197	4.29231394	6.710676689	7.098885271	6.68942705	6.811027051	6.507153249	8.762349455	8.545674012	7.990753602	4.17192131	4.269821349	5.499488252	4.974348015	64.77369138	44.76113905	29.170721	30.43022276	30.18547383	47.63365518	27.52870403	18.35623842	16.9509687	16.77118042	2.843528056	1.962592825	1.396017663	2.462167189	1.708653944	2.947329556	1.975058303	1.464324736	2.259982289	2.257260618	2.857736468	1.974555592	2.266479149	1.959072576	0.934479327	1.999804617	14.59714129	46.10248642	97.51204921	37.58207476	23.51511685
gene10181	5566814	LOC5566814	0.930026475	1.32755887	1.086000372	0.183382454	2.136351884	1.274443017	2.130274887	0.926186222	3.727709483	4.835154773	3.586926473	3.155711463	1.449264596	1.457351451	1.411784069	2.332211415	0.060850761	0.090753593	0.129632559	0.088308903	0.151229316	0.159793404	0.119879112	0.102176267	0.161263663	0.092601617	5.544234311	4.630302477	14.30939418	11.11817174	6.791921212	5.552312359	9.165355297	9.403315197	9.873938808	14.26386186	10.12430698	10.79151837	6.246331166	6.307453881	16.30563139	11.3277836	0.184863499	0.273795475	0.220828175	0.164163985	0.073961141
gene10182	110676941	LOC110676941	0.022645895	0.024585745	0.072302083	0.018548225	0.065326933	0.040871869	0.021060658	0.070804002	0	0	0	0	0.022890294	0.08040211	0.032855476	0.061536942	0	0.095464467	0	0.092892877	0	0.017509169	0.021016974	0.134350092	0.118744221	0.024352105	0.060000274	0.047472262	0.068088835	0.158558815	0.068696913	0.080819059	0	0.08181494	0	0.211648859	0.25280738	0	0.068372198	0.068471246	0.106932859	0.16189933	0.018005506	0	0	0	0
gene10183	5574025	LOC5574025	1.271405241	1.511292675	1.333328818	0.661295486	2.342471219	1.834055876	2.563317097	1.526221233	3.319310972	4.215751991	2.497757559	2.954848344	2.129370221	1.812191455	1.474333815	2.219179996	0.215470431	0.352093658	0.294928715	0.133236863	0.177793723	0.358764518	0.318673431	0.16517076	0.159888129	0.269447531	23.92434281	25.80602544	55.35941821	46.5630199	26.7445177	23.73585814	42.05846481	40.30055488	44.52417007	57.02433471	38.23965181	40.96376888	26.80723084	27.62472048	60.57562477	44.8669216	0.760005096	1.770391804	1.951462499	1.155858247	0.255061819
gene10184	110676942	LOC110676942	0	0	0	0	0	0	0	0	0	0	0	0	0	0	0	0	0	0	0	0	0	0	0	0	0	0	0	0	0	0	0	0	0	0	0	0	0	0	0	0	0	0	0	0	0	0	0
gene10185	5574024	LOC5574024	17.81575257	19.51641766	21.81798627	14.24966152	17.74183892	17.64424196	20.78555701	19.60637641	14.67329986	9.255083198	6.883010562	9.128346494	15.13129094	17.96358902	18.87257721	16.16637181	222.6323666	161.4914688	141.0619657	129.4065744	117.1606561	151.0734763	142.3021155	73.03227309	65.30536774	70.44212531	12.18412067	14.35900834	5.317941023	10.26739229	7.088876033	6.350465242	5.350663753	5.867173267	7.918079265	6.635282189	7.50121433	3.165820032	9.369399868	9.042657836	3.543177296	6.149980783	14.82990097	38.59811303	52.94346524	27.38320519	24.08479406
gene10186	5574026	LOC5574026	13.09535482	11.98945636	12.35654117	5.629342918	15.08648062	13.12710975	18.36884167	15.50117915	16.95203853	5.930672008	8.851472241	7.716746521	16.82829217	20.19667845	15.00574563	13.93168693	363.7793056	414.7322677	329.2529295	360.5869026	454.1984203	328.3840559	317.9083048	280.8324379	346.8402147	303.7765062	37.25966402	33.29162535	15.08062413	31.86345644	40.72033663	52.07322699	34.49705954	34.95575889	34.79257896	49.57938997	76.09914903	22.10380534	98.2641125	56.89517726	15.43922073	36.4942636	9.337618412	18.29874978	22.24507553	22.55819319	11.34762145
gene10187	5574023	LOC5574023	0.058017188	0	0	0	0.0167363	0.167537362	0	0.014511589	0.193935543	0.065479057	0	0.034853996	0	0	0	0.042040884	0.140560837	0	0.155266115	0	0.14820007	0.05382871	0.086150413	0.055071276	0.034767352	0.074866053	0	0	0.046517014	0.032497322	0	0.082821096	0	0	0	0	0	0	0.105098854	0.017541851	0	0	0.073806143	0	0.029755661	0.088481605	0
gene10188	5576028	LOC5576028	164.8670296	155.6215526	148.5007317	150.0879587	188.6248779	159.6409175	141.5400055	162.1143207	120.2792858	71.83832072	64.59463327	74.49502183	100.8412419	114.1329302	116.446306	97.72528545	59.51607985	35.38741889	33.5074443	32.1942722	25.89311037	45.47073489	32.85715205	14.27329472	14.82289511	19.42120484	48.97406975	22.75695027	17.6432389	24.03525127	14.20767914	12.52636206	11.92454636	9.319148693	9.9745342	6.327996751	8.494927457	6.722196197	9.165912966	8.415285384	6.311388851	8.12810249	31.85569779	44.31086409	74.8213178	36.04572069	30.9955292
gene10189	5578241	LOC5578241	0.066509756	0.108310485	0.039815112	0.013618781	0.035974056	0.165052864	0.046390502	0.020794748	0	0.093829868	0.063931394	0	0.016806886	0.078712201	0.060309211	0.060243546	0.218205216	0.560747843	0.417173437	0.255769971	0	0.012855868	0.030862852	0.059186832	0.024910378	0	0.022027191	0.03485586	0	0.023283929	0	0	0.021956751	0.015017875	0	0	0.195389858	0	0	0.012568519	0	0	0.013220297	0.066083051	0	0.084527967	0.02856192
gene1019	5572388	LOC5572388	5.03867677	4.558575388	4.954361191	6.190427389	3.449463054	3.229003429	3.463538659	3.812871743	4.027653366	5.61461088	7.346908353	7.128803929	5.480570332	5.682243883	5.217853971	4.332453205	1.326894299	0.731110946	1.313033782	1.497718997	1.923636903	2.371334112	1.219889844	0.82313201	1.285464907	1.177892568	6.142920354	6.429350995	7.172303339	7.567109687	6.49795293	6.428389394	7.473289703	8.475272543	6.037445868	8.032337209	6.607463755	5.925941215	6.944932283	5.906224307	6.264181715	7.374140868	1.596672892	0.87066961	0.655418024	1.206495846	0.815347615
gene10190	5576029	LOC5576029	70.48906694	70.6086215	75.26857028	62.21439926	82.085751	69.13054205	82.81904437	70.80532102	66.30716237	30.05064029	27.36611464	27.60108781	84.97609627	87.41297706	77.67517147	95.27236885	45.01865449	39.56499012	35.46150577	33.20191509	28.15647629	32.62499371	33.11732006	21.18446503	21.24665588	21.58785507	101.6806954	113.1131637	166.1157368	131.8311149	110.1763474	99.17355913	135.0581266	139.4310594	166.2989363	192.2777436	151.5004925	154.2990549	110.8615781	126.325013	192.0329078	129.2919049	58.43549606	69.8639461	55.34924747	69.33453902	61.95158671
gene10191	5576030	LOC5576030	34.46954396	40.39695704	41.48220226	27.25517981	39.03755557	34.87902156	42.92221503	36.38711207	46.45772967	61.74462417	56.27598789	55.82890605	36.48516693	40.70614666	38.60830765	41.16866165	48.75413317	34.9803863	28.31081774	26.49633269	26.97184123	33.19828822	26.80136401	16.85702937	17.50351345	17.21333733	10.03632048	7.885408094	7.820391008	8.516717638	5.642743856	6.663575158	7.194676534	6.61376054	6.671612603	6.858515344	7.004214968	7.332455956	8.18102802	7.111403464	7.154716948	8.199818106	26.57523001	43.66421653	55.25077715	35.95064184	23.08922248
gene10192	5576031	LOC5576031	59.85631488	56.12405976	66.54004028	64.44765191	51.157995	53.06922121	55.35299072	57.23196903	69.5724083	54.81691836	54.21350826	64.93508311	62.69687704	64.54725347	65.4163929	68.76297125	52.63917117	48.05084971	49.1508684	59.38609377	58.32880467	56.29335945	54.50861626	51.65587271	47.58480654	49.47210714	67.44257921	59.95222518	57.81350705	63.53236648	73.0542188	68.04369881	71.18143037	74.88905991	62.66618299	71.28966322	70.64537071	68.72277589	69.1958994	67.79646905	59.21449231	75.33477152	52.20438096	50.43429249	42.38138519	49.5253224	50.34835828
gene10193	5576032	LOC5576032	0.405978048	0.687882245	0.644341674	0.311375428	0.646491174	0.732719187	1.008279363	0.792407396	1.145275677	0.946843567	0.673708495	0.944554772	0.989132318	0.858166647	1.239299027	0.965022574	1.786175829	1.384958458	0.679051289	0.823029663	1.4311711	1.030577919	0.845023673	0.65155455	0.467587657	0.368431129	0.130568823	0.260725047	0.112891918	0.545500856	0.170850174	0.189831556	0.216918801	0.042390602	0	0.084354751	0.427429804	0.049950119	0.56326612	0.095787526	0.110809792	0.847234028	0.578407601	0.634205616	0.974887248	0.536838956	0.483726337
gene10194	5576033	LOC5576033	22.44983804	23.45498524	23.44214284	23.45381355	22.31988564	20.11846237	21.72670161	23.34599107	26.40286972	7.282253331	7.556757348	10.59295709	24.9298481	25.01510645	24.01669588	25.01030566	30.99542151	40.56583511	31.63304496	36.41563331	27.10306029	30.27685518	27.85573984	25.76619804	24.5499011	25.12223992	29.50460971	33.62851946	29.03341988	34.39711515	31.27255223	31.12665236	33.1416291	34.16285078	33.51443491	34.61484534	34.15923341	33.98005124	30.93440261	30.22239472	33.4445883	34.23897625	20.89237407	19.4540241	19.99829616	19.59613176	19.72122045
gene10195	5576034	LOC5576034	8.125590805	9.341568847	9.225227023	8.198182499	10.26939382	8.74441729	10.62998478	9.603080076	11.3128951	4.256520426	4.889929791	5.945997896	10.0447333	11.16558162	10.07499176	9.543469131	26.71887118	25.3874264	25.01939383	29.15640803	36.49655992	36.43590562	24.17898256	22.61621735	22.42143434	22.4539072	13.59821455	13.85440705	13.34345763	14.17285436	14.86699776	12.41989606	15.36764788	14.93757358	15.18303709	15.76910305	16.92077922	13.42191052	16.62824113	17.75041816	14.17152888	14.92225399	8.212157986	15.22695731	12.62918315	12.61951373	7.541051376
gene10196	5576035	LOC5576035	11.25371545	13.08605114	13.75375421	12.96413475	10.93931289	9.800935695	11.30113097	10.68727937	16.51067994	7.007781874	7.715186178	9.167411438	13.11973862	12.9779844	14.37290449	15.48082216	5.269396949	3.430850692	3.790479175	4.187429272	3.875604145	4.719400868	3.7505482	2.847056912	2.964118922	2.866963581	19.51841785	22.62029883	32.59869073	28.84552966	23.11368158	20.88247253	27.42369586	28.64264611	29.97713319	34.43031077	32.28575186	22.6247754	21.88174438	21.20279458	36.5306587	26.15781375	5.187885279	4.517220633	4.228071816	3.673701385	5.182294166
gene10197	110675959	LOC110675959	0	0	0	0	0	0	0	0	0	0	0	0	0	0	0	0	0	0	0	0	0	0	0	0	0	0	0	0	0	0	0	0	0	0	0	0	0	0	0	0	0	0	0	0	0	0	0
gene10198	5569488	LOC5569488	3.875371924	4.823760538	5.129036546	3.284867221	4.325494677	3.643577107	4.253666475	3.409562221	5.076280033	4.113153999	3.199574738	3.268872435	4.803119703	5.57565224	5.629066327	6.620502581	11.87276465	9.54560077	10.45798359	9.579595553	8.949670886	10.85994909	10.79403058	5.742456255	6.123182083	6.35763786	12.31538281	12.1999987	21.36196714	17.94632095	12.94987246	10.30854258	17.57199582	17.05751394	14.5816618	19.54804528	16.02891087	17.30100611	12.57460784	14.05409585	22.54788971	16.0113109	3.647359445	3.295319158	2.340037905	3.304500491	2.693743388
gene10199	110676945	LOC110676945	0.083370835	0	0.066545008	0	0.120250513	0.150469739	0	0	0	0	0	0	0.042135296	0.148000137	0.060478698	0.151032121	0.420804691	0	0	0	0.133102404	0.257839942	0	0	0	0	0.110445469	0.087384538	0.083556323	0	0.084302535	0	0	0.150600802	0	0	0	0	0.062928041	0.063019203	0.131224398	0	0	0	0	0	0.286421879
gene102	110674352	LOC110674352	0	0	0	0	0	0	0	0	0	0	0	0	0	0	0	0	0	0	0	0	0	0	0	0	0	0	0	0	0	0	0	0	0	0	0	0	0	0	0	0	0	0	0	0	0	0	0
gene1020	5572386	LOC5572386	24.52053574	22.27374699	24.93628722	22.50575013	24.32654499	22.26808601	26.39640453	25.18051454	27.47946404	3.313562998	3.264160117	4.675090017	24.68505346	26.2730831	22.60148569	26.27304592	47.13480841	44.10845374	47.02505215	43.47165107	27.83004105	33.56315641	28.81036213	26.08920727	28.70152719	28.05687662	35.50137035	38.61826984	34.31720606	37.60611769	37.79990301	36.59265989	38.37731069	38.10852746	134.5372785	49.96579974	54.86836102	52.10238132	32.42374841	38.05362954	33.98492862	41.62524436	23.87220971	35.87705558	29.42626715	35.60505429	45.83899849
gene10200	5564911	LOC5564911	1.444262317	1.222649521	1.996784137	1.661734653	1.43216009	1.272288682	1.239227239	1.274041154	1.393731997	0.618532788	0.947551463	0.98126497	1.477228264	1.795718314	1.777337645	1.931139517	0.564087621	0.172140346	0.237257948	0.335006574	0.41174639	0.751088809	0.335094107	0.38761348	0.296223551	0.138667623	0.785813779	0.576683085	0.973599644	0.794532442	0.599808159	0.654515325	0.783300846	0.760932284	1.027228979	0.988871531	0.399034595	0.80056193	0.564528813	0.617332518	0.798342494	0.614599727	0.553653011	0.614998457	0.485000746	0.447956379	0.369180579
gene10201	5577013	LOC5577013	70.41494327	68.21608453	64.97079959	54.40925261	72.61117201	61.18687703	73.33085646	61.5423182	67.07343329	18.26746813	19.55659381	21.91303879	68.42655087	66.26442572	61.78564145	76.90571672	29.62229682	26.54882354	25.74009727	22.79395795	17.4109722	20.26996167	18.06372082	13.92710286	13.2498075	14.33958841	113.6391916	121.3691179	149.1396141	138.2342752	115.9091245	109.2488832	135.5542425	138.2952995	168.8292707	184.6002602	161.4916707	144.2511119	111.4118256	125.6904451	170.2499648	136.0559467	111.5942951	88.5159573	73.2494707	82.91511783	85.26950282
gene10202	5577014	LOC5577014	37.19127651	45.89494421	47.18883318	32.68067174	46.32286568	41.83206892	47.18562079	43.4439063	54.15363025	72.00094576	66.94577764	62.65670284	44.22100587	49.30372829	51.62761909	52.6310384	31.28521891	24.72694177	25.90035474	28.54652409	28.79626152	37.68162825	24.51978587	17.52837953	18.25907174	18.27304003	63.94441502	65.15841074	88.68040772	79.82278138	66.39726449	60.1488759	81.34796379	83.53255	84.85035237	96.51929384	81.31900036	84.53695156	66.92489507	67.28127857	95.72129417	81.05029167	35.89320661	33.75295856	37.74271507	32.05566657	29.12672559
gene10203	110675961	LOC110675961	2.240966072	2.085366439	1.48206266	2.202568394	0.923506639	1.906716806	0.952729635	1.361270606	4.49456086	3.161484329	2.625939841	4.038800787	1.650324345	2.12169021	1.625636953	1.971838428	3.554891425	1.012163724	0.696114404	1.707157221	1.533310972	1.4356259	2.079773228	1.139559413	2.350110436	1.58358758	3.562462308	3.556833598	4.748583963	4.751973472	3.496129228	3.656044911	3.466520723	3.411947856	2.318375409	2.347580569	2.031457107	2.214627459	4.349504738	3.533042384	3.124131944	2.746464893	0.610891852	0.254467287	0.328382617	0.406866855	0.659903646
gene10204	110675963	LOC110675963	0	0	0	0	0	0.144059593	0	0	0	0	0	0	0	0	0	0	0	0	0	0	0	0	0	0	0	0	0	0.083661878	0	0	0	0	0	0	0	0.17215178	0	0	0	0	0	0	0	0	0	0	0
gene10205	110676946	LOC110676946	0.217955184	0.105166779	0.34793533	0.19835245	0.244509377	0.174831506	0.09008804	0.30286773	0.48570959	0	0	0.363714486	0.391657606	0.372584471	0.070270488	0.438712351	0.684508964	0.561486924	0.769623503	0.347684767	0.077326159	0.074896364	0.089901179	0.114937875	0.072562066	0.20833474	0.449144908	0.101532511	0.825218158	0.61041908	1.126442443	0.691415296	0.383750228	0.612443263	0.233835234	2.994582166	1.508263493	1.417546995	0.584931128	0.622389649	0.381175633	0.519399483	0.077019472	0	0.372613745	0.246223642	0
gene10206	5566253	LOC5566253	0.036549637	0.119041452	0.087519667	0.02993615	0.052717627	0	0	0	0.549789345	0.876572305	0.936872787	0.713612303	0.018472044	0	0	0	2.619617209	1.425204116	0.733608483	1.574219532	0.058351875	0.113036607	0.101761858	0	0.082135193	0.039303397	0	0	0	0	0	0	0	0	0.088228387	0.026276418	0.04294966	0	0	0.027627515	0	0	0.116240886	0.581042348	0.281181831	0.696769932	0.941751609
gene10207	110676947	LOC110676947	0.599719453	0.468785879	0.612716304	0.785924802	0.519005753	0.43295538	0.446190766	0.420014682	0.240563712	0.13537045	0.061490168	0.072056643	0.703182436	0.709749083	0.348037792	0.608402978	0	0.050562716	0.160497453	0	0.076596667	0.074189795	0.133579582	0.056926778	0.143755036	0	0.190674725	0.352011299	0.480842989	0.40310694	0.485137229	0.342446255	0.380129943	0.216666249	0.115814621	0.413906706	0.112757328	0.638260868	0.398346376	0.253860373	0.528611491	0.171499829	0.152585746	0	0.184549261	0.304875972	0.576896898
gene10208	5564556	LOC5564556	3108.650321	3262.027569	3151.708501	3252.766084	2533.754428	2927.449842	2550.079105	2856.484106	2757.22866	4622.395815	4905.435324	4118.765643	3055.111717	3104.312436	3219.872089	2988.18417	4760.439154	5277.108454	5475.345997	5424.710326	5900.951541	5472.245382	5610.303674	8104.416738	8093.933568	7910.175131	6981.757277	7474.059463	8189.628622	7460.092089	8792.03196	9032.610246	7545.89397	8071.839326	6241.534323	6070.182494	5311.794247	6121.319517	7614.468261	7874.265976	8278.642533	8288.150425	4653.475348	3213.604482	2937.241432	3726.043238	4841.643566
gene10209	5564545	LOC5564545	106.4431116	103.4230867	103.8001285	103.0262006	131.4646228	119.7251556	128.7654947	131.9222984	134.4817506	142.0548884	141.5170164	133.7450328	114.0854092	133.7849425	111.3564786	108.0524902	74.59646288	64.97303981	70.76481537	75.16126587	83.92046881	86.96397541	76.45342362	63.16999339	58.59730464	60.22753773	79.18026181	75.48203212	74.59413647	80.26838465	86.56550749	78.61833099	86.84788007	90.01633686	86.19148074	62.61793581	64.35520491	73.09238739	77.26208314	78.82275993	79.27275062	80.88106359	78.93132832	74.05683063	105.7166122	73.9324536	74.13729066
gene1021	110674715	LOC110674715	0.058720572	0.031875292	0.128891507	0.120238392	0.010587004	0.026495084	0.027305035	0.009179702	0.564324441	0.310654248	0.169332512	0.308669861	0.044515723	0.086867434	0.085193911	0.053188219	0.207469727	0.21659608	0.147326735	0.090326352	0	0	0.013624199	0.01741842	0	0.015786189	0.038895023	0.046160657	0.07356402	0.102785343	0.089065194	0.017463582	0.019385321	0.039777243	2.19708693	0.358832934	0.19838315	0.195294666	0.055402626	0.07767604	0.046212633	0.104950823	0.023344046	0.933501438	0.207050318	0.186571523	0.226952429
gene10210	110676948	LOC110676948	0.943100843	0.800279479	0.657587885	0.90563235	0.625419843	0.547812484	0.90732702	0.854098065	0.833426777	0.336447506	0.138933327	0.553545981	0.942321761	0.962181157	0.613368918	0.864065618	0.043771889	0	0.09065858	0	0	0.117339157	0.080484003	0.051449049	0.064961167	0.093255806	0.459539248	0.227242374	0.152101004	0.151799304	0.087691066	0.180538556	0.085888069	0.039163546	0.444849459	0.046759862	0.203814707	0	0.376380204	0.21304482	0.034124737	0.116248057	0.775706158	0.689324296	0.778358798	0.468417236	0.484143682
gene10211	110676949	LOC110676949	0.071644481	0.034569581	0.038123504	0.013040166	0.022963761	0.158040332	0.044419528	0.049778126	0.133048803	0.157225875	0.142835391	0.119557311	0.056324865	0.075367989	0.092395006	0.086526005	0.032143757	0.033557724	0	0	0	0.012309666	0.044327393	0.018890728	0.035778031	0.034241063	5.420471975	6.224428782	6.063438692	6.889054329	5.940501035	5.719791789	6.95890536	7.822620572	6.110723305	6.123604091	5.135576867	7.624876706	6.597397258	6.209815276	6.390146965	6.288659441	0.620271974	0.8225803	0.918619531	0.667727464	0.410226327
gene10212	5564544	LOC5564544	28.42751357	28.17618673	26.10717483	22.18925567	34.63184131	30.32028861	35.18615306	30.47446887	36.277279	27.60139481	24.00212294	26.58436034	30.15372512	33.0842201	30.20426141	30.19079957	53.63030986	32.35409329	29.47220947	26.44974005	27.25854593	36.85758794	34.36298639	18.71229077	19.05769276	18.99440462	5.856782996	4.331304928	3.711693431	5.393968105	3.561352385	3.885606582	3.839391693	4.030333592	5.072242992	3.765454559	4.800226527	3.522294952	5.783708128	6.010303138	5.524088067	6.619154327	34.47908432	52.79417949	69.77917582	49.67780193	33.99013432
gene10213	5564541	LOC5564541	49.40508544	60.10118021	51.49063986	23.83738106	76.95090002	68.96058101	88.33728158	65.73226425	122.9338712	123.7993071	108.4328502	115.793361	59.42302152	62.42394187	62.16788039	65.93469103	87.94331178	91.79987856	76.47798291	74.01446836	63.08428229	69.50627268	59.18004782	34.68701417	35.13611343	33.7914383	124.2023455	129.0412278	176.4027102	159.6579071	116.5562952	108.542147	145.5905558	143.9390509	144.1233683	180.8289248	158.8252818	177.3451408	124.4082968	120.5231957	179.742565	150.4321617	28.20542036	65.77024361	89.33362589	55.9434339	28.18309128
gene10214	5564542	LOC5564542	72.869213	65.83219149	64.26262948	60.94202502	68.03334933	70.28056801	76.71477689	70.06021599	70.66760153	95.1896671	89.08578811	80.28555881	79.67229898	84.40911862	71.66481093	72.3172588	157.0244733	149.7868375	124.9183104	134.0752351	150.1491323	114.5959817	135.0416084	172.3761246	160.4740029	154.3442695	20.01892635	16.32200829	16.70387336	16.24052777	22.65842065	22.91059032	23.55541282	26.93313396	24.07925889	25.37236199	31.6567718	26.71923863	37.36330401	29.43465838	23.54345485	29.37660723	65.28085666	95.00935573	96.28819521	80.4818629	56.03865691
gene10215	110675964	LOC110675964	0.040453803	0.087838162	0.096868359	0.033133875	0.145872071	0.146024042	0.188109971	0.050592678	0.135225965	0	0	0.121513703	0.122671168	0.143627405	0.176075483	0.18321226	0	0	0.405985604	0.041485114	0.064584917	0	0.037543958	0.047999624	0.090908725	0.043501714	0.053591154	0	0	0.05664874	0	0	0	0.036537808	0	0	0	0	0	0	0	0	0.19298629	0	0.155608581	0.051413175	0.138979707
gene10216	110676950	LOC110676950	0.711986935	0.708561174	0.805083693	0.170087226	2.053878765	1.070842974	3.448682795	0.983184368	1.933731303	1.130004827	0.798449833	1.202985663	0.944567993	1.421911314	0.968415156	1.451041102	4.551984608	3.407842796	2.332161746	2.981396879	3.59953269	5.619567818	2.945949259	1.654387033	1.911103412	1.882174166	2.161509869	1.430339247	2.378569985	2.326374938	1.799859121	1.870422421	2.507168159	2.411495349	3.115123758	2.09011389	3.817258383	4.025511297	1.948094844	2.264857627	2.84833492	4.665938691	2.358721317	4.716127056	5.705647977	2.601506669	1.019184519
gene10217	5564557	LOC5564557	11.28514018	14.71313121	13.69078429	5.551601347	18.27272393	16.82853165	21.84090684	16.52473831	31.00628632	41.97777809	36.33268345	38.0245559	13.76509565	15.9239941	16.66807014	16.88089764	46.03781057	36.21467299	34.57875352	30.1799916	30.12500373	39.9922002	34.22197599	15.93758899	17.17389119	17.35711765	28.20063822	27.796017	49.25317763	41.0214336	29.97805852	30.7130724	37.73648351	34.10990954	34.76294476	51.3174099	41.44587928	40.1824196	30.12594698	28.22155762	52.68402459	39.3145716	35.91542218	45.91369939	58.47015872	43.7561606	26.84096657
gene10218	5564561	LOC5564561	0.070886792	0.030783585	0.06789658	0.081284218	0.081795251	0.115144406	0.065924641	0.035461216	0	0.02000097	0.018170332	0	0.071651817	0.041946143	0.051422549	0.03852492	0	0.044823818	0.023713483	0	0	0.02192307	0.02631516	0	0.021239792	0.015245523	0.037562896	0.029719791	0.099462305	0	0.014335795	0.067461867	0.056164161	0.102439733	0	0	0	0	0.053505125	0	0	0.050678165	0.067633586	0.056345604	0.01817809	0	0
gene10219	5564562	LOC5564562	16.32082163	17.7111278	18.30601891	14.23741722	19.03795532	17.31356929	21.22980131	17.89329814	27.18272016	14.67963117	12.15772032	14.24690395	20.10611959	21.93411409	20.59231268	22.08435818	8.755753546	3.81559719	6.157109663	7.827605706	5.609513565	11.0262967	6.052131171	1.95342613	1.964623383	2.337509525	35.28282775	34.29527344	51.79996856	46.01851067	38.87263303	31.3867247	50.99037944	48.56141719	53.36709894	56.48444082	46.95426193	46.6099359	36.03682955	35.14088259	56.67223163	45.14356189	4.657943359	4.248763113	4.048211498	4.039768375	4.174677731
gene1022	110674718	LOC110674718	17.2217619	23.52509145	24.00841638	12.18515165	23.90714247	22.9963032	26.02827757	23.34834862	36.34542781	58.48413632	47.90416835	46.81997386	17.89163156	22.52442485	25.73656606	23.61568646	49.23797432	32.01867582	32.21187364	26.65206934	22.99574517	35.56300651	30.15265111	14.45866218	16.66041526	14.94446643	4.374788063	2.895984116	1.842398829	2.712973688	2.287390534	2.82851712	1.72251523	1.68024207	2.185562272	2.018019166	4.359217814	1.464408053	4.14603172	3.349088686	1.533365616	3.128201433	82.23579035	81.83224172	105.6868078	82.04423576	75.6541236
gene10220	23687915	LOC23687915	7.484778204	5.53733411	5.659775049	5.705896456	6.743588548	5.762719324	7.867094217	8.673535571	6.930626059	2.954260986	3.374760921	4.795438869	8.456237293	6.882739033	5.444632679	7.173981763	0	0	0	0	0.03310118	0	0	0	0	0	0.027466637	0.021731624	0	0	0	0.02466464	0	0.074905699	0	0	0	0	0	0	0	0.037056748	0.016484948	0.082401754	0	0	0
gene10221	5577431	LOC5577431	3.97507478	3.942794667	2.75060797	0.942536095	6.554457564	4.405083976	8.90687961	3.006017486	15.91407971	10.63975503	7.29503795	7.721631993	5.178028026	4.400513393	3.469284745	5.250938526	3.37258066	2.979755589	2.385300656	2.759906456	3.032370715	3.712016877	2.118747676	0.873569795	1.014942036	1.011259869	1.893293316	1.951906938	1.109916651	1.880021456	0.857075772	1.449911334	1.078422175	1.067305322	1.261984862	1.329922864	3.031690632	2.172882255	1.751190936	1.889349428	1.012758617	2.266843852	3.453227038	10.1551641	14.29485944	6.431918681	1.774805159
gene10222	5577430	LOC5577430	43.59843612	43.6059724	48.08435989	42.39111293	44.9817099	42.21684252	45.5094416	43.35963151	43.10015616	42.19835553	37.69711315	41.1460405	47.7967266	51.45658266	48.68993326	54.32039432	32.8943375	20.46628123	22.28656809	26.29379885	22.35764551	30.75691179	22.55505272	14.22328762	14.94583412	14.86423944	66.10235145	66.80036196	76.84173976	69.82615327	68.01886444	62.99812206	73.55131286	79.96360983	71.09694425	74.42563794	72.46210423	70.42044699	66.62835853	70.78438386	75.31081821	66.58298022	36.36724873	36.74436356	35.40334595	31.21836802	32.34662007
gene10223	5577429	LOC5577429	28.29691664	33.56994375	33.60586911	35.54386901	28.00494416	27.2859027	30.34840859	31.27449066	34.77156552	12.98486079	14.37989626	15.93698955	31.65859756	34.02864683	34.95675223	32.31425816	105.6984955	111.9112807	103.3759639	125.1609443	131.2785033	133.1522924	124.1068487	131.5928147	127.2359546	134.353371	32.69976468	32.96796424	27.97869181	34.51215567	40.61220581	36.19588623	42.69016296	37.82131594	38.19308822	36.39379366	47.26320969	42.80521062	37.86526819	36.65515961	29.75246858	39.35866116	50.65202829	43.38232259	40.91486028	40.84491147	52.33120513
gene10224	5577428	LOC5577428	11.45441944	11.05784863	13.26020201	12.20308351	11.48175282	10.41097336	10.82120024	11.2128364	14.10356734	5.766279777	5.998935253	9.703094237	12.36101324	12.65871663	13.50998922	12.24129325	8.950905407	6.773999441	8.352777884	8.214052627	6.420219126	6.957560155	8.35144494	7.939493324	7.283921273	6.132130521	11.52805263	11.09031155	12.19017117	10.8010265	11.49909994	10.74414556	13.10169472	12.14679139	10.98051286	12.67812847	12.18191539	10.9627214	13.43513686	9.592631313	12.14044392	11.72376009	12.13431078	7.467201171	10.14337418	9.635209885	12.34345696
gene10225	5577427	LOC5577427	33.84116879	35.85903054	39.49753834	32.62253096	34.99895247	32.8982489	36.20287154	31.42725728	38.5276984	36.02913942	35.74559223	41.1546242	38.10625262	40.08552571	38.62759653	43.52238566	29.60342348	23.40688783	25.14745779	24.20180977	24.92666991	30.09792906	24.00848175	17.7677628	18.66884276	18.57517685	44.11440994	45.81065244	56.92151915	48.51466036	40.19102892	39.17612624	44.49919213	42.23085847	45.38855157	57.76032552	54.56474163	42.64105279	44.02573551	40.9771791	58.24432864	46.50450618	41.22634651	40.58178558	34.5084526	38.00538309	36.43509369
gene10226	5577425	LOC5577425	68.42823913	70.92311634	68.47187203	58.17481367	64.48889398	61.52971442	66.62055762	62.78002512	67.5446664	42.74130856	36.25311383	41.43021451	53.95526361	56.27078453	53.45229571	56.04607327	155.4943988	251.2922289	222.3520213	226.283114	237.810684	189.6648871	180.154098	134.7997755	148.0826129	128.6383824	44.90030901	41.81794858	26.97096909	40.03626578	31.39724529	32.94175236	27.13692876	21.46338357	21.10054623	20.22169501	27.82389682	16.8887809	35.60411082	29.83802399	12.84258869	22.24089039	21.36517853	34.0570245	47.01860874	32.23522056	25.89607025
gene10227	5579501	LOC5579501	14.8958164	17.85648484	15.85122363	11.29865144	17.6464063	16.06779289	19.54607295	16.12479442	20.04291519	8.732587162	8.393959782	10.51327214	16.83556932	19.62723737	17.99017387	18.58242095	21.15889607	21.79504258	18.85577582	18.62202957	16.66787658	21.06676287	15.08448857	11.1149898	11.82901217	11.84027425	31.23608492	30.84916461	37.14228515	35.57468268	29.04580345	26.87544552	36.0556094	36.96080372	36.4739402	44.07039589	33.06748678	38.44879379	29.70370963	32.52821988	40.96501861	36.28950131	19.61367496	26.21078306	26.27524043	24.24592615	16.84594412
gene10228	5577432	LOC5577432	62.46242941	59.61987736	59.71363795	56.9027941	57.38463487	53.273767	62.43930955	52.93676272	55.05063732	21.23020301	19.49669839	25.95134764	56.50799012	60.08993076	50.67796608	57.60793459	31.73359538	70.80376975	65.40200833	52.24421108	34.25752323	35.98638897	24.48229914	21.10219049	21.13051916	19.46056633	83.86008212	95.43388043	75.64925591	73.94340676	78.20440509	62.7454327	75.16791754	90.08019664	65.86871887	61.05386131	51.42624333	78.17986458	60.95758419	77.22063524	71.5038677	68.91535102	35.32761552	31.02715168	22.07899869	24.17149417	27.05053649
gene10229	110675967	LOC110675967	0.071255698	0	0	0	0	0.025720808	0	0	0	0	0	0	0	0	0.041352128	0	0	0	0	0	0	0.022037161	0	0	0.021350328	0	0	0	0	0	0	0	0	0	0	0	0	0	0.02151343	0.021544595	0	0	0.022661854	0	0	0.036223854	0
gene1023	5564150	LOC5564150	14.67334663	17.39859679	15.84020204	16.23218298	14.42969426	14.42510123	11.84482301	13.49756231	17.1523733	14.86154582	17.05519853	18.88357284	17.00940272	16.27960063	16.74296994	16.49819759	9.934396987	8.351555219	10.17418421	10.14777534	7.33491318	9.500599494	6.320114671	5.531961221	6.109177374	5.291296701	46.09780497	45.30583002	48.5522533	39.76270041	40.56039914	41.71855753	37.80137559	40.08416604	41.70396488	46.82808874	51.47260071	45.71341804	42.83443786	41.88957865	45.22847554	38.21473269	11.23972587	10.48028235	12.61821805	11.28066706	12.7952604
gene10230	5572785	LOC5572785	0.222117308	0.186338472	0.193407047	0.02480812	0.509683471	0.400882792	0.647875066	0.233592964	0.776226188	1.082502891	0.427013119	0.788495046	0.392900281	0.430149008	0.322255753	0.438961196	1.386101532	1.085305901	1.215884281	1.24243564	2.095438023	1.639287265	1.977073787	1.030235827	0.83947478	0.901124561	4.386996774	5.629784798	11.34306702	7.733533086	2.960630432	3.026657713	5.94616952	6.000241784	5.130232957	8.274612503	7.551527085	5.023326632	5.182015351	5.143732411	10.10688381	5.377390282	3.740774137	4.815104197	3.922430714	3.554303915	2.44534913
gene10231	110676951	LOC110676951	0.201982109	0.365473204	0.134348551	0.124075788	0.279191558	0.334163765	0.172189552	0.263129765	0.534510198	0.094983332	0.086289749	0.151676679	0.178641701	0.229079487	0.146521442	0.259182545	0.169913573	0.07095515	0.112613816	0.069043784	0.080616634	0.065069536	0.124969015	0.039942949	0.012608302	0.036200008	0.178383793	0.105853043	0.25303936	0.282841938	0.238279222	0.140162793	0.155586677	0.243239878	0.446940394	0.278318827	0.276908539	0	0.215978559	0.190845387	0.132465291	0.391084481	0.080296896	0	0.15107153	0.042783541	0.028913036
gene10232	23687426	LOC23687426	0.031448186	0.068284084	0	0	0.022679757	0.056758462	0	0.039329997	0	0	0	0	0.047681373	0	0	0	0.03174622	0	0	0	0	0	0.029186116	0	0	0	0.041660968	0	0.031518154	0	0	0	0	0	0	0	0	0	0	0	0	0	0	0	0	0	0
gene10233	5572786	LOC5572786	35.07706291	36.74568053	33.29265848	30.16087817	34.03793181	32.07111504	31.8567566	30.19657662	41.80010175	38.41635298	39.00882345	34.85660538	34.17526338	36.03489693	32.82704193	34.3116708	258.6110648	498.205032	490.323807	529.4916532	365.5824308	401.6986287	260.8551688	269.0944709	291.7672338	270.3720299	106.4882434	98.2098466	99.55097548	112.0930502	121.4920083	116.8494765	130.3420917	112.4551176	112.019104	117.6684415	125.9362825	124.842362	121.5641995	152.0528597	112.0656362	124.1842122	15.84678875	22.95234854	23.55383853	17.94484547	18.41750642
gene10234	5572784	LOC5572784	27.44162121	22.70228571	27.01065591	21.0714255	35.1563405	37.22485644	35.84755591	35.66674397	43.14535184	13.99031438	14.23161266	17.46975268	33.27199706	30.32942395	27.33973363	27.24623193	1.464992933	1.181837124	1.618258449	1.578433008	1.579717542	1.428073353	1.265224437	0.913149112	1.070615411	0.803935323	130.7610911	152.2028152	148.003175	133.2333586	147.123753	132.122139	162.02129	136.5173484	168.4983982	145.5921311	143.2759795	186.2181079	134.6999021	143.2885788	160.276702	130.9077583	2.185350202	1.310844456	1.973540993	1.089870399	2.41733697
gene10235	5572789	LOC5572789	10.9631922	11.38578571	10.45120097	7.403813505	12.39666802	10.5093189	13.71617896	12.68903158	14.14018868	6.128246206	6.124077743	8.139511749	12.84827828	12.10553975	11.46417477	13.90241459	7.579912594	6.082157099	6.573774254	6.384995392	6.935091577	5.677610052	5.951186413	4.000619427	4.586462251	4.470995467	23.53900346	25.02000592	34.22735949	31.28353448	25.99912711	21.99893845	27.45174317	27.51991206	30.90843906	34.59027078	36.13289239	37.03960218	22.01457637	22.93770814	32.493174	27.54311176	5.9865745	10.85175081	8.062833167	7.650137086	6.466876788
gene10236	5572788	LOC5572788	0	0	0	0	0.041475742	0	0	0	0	0	0	0	0.058131733	0	0	0.052092662	0	0	0	0	0.183634012	0.08893187	0.053374286	0.06823856	0	0.061844117	0	0	0	0	0.116307536	0	0	0	0	0	0	0	0	0.086944102	0	0	0	0	0	0	0
gene10237	5572790	LOC5572790	20.05585274	18.14938564	19.12478019	18.65663438	18.45656958	16.60357558	18.41190126	17.72116202	15.86280266	7.869277978	9.347080765	10.55316391	21.31578891	19.98154138	18.62545895	22.33647097	0.403405657	0.333411212	0.821592319	0.597634013	0.372163786	0.47633457	0.618123167	0.177809645	0.424070633	0.286484628	19.0581974	21.13483745	32.04060597	26.18454218	21.55116628	18.55995702	26.97873594	25.44590041	35.77252533	39.63479366	32.43131217	28.44195513	21.4157841	22.45370064	37.818221	26.01005878	2.01230481	3.110261529	1.96415197	2.666367107	2.173751828
gene10238	5572791	LOC5572791	82.29276999	85.80489058	90.55720375	86.09317912	79.23839969	74.49011836	77.2243744	74.28162615	97.4523122	46.49785369	45.4997166	49.77508069	83.64221881	86.18928568	85.26637591	91.05020564	178.6487388	162.1911913	150.8696955	157.2172913	172.611661	193.8109611	158.0513263	174.4739934	170.8237694	180.8216103	264.4506748	263.3266697	293.4367196	289.7251222	289.0708649	267.1089346	306.4048778	294.2373129	295.5839935	310.6624538	289.8108853	358.5455984	254.3719245	268.274635	294.5535834	300.0105711	167.6618192	131.493436	114.7701782	123.5408913	142.9511825
gene10239	5572792	LOC5572792	12.73518064	15.41438433	17.13944176	12.88627227	15.57244146	15.37367872	14.29720264	15.10213581	16.87576318	11.36856417	11.47558709	11.43041995	15.31300543	17.33291099	18.57524513	18.87073939	17.47204134	13.74154507	14.28775146	16.09320589	16.73261322	18.44438598	14.57916296	12.08473797	11.53375097	11.55408654	15.57886295	15.46826028	20.3511153	18.86340719	16.71730816	14.312941	18.30548052	19.0334658	15.53497216	19.75960683	16.33674654	17.14409112	16.38887568	16.14068537	19.57939927	18.08916884	21.30635668	18.4599359	19.30156774	18.4306939	17.81112493
gene1024	5564151	LOC5564151	28.05913394	33.22963347	34.54645531	23.63986339	40.75004183	33.35699935	41.41999969	33.48463642	40.2551032	40.67979037	31.78202454	34.32275095	33.48523657	38.11204596	35.90970036	45.28135539	29.5657183	25.94626057	22.71117928	23.39241046	23.34326462	30.09497785	22.41720481	15.65759209	16.58488526	16.62902747	80.53519847	86.34670859	141.2221705	118.2061092	94.1716094	79.46444678	114.8338949	117.3653042	114.271896	141.6756531	111.530335	112.0722849	85.3950017	92.73162609	143.9438371	110.1332655	29.98531228	33.0156897	34.09934124	28.16930883	25.78522137
gene10240	5572793	LOC5572793	52.95283969	62.75763261	75.72198483	51.36016161	71.76126648	64.06576067	75.14628083	75.57321496	68.16700067	48.93256527	48.70054163	51.58752299	68.77684505	76.31483471	85.64448485	93.62880557	42.19814222	38.85882387	43.15665061	45.395472	36.94782725	37.66439201	34.38276778	33.28315806	32.55106399	30.85645319	59.98949928	58.4269324	73.75424066	76.55343399	61.80983224	59.42112128	67.39913991	69.8426925	97.25229962	116.9232583	85.20878036	71.61740689	61.74034743	54.31600086	80.96955201	70.94733346	53.53866065	45.5817992	45.15750156	43.8584914	41.90236744
gene10241	110675970	LOC110675970	0.02996578	0	0	0	0	0.054082978	0	0	0	0	0	0	0	0.035463557	0	0.054285114	0	0	0	0	0	0	0	0.071110554	0.044893197	0	0	0.125633662	0.300324493	0.251772179	0.121202634	0.071294927	0	0	0.578683155	0.129258744	0.598619921	0	0.045236151	0.045301683	0.188662687	0	0.047650936	0	0	0.076167667	0
gene10242	5572794	LOC5572794	0.016527088	0.0358856	0.026383211	0.027073176	0.011918981	0.05965699	0	0.020669246	0.05524552	0	0.02118185	0.074465222	0.016705452	0.048898219	0.035967137	0.029939979	1.401432001	0	2.128565809	0.271174749	1.081812346	1.46950213	0.107368052	0	0	0	0.109471252	0.155904726	0.165638578	0.092573615	0	0.078642873	0.087296941	0.104490668	0	0.059408615	0.048552656	0	0.087322152	0.037477994	0.104053515	0.029538736	0.026281017	0	0	0	0
gene10243	5572795	LOC5572795	0.520246783	0.56783157	0.604001521	0.29622658	0.774458037	0.592495175	0.967657917	0.720222112	1.562348133	0.345387186	0.449268427	0.493044035	0.658029772	0.549845876	0.657920894	0.745906996	1.926585677	1.583265794	2.177778356	2.813051263	3.624346434	3.841716399	2.039743654	2.264489909	2.217350659	2.572842863	1.098291979	1.393850306	2.693457259	2.267366276	1.192779411	1.303968399	2.233644655	2.030309724	2.760163983	2.980143376	2.141340608	1.495234323	1.318734909	1.366909948	3.10028409	1.919334524	0.305254963	0.442275122	0.321043025	0.360647594	0.229388201
gene10244	110676953	LOC110676953	0.022389526	0.016204944	0	0	0	0.013469723	0	0.00933366	0	0	0	0	0	0	0	0	0	0.015730623	0	0.198989395	0.047660148	0.092325078	0.05541079	0.017710553	0	0.016050947	0.03954735	0	0	0	0	0	0	0	0	0.053654573	0	0	0.011266362	0	0	0	0	0	0.019138442	0.037940121	0.025639862
gene10245	110675971	LOC110675971	0	0	0	0	0	0	0	0.0563564	0	0	0	0	0	0	0	0	0	0	0	0	0	0	0	0	0	0	0	0	0	0	0	0	0	0	0	0	0	0	0	0	0	0	0	0	0	0	0
gene10246	5572798	LOC5572798	80.9813558	94.80869724	77.05492723	34.73401336	109.9898883	92.12694648	111.4969318	96.65235978	192.3761561	133.8142942	131.90273	124.4196074	78.17336195	91.75382442	89.09304049	77.77499621	132.2336435	94.04529642	85.2726986	66.66832109	56.27602964	74.99726334	70.31423077	33.87855483	36.60396335	35.16835629	180.2118684	195.3190847	189.902987	233.7066818	213.2487241	210.1942663	235.4671168	226.0929539	372.4018091	279.9359737	245.3247525	321.6515361	193.4467605	212.8568183	220.3757216	241.7975175	42.8111081	83.70177241	95.49184568	76.67960365	49.92091466
gene10247	110676955	LOC110676955	0.115749321	0.083776282	0.184777794	0.273881165	0.148401645	0.27854297	0.095685997	0.160843773	0.085981828	0.108863664	0.164832748	0.231789145	0.233997025	0.365295135	0.186592516	0.256285358	0.18176087	0.433728733	0.150582329	0.211022547	0.123196662	0.556852302	0.143231286	0.15259996	0.019267745	0.027660049	0.0681506	0.053920806	0.077337897	0	0.05201905	0.030599123	0	0.046464265	0.062091365	0.184922191	0	0.41062679	0	0.019443063	0	0.045972859	0.143159386	0.306684563	0.164903121	0.163452291	0.0883686
gene10248	5572797	LOC5572797	4.3355629	3.670555601	4.413012161	5.082255179	3.585682201	3.338158545	4.032068912	3.805473805	6.116141982	0.729487908	0.458805969	1.373987349	4.844711599	4.189533852	5.02061042	4.251343266	10.11849563	6.413612191	5.488743916	5.261888461	4.57217913	6.212214064	6.164759897	3.256466095	3.694584743	3.721219257	35.35698824	44.85921874	51.74386325	50.51928336	50.35583508	50.29853146	58.66983589	51.80448854	49.59233815	47.81215948	37.62630135	46.98855119	40.95089759	47.77510397	53.27813206	47.06223586	2.308647904	1.738907182	1.785007188	2.123163082	1.503154822
gene10249	5572799	LOC5572799	43.2676919	39.06878544	42.37162215	40.67729276	44.04357264	38.4013962	44.06052462	37.96320097	37.80318436	18.48321508	15.79986974	15.84226471	48.04033209	49.41023224	43.92206679	51.34650796	45.12700968	37.834636	36.09915621	32.03720759	32.03386913	35.7797439	33.34186366	22.08376798	22.78345486	23.40709476	66.2361295	68.94066069	83.10922268	71.54403485	62.97116385	53.37367939	76.08235178	76.45816534	85.12511657	110.8401377	98.37970648	86.73516676	67.47092637	70.96724657	90.69982605	71.2628383	38.22256346	54.05153104	44.65313684	47.14467741	34.96878448
gene1025	110674945	Trnag-acc	0	0	0	0	0	0	0	0	0	0	0	0	0.249885712	0	0	0	0	0	0	0	0	0	0	0	0	0	0	0	0	0	0	0	0	0	0	0	0	0	0	0.373738882	0	0	0	0	0	0	0
gene10250	110675972	LOC110675972	0	0	0	0	0	0	0	0	0	0	0	0	0	0	0	0	0	0	0	0	0	0	0	0	0	0	0	0	0	0	0	0	0	0	0	0	0	0	0	0	0	0	0	0	0	0	0
gene10251	5572800	LOC5572800	0.035886438	0	0.057287739	0	0	0.064768728	0	0.044880601	0.119958518	0.101254913	0	0.107794414	0.108821197	0	0	0.065010802	0	0	0	0	0	0.05549277	0	0	0	0	0	0	0	0	0.072574965	0.085381425	0.189554044	0.064825144	0.086627468	0.61919108	0.548214306	0	0.054173939	0.108504837	0	0	0.057065838	0	0	0	0
gene10252	5572801	LOC5572801	17.14726487	14.29951823	15.34709213	15.44597689	14.77201878	12.4191125	14.95097006	13.40880896	12.38542658	3.507929539	3.881024677	3.586587039	17.92955908	17.40878049	15.53750458	17.48296026	9.841591531	6.616162876	6.300357502	8.710152624	6.681814341	6.091156581	7.014436906	6.484928423	6.565210988	7.095051359	27.36336145	29.18480404	29.46071122	27.06289754	29.32550546	27.09059327	35.50087693	30.6412226	28.64481616	36.08893404	27.48362389	35.04431769	26.8888562	29.38425038	32.31768346	26.79702624	6.146377541	8.70820141	6.534269053	6.163892162	6.0051536
gene10253	5572802	LOC5572802	7.482781203	8.143523029	9.048532958	7.167671711	8.009286864	7.207105458	9.368941189	8.280432646	8.702779818	5.22258548	5.226811044	5.322905082	8.888536175	9.329660171	10.0198336	10.03750825	10.88026181	5.78176815	7.877015828	9.857983378	10.96776519	12.7064631	8.335705976	7.200761834	6.573447776	6.304114757	12.25233006	13.0780659	16.75054996	15.41587406	13.1691022	12.08532882	15.45075502	15.77516448	18.26802886	16.88472641	17.31511212	14.17700776	13.84281745	13.45001245	18.3400973	15.27208027	4.429538703	4.679144129	4.139658676	4.319197541	3.544385304
gene10254	5572803	LOC5572803	0.374729966	0.067804897	0	0	0	0.056360157	0	0	0	0	0.080045096	0	0	0.036956759	0	0.056570803	0	0	0	0	0.797680375	0.434596007	0.289813011	0.148209365	0	0.134321082	0	0	0.125187894	0	0	0.148593638	0	0.112818496	0	0.044900406	0	0	0.141422493	0.047209122	0.09830319	0.111625328	0	0	0	0	0
gene10255	5572804	LOC5572804	30.47035407	36.44362256	38.6182832	29.53191037	31.99013057	29.69588999	30.4937478	29.55223302	38.13351809	49.97985292	49.13113624	48.94663679	33.05597587	35.79043186	37.63931271	40.38335605	41.01939338	36.18672468	31.91138767	38.8653841	44.66995047	46.12053096	40.6338402	48.24567165	49.31602774	49.53193818	53.77332324	51.96249998	73.97442411	64.41111418	52.65097324	52.38514514	55.65203736	59.96281769	53.93440556	74.03687214	61.88437865	53.34226912	48.78830529	52.29929858	69.35382768	59.59276071	39.4470773	32.78153221	31.70703939	36.27682606	34.07845354
gene10256	5572805	LOC5572805	0.025598763	0.129693931	0.027243258	0.069889286	0.036922557	0.061601705	0.03174243	0.042686056	0	0	0.021872342	0.025630887	0.077625092	0.070689103	0.061899339	0.046373957	0	0	0.071362123	0	0	0	0	0.020249122	0.012783585	0.018351634	0	0	0.017103811	0.023897839	0	0	0	0	0	0	0	0	0	0.012899904	0.02686137	0	0.013568867	0.067825413	0.02188168	0.021689163	0
gene10257	110676956	LOC110676956	0	0	0	0	0	0	0	0	0.036525123	0	0	0	0	0	0	0	0	0	0	0	0	0	0	0	0	0	0	0	0	0	0	0	0	0	0	0	0	0	0	0	0	0	0	0	0	0	0
gene10258	5572806	LOC5572806	0.042616935	0.030845005	0.022677349	0.023270399	0.040979225	0.102554794	0.02642247	0	0	0	0.145652689	0	0	0.084059668	0.061830178	0.025734523	0	0	0	0	0	0	0	0	0	0.030551882	0	0	0	0	0	0.033798234	0	0.051322061	0	0	0	0	0	0.021475818	0	0	0	0	0	0	0
gene10259	110677563	Trnay-gua	0	0	0	0	0	0	0	0	0	0	0	0.732411363	0	0	0	0	2.461419219	1.027877681	0.815678839	0	0	0	0	0	0	0.524404225	0	0	0	0	0	0	0	0	0	0	0	0	0	0	0	0	0	0	0	0	0
gene1026	110674737	LOC110674737	0.125703908	0.090981147	0.173913061	0.192188956	0.205484575	0.287373115	0.24939627	0.17817007	0.448206589	0.354678226	0.1503672	0.201378642	0.262591766	0.15868439	0.097267059	0.258084314	0.10151616	0.052990869	0.02803416	0	0.053516692	0.103670108	0.062219743	0.0397737	0.050219509	0.054069927	0.222034912	0.140539351	0.302360591	0.211232591	0.16947826	0.378829826	0.24345736	0.3027615	0.566422918	0.373535862	0.206801398	0.178376484	0.202412608	0.164698491	0.395711992	0.389427343	0.053304437	0.266447856	0.193411796	0.085204509	0.028790523
gene10260	110677337	Trnay-gua	0	0	0	0	0.351691569	0.440072455	0	0	0	0	0	0	0.492925241	0	0	0	0	0	0	0	0.7785579	0.754093529	0	1.157251203	0.730590664	0.524404225	0	0	0	0	0.493112088	0	0	0.440455772	0	0	0	0	0.368085941	0.368619172	0	0	0	0	0	0	0
gene10261	110677339	Trnay-gua	0	0	0	0	0	0	0	0	0	0	0	0	0	0.288566477	0	0	0	0	0	0	0	0	0	0.578625602	0	0	0	0	0	0	0	0	0	0	0	0	0	0	0	0	0	0	0	0	0	0	0
gene10262	110677340	Trnay-gua	0	0	0	0	0	0	0	0	0	0	0	0	0	0	0	0	0	0	0	0	0	0	0	0	0	0	0	0	0	0	0	0.580125848	0	0	0	0	0	0	0	0	0	0	0	0	0	0	0
gene10263	110677341	Trnay-gua	0	0	0	0	0	0	0	0	0	0	0	0	0	0	0	0	0.984567687	0	0	0	0	0	0	0	0	0	0	0	0	0	0	0	0	0.440455772	0	0	0	0	0	0	0	0	0	0	0	0	0
gene10264	110677342	Trnay-gua	0	0	0	0	0	0	0	0	0	0	0	0	0	0	0	0	0	0	0	0	0	0	0	0	0	0	0	0	0.488747257	0	0	0	0	0.440455772	0	0	0	0	0	0	0	0	0	0	0	0	0
gene10265	110677343	Trnay-gua	0.243831142	0	0	0	0.351691569	0	0	0	0	0	0	0	0	0	0	0	0	0	0	0	0	0	0	0	0	0	0	0	0	0	0	0	0	0	0	0	0	0	0	0	0	0	0	0	0	0	0
gene10266	110677564	Trnay-gua	0	0	0	0	0	0	0	0	0	0	0	0	0	0	0	0	0	0	0	0	0	0	0	0	0	0	0	0	0	0	0	0	0	0	0	0	0	0	0	0	0	0	0	0	0	0	0
gene10267	110677344	Trnay-gua	0	0	0	0	0	0	0	0	0	0	0	0	0	0	0	0	0	0	0	0	0	0	0	0	0	0	0	0	0	0.682888925	0	0	0	0	0	0	0	0	0	0	0	0	0	0	0	0	0
gene10268	110677345	Trnay-gua	0	0	0	0	0.351691569	0.88014491	0	0	0	0	0	0	0	0	0	0.883434461	0	0	0.815678839	0	0.7785579	0.754093529	0.905169405	0	0	0	0	0	0	0	0	0	0	0	0	0	0	0	0.368085941	0	0	0	0	0	0	0	0
gene10269	110675973	LOC110675973	0.042685068	0	0	0	0	0.077039063	0	0	0	0	0	0	0.043145735	0	0	0	0	0	0	0	0	0.264023154	0	0	0	0	0	0	0	0	0	0.203113606	0	0	0.206077814	0	0	0	0	0	0	0	0	0	0	0	0
gene1027	110674946	Trnas-aga	0	0	0	0	0	0	0	0	0	0	0	0	0	0	0	0	0	0	0	0	0	0	0	0	0	0	0	0	0	0	0	0	0	0	0	0	0	0	0	0	0	0	0	0	0	0	0
gene10270	110676957	LOC110676957	0.014530346	0	0.023195689	0	0	0	0.027026412	0	0	0	0	0	0.01468716	0.017196206	0.042162293	0	0	0	0	0	0	0	0	0	0	0	0.038498135	0	0	0	0	0.034570765	0	0.026247568	0.07015057	0	0.017074681	0	0	0	0	0.051939948	0	0	0	0	0
gene10271	110675219	LOC110675219	0.261375527	0.283764988	0.375524915	0.085632335	0.301597469	0.849126587	1.118163232	0.588390612	0.961077345	1.253717217	1.138967666	0.628088452	0.237776713	0.618659407	0.45505558	0.284100069	0	0.055091829	0	0	0.584204239	0.485011697	0.388119627	0.682285401	0.313263545	0.337282013	0.55401134	0.383542414	0.576305503	0.146404968	1.532919663	1.368108827	0.828359524	0.897080991	0.126188617	0	0	0	0.670770416	0.632227889	0.658241622	0.560585345	0.166253485	0	0	0	0
gene10272	5572825	LOC5572825	45.25181233	41.61077587	44.54442672	39.08256162	37.2618333	37.81343504	39.66933055	41.32127528	44.49877694	38.27735403	41.35733807	40.89077412	39.07409526	45.17026231	43.90967665	41.12476132	14.79635589	7.118813529	5.916689419	5.229053939	4.355726939	7.608492821	6.915073244	3.304160148	4.566577797	3.561070554	32.40395344	29.56262337	31.41673569	35.33300504	33.86627099	29.47879447	34.71043127	34.19259085	33.36091565	37.34826196	29.11946069	27.0837161	29.93791596	30.43640961	30.97797448	30.90523009	4.966778926	4.262461557	6.393220778	5.810884461	6.399530703
gene10273	110673976	LOC110673976	5.033011092	4.984361365	3.468555304	2.272298309	2.354878239	1.861051238	2.922580288	2.241430075	2.174806559	0.519542449	0.566388059	0.700589352	1.873625838	2.978205051	1.691943722	1.556672447	31.64909807	43.96020178	44.14510128	41.2905634	27.86861426	27.25866084	22.9903665	23.39203734	29.07574493	26.37463927	12.06651026	18.78526507	5.560932586	10.82967643	5.039605539	5.724441814	4.020114461	5.144523411	4.415252698	2.612274643	5.077656876	1.829035559	5.003430278	6.087046514	2.202669401	4.651311924	0.995543066	3.610276574	2.927587652	2.527400782	1.897791864
gene10274	5572813	LOC5572813	13.42416838	11.34258006	12.47301611	8.630321737	7.727804717	6.258522064	7.750885746	7.575365136	8.706019503	1.385736132	1.831131963	2.011681711	8.755193053	11.92411693	6.801578022	6.659367376	65.14281793	104.365251	97.75563057	91.3588239	54.98142038	51.02142592	40.6629948	49.58569829	71.2371712	61.80735186	31.703021	42.9288964	14.11032947	18.08970478	17.48692558	16.89010213	17.884012	15.96909964	11.46032152	6.098721506	15.18019094	5.306103814	18.33289578	25.04175508	10.3538903	12.76784683	3.810242128	16.20675769	11.90743926	19.25500792	2.096315985
gene10275	110677346	Trnae-cuc	0.247217686	0	0.789297739	0.404969586	0	0.446184573	0	0	0	0	0	0	0.499771425	0.292574344	0.71734456	0	0	2.08430752	2.067519278	2.028161142	0	0	0	0.586662068	0.370368878	0	0	0.518238857	0	0.692373493	0	0	0	0	0	0.355461546	1.452533631	0	0.373198246	1.121216647	0	0.88370051	0.39312022	0	0	0	0
gene10276	5572815	LOC5572815	2.229213396	2.216947878	2.363365696	1.142896957	2.110821866	1.873463329	2.152294578	2.213308725	2.50284387	0.336096613	0.654288309	0.408918007	1.496447517	1.510422046	1.110992531	0.863164454	35.79929527	45.80295665	46.33773226	47.46595102	49.60813142	35.68174485	38.75570209	26.9348558	32.09674768	28.54644034	10.730527	11.48647196	6.924230979	11.67635604	8.878846143	9.190502317	5.527874346	5.901938904	3.655911049	4.428656659	6.218954698	3.169337428	6.293706558	7.820646899	2.624864328	4.683781669	0.216479203	1.758403013	0.392740587	1.85991831	0.175385481
gene10277	5572814	LOC5572814	1.037727993	1.260286674	2.330456169	0.518617177	1.750464856	1.301518634	1.733883207	1.319808981	0.587938979	0.049626914	0.270508131	0.369824314	0.835586216	1.332196224	0.561400091	0.605397034	40.65962952	36.10877416	33.94981063	41.8458544	50.88168219	37.80527192	35.06279233	21.49548369	24.45312942	23.11264987	5.871726413	6.452381032	4.195402592	9.654915749	7.078497335	9.164497953	3.298090525	4.384536998	2.589921619	1.694413535	4.278371787	1.123137307	5.443089043	4.653270669	1.051999549	2.514878921	0.055938055	0.559224552	0.090207873	0.134121327	0
gene10278	5572816	LOC5572816	119.5142518	127.7608927	140.2921437	123.8484795	102.8937743	87.47389819	95.08642215	88.40988069	102.9577506	90.88512581	78.33725586	96.67923273	130.8897542	125.3129125	134.6150975	158.71689	7.603367858	5.261799823	5.212044636	5.884709842	12.00880936	5.924799517	6.237419119	8.100021424	7.619556057	7.768989969	48.45501885	46.51740148	74.17462443	58.30282586	46.68018434	41.61200178	55.62491059	55.79270587	71.94243278	86.96120724	73.50963125	62.90845812	44.03211143	53.47946348	76.4047838	57.28720496	8.888767512	10.33196247	9.851246154	8.586422287	6.308962762
gene10279	5572817	LOC5572817	18.41125271	24.0137731	23.09476545	13.72486139	22.4997103	18.32931187	25.00797772	19.33913838	32.20772663	25.42885378	22.84355057	27.04718222	21.1536875	25.25499011	23.16250049	25.68173381	16.35480251	15.26684672	12.29939341	12.206084	12.1399017	14.24740896	11.37251527	7.104994996	7.741364106	7.998352309	15.51840583	12.57609078	16.93826908	17.11486156	10.7180989	9.486491402	14.17409199	11.760015	13.45640799	17.82135654	15.6362307	13.73991792	12.08644051	10.31998098	16.10560233	14.68653643	46.22645187	54.0448614	52.78658515	46.39629728	37.74831979
gene1028	110674432	LOC110674432	0	0	0	0.044858169	0	0	0	0	0	0	0	0.41127715	0	0	0	0.049608243	0.884596199	0.11543857	0.549642048	0	0	0.465797772	0	0	0	0	0	0	0	0	0	0	0	0	0	0	0	0	0	0.041398769	0	0	0	0	0	0	0
gene10280	23687450	LOC23687450	586.2556793	621.1302024	699.0053378	697.1443378	628.0061318	577.2414992	509.6975098	527.9367676	455.2747146	532.3635925	533.0066552	554.1694139	666.0568183	744.0674184	699.0220246	744.6217168	265.597725	194.0020346	200.9415225	199.3322849	216.9371409	221.1743773	259.0020472	225.0601292	221.8541454	212.777541	876.0490255	967.1675047	1249.813662	1084.67875	979.9783725	815.6652628	1083.050255	1015.807251	826.7308087	922.501635	771.4738623	842.1362568	876.2823285	964.0224591	1257.989809	1006.597241	342.1242046	282.3994153	255.4873284	257.1590867	293.8970299
gene10281	5572818	LOC5572818	24.32769804	23.60801015	28.20240438	27.86876625	21.11748014	23.60388623	21.70737524	24.56170539	25.37802362	7.599036198	7.528525378	10.1538848	24.76949335	25.73488306	26.35504261	28.97263471	21.45910028	19.99689307	19.72459737	19.84466014	20.77334033	25.58776451	24.37785784	27.2480056	26.8492069	25.48127804	37.76341027	38.89308407	51.38510936	45.31899229	42.40763957	43.74676279	48.06316294	45.18675801	48.55884932	57.35369829	51.50977296	44.11519229	37.3105295	35.38744048	51.35760164	42.98548183	26.98283191	20.61470232	18.38881316	17.71993822	24.02635486
gene10282	5572828	LOC5572828	13.8415778	18.58409517	17.3541236	14.0845961	15.67993091	14.17416988	15.86120742	15.62469412	18.75895557	10.23909653	9.764021358	11.93627342	15.60712877	16.64079389	17.50055395	16.38535576	13.49802847	10.25908827	9.766775349	11.68670925	12.78843916	13.57434762	9.834500175	9.374193366	8.383938043	8.647474168	24.75340231	23.15028429	26.07943312	27.39494171	26.97807331	21.59416927	26.20603442	29.64726999	20.92547337	25.94258849	24.85847252	27.52700242	23.29703608	23.34263455	25.06796265	26.44797721	8.587365853	10.03033627	8.421546464	9.742015669	6.89329556
gene10283	5572819	LOC5572819	15.47122773	14.62437308	17.04332443	17.20649844	15.72252155	12.99642272	15.52709277	15.17486184	16.54683614	6.326469748	6.233744543	8.496539566	17.34671748	17.8708492	17.67920693	19.4971931	10.58601072	6.125682858	7.053606468	8.684538845	6.718833969	9.428178564	6.098710431	3.376717719	3.578796952	3.561070554	25.06528886	26.15901024	29.52469138	31.27757002	24.69574143	27.3094805	33.7310687	30.2060044	38.97027315	64.21867486	51.13593979	35.38154594	24.37071337	23.41517556	32.44148141	26.57266881	8.378946076	7.95160957	8.270978076	5.611608588	7.732766266
gene10284	5572820	LOC5572820	0.967551805	1.153695264	0.727777019	0.150436463	2.034199072	1.284538006	2.397492251	0.963936404	2.697044128	2.156224022	1.681433748	1.852149169	1.621149099	1.098488086	1.108731559	1.871621101	0.516503447	0.421700692	0.175550559	0.343072034	0.356067939	0.48688847	0.401797143	0.24906383	0.191633648	0.373856633	9.628435336	10.9732566	32.5163271	25.1229387	8.516746312	7.53030502	16.96912114	18.58574021	18.44732495	27.62107163	20.0839874	17.38327643	11.44722182	11.43405456	32.50254493	20.39985256	1.267372648	1.199236288	1.295256736	1.042094948	0.81129116
gene10285	110677565	Trnav-aac	0	0	0	0	0.361598374	0	0	0	0	0	0	0	0.253405229	0	0	0	0	0	0	0	0	0	0	0	0	0	0	0	0.502514786	0	0	0	0	0	0	0	0	0	0	0	0	0	0	0	0	0	0
gene10286	110677347	Trnaa-ggc	0	0	0	0	0	0	0	0	0	0	0	0	0	0	0.35867228	0	0	0	0	0	0	0	0	0	0	0	0	0	0	0	0	0	0	0	0	0	0	0	0	0	0	0	0	0	0	0	0
gene10287	5570357	LOC5570357	0.006602253	0	0.010539584	0.010815211	0.009522806	0.035747725	0	0	0	0.0186285	0	0	0.013347011	0	0	0	1.31963477	1.502927975	1.01596793	0.473939733	0.147567911	0.183768341	0.441169361	0.407355857	0.29673471	0.255588706	0.052477984	0.069201034	0.066169417	0.073962747	0.053408283	0.062832621	0.017436722	0.071557725	0	0.037972153	0.131891778	0.175663785	0.039866875	0.089830414	0.041567372	0	0	0	0	0	0
gene10288	5570355	LOC5570355	26.83388259	33.16630829	34.50073627	27.46854097	32.64174424	27.69227003	33.74671737	29.86211478	34.01160936	31.75934291	29.30105828	27.32437005	32.55007078	33.38799246	37.73464114	38.64800875	2.220808576	1.870607451	1.923489845	1.60871349	1.806019229	1.976384348	1.902508447	1.231001587	1.315537771	1.384478712	65.97959197	65.54047461	102.4380272	88.38556065	73.59325656	64.33418436	92.73958238	96.07031682	95.68052534	114.8505241	83.38318272	89.57959912	68.54372842	73.75463888	109.3997489	82.32563877	3.875988682	4.744278095	4.824157419	4.424277035	4.412410507
gene10289	110676959	LOC110676959	0.022445994	0.048737442	0	0	0	0	0.041749502	0.028071599	0.0750308	0	0	0	0.022688236	0	0	0	0	0	0	0	0	0	0	0	0	0	0.059470637	0.094106426	0.269951196	0.251454686	0.272362036	0.1602113	0.237121831	0.16218548	0.270915664	0	0	0	0.27107464	0.169667084	0.211977874	0.080235103	0	0	0	0	0
gene1029	110674739	LOC110674739	7.776930111	8.359507858	9.36231175	8.28275213	6.219387752	8.060274441	7.041578713	8.345785604	8.751177104	9.342025008	9.473830545	11.6029379	8.029492739	8.824059102	8.676403997	8.787848058	12.92892832	17.17637704	17.27951224	20.60915872	21.51278407	18.09824469	15.62608236	15.80561512	16.74590706	14.51771698	7.990375342	8.877689441	8.565938771	8.877556024	7.941699944	8.915618292	10.54068084	8.530932838	8.054418388	7.768385276	7.871957318	6.282658964	8.620960204	8.070819758	7.150547082	9.312304722	5.387475944	6.120424441	6.746404242	6.556569894	4.629316851
gene10290	5570687	LOC5570687	2.101496266	1.414536637	2.029622757	1.583541048	1.636798307	1.725738677	2.013020984	1.379800298	2.739642933	0.237177978	0.45787307	0.37874401	1.688719974	1.852855706	1.600686209	1.351487843	15.71966349	22.61239882	16.29214955	17.28366839	30.19554546	29.79915874	26.38803924	20.64607194	19.97630677	17.12950614	50.41744388	47.15912418	42.12343539	49.58604027	80.28179174	68.17369105	55.63981875	56.99898098	64.14646406	49.60010529	39.22766859	67.26425571	47.22125434	62.58692216	51.63354725	67.75802349	0.735185865	1.0022466	1.374205652	0.961493148	0.433183503
gene10291	5570686	LOC5570686	61.90855369	58.76036554	57.90810305	46.63025768	66.56236932	58.6485606	66.86319832	57.98452299	68.6991971	17.38502448	16.2050735	19.02682588	70.7102497	71.14896849	57.15926796	69.64974932	152.3993533	64.03799111	96.08255582	117.2789718	107.7879606	185.2041419	60.58523668	39.04734864	39.24407834	38.28814418	74.02249084	67.4987921	78.65484417	69.52682842	57.14373317	55.91502106	66.15051713	70.0694968	78.88868767	98.50443887	93.24495458	70.00817827	63.26554479	74.4679096	83.0051072	72.50480063	40.81090779	59.08034361	53.98458818	50.6627871	35.71120796
gene10292	5570688	LOC5570688	7.511462164	7.903677827	8.879599561	8.659869619	7.625024915	6.955125116	8.343053417	8.37005258	7.496927515	2.184675999	2.440975204	4.00995221	9.760535926	9.163428467	9.2838733	9.738098062	7.043597236	6.096599497	6.892282266	8.141038826	5.370881672	6.110419864	5.054918542	4.604123912	4.399982274	4.172684421	9.502783386	9.011137254	9.882958288	10.8924198	8.801311103	8.660408718	10.71814388	11.20541506	10.78477329	10.91551315	10.66740699	11.46086746	9.485206621	9.243310038	9.469546258	9.384899412	11.88795544	9.833124911	8.056374944	9.161827834	10.42625763
gene10293	5570695	LOC5570695	227.049322	189.5488526	213.9547545	206.590996	198.6212216	187.0654761	182.8176157	180.6746877	175.6539864	18.7523052	23.4612797	32.466452	240.6108845	238.2235569	199.5886121	214.4274634	148.0184306	132.7170695	107.9725882	113.0110255	114.9177613	109.3508688	113.5011096	107.5638081	112.1442511	110.7888617	222.7619473	237.3775009	236.8889758	208.5493369	225.56374	243.9728997	224.7219522	224.2836071	255.7493567	262.1487568	251.4301936	237.1619058	209.650624	244.4426123	247.3696892	222.1993002	104.4785551	101.9999572	100.431199	105.217661	91.64760019
gene10294	5570694	LOC5570694	51.2768534	46.50142703	48.81177193	53.41977342	45.53121703	46.34467953	49.91595723	45.99233794	41.73531431	31.61044579	32.23037861	36.3611497	58.66765363	55.50453613	52.49551012	58.65996043	49.6294502	41.52462434	40.49503035	31.70097476	27.16095731	35.3865787	35.58264548	17.56314102	17.60549291	17.5528228	28.62880433	25.56130138	26.67472301	25.73029125	27.46729866	25.87655235	28.46719435	27.44129167	32.95648	25.8475108	26.07027277	26.8673265	25.08159181	25.03772018	28.28084609	23.86386473	18.12454115	32.8934048	22.7205535	33.51127621	20.14066576
gene10295	5570685	LOC5570685	4.283046405	4.881422864	5.512751394	1.875515393	8.517713367	6.408325923	10.03566693	5.820265951	15.86651326	7.114845209	6.404233035	6.293397219	8.68196672	6.676180821	6.933583516	10.71486369	1.132381039	1.211503746	1.418835105	1.159854653	0.902843315	0.845802299	0.84317473	1.176990774	0.798607894	0.967006854	1.989571584	1.622735423	1.477314952	1.752570405	1.049917821	1.069758106	1.08954085	0.912684004	1.711975341	1.619571668	3.044873625	0.665985325	1.539442765	1.31742956	1.079799099	1.806062917	8.115475533	15.58532613	7.52432327	14.42139566	6.258429939
gene10296	5570684	LOC5570684	35.43133206	30.83748648	38.16502181	42.49819638	38.2037416	37.76193075	38.58541798	40.71460477	39.71033232	18.54409797	20.97617075	28.82593815	55.33393736	42.73892233	50.64508358	60.49809221	8.081272537	4.374615451	4.248459381	6.952730091	4.733597447	6.204837314	4.714570573	4.010540469	4.456765314	3.549701228	21.55072582	20.78019841	29.57694326	24.44105342	23.68498677	19.70495203	23.80487258	23.97659266	35.73842416	31.56166947	27.59442902	28.76773922	23.06576522	19.03515836	34.2232648	28.08607283	12.62001034	15.00466853	7.85675013	13.43993499	13.71739742
gene10297	5570690	LOC5570690	20.56892914	20.88204671	23.70393631	21.11144509	27.19166316	23.50879137	27.57198223	22.97381257	40.65061013	9.510619845	11.72360593	13.54999691	32.90575277	29.57009044	35.29607934	38.40840932	0.303583701	0.079234499	0.157192596	0.064250089	0.060015551	0.067817985	0.104663199	0.148678877	0.103249613	0.094322619	0.265597834	0.380880934	0.238610505	0.263204285	0.190059041	0.178877241	0.46330985	0.543244288	1.270414233	0.702665273	0.935020593	1.066868431	0.558023988	0.606191049	0.414181338	1.298955765	0.926551563	0.946213454	0.56233067	0.844037485	0.817930554
gene10298	110673989	LOC110673989	5.980058001	4.480742952	5.733408932	3.869487387	2.140512526	2.424849162	2.221312411	2.13053328	6.575170763	4.881016301	4.569323168	4.800600574	2.93797548	3.294384231	2.356938713	2.561175436	57.99161966	144.2768565	168.5871743	173.0790895	38.32909293	27.83672831	31.31095737	69.91321619	70.46181118	76.24195837	22.2190457	17.81903079	8.677614721	17.48593186	7.955963358	6.560258847	3.223634442	4.774610097	11.17105435	15.36603971	23.09377989	7.242859642	11.08216518	11.68233625	2.183814815	7.847365157	0.167565797	0.418797667	0.135111546	0.312486591	0.060336528
gene10299	5570689	LOC5570689	45.00205627	46.84169022	45.76310575	39.08716683	48.05624566	47.3290666	51.57565932	46.96120925	62.97417307	32.45317871	29.8115621	33.27180673	49.26074658	48.46548935	49.97418828	52.11593289	58.04114259	46.06817577	45.13825024	41.1862075	34.18273664	39.35041336	44.55273331	24.28340466	23.62270852	23.69185506	171.7762109	171.6095799	190.3397187	193.0516891	190.3741775	176.6878097	216.0079393	222.1831286	206.4773097	204.9496645	174.8116789	221.1880574	176.0884339	187.8133551	215.6742903	200.2169783	123.0506539	135.3673329	110.7462594	132.1620806	116.203268
gene103	5572020	LOC5572020	1.923080289	1.165290191	1.356481541	1.391955762	1.096606124	1.533619335	1.663686172	1.286426877	0.74748021	8.075969731	1.031737042	2.552398392	1.039725477	1.905408796	2.530532067	1.296295792	0	0	0.074804718	0.091725881	0	0	0.083011767	0	0	0	2.251367063	7.031381484	0	0.125253496	30.66091669	0.106404992	0.118114078	0	0	2.893707057	6.832017482	0	218.6754185	11.76432341	0.140785975	0	0.213351677	0	0.229372783	0.90941898	0.153645907
gene1030	5578291	LOC5578291	51.40978014	58.29775695	62.3361656	57.90123284	41.76087476	42.93748282	41.57667816	45.0104881	50.73594356	39.97031143	45.62570474	51.63547419	48.75677039	51.45226029	53.75079473	49.18041978	38.51357846	23.31516087	25.19488609	24.29076717	26.47147154	31.34724905	30.17874558	25.15825242	25.20231018	24.30925246	64.79959818	74.48177068	83.64176817	74.13226892	74.69182813	75.39687278	62.58810047	69.66542119	52.45998309	47.89637667	48.6024509	60.8813458	56.96914621	61.20626068	69.67905351	64.48958603	46.49789388	36.37632884	33.34929128	36.41700157	39.8983087
gene10300	5570696	LOC5570696	23.42657338	25.71340596	28.90526585	19.24700401	33.58459739	28.60929666	35.350459	29.14204148	36.01944001	29.45455941	28.38602477	32.38439146	32.97710002	34.0476484	34.71994405	39.38240038	19.32037698	14.33487589	13.47510741	13.33631563	13.50518994	15.2773945	14.01722637	10.10587519	10.92286588	11.29740934	8.625557296	8.185810644	10.16896777	10.36801115	8.336806744	8.111179769	9.761724559	8.766217621	9.461186837	10.46654785	11.67098944	9.302101214	10.58618764	9.273593844	11.93663291	11.12944512	27.40572944	39.26521418	43.77923249	33.83690306	30.2867113
gene10301	110676960	LOC110676960	0.095825967	0.104034432	0.267702598	0.27470346	0.241876705	0.389135401	0.089118048	0.119842682	0	0.27037651	0.49125927	1.007435279	0.193720283	0.226814027	0.243298559	0.564185265	0	0	0.08014072	0	0	0	0	0	0	0	0.063472699	0	0.144058747	0	0.096896857	0	0.253078885	0.043274928	0	0	0	0	0.036164568	0	0.075414291	0.085634504	0.038095095	0	0	0.121786256	0
gene10302	110677566	Trnas-aga	0	0	0	0	0	0	0	0	0	0	0	0	0	0	0	0	0	0	0	0	0	0	0	0	0	0	0	0	0	0	0	0	0	0	0	0	0	0	0	0	0	0	0	0	0	0	0
gene10303	110675220	LOC110675220	0.020891635	0.045362431	0.033350609	0	0.150665989	0.226234431	0.038858398	0.052255348	0	0	0	0	0.042234205	0.024724592	0.060620667	0	0	0	0	0	0	0	0	0	0	0	0	0	0	0	0	0.149116855	0	0	0	0	0	0	0	0	0	0	0	0	0.160722478	0	0
gene10304	5566053	LOC5566053	1.461954545	1.309019181	1.491712576	0.987563426	1.010852694	1.400891105	1.163382917	0.857633705	1.36027474	1.041871042	1.139676791	1.493970341	1.46249792	1.507216182	1.355726553	1.078485719	0.060858121	0.079419	0	0	0	0.034959035	0.027975176	0.035766019	0.045159287	0	0.059898665	0	0	0.105526866	0.015240128	0.053788129	0.019902372	0.013612731	0	0.075847849	0.026566237	0	0.022752137	0.068355291	0	0.053875052	0.131816771	0.35940003	0.077299211	0.22985738	0.310674367
gene10305	110676961	LOC110676961	0.284103045	0.281618535	0.315499998	0.151758207	0.267246543	0.189496848	0.298678427	0.316686989	0.082580742	0	0	0	0.243469494	0.285062026	0.2867387	0.425164329	0.635937804	0.208286109	0.16528676	0.076003263	0.197205852	0.16235775	0.080246628	0.234501979	0.064769575	0.185961526	2.487284083	1.139334282	0.916104331	1.452975325	3.509787738	4.569950424	3.931043066	2.978807579	29.29583471	10.8962161	15.35714114	13.54052051	3.216601121	3.996230881	6.824260635	4.989442989	0	0	0.047514071	0.094192077	0
gene10306	5575506	LOC5575506	0.193355747	0.245565184	0.186364213	0.089642786	0.252577835	0.362142018	0.291784435	0.237253631	0.524385174	0.648496314	0.355354946	0.536961558	0.309757899	0.276323546	0.254062595	0.337059489	0.5155914	0.13072312	0.250187207	0.583631532	0.54749583	0.310277262	0.209919898	0.086574439	0.054655789	0.023538538	21.51642535	24.05206126	46.94007194	34.52473098	26.00739251	20.84041765	35.78457115	34.49935957	30.43548411	45.15403465	30.75953572	35.2935367	25.53199199	26.03778048	48.15445916	34.28446445	0.406092623	0.550972007	0.879411207	0.612026485	0.33840519
gene10307	5575504	LOC5575504	129.9166074	145.8245437	154.5431422	153.7824205	79.80266607	96.84120179	92.62599541	97.29536454	67.06453398	91.60744904	65.42784805	64.7386419	87.98979994	95.63037305	108.354434	98.96764597	343.4810161	249.6204257	218.8997128	192.3467116	205.9953935	292.9341851	243.8198107	150.5128117	162.3312487	151.1339167	67.7548587	45.60057106	26.62492636	39.15327531	29.2959902	36.66930667	26.95979173	24.04595505	38.40310922	23.58861125	42.23693502	18.69967378	41.86227192	38.70362872	19.5694016	30.92572513	463.2305956	522.0631205	593.8526571	513.6507196	407.1270349
gene10308	5575507	LOC5575507	3.990799784	4.984467136	5.637840991	1.735583938	16.30062512	15.48897873	24.37069175	20.49404972	12.04155024	3.48766922	4.797941173	3.500751929	18.91991822	31.34725119	12.45105201	8.765107186	676.1665107	504.9234968	513.3945728	526.6699881	752.0452227	635.4098305	622.359641	390.8845552	625.0768469	401.7279726	35.83802077	44.56854174	22.79462902	31.6513597	110.1342367	120.8296245	73.96519158	67.11357426	79.45526388	31.17905559	97.15374945	35.70714969	121.9291984	89.59054922	18.01054867	46.20491236	1.123200627	1.684331091	2.083014341	1.705611688	2.062635337
gene10309	5575508	LOC5575508	24.49588439	19.81486256	27.64545379	19.57010383	32.73984692	22.23222215	26.45974156	27.93583269	34.80028395	27.02324009	35.94986437	41.19266568	28.72797774	26.93466147	21.93544991	23.66114525	3.770011297	2.369974033	4.852898042	6.11536913	3.942849059	2.297582201	5.049905904	5.336540235	7.730745317	3.778490682	4.761240012	6.566112631	2.917873501	5.342171116	4.649382276	5.87586011	4.825556312	4.424928484	4.071344429	3.320046926	5.603683045	4.006679901	5.713532538	4.173733711	3.697597133	5.957128309	1.181356193	1.516182979	1.673399294	1.480049896	1.241646115
gene1031	5578290	LOC5578290	7.319747478	10.2286813	7.852672822	4.663181696	11.14945417	10.68564585	13.07857918	8.817478433	18.03268617	31.19015163	22.59173489	21.70240487	8.132450759	8.605420717	8.510453763	9.422047817	33.35828213	26.94521807	28.24143355	24.59253266	25.3069049	31.03816875	21.53372336	11.62839112	12.14809921	11.47087753	10.54694177	10.82347367	17.88144811	15.691835	8.871646023	8.655052497	11.02998403	13.00573221	8.618839189	13.25947196	9.046503075	12.37154772	10.60835865	9.796729852	15.85609533	12.950913	22.25227728	28.3469339	38.70128883	26.29048573	16.32140883
gene10310	5575513	LOC5575513	0.070985736	0.038533192	0.028329729	0.029070598	0.179176861	0.128116806	0.09902499	0.044388391	0	0.05007222	0.272935422	0.053306111	0.179379574	0.189021112	0	0.064297822	0.071658466	0.935132985	1.276378801	0.727954149	1.303288847	0.603725926	1.152895229	1.431853184	1.435687137	0.992342193	0.047019158	0.037201593	0.035571834	0	0.071779028	0	0.046868797	0.1282284	0.128516124	0	0	0	0.107159616	0.107314854	0.055865222	0.063436128	0.028219996	0.14106063	0.045508658	0	0
gene10311	5575509	LOC5575509	1.949427363	1.438609269	1.444126714	1.607123395	1.562094623	1.356758815	0.402881197	0.717061572	1.149953091	1.114456363	1.535009394	1.454337237	1.893192827	1.085687474	1.201564976	1.546484591	0.951795749	0.322269452	0.681970568	0.339720621	0.406834121	1.024530793	0.685842387	0.332595818	0.458122707	1.150911493	1.586635734	4.967970494	1.07265504	2.604949951	3.504378532	2.394835908	3.02852274	0.552382614	0.707405983	5.715882725	5.539798989	1.356018795	1.63491286	2.715960725	0.601640853	2.277252566	1.073834472	0.101276887	0.424758332	0.291476269	0.78791645
gene10312	5575510	LOC5575510	0.110901392	0	0	0	0.026659901	0.366955536	0	0	0.061785488	0	0	0.05552028	0	0.021874717	0	0	0	0	0	0	0	0	0	0	0	0	0	0.077493661	0	0	0	0.131928931	0.048815579	0	0	0	0	0	0	0	0	0	0	0	0	0	0
gene10313	23687395	LOC23687395	0.017519364	0	0	0.028698632	0.025269178	0.094858137	0	0.021910215	0	0.049431532	0.04490719	0	0.035416873	0	0.025417721	0	0	0	0	0	0	0	0	0	0	0	0	0	0	0	0.035430298	0	0	0	0	0	0	0	0	0	0	0	0	0	0	0	0.060188062
gene10314	5575511	LOC5575511	4.801570427	4.901797925	6.292820606	5.67510549	4.658798174	4.372173509	4.618879747	4.61503937	5.108243293	3.919799943	4.006159441	5.294440967	5.687155023	5.888023001	6.286037894	7.109708164	4.785719376	1.97653357	2.410828333	3.597265324	2.855598463	3.933977192	2.385231768	1.875029206	2.120316661	2.352912227	6.372380313	7.298825509	8.441022752	8.243635232	6.075622009	5.928886164	6.237345175	7.450148233	7.713140742	7.915174949	6.805509767	5.636870912	5.465806897	5.775633069	7.461931385	7.355836828	2.526708299	2.277544285	1.981668956	2.096654367	2.028425775
gene10315	5575512	LOC5575512	160.9073254	159.9695438	166.4167951	155.69636	147.1956796	163.7729376	169.8403299	149.9439717	187.2756984	39.04840005	41.29484885	53.56300534	163.7642786	168.1916862	158.0222458	161.480229	135.7512879	134.6911276	122.8511455	122.8521212	117.6210819	133.8611757	122.7065486	89.89337037	89.62479008	92.18576068	140.1975687	137.9956654	125.3926299	125.0793227	148.3632361	130.8625721	151.6863263	159.6971729	118.4066554	123.4633571	136.4882799	162.3490223	130.5498909	135.0666109	125.3116047	132.2537421	108.7008305	109.0640023	119.4667477	98.91223506	86.66149384
gene10316	110676962	LOC110676962	0.091691814	0.07465961	0.073186654	0.056325454	0.066126168	0.062057867	0.08527329	0.028668098	0.076625145	0	0	0	0.057925857	0.013564297	0.033257443	0.062289809	0.023140194	0.072474312	0.019170816	0.070522023	0.036596733	0.070893532	0	0.027198757	0.034341995	0.049300075	0.091101511	0.072079584	0.022973953	0.096299211	0.046358252	0.054538554	0.03027006	0.144927817	0.083001721	0.032959731	0.121215942	0	0.017302172	0.017327237	0	0.122910052	0.109354755	0.273310647	0.088174856	0	0
gene10317	5572903	LOC5572903	57.04161365	56.53583525	64.5677234	61.39090294	58.80349474	57.33498096	61.71961426	58.61742091	77.76371094	49.62949182	51.19200481	52.93999612	62.64195223	58.16391784	67.58452883	68.36117378	66.28705605	58.71988908	57.84562556	53.10094627	46.41167173	55.94789346	55.68857949	35.49063091	36.33200633	35.49438564	82.14526288	79.00236279	98.69520912	90.3240868	89.78754121	85.84835169	103.9534968	103.1916283	101.4743458	118.4379405	91.16492071	116.4870042	83.75150249	82.82441933	108.449193	98.25664604	150.4457621	151.0051544	140.4743556	151.9159174	153.5635518
gene10318	5572904	LOC5572904	61.90743398	64.25276569	77.25318566	71.56450718	69.47777878	57.48481007	69.95894431	60.05766608	62.3704701	27.12440729	27.93270087	29.50776595	76.71937258	79.3113974	83.40523197	102.4817278	2.745605192	2.262932518	1.676046792	1.715705053	1.642622159	2.414179547	1.967873319	1.39065007	1.521314136	1.491237449	120.7154544	126.5497873	185.8889207	159.3249026	145.2462337	134.5509979	177.2274577	169.7763836	204.383175	237.6394882	194.3198689	207.2415555	128.1656006	147.8551971	228.4263238	156.8993709	1.799717999	3.022398591	2.168117553	2.114930518	2.120846399
gene10319	5572901	LOC5572901	31.09905197	26.13533361	31.24546792	36.66182018	24.45278303	21.09358613	21.33862719	21.31994525	19.48886817	5.306521621	6.749160852	8.393157833	28.28442234	27.75857055	26.64298906	29.13033458	17.79206695	13.10990104	13.0773325	9.973960758	14.49821707	14.16728318	14.48715093	11.57207533	10.78737793	10.11209657	37.97732056	36.46837062	48.81902697	38.67676716	37.60007583	32.47303689	41.40375341	39.60312362	41.99438143	40.85259185	32.53499934	30.09527646	32.6499175	32.83937784	48.20936802	33.37386679	16.38465736	14.41533175	10.92039492	13.52185911	16.15311314
gene1032	110674756	LOC110674756	0.01148366	0	0	0.037622981	0.016563538	0.020725993	0.021359584	0	0	0	0	0	0.023215189	0.01359055	0	0	0	0	0	0	0	0.017757686	0	0	0.017204232	0	0	0	0.046036838	0	0.092895955	0	0.060657294	0	0	0.181629383	0	0	0.034671321	0.017360774	0.07230041	0.041049314	0	0	0	0	0
gene10320	5572902	LOC5572902	3.741151135	5.190705287	4.798707878	1.404914496	6.107059078	5.440780534	7.403709732	4.400842165	11.27698397	10.73266417	8.355339559	8.601466242	5.264760352	5.847178125	5.990005066	7.061253322	10.68264609	8.98450983	7.406134049	8.286663198	7.960682864	10.51717236	7.372486712	4.056955555	4.486402074	4.197668207	42.14750794	45.89636809	95.06474484	76.53592133	45.51076465	40.20698374	71.30800425	73.59171976	57.74816948	76.76740326	58.64785318	74.91615295	47.5466633	46.0562128	95.02347925	73.08841199	9.288385531	12.0715338	13.64898405	12.47874386	7.694051854
gene10321	5572899	LOC5572899	0.496010006	0.523112622	0.678695508	0.278577804	0.470135466	0.204619677	0.685343332	0.407641638	1.610653217	0.11995805	0.072652396	0.170273979	0.558661688	0.469609776	0.514020784	0.282403611	6.037140163	3.97279634	1.517058732	1.220772153	3.1675405	4.843069626	2.156984099	1.109800218	1.486193588	1.036282872	2.966287428	2.257804959	1.306698479	2.341721815	2.292814167	2.259072867	1.08540819	1.638383252	0.99207763	1.385620803	2.214882493	1.282009967	2.995094204	2.506669064	0.892242326	1.925003658	1.735237657	3.041451365	6.287115287	1.981208347	1.509301916
gene10322	5572900	LOC5572900	45.21544419	45.74614608	49.72891613	46.67323992	40.14835269	40.33873578	40.55614164	42.8685772	56.6686384	52.07591042	61.06419354	62.40476983	46.65540692	45.71809115	48.89298042	48.5615949	33.26823134	35.79930231	33.67748965	33.22793484	25.22056791	29.9476392	24.40073496	22.0119573	19.96731247	22.75783762	72.17672793	77.13163908	103.561393	84.11922335	77.35632844	73.19310335	77.17150546	82.73498494	77.6428632	93.0300871	76.24425888	88.86384888	61.98442865	63.1869643	96.39438559	71.54791392	18.41249953	19.87945064	23.94900707	21.82716752	18.27190743
gene10323	5572372	LOC5572372	0.023176658	0	0	0	0.033429016	0.083659607	0	0	0.309892837	0	0	0	0	0	0	0	0	0.341956703	0.193829932	1.47358583	0.296014201	0.03583908	0.129057357	0	0.034722082	0.249228571	0.368439182	0.291509357	0.18582578	0.38946009	0.328099319	0.220568682	0.428471121	0.125598716	0.111893813	0.966411078	1.743040358	0	0.384860691	0.315342182	0.218878196	0	0.036855021	0	0	0	0
gene10324	5572373	LOC5572373	4.875231509	7.654408745	6.303122313	2.537270214	7.459105595	6.729048931	9.20960655	7.097409293	9.492181167	10.04209922	8.916863837	9.686427592	5.475384511	7.282221342	7.048601044	7.198856632	1.990788373	0.892000365	0.828187466	0.737776165	0.716177012	1.092861889	0.824788812	0.431836843	0.653032715	0.564301836	72.06341033	75.14093791	130.0494167	108.1761976	89.72764159	80.87224657	116.6517211	119.4166075	101.7177013	116.62384	83.67588318	122.7099161	84.74421798	81.07947827	139.6290933	102.7008746	1.991958659	3.431133806	4.818464483	3.011936849	1.541134937
gene10325	5568626	LOC5568626	17.49424523	19.60072163	22.19815242	21.05533003	16.20195117	15.14390421	15.669973	16.8494355	10.06782449	10.17375387	10.28644344	10.47404104	19.22666884	21.65775309	20.75307218	21.9631155	3.117484818	1.394836872	1.61775007	1.444267277	0.975238399	1.272577759	1.527527301	0.624132382	1.05496874	0.948826711	93.73598564	108.5426338	162.3561081	124.6272288	127.1397149	106.0546368	128.9733668	138.7127067	130.3967191	136.615156	94.19396739	121.6705315	107.8525143	112.0233311	178.2473918	114.6064367	6.246451687	6.946059391	6.744521918	6.900834203	6.295820482
gene10326	110677348	Trnaa-agc	0	0	0	0	0.356576174	0	0	0	0	0	0	0	0	0	0	0	0	0	0	0	0	0	0	0	0	0	0	0	0	0	0	0	0	0	0	0	0	0	0	0	0	0	0.39312022	0	0	0	0
gene10327	5568625	LOC5568625	0.028016275	0.020277435	0.014908037	0.015297907	0.013469824	0.151693391	0.034740141	0.023358634	0	0	0	0.112205728	0.028318633	0	0.013549005	0.016917816	4.261122169	7.499570291	4.795429814	6.493095116	3.488805363	4.05790151	4.680191231	2.238303547	2.014682335	2.169151581	0.222687271	0.058730112	0.056157214	0.026154717	0.113317468	0.066656643	0.04932781	0.084347511	0.270517676	0.147704903	0.164610317	0	0.169172762	0.197654141	0.146990604	0.166910904	0.118802333	0.148461502	0.071844466	0.047474915	0.256667665
gene10328	5568624	LOC5568624	5.717057124	4.298427416	5.503138213	3.103084303	4.923007586	4.650928737	6.697652799	6.445594437	5.818735687	1.251949526	2.274723535	2.511826888	5.175006124	7.048713448	4.803388695	3.431672788	360.0563089	372.2257488	347.8475311	357.5786157	495.7644711	411.0717102	417.655838	307.9081522	340.6314177	275.4213226	47.11499939	38.17179481	25.99779274	42.15578746	45.93696051	49.82018438	31.45979221	33.47886161	24.8410702	16.14606539	20.19453469	25.51844057	48.81991245	43.7048744	19.01785005	35.5039177	1.845365863	2.034762392	2.363221406	0.910944851	0.938079711
gene10329	5568623	LOC5568623	0.349298578	0.284414654	0.185868969	0.047682437	0.062976659	0.078802835	0.162423654	0.236623153	0.632455046	0.698104191	1.343029739	0.918059378	0.67671421	1.860227393	0.316734311	0.29002366	146.2151445	116.0497435	58.4490912	180.056929	165.7176086	60.72025219	48.89617067	178.4910948	235.9216443	164.1440968	3.316253898	1.250892156	0.437594642	1.019028854	2.442981309	2.977947729	1.998764476	1.445977042	0.737785535	1.569494969	3.882291033	0	20.80633623	24.99497192	1.649371587	4.838314483	0.277723524	0.115685864	0.634479252	0.295951557	0.100001752
gene1033	5578292	LOC5578292	22.23971618	14.90714588	23.95008904	30.90494925	15.63427466	17.26752119	15.79689589	16.36211656	4.331072194	0.468118585	0.546779418	0.664469075	26.27293722	21.28040078	20.72371183	28.73887195	9.490611963	11.19031681	13.16164603	9.43054422	6.533597076	5.717454797	9.209184687	7.36803812	5.65761887	5.963963368	6.30058802	6.790240157	9.9925277	6.837073005	5.544173236	3.890937277	5.946595582	6.579075934	8.20057986	9.848793404	8.578265195	4.119997985	5.653133485	5.685210375	11.11703049	5.055096391	20.07582778	19.40457071	11.87220493	19.17782179	23.5050278
gene10330	5568622	LOC5568622	17.31238194	13.69607358	23.2503705	6.895877537	16.0483683	19.12859427	23.54021047	19.82309597	26.28833898	17.03361734	14.95412832	8.253691241	13.33990647	16.49985808	8.680141935	7.84677909	555.0105388	763.9597296	639.9568052	800.1812889	934.9420591	827.5534209	671.7028118	403.926872	505.5695729	430.4413566	71.18861399	74.91014603	51.79494412	94.92519572	96.13848264	97.54805101	70.92521331	69.02561592	48.88134408	44.51081368	58.43890744	47.10685552	85.84184021	84.71793616	23.00967435	50.46568325	1.076222654	1.829068288	1.041334992	1.75469453	0.604535304
gene10331	5568621	LOC5568621	0.016152154	0.035071498	0.051569362	0	0.116485865	0.029151805	0.090128915	0.141402402	0	0.045573899	0.041402636	0	0.114285299	0.057346695	0.046868247	0.058521521	1.076144991	2.076741976	1.837127838	1.192602922	2.062966486	1.398699794	1.349129535	1.341550283	1.669684743	1.11162275	0.085590227	0.067719052	0.097128538	0.090473487	0.130661279	0.345864503	0.127974781	0.262594775	0.350911995	0.139346087	0.018980476	0.94546011	0.243831885	0.317440648	0.101692955	0.404160669	0	0	0	0	0
gene10332	5568620	LOC5568620	41.80188656	35.35608704	38.99086734	39.60331059	32.12771252	23.30878177	29.20013209	33.04917201	25.2207757	15.04568811	14.30582502	17.43619816	24.62560875	31.0390324	28.45733923	23.32834546	62.68849723	88.3705634	78.81753101	79.5911617	76.9967666	70.19494357	72.07601017	58.13853871	58.73346916	52.02221749	21.14305743	20.63690825	13.15521947	21.0961175	18.90354831	23.45174944	22.15876188	19.30992551	16.3827545	13.47576564	17.41092826	12.10431428	25.01262211	27.13469561	13.96907546	19.99434114	11.91879012	39.42181624	48.06769358	37.97681584	18.14888634
gene10333	5568619	LOC5568619	6.849653655	6.174255279	7.348201719	8.23521558	6.163449074	6.521462066	5.435099734	5.95323546	5.409038611	7.845870528	8.013693948	9.296388177	7.685805212	6.804871248	9.003212399	8.253445515	9.007968798	4.3047481	4.204381657	9.086448331	6.270380261	9.984584353	4.403213747	3.690844857	3.812870782	3.277410697	10.0314315	10.63739	11.52546268	10.64776324	10.70701719	10.12941716	10.78768294	11.74885642	10.84609544	11.4525757	9.839793581	11.03509664	9.438984059	9.880165052	11.22634573	10.78223817	5.371139452	4.62038926	4.512145267	4.113054022	3.616171022
gene10334	5568618	LOC5568618	180.3007006	194.0851102	188.4875548	173.2323506	189.1838788	186.7780752	194.8896867	192.4252601	193.9467693	273.5866763	251.2810864	254.101439	193.3686057	208.8437898	198.6871875	194.4571139	207.9911458	195.7530053	176.4965186	179.1054469	159.588614	184.1476818	164.7392764	123.7836804	129.6469258	129.4321334	290.2180948	293.6045739	329.5804333	311.4395903	329.6099396	298.2068364	357.8745615	345.1780742	296.5050186	302.4086048	293.230102	376.7740421	299.4614544	305.207244	360.2018043	328.8945017	145.6733317	172.1683497	171.0430829	162.1790236	141.0514016
gene10335	5568617	LOC5568617	203.1293347	236.2943535	202.3207215	210.3733462	159.8886738	167.7944363	161.6700813	159.0332756	180.0540406	134.6171417	138.9184735	158.5340781	144.9168702	161.8152028	162.4791681	149.7975803	94.82199199	84.84500153	81.6704954	82.64432574	84.90533545	103.2845231	107.8892505	60.52470863	58.29145604	59.34634779	97.60876639	90.58369562	81.0178806	87.76769396	120.8133211	114.4978307	115.3792668	88.18328915	69.53150466	53.71455634	69.60412872	77.87672673	89.88504694	70.72069115	67.52589467	72.35150297	153.989827	268.0053609	298.6430969	284.422107	219.0210358
gene10336	5568616	LOC5568616	2.495058172	2.566217533	2.058208993	2.170702165	2.462312738	2.283890448	1.998431881	2.239514903	1.87556872	2.762065604	3.488484467	3.550058295	2.353048559	2.966951098	2.494107445	2.487066499	0.530253423	0.176138664	0.19967993	0.416242327	0.648014992	0.646113	1.107937065	0.311627336	0.339815309	0.410800896	1.454976462	1.126152849	1.268251602	1.303946861	1.327863872	1.420160526	1.607967506	1.380153833	0.893349397	1.132899575	1.458963358	1.143475809	1.387666718	1.191151689	1.50322785	1.280209994	1.101053009	0.474459462	0.551048497	0.819300499	0.943309616
gene10337	5568615	LOC5568615	84.91148534	82.18768377	86.16031183	79.75309189	93.03659427	97.72553785	103.9477135	99.82006964	96.47219866	124.5133691	123.0133192	140.8609169	98.68666735	92.44263027	97.34299101	95.05055647	8.251225539	2.327663406	2.923413678	2.835660571	4.88662037	7.274405406	6.875661493	3.776189258	3.86906111	3.328826822	1.082818818	0.893183532	0.993491616	3.141555939	0.773754776	0.848225043	0.80377582	0.675422895	1.259420349	1.100246387	0.90941236	0.879159914	0.984499525	2.878903125	0.602209086	1.243310927	21.944059	31.37940913	25.59876455	29.46248712	17.20714069
gene10338	110676964	LOC110676964	0.195294222	0.302890214	0.133611529	0.13710569	0.402405714	0.100706236	0.36324684	0.314023516	0.652815005	0	0.143027288	0	0.225602148	0.396213532	0.283339858	0.050541313	0	0	0	0	0	0.086283429	0.05178477	0	0	0.060002364	0	0	0	0	0	0	0	0.050396977	0	0	0	0	0	0.042177429	0	0	0.088729329	0	0.214632526	0.425488347	0.095848074
gene10339	110676963	LOC110676963	0.618630038	1.28218739	1.077335302	1.10550939	0.770610121	0.862764481	0.575325281	1.301182924	0.093995932	0.396701712	0.28831409	0.168929003	1.222189835	1.131472346	1.019921176	1.324453876	0.283860352	0.177808224	0	0	0.089786298	0.043482486	0.052193812	0	0.126381797	0	0.14900542	0.0589466	0	0.078753383	0.056867587	0	0	0	0	0	0	0	0	0.127531751	0	0.201031396	2.146324611	1.564591914	0.865311542	1.215072831	1.159262013
gene1034	110674761	LOC110674761	7.142796845	7.687634243	7.8550473	6.536491999	5.354737181	7.798559187	7.323474824	6.247575336	8.533605874	9.927546331	8.261677029	7.840448215	6.475611515	5.421575813	8.028146454	8.267016434	12.07979436	10.61308531	10.32479283	9.911212043	7.137777169	12.08837891	10.87649494	2.228647382	2.067533575	2.512905559	5.163441954	3.771063829	5.523679368	3.704549779	6.063434245	4.919932784	6.85869169	6.140741191	6.598880117	6.200193266	6.207071632	7.249897219	4.446208284	4.146029751	5.163291635	5.421722621	6.16995222	7.675242694	13.96378549	9.324416748	9.149181814
gene10340	5568629	LOC5568629	0.485004724	0.552877805	0.309697205	0.297934028	0.454707492	0.525209088	0.405948492	0.606560712	0.810618865	0.239480284	1.025645951	0.582736016	0.674078625	0.817932636	0.474972011	0.417344549	3.182407137	2.146779953	1.886118404	0.895264591	1.122756862	1.631215259	1.958014609	0.834434876	1.253400945	0.70408769	1.606274364	0.838784418	0.680517298	1.697918649	0.563988553	1.557803877	0.832591606	0.438055468	3.248884122	2.33616689	1.866525505	0.193565217	0.896896057	1.924704326	0.343525452	0.866845187	2.872884003	6.650124663	5.410260207	4.684622837	2.374394452
gene10341	110676965	LOC110676965	0.014194317	0.015410204	0.022659265	0.034877763	0.020473273	0.076854759	0.039602099	0.026627725	0.071171561	0	0	0	0.078911278	0.008399263	0.020593624	0.012857001	8.654616921	0.014959145	12.63066323	0.815146105	5.597359446	11.7867705	0.039519956	0.067367893	0.010632599	0	0.037607827	0	0.028451794	0	0.014352944	0.050656922	0.056231343	0.064101418	0	0	0	0.113298939	0.010713825	0	0.022341634	0	0	0.169239009	0.054599502	0.072158842	0
gene10342	110676967	LOC110676967	0	0	0	0	0	0.286832939	0	0	0	0	0	0	0.32128163	0	0	0	0	0	0	0	0	0	0	0	0	0	0	0	0	0	0	0	0	0	0	0	0	0	0	0	0	0	0	0	0	0	0
gene10343	5568614	LOC5568614	17.67487862	17.45613306	20.51941118	18.28011789	18.34091	15.78999455	20.75623463	21.25863241	21.51639713	11.17495549	10.74140208	12.05451808	18.50961563	16.50248856	18.83942696	21.75074321	4.084321012	3.045703978	3.933016747	3.219612264	3.754028073	3.737632575	3.730567189	1.652178932	1.672809989	1.779878253	9.536456824	10.84974163	13.8632889	13.50204959	9.085635712	10.57948322	15.17831277	14.42744573	12.66819637	16.67809833	17.21943781	8.598009802	10.50022873	9.224592753	13.19149002	7.184387317	5.159594085	6.317173879	7.326809949	6.277340013	5.144813367
gene10344	5568613	LOC5568613	0.198614846	0.143752146	0.241570402	0.38732479	0.245548737	0.256046407	0.334240033	0.425817223	0.316149972	0.160114039	0.218188811	0.767047182	0.363276997	0.313405886	0.356766476	0.719609473	1.565786976	0.737592353	0.664418523	0.484948201	0.573783107	0.658128917	0.719758775	0.583544842	0.467585789	0.772952881	0.075175689	0.019826354	0.075831137	0.423812043	0.057381268	0.225022247	0.149870573	0.170846288	0.205475568	0.516760249	0.255621221	0.201313311	0.07138755	0.171578318	0.178638102	0.270463068	4.541979838	2.480853233	2.570876453	2.211695361	2.241989325
gene10345	5568609	LOC5568609	11.07994029	10.98304509	11.33135975	9.743427312	9.231393786	10.09626599	12.25182421	10.45106955	13.72052462	15.57575159	14.15014262	11.51712317	9.897710139	9.290629223	11.07575247	10.97998514	58.16766622	36.82334181	34.29444073	34.03681201	40.77785693	43.34278031	40.47489617	18.43100715	19.23586101	16.68274519	11.61748469	3.627242641	2.039618835	2.973706868	2.733837384	2.608083037	1.363155844	1.9180079	1.26967495	1.70338822	2.28169326	1.778740148	5.958804141	2.927982495	1.408170794	2.020723618	42.1951207	54.81960447	53.13296045	50.57886481	49.92062037
gene10346	110676966	LOC110676966	0	0	0	0	0	0	0	0	0	0	0	0	0	0	0	0	0	0.013941856	0	0	0	0.010228322	0	0	0	0	0	0	0	0	0	0	0	0	0	0	0	0	0	0	0	0	0	0	0	0	0
gene10347	5568612	LOC5568612	36.52173878	26.57781029	31.47905099	33.77242158	33.51216752	30.10058612	36.49228046	33.32881209	23.58310532	2.321205061	1.789243323	2.546001403	37.77264029	35.81700041	34.324033	38.97443109	15.55244631	13.0313008	17.63819808	17.74214915	15.12408693	14.57174848	12.44734706	8.814720824	10.00929674	11.20565163	34.01612169	31.66918464	35.12888024	38.33072751	30.04806824	35.35030166	46.28516847	41.29488768	60.11800703	58.10452093	77.33826124	34.75643301	30.1443827	32.29857702	32.41113988	22.99106536	16.68943991	18.6267203	18.66721803	20.0237756	18.49948371
gene10348	5568605	LOC5568605	13.65005627	14.87859912	15.58741976	15.29443417	14.10991611	13.9603762	13.84550933	13.7252037	15.8482619	6.316318735	6.974481451	8.145642526	15.88537271	15.87440185	14.94541182	15.76000106	26.69532465	28.6943931	23.45556227	27.92143315	32.39811874	30.14176603	22.8027722	22.13479583	21.93583528	22.80059169	16.49160904	14.84134348	16.61715687	16.20918559	16.15824446	16.38974155	19.25078312	17.6711486	17.88104322	20.30710377	22.68091165	19.27286775	17.36402146	17.67807842	17.5890339	19.45225416	16.39528376	15.76864568	18.34208307	16.76973713	13.94344465
gene10349	5568607	LOC5568607	17.9127111	19.68437594	21.61780242	21.14620187	17.19536519	16.47067115	16.83401065	16.86051316	21.73920556	10.14229566	11.3581348	14.62280061	20.84059537	21.36857972	21.13402763	21.46050063	15.9600423	9.911491138	9.541750275	12.56566899	12.2235568	15.60338276	9.735361373	7.510864075	7.846426194	7.520160848	16.63186256	14.51770903	18.91174611	16.88429857	16.94702238	15.07860549	17.77281831	18.93530923	17.4997755	19.78545316	17.86136698	15.35857774	13.34412831	13.87612406	20.82845651	16.35107835	16.29734628	11.92010098	12.77369454	11.09061857	13.17777105
gene1035	5574144	LOC5574144	0.177209138	0	0.125728843	0.096762644	0.085199617	0.106610473	0.256362261	0.073874264	0.197453843	0.111111586	0.201883649	0	0.059707206	0.093209526	0.114267275	0.107008931	0	0.166006794	0	0	0.062870273	0.060894721	0.146188864	0.140175892	0.029498406	0	0.417347038	0.495307935	0.276271956	0.606592707	0.079639784	0	0.26000776	0.213406668	0	0.481288642	0.6015803	0	0.089171262	0	0.247932823	0.211149679	0.09393138	0	0	0	0
gene10350	110676968	LOC110676968	0	0	0	0.081446397	0.071713644	0	0.092478645	0.124361889	0	0	0	0	0.050256344	0.058841768	0	0.090070832	0	0	0	0	0	0	0	0	0	0	0	0	0.199321507	0	0.100550789	0	0.131311181	0.089813607	0	0.214468419	0.93481494	0	0	0.150330724	0.156516252	0.355454954	0.158126569	0	0	0.25275751	0
gene10351	5568610	LOC5568610	4.409093404	2.969574563	4.561996104	5.617559756	3.20918557	2.357819392	3.568912103	3.012353005	3.206964406	0.115189075	0.261615279	0.367885524	2.806056073	2.58485407	3.82035337	4.326498699	1.153931395	0.688395144	2.492403974	2.009554159	1.303548777	1.1994584	1.629201125	1.25943967	1.559626744	1.843834123	4.05621118	3.851132794	4.173408345	4.687813193	2.889682075	3.73954976	5.175347116	6.82150825	8.327363414	5.811307108	11.65758184	4.996587146	4.00588943	3.980833416	5.012109875	1.167457554	1.882649125	3.894049862	1.46567104	3.735709616	3.015477133
gene10352	5568606	LOC5568606	30.22330327	36.87157011	40.03429372	24.74365377	41.02084679	33.77519957	47.40213986	39.34354906	62.17325674	44.39639416	41.69527302	49.79413135	37.93636697	41.02994813	44.1459283	48.49320534	71.33154677	61.05981681	63.82059748	52.43847273	45.29468066	57.55552996	58.14571491	35.81984465	37.49163755	40.16186323	40.0066204	40.80608741	53.56576538	54.10808918	46.9661656	48.65288043	51.46610212	47.94188126	42.78119117	51.57238622	44.74653679	54.31643824	39.12597485	38.4354004	57.97363831	52.97770042	102.7343218	93.11147235	87.94432625	92.06105493	100.0438098
gene10353	5568611	LOC5568611	228.9771146	232.5365789	234.5896521	177.5564445	306.0482299	270.591159	348.4247653	267.8491865	319.1959992	144.3351657	139.4776974	165.5848958	322.8939676	300.7842013	294.1949189	368.7598711	188.9450998	153.2440894	145.9439674	135.0272378	121.3179614	155.697468	146.7882312	69.10942401	71.64650759	72.6179521	292.4118201	311.3881722	425.502979	377.6146006	306.3258517	277.5279231	369.6568242	371.3248606	470.5061928	513.8333361	459.2300723	399.9097637	311.7662674	334.9564691	453.8264764	369.049959	340.3770074	342.9532472	280.4610658	310.5130754	292.6722424
gene10354	5577549	LOC5577549	42.68179937	48.34000477	52.62696004	41.68450451	50.50853325	46.21628038	51.36983903	46.1718955	66.49016043	52.40929963	48.83697337	52.28190945	53.16149689	53.01130824	53.51002666	60.09692252	35.51179315	29.68025743	30.52105486	31.36112685	23.48912691	27.14729627	24.87202677	16.60095096	18.43335917	16.56853575	50.89550264	51.99896644	71.86602781	64.9053368	55.74563667	49.79685733	71.97873676	68.39208406	69.86206149	88.81735112	70.82475471	67.69628607	56.04025554	54.07092533	80.58924269	61.6440815	51.02062958	54.14517492	46.57899107	50.82261853	50.00660981
gene10355	5577548	LOC5577548	2.820340779	3.672467726	2.883638268	0.621121375	4.946662296	3.829199146	5.721280562	3.17021613	8.744051407	8.089923395	6.595961145	7.012777441	3.608689407	4.270549023	4.067127321	4.391481235	6.88113367	6.66299934	5.501244211	5.863123571	6.910493336	9.104533239	4.254382864	2.557835384	3.178541527	2.648002859	9.199515434	7.957410049	14.57713846	12.58800636	7.771531486	6.84195815	11.09412909	11.16668183	11.66223846	15.79208959	13.51711527	10.06576192	8.701646801	7.947810488	14.41725214	11.45214945	4.992946705	7.077576984	7.778690972	5.631084013	2.839470513
gene10356	5577547	LOC5577547	12.78738989	10.74140504	12.88868987	13.89850521	10.95868717	10.27604951	9.895748428	10.65762477	9.484963353	4.108390213	4.091240436	4.177471626	12.68952931	11.93003724	11.59186679	11.97153295	9.761521377	6.334895851	6.119943798	6.470546613	5.871232909	7.996080359	7.55367903	3.94266443	4.292938482	4.235657202	10.08986253	10.50717734	11.9177956	11.08378501	10.07996613	10.59284853	13.45943053	12.10595113	12.97803942	12.61543651	11.06698094	10.87741107	10.38457878	9.214319503	11.48863758	10.10949676	9.024242649	11.87069212	12.03960538	9.229028925	7.695992176
gene10357	5577546	LOC5577546	1.816293201	1.802859071	1.946781012	0.59505735	2.264206729	1.802949905	3.547216589	2.07680729	4.640261257	3.73373801	2.494116513	3.507246831	1.953916853	1.934573216	1.67519823	2.326742292	3.352696965	2.679823955	2.517189652	2.261724889	2.941155681	3.109536544	1.998695854	1.385411881	1.243921131	1.339294756	7.734000325	6.472697567	13.08040127	10.57333049	7.031519599	5.802949807	7.743531394	7.475869935	9.864923934	12.08776522	8.1104735	7.110747103	6.756737924	5.864322638	11.72115072	10.99086406	3.42461579	4.021770157	4.092097383	3.09977978	2.005683821
gene10358	5577545	LOC5577545	11.33677005	13.32870658	14.24996499	10.95015339	13.13582209	11.39021212	14.29687849	12.13944164	13.71163213	6.453032821	5.80977832	6.425790393	13.62560211	15.18066024	14.6904223	16.81072865	41.66504214	51.17443751	45.2044132	55.7751332	57.24115726	59.04891542	41.22404564	41.62580522	42.19283271	43.18260123	24.30355733	21.60464275	27.12722031	26.19615476	21.32428246	19.31357381	25.78739568	25.04024083	35.80106435	39.39055115	40.43853629	29.73727322	25.24008179	26.82850297	28.94059509	26.8155709	17.7924307	22.16090153	17.96324881	20.05955897	16.19410143
gene10359	110676970	LOC110676970	0	0	0.011448315	0	0.01034387	0	0	0.008968887	0	0	0	0	0	0	0	0	0	0	0	0	0	0	0.013311315	0	0.01074398	0	0	0	0.014374919	0	0	0.017062525	0	0.012954582	0	0	0.00842727	0	0	0	0	0	0	0	0	0	0
gene1036	5574145	LOC5574145	3.928588998	2.102235512	3.358643516	2.592483121	1.960422984	1.579381374	1.177458226	1.350549301	2.925180922	2.048823257	1.097689549	3.355608544	1.298569267	1.013604842	1.566752554	0.97815416	0.075181424	0.313954271	0.093427649	0	0.237802204	0.115164911	0.207355753	0	0.02789389	0.080086838	0	0	0.111961976	0.052145284	0.037653957	0.044298313	0	0	0	0	0.087516671	0	0	0	0	0.06655485	0.118429522	0	0.238730041	0.189303742	0.191896667
gene10360	5577544	LOC5577544	110.0665183	95.46929508	107.1783245	113.4255867	86.71932563	86.45648011	91.03554527	87.53302468	72.44315922	11.51297966	12.38030819	16.07107552	103.7630693	110.2050562	103.8110844	106.3908239	48.37797123	43.09031547	39.80083428	38.72720329	44.40420752	39.91844808	42.11949096	29.54306668	28.88097527	30.3117909	157.2558759	158.155589	179.6446278	151.1852184	172.8706796	163.5520644	183.0342719	167.3850417	188.7542623	150.146957	127.871887	179.5763003	145.6965953	153.0205007	173.8655747	140.6479127	88.68792154	73.63777332	58.08416374	78.10473111	91.61932416
gene10361	23687409	LOC23687409	0.690082384	0.560687818	0.611222061	0.751189206	0.539412882	0.506226418	0.447172877	0.434302325	0.625056488	0.200990242	0.273891174	0.401195819	0.567024308	0.632276722	0.503827795	0.717818121	0.215728188	0.206449669	0.290424919	0.191757107	0.32696316	0.578301841	0.305760701	0.063391199	0.053359798	0.057450988	0.294898795	0.167993387	0.16955789	0.274317062	0.126053165	0.148296302	0.105824069	0.136719763	0.214943593	0.230454309	0.209269478	0.118456619	0.161302293	0.127882639	0.154167333	0.111401965	2.980555302	1.804821009	1.438542562	1.640900742	2.095471923
gene10362	110676971	LOC110676971	0.12898314	0.350079632	0.205903758	0.15846636	0.186039743	0.407385914	0.359862552	0.080654993	0.107788813	0.090982675	0.082655262	0.096858749	0.293344097	0.38161871	0.233916704	0.233662013	0	0.271866198	0.323611713	0	0.205922923	0	0.179558061	0	0	0.069350559	0.170870345	0.067596373	0.064635054	0.180619172	0	0.153439083	0.085161962	0.17474604	0.233517523	0.788197341	0.492598362	0.171590422	0.194712128	0.04874855	0	0.461061135	0.307659302	0.512622506	0.08269055	0.491778198	0.332342778
gene10363	110676972	LOC110676972	0.2184009	0.169363678	0.199226774	0.178882271	0.15750604	0.168932283	0.145080433	0.156079075	0.052146735	0.132048475	0.039987471	0	0.157684236	0.184621847	0.135798795	0.367387951	1.102353392	0.460337857	0.36530402	0.223968715	0.099622659	0.337722869	0.463294419	0.185099338	0.280454611	0.13420336	0.247994121	0.065404378	0.125078176	0	0.22084161	0	0.082400356	0.112719619	0.188287573	0.22430527	0.45829282	0	0.070649274	0.165087114	0	0.055763748	0.620172126	1.115998514	0.560063605	0.515483545	0.857508447
gene10364	5577542	LOC5577542	9.048995961	10.65180841	11.28828051	11.80067798	10.18333745	9.551839564	10.21375255	10.80566636	9.159439684	4.925602116	5.154486817	6.272550943	10.69901732	11.15378395	11.5256031	12.24963314	7.941323731	4.611093732	5.026728435	5.665254588	5.468269793	5.535636295	4.470783957	4.431101208	4.535466934	3.730724287	7.903946701	9.009828629	9.545285508	9.994933558	7.820616914	7.649666905	7.937031414	10.47825415	10.40174889	10.59632854	10.16611248	12.22925256	8.106116093	7.549943009	9.286630932	8.372938907	6.465619701	5.972004465	6.205024988	5.392160208	6.03539436
gene10365	5577541	LOC5577541	1.335878123	1.293519385	0.936590623	1.182872623	0.807178521	0.733082158	0.789069816	0.756324612	0.543098197	0.254677671	0.115683836	0.379576274	0.602158674	0.587522517	0.667872522	0.555954445	6.779137962	5.079706867	5.601173931	4.368979986	3.170294085	3.447530532	4.30575132	2.334748434	1.798505263	2.387741146	1.650129238	1.173132992	0.922721115	1.820113686	0.949215764	0.90196037	0.905860706	0.929379546	0.893334784	0.597002353	1.474336367	1.825193047	1.144575554	1.173524929	0.880840447	1.419656803	19.59221865	6.313679222	8.147619018	5.483376787	13.76829391
gene10366	5577540	LOC5577540	2.043070094	1.554795444	1.426241642	1.167603766	2.250397706	1.843691631	2.43768861	1.733539099	1.679906252	0.546802689	0.328363625	0.325591248	2.656102054	2.192444912	1.586921312	2.225459278	0.742740857	0.678486523	0.538417274	0.532209844	0.828555713	0.58411286	0.859652028	0.459889364	0.393674984	0.501566175	2.828394534	3.484125864	10.24466201	6.108321087	1.793548488	1.961551192	4.059863553	5.636760981	3.916923561	6.739535167	6.098550504	4.527023331	2.856113242	3.287302101	9.543880993	4.2738555	13.6691796	16.42246125	11.79244461	14.86968838	10.75419281
gene10367	5577539	LOC5577539	15.70166382	14.47878895	16.89523808	19.48232061	14.24377259	13.84378079	14.24212787	14.70682039	15.00886389	4.486839321	4.932508621	6.14136825	17.58655122	18.89872117	17.46830943	17.841463	15.02759262	10.4215376	10.10290501	14.69046449	16.64079835	17.48172228	14.9318974	12.39918209	12.85280107	12.18570539	16.88845548	17.56409533	18.9910599	18.78764831	19.8092603	20.22078293	19.94017468	21.55620968	22.83843451	16.23594628	18.54532128	19.27068648	17.97403444	18.10108317	19.85547308	17.72177779	7.161162919	5.948268358	8.053016665	6.793332469	8.630931966
gene10368	5577538	LOC5577538	13.20771311	16.05674127	16.6748676	12.94417763	16.41522847	14.07223342	17.83537481	14.16760606	17.80405114	15.6693345	14.63099617	13.25054323	16.57516596	17.39296767	18.21954198	20.96027433	8.32385982	7.572290245	8.236233288	9.173038528	8.53125624	10.07441304	7.00361677	5.994727934	6.137368192	6.166149013	27.02699522	28.59721588	39.90694559	35.92136593	27.75359784	24.77590341	35.1281592	37.13758102	35.63839012	42.39284786	35.01602305	37.47474143	28.48451344	29.08959792	42.27455534	34.07852363	9.753036582	11.92734703	9.668500223	9.761181406	7.227217774
gene10369	5577537	LOC5577537	126.376994	106.6682774	118.8790234	132.1273057	110.0065711	107.2372159	112.6876736	106.0028872	116.6335693	48.01272708	48.21427232	55.92162866	127.6922741	131.1401546	119.4440986	134.4946283	59.97313	48.247174	49.16849706	42.73463119	39.90056651	44.14954217	46.63159581	31.51265149	31.47292094	31.94311898	159.3909709	158.9879209	161.4141106	158.710924	155.256084	141.1694045	163.4896682	164.3527307	231.5188798	191.4207755	185.3663884	166.441782	148.0613268	160.967072	174.5646112	163.9897122	87.48115929	102.7682492	82.20008788	93.50808459	81.75504072
gene1037	110674783	LOC110674783	0.091656403	0.039803081	0.204843491	0.060057281	0.079320756	0.066169494	0.034096143	0.091702485	0	0.051722386	0	0.110125704	0.185291156	0.021694493	0.132978394	0.099625204	0.185050055	0.309104308	0.06132292	0.07519444	0.058532159	0.085039384	0.068050841	0.130503611	0.082388957	0.078849657	0.242843539	0.076855196	0.183720648	0.205358976	0	0.130841978	0.677787479	0.066227129	0.398254396	0	0.495447105	0	0.055345569	0.027712873	0.230825203	0.065526711	0.29150006	0	0.141025285	0.093189689	0.062977416
gene10370	110677567	Trnad-auc	0.247217686	0.536788769	1.578595477	0	1.782880872	0	0	0.309177474	0.826380899	0	0	0	0.749657137	0	0	0.447852192	4.492090074	0	0	0	0.789371204	0	1.376611803	0	0.740737757	0	1.310005981	0	0.495535414	0	0.499960867	1.176366302	0	0	12.53210707	2.132769275	3.486080715	0	0.373198246	1.121216647	0.778233585	0.88370051	0	1.96505294	3.803765318	0	0.849320433
gene10371	110675998	LOC110675998	0.022417725	0	0.107360398	0.110168048	0.194006181	0.040460062	0	0	0	0.063252439	0	0	0.067978985	0.053061342	0.032524439	0.081222564	0	0	0	0	0	0	0.041610432	0	0.033585087	0.048213487	0.950331795	0.798897181	1.078444829	0.816198476	1.088076043	0.906720626	1.243321741	0.607429559	0.378804244	0.322332888	0	0.71575249	0.642991437	0.948939026	0.705702999	0.881474564	0	0.178191199	0	0	0
gene10372	5564019	LOC5564019	168.8576541	167.9975688	160.959451	169.3817951	146.5183003	156.4812475	168.3624691	158.7576462	167.102215	152.1186307	145.7078958	158.0266113	171.6835757	163.8652276	160.1182479	168.3779773	101.6516512	101.1057237	101.9620475	97.76881636	65.96342271	73.00998741	72.07228893	56.71697479	49.99979857	52.97152279	167.4060869	178.3159604	169.9526618	160.9433353	180.5181285	160.7732236	190.2490757	189.6783707	156.5069593	131.8361008	135.3105361	165.820002	175.2707505	164.7645947	173.4456721	159.4509291	351.3733885	305.3121769	253.8706595	331.087028	330.2486612
gene10373	5564020	LOC5564020	24.34995317	27.57977749	27.3235934	26.91849034	22.34620096	24.00401611	23.25460603	24.11287488	32.93888153	6.749895502	7.154110503	8.469019068	25.44756131	26.45808311	27.43584699	26.67335999	13.62720445	15.54726666	12.48053877	10.33875424	13.27659215	13.74018737	14.64274443	12.16502465	12.37328349	12.61758519	38.93547376	39.7012424	39.44620463	43.31045455	52.81506605	43.16229128	45.8811773	49.33597951	45.64837904	40.13018668	33.53330761	43.19136826	42.51952113	38.40480957	41.59876415	47.7452781	10.95956273	11.77145313	11.83123165	14.55033991	11.54532224
gene10374	5564021	LOC5564021	24.33134987	22.42446682	25.2757247	26.86103741	22.46738178	21.3242794	22.1033733	19.99407066	19.94745363	8.828728077	8.415115572	10.06661074	25.59636242	26.58969604	24.03827824	25.46175229	13.84305952	9.622653163	10.26728882	9.363441355	11.24683352	15.78489437	10.44162036	5.599495015	7.070096397	7.612173151	20.15974622	20.68176282	22.89459294	22.07613928	25.83083119	24.40875325	22.84991153	24.27710976	23.15524765	23.92143521	19.06795734	21.56402051	20.23659423	21.222337	22.98368235	20.41424578	13.89402413	11.41656117	14.3381125	12.90811478	17.15284609
gene10375	23687831	LOC23687831	0	0	0	0	0	0	0	0	0	0.025781538	0	0	0	0	0	0	0	0	0.01528351	0	0	0	0.01696031	0	0.027378398	0	0	0	0	0	0	0	0	0	0	0.052552836	0	0	0	0	0	0	0	0	0.023431819	0	0
gene10376	110676973	LOC110676973	0	0	0	0.014975763	0	0.032999783	0	0	0	0	0	0	0	0	0	0	0	0.077077628	0	0	0	0	0.033938041	0	0.01369623	0.019661792	0	0	0	0	0	0	0	0	0	0	0	0	0	0	0	0	0	0	0.046887708	0	0
gene10377	5564023	LOC5564023	13.71466303	15.13407542	14.91890013	13.08651304	16.41859607	15.43499036	17.92935451	15.48575871	18.71432098	11.34634579	10.77238709	11.21109369	16.27874078	15.90625429	16.52932419	18.28774972	10.28458707	8.259226277	9.651002483	10.64868316	10.10325631	13.12597939	8.536963016	6.532386882	7.161959773	7.205435273	18.89523211	16.09991581	23.31770933	22.33276043	19.93019566	18.93710201	23.10368567	22.68601752	22.52409526	24.24807247	19.73655053	19.88711269	17.68676245	16.32767886	24.5162853	20.62519054	8.972747246	8.60427143	8.541201155	8.777307083	8.447396181
gene10378	5564022	LOC5564022	0.327727013	0.133425056	0.098094541	0.167766457	0.088631132	0.184840559	0.228589331	0.102466182	0.20540653	0.115586736	0.052503688	0.246103703	0.186335951	0.145445474	0.26745643	0.333956525	7.402385484	0.647598424	2.363966807	3.82293205	6.344037386	10.35728805	2.129075102	0.486072139	0.214805425	0.572680794	1.628085684	0.171752349	0.246342116	0.172097439	0.124271056	0.146199725	0.324575855	0.111000937	0.494444468	0.206159516	0.264765624	0.326989342	0.27828822	0.21675995	0.128959305	0.219653982	0.065143051	0	0.105052207	0.052063975	0
gene10379	5564024	LOC5564024	41.20462571	39.68879517	42.67374102	39.01845142	40.21868054	42.52220101	41.55875959	43.93872863	50.02278907	52.0487072	56.04495659	55.9935145	42.22505161	42.86607791	47.64837337	42.16520245	33.29700512	28.349614	26.32951969	31.48886114	31.45543782	32.44878165	29.41043515	23.22413796	24.59141608	22.18935435	51.31031426	48.79209421	51.14357935	54.63657711	62.30785031	55.83932787	62.18916655	60.07400293	49.2795001	48.97148477	49.94095849	58.34623432	51.88405579	50.96113132	53.46549625	55.34343148	24.10527415	23.87217768	25.19614147	26.71839893	19.96860433
gene1038	110674773	LOC110674773	0.086406181	0.070355809	0.120693586	0.079617807	0.038946427	0.214428508	0.090402365	0.10806203	0.01805201	0.045712169	0.0276855	0.113550427	0.054586685	0.057520684	0.094020889	0.039132716	0.403415856	0.26180319	0.216788429	0.343359805	0.189679003	0.542805491	0.441050384	0.320385838	0.080905823	0.185832565	0.414941215	0.169811276	0.248970463	0.196620628	0.065528852	0.102789289	0.599027586	0.0487762	0.247687276	0.13976886	0.425183388	0	0.146743	0.114298784	0.102001489	0.328170335	0.377853415	0.085851827	0.055394641	0.137268186	0.241190511
gene10380	5564027	LOC5564027	30.05085481	32.94205574	31.18959346	34.32876556	28.04025892	30.29314382	29.51210302	29.59987843	31.79500508	56.6179502	53.53891291	54.00904383	31.59804833	32.70066876	35.69013358	32.54765805	40.20420616	37.75201996	35.33132007	39.61569132	33.43480406	36.42684139	31.18025734	29.66676747	33.0623668	28.80085363	39.53352425	36.81763183	36.40327032	42.06168972	43.70282929	39.93395982	42.78590192	43.93443089	41.45665777	37.51007963	38.41769888	45.21300372	41.64892426	39.6910693	40.01093417	46.0297503	32.52824117	28.07569388	32.12993017	30.22130709	35.35296302
gene10381	110675999	LOC110675999	0.731920077	0.777709712	0.77065291	0.969376016	0.5166143	0.421591722	0.405514407	0.545320899	1.145220773	0.04393914	0.279422514	0.514546215	0.991672433	0.847774478	0.677805884	0.818123689	0.188644203	0.164118702	0.130237435	0.063879091	0.149172511	0.337131928	0.086715704	0.258685636	0.069990969	0.133968534	0.123780093	0.065289935	0.156074146	0.043614078	0.15746799	0.222305443	0.164512346	0.337567153	0.263141356	0	0.14639709	0.331471261	0.211576958	0.117713034	0.24511294	0.111332348	0.297161741	0	0.19967272	0.079166394	0.535004997
gene10382	5564025	LOC5564025	0.13592725	0.103299557	0.108494535	0.133598214	0.078422251	0.183993638	0.151694638	0.101996693	0.181747002	0.115057129	0.069684161	0.081658693	0.137394206	0.136735776	0.216928939	0.160057141	0	0	0	0	0	0	0	0	0	0	19.1954141	17.43847042	25.42045585	21.69912804	20.78187851	19.30696034	25.86504379	22.88419158	26.26595113	23.71698067	19.28725069	21.04842508	18.27260691	18.76143503	27.2782906	22.39922666	0	0	0	0.034550282	0
gene10383	5577920	LOC5577920	2.704664415	2.737507115	2.882948237	2.086189337	3.022578225	2.736684126	3.224382248	2.674063323	3.915372529	4.434572665	3.952262531	4.452303961	2.906064997	3.15551827	2.972370999	2.77006065	6.52691336	8.250446279	4.367170656	5.87919217	4.379225172	4.649972755	4.316611886	2.850343775	2.999110515	2.894701285	1.331635656	1.517885527	1.178186138	1.097459206	0.981976261	1.307261332	1.192389738	1.146407616	0.945916399	1.347334503	0.850873972	1.473238654	1.433852845	1.58403041	1.193328741	1.278923351	6.251542788	9.208805162	13.11793869	8.531216143	7.155509404
gene10384	23687576	LOC23687576	12.79154759	15.25969965	15.5256476	12.43273157	12.65859973	12.63157631	14.21589277	13.1808036	21.67883801	16.61781853	17.02118128	18.49124448	13.70801622	14.95496747	16.09194165	15.36370654	18.52085682	16.02789946	13.49676585	15.52660832	17.81594698	18.52187084	14.59096135	13.59715057	13.6416684	12.82300324	21.9182715	21.40305329	31.21266327	28.52691833	25.32046709	21.50301571	28.14168341	29.59850799	23.02107879	27.62676152	20.88802649	32.08810926	25.36407606	22.99180586	32.3846818	27.66667914	15.49631768	14.8991116	14.80518615	13.0744754	11.49806535
gene10385	5577919	LOC5577919	52.47922839	59.28613637	56.74786383	58.95737117	46.82647041	47.15808006	43.0870838	45.65057182	51.86983342	83.19142397	87.54022776	92.29925087	52.66682142	55.35450601	59.55675986	53.84511904	66.71506024	47.10335541	50.22825399	44.19256384	43.40106401	45.30334137	48.62535396	42.80555922	39.80845207	36.96271965	61.69187975	60.55807021	64.69937973	64.06674384	70.0997763	58.68097858	62.52925372	65.47575251	60.77086836	60.37063652	48.35811105	79.03733973	62.63730791	54.87416669	65.36268446	64.05264249	69.90843698	60.11369606	63.68485934	64.07705213	75.66347848
gene10386	5577917	LOC5577917	38.44252157	36.48674614	38.47087536	40.87215923	40.38559002	33.9818131	39.03086214	35.10472225	39.51499011	20.94342948	16.51637855	18.69951516	43.87313808	41.45871792	40.30063628	48.15932891	36.93357831	33.49346315	35.56018456	34.4477966	30.69022689	37.69177701	28.70837042	19.00101611	19.56533958	19.86638615	63.59979107	65.40591273	96.74280833	86.2422728	59.54596335	56.58305599	77.92520313	78.86693527	91.71505979	119.0741947	106.912922	83.17923046	62.81532087	68.4984062	101.2372876	76.73118822	32.8846972	41.53593177	37.13023621	38.82205775	31.76293502
gene10387	5577916	LOC5577916	4.244239681	5.600817232	4.357232541	0.872038912	7.392120759	5.35421487	8.002294302	4.509048318	10.96808319	19.03482242	13.67034438	11.84742089	5.219472531	5.572753744	4.943007215	6.154497333	11.87142891	18.53435611	13.80954475	15.71245883	12.30028343	15.4010994	7.320969786	4.44446761	5.241958219	4.20492915	15.77136075	14.60875605	21.13745513	18.90755674	13.37905067	11.99778487	16.85845637	16.29518699	16.21492856	24.43116778	16.22477697	19.10839895	13.96114548	14.44961095	20.30770705	16.31314024	11.36649718	21.38798241	21.17201838	18.74693791	7.149255193
gene10388	5577915	LOC5577915	31.2718134	34.07811469	34.55717426	29.43046295	33.60995229	33.06183506	32.99808963	31.18712977	42.67725513	58.73096841	55.639267	53.84834981	33.16305038	34.49480488	36.56326531	31.60683588	23.18689398	23.25757005	20.29034761	21.68726766	21.8522959	22.5736529	18.97270921	17.10032801	16.80961325	15.39261974	44.69584763	42.05431362	45.25563024	43.10539135	48.90706303	39.11126776	46.3888168	50.01619983	37.90947618	43.04956068	37.12733488	49.07825848	43.02495423	40.20098235	45.80020225	45.46245394	16.25415878	18.75555479	21.79319007	17.84359575	14.4636747
gene10389	5577896	LOC5577896	4.857906592	6.481052805	6.643049725	3.763123875	4.984642431	4.802877807	5.585023485	5.463983798	7.596941473	5.36050341	5.836977152	6.236474025	4.94418298	5.749179441	7.119282625	6.806589391	33.34952912	23.29729306	22.23305417	16.79051855	18.61937867	26.41970887	23.0645066	10.12946782	12.17437296	12.21954584	3.253244503	1.970256647	1.391700612	1.975778467	1.133236271	1.418190505	1.073085581	0.814619441	1.304160074	1.072135865	2.05938043	1.223622855	2.790491237	1.555893764	1.040117531	1.69979067	57.3974257	61.02631736	60.29538141	59.98053319	56.18873038
gene1039	23687562	LOC23687562	0.135875369	0.245857451	0.072302083	0.074192901	0.620605861	0.735693646	0.12636395	0.226572805	0.756990136	0.12779246	0.05804797	0.272091753	0.183122354	0.32160844	0.197132856	0.164098513	2.057445835	0.572786799	0.833320747	0.696696576	0.506161688	1.400733527	1.807459772	0.429920294	0.135707681	0.292225255	0.240001096	0.237361309	0.136177671	0.190270578	0.137393826	0.161638118	0.299042004	0.286352289	0	0	0.638671276	0.602531252	0.136744395	0.102706868	0.142577145	0.16189933	0.396121137	0	0.348436518	0.345370948	0.31120138
gene10390	5577914	LOC5577914	0.037831399	0	0	0.030985983	0.027283193	0.068279042	0	0	0	0	0.072729604	0.05681831	0.019119842	0.011193067	0.013721788	0.017133559	0	0	0	0	0	0.043875261	0.052665276	0	0	0	0	0.039652707	0	0.026488253	0	0.022502225	0	0.017084629	0	0	0	0	0	0	0	0	0	0	0	0	0
gene10391	5577913	LOC5577913	0	0	0	0.017954317	0.015808796	0.217597402	0	0	0.10991273	0	0.028094646	0	0	0	0	0	0	0.092407723	0	0	0.034996753	0.016948531	0	0	0.016420295	0	0	0	0.02196955	0	0.022165753	0	0	0.019798812	0	0	0	0	0.016545735	0.033139408	0.034502967	0.03917884	0.017428975	0	0	0	0
gene10392	23687672	LOC23687672	0.041226806	0	0.016453224	0.10130102	0.059463774	0.167416099	0.1341931	0.025779708	0.034452475	0.029080739	0	0	0.072925535	0.03659297	0.014953332	0.093356566	0	0	0.086196519	0.021138912	0	0.015937703	0	0.024458407	0	0.022166479	0	0	0	0.0288656	0	0	0	0	0	0	0	0	0.015558931	0	0	0	0	0	0	0	0
gene10393	23687779	LOC23687779	0	0	0	0	0.022075223	0.055245553	0	0	0	0	0	0.04597251	0	0	0	0	0	0	0	0	0	0	0	0	0	0	0	0	0	0	0	0	0	0	0	0	0	0	0	0.046275494	0	0	0	0	0	0	0
gene10394	23687531	LOC23687531	0.023369374	0	0	0	0.011235661	0.042177623	0	0	0.156234813	0	0	0.0233987	0	0	0.011301709	0	0.06290892	0	0	0	0	0	0.014458942	0	0	0.016753395	0	0.048988881	0.03122849	0	0	0.018533561	0	0.014071454	0	0	0	0	0	0.011776455	0	0.055690535	0	0	0	0	0
gene10395	5577912	LOC5577912	0.010729158	0	0	0.052726601	0	0.019364249	0	0	0	0	0	0	0.032534849	0	0	0	1.364685592	0.271374578	0.035891836	1.430348726	1.370336991	0.447956102	0.63727418	0	0.016073875	0.046150101	0.113707572	0.044982758	0.043012115	0.060097518	0.021698121	0.076580808	0.056671975	0.09690558	0	0.030853805	0	0.057093377	0.016196669	0.032440265	0	0.076704565	0.017061275	0	0.110054693	0.054543212	0.073720399
gene10396	110676976	LOC110676976	0	0	0	0	0	0	0	0.038714397	0	0	0	0	0	0.036635396	0	0	0.749983734	0	0.051777874	0.253961047	0.197686006	0.047868546	0.114917159	0	0.139129874	0.066576536	0	0	0.062049652	0	0	0	0.081755483	0.111837465	0	0	0	0	0.046730911	0	0	0	0	0	0	0	0
gene10397	5577897	LOC5577897	70.64276393	73.37450401	65.83086505	21.75858896	51.04627577	52.19239682	54.65575588	49.10283187	79.27725915	63.97548554	56.59317755	46.93559977	33.78599774	50.64848628	30.0300517	20.62767731	805.138875	2172.438971	1998.843968	2331.432881	1365.650044	1761.685292	942.2381871	998.1330353	1104.69159	1088.642406	425.1258004	543.653083	174.2537983	300.6345176	174.6455605	194.7165068	213.8626325	132.6658679	205.2984998	222.4313014	250.8578239	116.6937365	221.8408599	321.3195549	53.62650075	163.7679896	1.08924777	2.28836059	2.265711857	2.523346026	2.148643326
gene10398	5577898	LOC5577898	4.201339113	4.04428737	4.046470547	4.381700819	3.2117105	3.184725761	3.229985837	3.240160469	2.761971722	1.462022156	0.646154748	1.219917273	3.878635196	4.242903474	4.144908301	3.526439604	3.364649686	1.800605553	1.030668934	1.522317647	2.146394084	4.027962995	2.079539467	1.329336551	0.986096211	1.174648961	5.120463976	6.076972409	4.547541356	4.706614463	4.928017106	4.098308408	4.105463202	6.526785209	4.597594412	5.054210116	6.220638129	5.887266024	4.714454003	5.589322325	5.202102703	4.905893624	1.313906131	1.3358031	1.18512279	0.961114905	0.914138751
gene10399	5577899	LOC5577899	131.0705115	132.5521456	127.5669213	109.8639259	150.7325616	148.5907426	175.8208237	128.8566602	190.329913	191.8198477	151.9415001	149.12792	160.1718282	140.3913061	137.557872	167.0538996	98.5946474	102.6111618	89.71407529	82.00806912	62.92796283	73.20836887	62.54689865	38.98171692	39.32568427	39.7421559	120.3016026	117.761046	155.6677175	134.9078083	100.4500027	100.7676696	130.6458654	130.9350151	124.1895602	134.0589272	114.9794613	127.5765147	113.8055472	123.4503621	166.5113824	137.4551461	106.1590233	205.0223633	189.2319822	188.4726131	91.94847978
gene104	110674353	LOC110674353	0	0	0.037987592	0	0.137291361	0.17179299	0.04426117	0.029760399	0.238634056	0.067142295	0.243987726	0.357393245	0.072159511	0.056324473	0.103573814	0.086217534	0	0	0	0.292836101	0.15196451	0	0	0.112940291	0.142601921	0.102356974	0	0.049883954	0.047698596	0.066645577	0	0.05661656	0	0.128956971	0	0.03421555	0	0	0.071845652	0.035974866	0	0.085062081	0.037840449	0	0.183068919	0	0
gene1040	5578613	LOC5578613	0.039292877	0.05687828	0.020908549	0.042910685	0.018891453	0.236389177	0.097446225	0	0.087563539	0	0.20143799	0.039342185	0.013238978	0.031001255	0	0	0	0	0	0	0	0	0	0.062162868	0	0.02816888	0	0	0	0.036682039	0.026487993	0	0	0	0	0	0	0	0	0	0	0	0	0	0	0	0.044997109
gene10400	5577900	LOC5577900	13.40492922	11.45921037	11.58033814	11.89890151	9.660427075	10.40824734	11.0119881	9.480331391	10.2640517	9.151042387	7.452608375	9.280895681	12.56999223	12.45751591	11.59661923	11.733486	8.737175734	5.966400503	5.424813925	5.431754477	4.902186668	5.593910514	4.59513762	2.982963142	3.148235295	2.951081245	71.6682733	72.05168426	80.2623117	69.63000535	70.98527941	66.571552	79.85263006	81.84784214	70.53110395	88.63122258	89.95779605	74.65099116	63.72093481	67.48334027	77.9626434	67.77673256	5.187915351	7.474616465	5.659510662	5.463377418	6.065658811
gene10401	5577902	LOC5577902	15.44357797	18.11733042	18.44425145	12.86894539	17.85129111	18.53793369	19.13056669	17.02576844	21.93800994	40.50640631	34.52079951	37.17600757	16.38177727	19.36181046	20.23172921	19.87632395	15.71307951	12.48870376	13.21592977	13.5891165	12.18602423	15.29014332	11.8388076	7.336320017	6.918580573	6.753796577	16.40034118	17.58622811	33.2752952	26.78497089	14.54830322	16.18672661	22.56119966	24.38410414	17.90371122	25.65837953	22.41958782	24.22196871	17.91526963	18.45232362	30.80872395	22.64986527	21.01649791	23.32668287	26.93843431	23.67160443	18.43991572
gene10402	110675221	LOC110675221	0	0	0	0	0	0	0	0	0	0	0	0	0	0	0	0	0	0	0	0	0	0	0	0	0	0	0	0	0	0	0	0	0	0	0	0	0	0	0	0	0	0	0	0	0	0	0
gene10403	110676979	LOC110676979	0.148951242	0	0.118890036	0.182998809	0.107420437	0.067207718	0.069262249	0.069855998	0	0.05253393	0.19090253	0	0.094099222	0.066104664	0.081038925	0.101188361	0	0	0	0	0	0.028791228	0.034559292	0.044183754	0	0	0.147992307	0	0.037320659	0.104290568	0.150615826	0.088596625	0.098346031	0.100899387	0	0.455109762	0	0.396309259	0.028106981	0.084443095	0.058611734	0.06655485	0.029607381	0	0.095492016	0	0
gene10404	110677568	Trnas-aga	0	0	0	0	0	0	0	0	0	0	0	0	0	0	0	0	0	0	0	0	0	0	0	0	0	0	0	0	0	0	0	0	0	0	0	0	0	0	0	0	0	0	0	0	0	0	0
gene10405	5575298	LOC5575298	2.892872346	3.43626921	3.499773339	3.038433373	2.924879137	3.050776351	3.017432594	2.706337432	4.114523634	3.57702824	2.97337687	2.973174679	3.474510326	3.745846673	3.32474802	4.079479622	1.259732079	1.327102111	0.991460488	1.768339352	1.349326685	0.828890091	1.084443715	2.550802186	2.205217375	2.458165696	26.07488004	30.39872212	47.00859275	37.8726977	34.63208851	32.31520969	42.41033136	42.11791643	41.24196285	46.4682713	31.89463905	47.93245558	30.60368332	31.94288344	52.40800545	37.17624974	1.700263741	2.321993722	2.705546268	1.924799181	1.529751143
gene10406	5580049	LOC5580049	9.150897134	9.678885567	10.37946975	7.897956063	9.592453356	9.312080094	9.93983048	9.015807381	12.28010579	14.44220332	13.86895343	14.85167485	9.373951076	10.66607817	9.975921243	10.92480891	21.23721571	19.62272935	15.87169203	17.04496048	17.40706655	16.3847115	16.06284861	13.14366209	12.74222462	12.77152225	15.05488739	11.52477293	14.14201584	14.07706522	12.16485094	11.23947908	12.62515054	13.34629166	15.22528873	17.29053364	15.5278103	12.56907249	13.6749119	9.744321533	13.83884799	11.66667823	42.16367122	50.01212456	44.68603056	52.06790149	39.46479607
gene10407	5566784	LOC5566784	8.595106279	10.11258508	11.59320519	7.9091532	13.48987573	13.29558637	15.16405137	13.46331862	16.50752039	23.76927487	20.19211189	20.27431837	13.14790668	13.73348654	14.75916347	15.66694452	8.762809949	7.831660449	7.389876266	6.947019798	7.171784711	8.834235853	7.524009472	4.969637847	4.642114632	4.544780684	15.72510219	15.97601874	26.7237095	22.96597338	17.33624306	15.62063875	23.42697927	22.41640334	20.06512083	27.66798925	23.03602137	22.83333153	16.95621753	16.86596869	29.37016193	22.07073836	9.081643165	11.04705601	12.63458688	10.62681542	8.068680003
gene10408	5580047	LOC5580047	11.50285299	12.56893144	12.74309107	12.91390478	11.08465211	10.17897395	10.07514907	10.35529234	12.92745161	8.393722022	8.197375921	11.24424854	14.83444095	14.65479627	14.54870681	15.15711457	0	0.261264174	0	0	0	0.115004514	0.322104155	0.117659245	0.074280109	0.053316864	0.131365502	0.207872968	0.07453736	0.173575528	0.17547373	0.176946463	0.32736353	0.223908575	0.329136119	0.374274274	0.101960578	0.065959549	0.261966457	0.24360696	0.078040137	0.398772932	0.788430524	0.591157987	0.190718038	0.409586856	0.383258803
gene10409	5580046	LOC5580046	2.554427729	3.375667074	2.245075858	0.336948626	4.905629541	3.833278262	6.450640218	3.176692607	12.50431339	28.96461954	17.87752688	15.7481237	3.200900993	3.034407175	2.977336573	3.241000759	10.05378289	7.118349897	7.353056469	8.623909056	8.034148411	11.66514393	5.815731671	2.962793224	3.189094023	2.993797087	14.52448448	14.38979811	29.12006333	22.26610634	14.84001017	12.74686625	20.09996241	21.15324058	31.21214919	27.20269546	22.74899541	23.92766409	15.17906889	15.38185095	28.18958223	22.67365092	7.949036636	10.68448027	15.71391574	10.59047852	4.798740333
gene1041	110674791	LOC110674791	0.54009563	0.305927108	0.712242287	0.153867072	0.575790551	0.21190824	1.135608477	0.763562311	1.098933966	0.530052103	1.264036675	0.282142636	0.522188613	0.416860543	0.511037022	0.723180848	0	0.296972575	0	0.385297104	0	0	0.043586653	0.055725157	0.070360315	0	0.746599715	0.639936109	0.658970576	0	0.617365925	1.061523154	0.744212184	0.212092819	1.587179787	1.451858768	0.358725984	0	0.389938009	0.284002106	0.443531542	1.091218571	0.41075358	0.186654105	0.060217921	0.059688119	0.484045418
gene10410	5580045	LOC5580045	11.31282058	11.15915806	13.43195765	12.11486479	11.68414746	10.40678383	9.530022033	11.44392116	8.799210698	3.271531973	3.654875996	4.282930177	12.95534236	14.31553905	13.43505534	14.16411404	10.37609538	5.251133911	5.320222143	7.262816485	5.653454327	7.46260515	6.078419723	4.127291593	4.201861006	4.953681111	8.884054646	8.507146316	8.542751354	8.820448236	10.29848969	10.10266694	10.17985311	10.67058388	7.602475416	8.808937887	10.69760332	12.50676666	8.609841226	7.461617827	9.470335452	9.969635327	7.82364606	8.095464576	6.268176651	6.531645648	9.527939785
gene10411	5580042	LOC5580042	48.10023947	54.33790465	55.68534621	45.09356384	57.61706106	57.29540031	57.3860817	55.94581701	77.11361085	96.8315101	87.92359405	88.72184692	56.0773228	62.88320662	62.54960469	61.19168563	72.94086853	63.09879875	64.84067985	73.80900094	69.51468551	84.03575976	62.78440209	48.72199434	49.09111136	48.17405668	76.1878726	69.06020229	87.98353925	81.30795574	80.12046148	73.25151435	88.15426657	83.7470684	80.92869596	78.37610338	67.67138465	91.8107294	78.46474648	74.86618879	89.80045038	84.26828068	92.26570476	90.63368926	83.54725725	91.12925929	82.564037
gene10412	110675222	LOC110675222	0.310459419	0.074900758	0.27533642	0.339044304	0.19901926	0.062258312	0.128323081	0.129423129	0	1.557284861	2.475813436	1.34701237	0.139471095	0.28577029	0.400378359	0.187473011	0	0	0	0	0	0	0.064028456	0	0	0.07418897	0	0	0	0	0	0	0	0	0	0	0	0	0.052074174	0	0	0	0.054853984	0	0	0	0
gene10413	5580040	LOC5580040	2.276225512	0	0	0.033591947	0	0.148042807	0.038142114	0.025646058	6.512033812	10.35693108	58.66162038	15.39920204	0.020727847	0.072806519	0	0.074298059	0.952240292	0.389006703	0.240099013	0.042058641	0.523822366	0.792753854	0.875448981	0.243316065	0.184331055	0.220515602	2.77093431	4.38473061	0.36993888	0.86147854	15.88354939	0.243946929	0	0	3.019586036	33.34786245	32.41091172	0	11.29913584	43.33993196	5.745300473	3.298605589	0.03260905	0	0	0	0
gene10414	5580038	LOC5580038	1.924901065	0.04917149	0.036151041	0	0.032663466	0	0.042121317	0.084964802	1.968174355	7.603651368	56.3065313	17.9580557	0.091561177	0.053601407	0	0	0.045721019	0.095464467	0.265147511	0	0.144617625	0.105055015	0.084067896	0.107480074	0.06785384	0	0.660003013	3.79778094	0.045392557	0.761082313	11.35788962	0.269396863	0.119616801	0.12272241	1.913298789	17.77850419	13.91771156	0	6.632103182	37.00870826	4.134737213	2.995137605	0.036011012	0	0.058072753	0	0
gene10415	5580039	LOC5580039	843.4241412	712.0048217	596.5734594	629.2241516	919.6499517	642.2757704	1083.693011	1272.636467	469.1792345	110.5133334	185.9873597	129.6455512	502.2237638	479.4755838	702.1895865	715.8623352	3.859552331	1.969894458	0.923722217	1.132672333	2.577231043	2.561938277	1.813579273	0.806485325	0.954650092	0.822275838	4.727276953	9.083403746	0.34060668	0.594879374	9.192597898	0.60643227	0.448777117	0.537166824	8.203765965	11.97201273	22.21440456	1.582399499	9.17052301	62.35998268	2.40713777	2.885208347	0.202658633	0	0.217876772	0	0.145945277
gene10416	5580035	LOC5580035	17.51578704	20.27982831	21.3495597	14.56960435	19.23259282	18.32729817	20.64589432	17.83702542	23.70487447	28.43535096	27.57189717	27.5772152	18.65749552	19.90289473	20.68423569	22.58717888	23.32734495	19.01606497	19.76746279	16.8677019	14.66644143	21.51030744	14.93327407	8.993613717	9.446001286	9.542902346	14.25336651	12.49129219	15.64848674	14.12839461	12.22870791	10.96215795	14.88256219	13.81513763	12.37620526	15.54778597	14.39467779	11.19393516	12.3166135	10.99114194	16.17534302	12.82676491	30.60243409	36.8489736	38.99132449	39.1678197	31.88243248
gene10417	5580034	LOC5580034	22.2068497	22.47981993	21.40959587	21.72054589	21.15254011	22.28541942	23.56734864	22.07071813	25.59046762	13.82858985	15.87404455	16.03410275	22.54251814	23.69571168	22.90296677	22.23105779	22.47483273	18.69870759	16.42717985	17.18200976	17.65091298	19.32877725	18.15893478	19.78998362	18.52713987	17.20012279	27.17877937	29.26915725	25.89265085	29.26146247	27.6990059	27.25353222	31.9583668	29.854158	33.33743012	25.94831349	26.05073337	31.23568311	27.07101215	26.07636411	27.44830684	28.3840454	10.08938638	10.87175501	18.02424548	10.33311544	8.614665308
gene10418	5580036	LOC5580036	199.6659013	206.0043592	211.8749669	223.2394841	164.5405254	189.696341	172.5540939	194.2676331	249.8005739	151.3496804	193.5372965	233.986523	217.6124294	230.9747243	249.1212902	196.9770771	215.4250153	203.5428243	221.7549264	194.7861393	202.0103872	228.7966897	256.0946849	161.0961286	166.6297635	177.7801575	193.318437	186.4138969	167.0492969	155.2421785	213.8310891	204.2082395	207.0074389	204.4965531	144.1386911	144.970355	157.7830445	209.3832123	215.9479199	195.4573107	162.9976407	175.4913947	321.5808857	277.585087	255.2037112	313.2627123	382.3603662
gene10419	5580037	LOC5580037	0.076988207	0.03343321	0.196641651	0.126115096	0.088835587	0.138950213	0.114558321	0.115540371	0.102940181	0.086890029	0	0.092501781	0.186765792	0.109335741	0.06701835	0.30683299	4.072413839	0.259636923	2.189138059	2.494848741	2.163259493	4.571528936	1.228947561	0	0.023067958	0.066230983	0.61194051	0.096833558	0.216046582	0.043123609	0.124557725	0.109902734	0.203327868	0.111256994	0	0.287813155	0.235219979	0.081935911	0.023244181	0	0.193885184	0	0.097939986	0.122390841	0.039485453	0	0.264494252
gene1042	5574147	LOC5574147	23.61985493	27.74274723	29.79009632	25.92973128	21.40338388	23.65559402	25.21409773	25.41305105	37.07224712	51.33446807	48.16307658	46.55564152	24.94945422	25.45848765	28.15152607	25.53726073	44.41201309	51.85224764	54.08681534	56.9409896	37.19718724	44.27717235	40.57531391	36.82376904	39.10729182	40.48929885	27.48988864	25.93862871	27.57646921	27.31274386	32.34556299	28.47993722	31.97704497	28.27898425	22.23587043	24.77614565	26.46333775	37.21409244	28.97340533	24.06863006	26.19866057	27.39016533	59.83038728	45.02419959	48.58321058	55.14499875	67.19690312
gene10420	110676982	LOC110676982	0	0	0	0	0	0.068938389	0	0	0	0	0	0	0	0	0.055417176	0	0	0	0	0	0	0	0	0	0	0	0.101202179	0	0	0	0	0	0	0.137996873	0	0	0.134655478	0	0	0	0	0	0	0	0	0	0
gene10421	5580033	LOC5580033	0.164621257	0.178722734	0.197096314	0.235959157	0.267122961	0.074278125	0.459292784	0.154410022	0.412712773	0.116121241	0.210985918	0.185431316	0.18719762	0.219177081	0.179128815	0.335500833	18.8200398	2.125270789	17.27824666	15.4046459	11.23553556	26.85619104	4.163256043	0.195327949	0.123313569	0.088512158	3.434790248	0.301956514	0.164987513	0.288155442	0.249691439	0.048958598	0.326076784	0.18585706	0	0.532575911	0.677065387	0.109500477	0.093191701	0.062217802	0	0	0.163610727	0.3271302	0.158306996	0.209218933	0
gene10422	110676981	LOC110676981	17.59796658	19.76649751	19.71472351	17.39992477	19.78894844	19.03339244	20.11783246	17.72009344	23.82775764	27.55415282	26.51500224	27.60753927	20.77689903	20.97527218	21.81574105	23.53766337	1.828723434	0.890409755	1.164919137	0.928869183	0.802029498	1.459494253	0.706407596	0.46059934	0.467534286	0.49110338	50.32641322	47.07031573	69.73985504	60.32842549	54.52299344	46.55965768	64.84020923	61.90725	65.77834629	78.06017629	62.84784129	63.95534933	49.78785376	48.7207829	75.94441606	57.46377349	2.578102069	2.783089731	3.123040159	3.04719525	2.327323213
gene10423	110676983	LOC110676983	0.045005495	0.097721343	0.017961263	0.05529294	0.032456997	0.670122974	0.083710126	0.042213865	0.188051279	0.031746167	0.028840521	0.067592958	0.056864005	0.026631293	0.065295586	0	0	0	0.11291635	0	0.07185174	0	0	0.02670017	0.016856232	0	0	0	0.135316877	0.031511309	0	0.026769398	0	0.040648889	0	0	0	0.059872258	0.084925012	0.034019216	0.106256924	0.040218987	0.017891691	0	0	0.028598985	0
gene10424	5573241	LOC5573241	19.43879594	17.39556814	18.74132156	15.6271329	18.76003906	18.74275441	20.35535062	16.51042386	15.82202771	30.00829711	17.94895325	15.74999298	23.76931579	24.19693733	18.46163324	22.70635726	15.13148646	13.74941701	14.03841725	14.12964899	12.08224844	16.30542844	13.04667755	8.226866357	8.682831063	9.034913023	39.21496783	43.05547802	68.45391039	51.20509642	45.28243696	38.15912404	53.30661272	53.34838724	52.52977409	62.55272757	52.33942941	48.76939763	43.10293253	43.3866832	67.90269856	46.77831483	13.8578184	19.97522226	19.08850304	18.75706393	13.22082348
gene10425	5573242	LOC5573242	38.33147407	37.28888995	40.83257369	40.94880632	36.93263638	33.33756429	35.58914022	35.95098642	41.20357918	39.00498276	39.99519962	35.74399012	40.78195991	40.43344616	41.89058117	44.92316041	30.84217275	22.49904212	23.16802429	26.04444359	24.25837136	28.92800451	20.26799387	16.1118166	16.97086483	16.94459426	77.02915332	86.6138073	98.4298594	84.77956309	82.78801261	76.55679119	100.3954001	103.7070072	101.0310408	111.3912438	89.57503063	112.5409164	78.9802436	85.5303624	107.2081252	88.18799334	19.31240667	21.78893989	22.4850829	20.64916718	21.1113081
gene10426	5573243	LOC5573243	40.29041868	43.27870929	42.37083537	40.33524794	38.82510415	39.49229793	45.3644417	40.6738576	55.29068047	26.84450841	28.47377124	30.8047289	41.87474436	45.57951121	47.09675992	45.39734347	34.00970876	28.69995147	28.77024431	29.94690417	36.31197598	40.32098953	27.04535682	23.54144697	24.01967886	23.30083829	33.60131713	32.92841809	31.26198086	34.66528053	39.46753258	31.84040406	40.4929826	42.09455658	37.72193846	35.66700746	35.31819367	41.38843197	34.05918323	34.99884479	35.35213737	39.59865512	15.90421333	21.06518816	19.26836054	16.3630569	12.8023064
gene10427	110676984	LOC110676984	29.05356656	26.0992519	28.3063541	25.16261035	36.32472863	33.97177139	38.54558282	33.58824574	46.33856041	26.70503856	27.70354014	29.11429935	32.15091792	30.25239443	28.82118875	30.52373153	88.71113103	76.57828725	78.09241653	67.51439606	38.44201208	57.5380963	56.64545698	9.481200541	9.269008332	9.510415611	24.24171242	23.98778171	26.58154008	27.22719627	26.7306781	22.94539164	29.74743751	30.79566929	34.17714377	26.03245047	26.12993652	35.68370294	25.77233281	26.02957437	31.7331051	31.45790864	23.46256269	35.88162045	38.19722274	35.27299557	30.45060149
gene10428	110676985	LOC110676985	0.27481681	0.183604709	0.168733483	0.38092151	0.304910743	0.228921301	0.235919393	0.370131703	0.423986399	0.059646599	0.054187298	0.126997695	0.405990089	0.250182337	0.368043765	0.229776897	0.426801907	0.178230572	0.176794998	0.043357364	0.269998702	0.196135965	0.117715024	0.150497633	0.15835249	0.090929949	0.112019514	0.088629923	0.042373575	0.118410669	0.256511989	0.100591893	0	0.152747132	0	0.091187285	0	0.337474749	0.095737317	0.031958669	0	0.075565839	0.268927846	0	0.325262593	0.268667424	0.290503901
gene10429	5573245	LOC5573245	3.650895554	4.464158607	3.073205476	1.010368641	7.737091427	5.296118734	8.621586277	4.877580369	8.934285336	10.17808572	8.144595526	7.710186958	5.056840164	4.364959347	3.443856489	6.072104483	1.044013934	0.709116874	0.541882547	0.741127138	0.915084854	1.204253316	0.693847041	0.384400207	0.466688121	0.549367115	32.37003228	34.47911867	82.37161859	63.23403251	35.36720023	27.73375172	42.86296631	51.24040753	57.51020844	73.6891567	49.0223237	59.94049228	33.78299726	37.31685283	82.82344796	56.92305642	1.82291098	2.72369956	3.690597642	1.963670174	0.856157804
gene1043	5578621	LOC5578621	19.63373905	21.3442176	19.65228499	18.67483171	16.29095833	18.05112619	16.41869561	18.38288128	13.05547051	48.39819703	37.98196177	38.56371139	16.25794604	20.36265385	19.62195276	16.06292102	44.24825271	34.73639857	37.80571649	35.8032835	28.73334589	37.64458374	39.03903717	27.80491178	20.59789083	23.86564018	10.94228865	9.570323512	8.569199501	9.534121581	8.538990642	7.28318114	8.398269916	8.961919953	7.99464291	8.670205119	8.791435576	8.285184372	8.584942899	7.759583852	8.473458036	8.489813643	18.54804725	47.40599175	37.25377864	42.15804148	26.20112612
gene10430	110676986	LOC110676986	0	0	0	0	0	0	0	0	0	0	0	0	0	0.026464011	0	0	0	0	0	0	0	0	0	0	0	0	0	0	0	0	0	0	0	0	0.161936775	0	0	0	0	0	0	0	0	0	0.114686392	0	0
gene10431	5573247	LOC5573247	9.422573073	11.23460938	9.779850769	8.96659931	8.605851914	8.905663791	10.20593355	9.968631288	11.93104813	13.80976095	10.97543141	11.50129702	10.00215942	10.70999418	11.03309748	10.6036923	11.81757479	11.34087863	10.49213824	13.05671416	14.47977885	12.63466357	10.18476432	10.03448925	9.866527155	9.566796725	10.21540018	9.869222148	11.38563523	11.73071858	10.88130318	9.553520274	11.11483078	12.51006441	13.35793616	13.34716215	12.05064939	13.89054315	11.42966749	10.92273905	11.00532342	11.66365656	10.14435476	11.90941176	9.938457532	10.34187657	9.379700403
gene10432	110676987	LOC110676987	0.397535977	0.258953376	0.475958435	0.309323503	0.329698573	0.286993092	0.129397813	0.285872639	0.298992084	0.196290931	0.178324921	0.179115677	0.391780614	0.211712088	0.230703778	0.360082164	0.96312819	0.900756014	0.315842141	0.87649175	1.205873598	1.413872736	0.885458848	0.4952725	0.580678844	0.619856921	1.790560939	1.187522206	1.494076624	1.530876066	1.406925053	1.111341029	1.706092235	1.561884201	1.223522298	1.371831494	2.183909862	1.533679214	1.575309179	1.442369154	1.470431296	1.314448999	0.331880386	0.473982619	0.407773836	0.227354745	0.375578885
gene10433	110676988	LOC110676988	0	0	0	0	0	0	0	0	0	0	0	0	0	0	0	0	0	0	0	0	0	0	0	0	0	0	0	0	0	0	0	0	0	0	0	0	0	0	0	0	0	0	0	0	0.051987681	0	0
gene10434	5573248	LOC5573248	0.504335286	0.365024474	0.654815956	0.627878798	0.446158024	0.582551523	0.387732527	0.395261267	0.584429559	0.929693767	0.827364499	0.6059618	0.577748606	0.588906727	0.790244329	0.670001768	5.851426738	1.063020458	3.115572685	4.675420964	4.466045769	7.996325732	1.734936523	1.069156712	0.644752471	0.867733475	3.955257952	3.284463571	5.458939425	4.87774118	4.555744659	3.679755566	5.096977202	5.065324571	2.856906485	5.172791366	4.978233889	4.401323492	3.268692156	3.639400616	5.969495543	4.6151401	0.427724304	0.374154394	0.569055937	0.11964683	0.231020292
gene10435	5573249	LOC5573249	100.9259131	108.9742618	132.6453683	117.2984674	121.8364487	125.2175652	120.4466277	129.3026892	129.0288821	271.5880743	249.2186664	225.8338201	115.9172359	121.378852	145.4321709	147.3300483	80.7822392	63.65961664	73.05676359	77.24648525	87.7448412	89.09218151	87.58653222	71.20493387	71.95496056	70.13896514	121.5157951	116.9203786	176.0386722	156.7204038	168.2477005	138.3212954	177.4954575	163.3538243	200.4809388	196.5954507	160.4315086	147.3148927	144.5788793	130.1021825	203.9150077	153.3634935	67.72822676	65.93944236	58.42304992	63.81037815	60.24150145
gene10436	5573250	LOC5573250	33.1235503	36.10238488	38.21218013	42.52002771	26.61321679	31.0199535	26.29683747	31.19116351	49.39410515	30.73642543	39.11251849	42.78065169	37.3928541	37.19592309	42.68777791	41.64041815	2.788647425	1.428193147	1.503870538	1.256093943	1.123380396	1.73286939	1.064203561	1.082275558	0.839430488	1.092956684	13.11923999	14.25877688	16.32437307	10.54678452	16.7336829	16.83426682	14.86680973	19.63091382	11.29226464	15.86930228	11.71384369	20.38584655	15.59892171	15.54272213	18.45883466	15.55726929	13.21989049	14.60411233	12.79802738	13.64594497	12.89275878
gene10437	5573251	LOC5573251	9.606575977	10.99000343	11.53883484	10.12135113	10.54773688	10.18904798	10.40606826	10.2465208	12.75998124	7.928601525	8.41786659	9.838969759	10.9678796	13.0719379	11.67808291	13.17107103	15.29403943	16.68040683	12.61393217	15.0679932	16.86394173	18.62446069	14.53199336	13.85894986	14.36671974	14.21676562	13.76907856	14.58461652	17.45755003	14.88652395	15.26841974	13.67337037	16.51923386	16.84874227	17.38711737	15.38271249	15.09806141	14.86301058	15.69029773	15.71302759	16.30626946	16.91259064	9.232997568	9.284244418	9.593519376	10.04696078	7.2404264
gene10438	5573252	LOC5573252	33.99178462	31.46537724	32.3198828	29.9592683	28.16018333	31.83094757	32.15400168	29.07886987	30.91789478	10.97794102	12.60081636	17.98530049	33.88764252	36.36806327	36.20148805	32.45638765	27.98736748	23.47301296	24.78425204	30.58169681	25.21855019	26.22745189	23.35194891	22.66788515	21.01213175	21.69619524	39.50593953	35.55498423	32.9232691	34.97392389	42.9704586	38.08100967	45.16348401	46.1256353	26.15151737	32.56102202	32.38769753	38.43266098	41.11433242	43.88594583	29.84994367	40.22456665	21.00620398	18.70401175	20.61202672	23.1547714	22.49142801
gene10439	5573253	LOC5573253	20.56266385	20.20184975	20.64342808	22.69198109	18.35369488	21.8465536	20.73142705	20.873887	18.53466768	8.008012621	9.780378102	10.38833096	24.66031588	22.97836266	22.74292828	22.81350553	24.81796755	21.11599403	19.05174259	21.93498038	22.20575383	21.27547086	19.18825322	21.09753263	17.93727374	19.44393407	17.08126067	16.66682433	14.31663032	18.5822225	19.84216391	16.27782896	19.9554171	16.80662017	26.40646728	16.9990945	16.05732215	14.80279948	18.35804339	17.61742736	16.21224093	15.52028181	21.72912859	15.83662517	18.36411303	19.2536098	18.79087826
gene1044	5578622	LOC5578622	28.83770982	26.00893505	26.82420919	20.24542291	15.09730067	20.32581192	16.82436648	18.31264013	27.91608229	74.63875351	70.30375888	59.31702892	14.87998695	21.13159604	19.58756694	13.7904675	118.274754	481.3570575	560.1494872	561.861864	223.5141799	152.9595725	140.3624563	216.8568663	189.5673705	238.1157979	106.6592039	89.95062071	63.30137668	95.59457122	83.38215275	82.62086649	79.73859108	67.03653738	44.53458211	42.91292745	46.88449686	55.75846946	85.13989873	81.04915506	46.69401508	75.59140812	11.10824228	11.74582587	23.94219076	13.08934173	9.42264933
gene10440	23687788	LOC23687788	49.62078756	54.90133731	55.77728841	46.76252573	64.1837114	60.31068448	71.2042379	57.62076417	64.6915915	44.12230589	35.37068195	36.83355473	58.8551575	67.73206478	59.74329729	64.79491713	87.92630647	93.4398994	80.82752065	100.0667921	109.4470621	117.7188019	91.95507108	89.83899394	93.39585016	92.96808786	67.64821452	65.08688927	80.8405254	74.41186142	71.29819293	62.95446343	80.38164423	85.69908472	94.75083648	92.00887376	86.35449469	73.09363464	73.67778354	80.08660114	88.71422355	81.79898736	47.78413356	71.37591348	56.95959141	66.33948712	41.81060266
gene10441	5573254	LOC5573254	144.614275	153.8707926	155.2330092	170.645467	111.5880777	154.9161468	156.6294145	136.9158984	128.3518424	262.4987702	248.7897407	245.5105767	135.6127042	120.3297782	132.1197752	137.695866	57.79424231	113.5279713	122.0951385	117.0251432	72.98486063	77.44777619	73.96749951	47.75585301	48.09331693	46.84508652	28.25621123	23.64221961	16.13516036	27.99968454	23.98361247	24.6823556	17.16667436	19.51746337	12.44334971	12.57998612	16.71801223	11.73952366	18.55251063	16.10647372	8.028886268	15.7719704	37.7338368	53.80490782	59.94035022	47.15837755	38.5244354
gene10442	110676990	LOC110676990	0.020280676	0.014678614	0.010791766	0.011073988	0.087755929	0.061005107	0.012574005	0.025363591	0.135585472	0.019074226	0	0	0.013666366	0.040002569	0.029423932	0.048986491	0	0	0	0	0.02158554	0	0.012547924	0	0.010127823	0	0	0	0.013550532	0	0	0	0	0	0	0	0	0	0	0	0	0	0.053749821	0.107469663	0.017335809	0.034366574	0.092899462
gene10443	5573255	LOC5573255	23.62639687	20.72101	20.0124447	22.06462536	19.02772663	22.68649381	23.77098693	18.91692956	21.21968147	15.96584787	11.70276697	13.38544904	18.9181308	14.93580281	17.9807141	20.98918426	134.0879338	111.7551148	97.16422579	81.10153677	51.92175787	82.35221399	75.44118799	21.70843636	25.09201039	25.24373444	15.21512851	7.103079211	2.932483543	13.49294324	4.96512861	5.561206403	3.219822121	3.098378531	4.485477826	4.170838356	11.12515886	2.416045014	19.43239918	6.291947929	2.038038258	4.418085118	34.16079149	58.27769663	89.63015075	54.09142042	47.08372508
gene10444	5573256	LOC5573256	0.36325864	0.207566011	0.274685787	0.093956424	0.275762455	0.172531091	0.106683206	0.143463661	0	0.10788923	0.245036008	0.172285809	0.154601687	0.067879762	0.110953401	0.242446299	0.308801036	0.846260196	0.447703423	0.196062839	0.366281805	0.443465314	0.390360382	0.226851068	0.315072128	0.205593493	0.658520729	0.400786227	0.498196721	0.267727667	0.077330145	0.181951394	0.050493451	0.138145097	0.276910146	0	0.314533598	0	0.115446933	0	0.060185626	0.205026112	0.060804846	0.151969723	0.098056249	0.097193543	0
gene10445	5573257	LOC5573257	33.97814534	39.44992834	30.55653155	24.13944334	45.2914456	39.24854745	45.96972855	35.39072203	36.53309527	24.81152419	21.25091713	22.83724877	50.25716516	49.03119647	37.07391692	45.4513712	1.986451892	1.838170703	1.739209684	2.029435113	1.838560568	1.4868716	1.971529467	1.4858175	1.834163465	1.971786239	53.01080735	58.23155765	73.40771972	60.32521515	54.70802945	49.78423572	67.2364388	71.41580866	85.12476461	96.28810231	86.01772779	68.74783185	52.44935651	59.76817182	74.47578083	52.77557139	109.6183137	99.35860643	75.16259383	100.8744584	96.3551897
gene10446	5571858	LOC5571858	1.850019719	2.530493314	1.68760046	0.495526291	3.830355299	2.425200725	5.146742638	2.07475231	7.748762289	9.568317559	6.048058535	6.771726093	3.035105604	2.513522418	2.194381392	3.639860606	0.745735168	0.456385046	0.431405096	0.424498844	0.579531202	0.74842771	0.407812012	0.423152318	0.448417991	0.513615945	21.69032443	27.08043707	75.71639284	54.29199062	24.03890554	20.82610282	44.49494654	47.68347393	31.2761423	56.09450267	35.80872176	51.03584142	24.9283076	26.77922665	71.70997865	46.37103812	0.602549918	0.936476034	1.379970674	0.81746029	0.317241693
gene10447	5571859	LOC5571859	35.00254295	28.4763517	34.84554342	38.86078639	29.97750544	28.92083875	29.13891247	30.69487011	32.61745496	5.851566396	5.889655096	7.036183258	37.47657306	38.86407503	36.04160348	37.92140572	45.51582969	34.46707356	35.33742254	31.18234005	17.34102306	19.44935527	26.14293128	16.14525484	13.76915381	14.8248591	40.00514493	37.40702808	32.86733127	35.47645172	41.09653182	35.85304171	38.69508275	39.37630293	45.3803039	57.68667139	47.72394823	63.19820506	32.72632666	37.2849177	34.61541235	36.90653327	69.13643506	115.274321	84.67124207	106.3015881	101.7988494
gene10448	5571861	LOC5571861	273.9864797	273.4955871	283.664558	213.762035	318.901744	274.2244699	333.5337551	276.321952	306.2767627	120.7577699	135.3271964	179.0714681	352.902291	329.0175538	318.5832281	317.9008897	0.686688929	0.557585451	0.474080854	0	0.603341048	0.321410352	0.666385332	0.224202064	0.39631829	0.40638544	4.956328361	4.753273597	3.105776095	3.70441869	2.942444848	4.270884028	7.834900496	7.406857618	12.99963791	8.585415171	11.41302858	3.418693246	5.733466047	5.684639815	4.937074206	12.83335772	1.622559887	2.252926937	1.308301447	1.488908091	2.2720674
gene10449	5571857	LOC5571857	311.4048039	329.0975967	357.663586	313.0236372	351.9696405	352.5085874	392.0221487	378.7546008	449.014349	584.853806	562.5288294	633.3498464	381.5841795	399.4759865	423.3364817	433.3546658	7.309634583	8.433949688	7.943879176	6.202126185	2.578734699	3.008597951	3.926484401	2.036302678	1.821768032	2.003389073	7.221749909	6.925883571	8.655198592	8.456273942	9.660496753	7.838802832	9.064973814	10.31988213	9.71442528	14.01392712	13.68549552	15.55434661	7.876128181	7.859789396	10.37163274	11.53116396	8.354944806	20.02439098	17.86269375	21.42626518	18.77569625
gene1045	5578623	LOC5578623	6.248350072	6.07796345	4.433167714	4.343424834	3.025423077	4.718818417	4.286097389	4.202761018	8.245978364	14.87917836	13.04402928	10.16076411	4.49421009	4.52773973	4.371932325	3.786488076	53.01039075	230.9741378	241.9584354	179.3382555	127.2767718	74.69280757	54.68518988	112.2418422	86.36203105	114.2885698	23.521402	18.17663658	8.453299552	12.74197061	10.54523269	12.51146102	12.58135474	7.057709763	9.163964009	10.65145684	17.02827476	9.000166824	20.64885764	24.34110165	8.277046988	22.07124526	3.593869161	4.46173016	6.36380986	5.406703378	6.038985451
gene10450	110676996	LOC110676996	9.737468375	7.616085351	8.106552069	10.63402488	8.419392731	6.566787061	8.179464134	8.544210433	10.93739425	1.255560919	1.543222366	2.751927987	8.38734044	9.758214898	7.747321252	8.345857318	29.70064261	26.53813899	35.46403656	30.17187958	23.82043692	13.88363814	14.38154449	20.49866286	19.17639333	20.6607553	7.212738813	7.1882778	4.827097911	6.524601978	5.452514397	6.103265169	7.811856671	6.099664706	15.73358652	19.00673795	19.19395029	7.382425561	10.59004905	7.835325745	5.685683012	5.988370512	3.121837038	9.362899301	9.397537845	6.453865649	7.464027804
gene10451	5571848	LOC5571848	17.01845881	18.65893707	19.66582482	18.27039016	14.49225732	16.22533176	16.60956424	18.21746327	22.25704341	15.59913634	16.82082025	17.87014489	19.1701655	18.93179242	19.18085388	17.50524489	16.18487011	12.4382916	10.79521477	11.7581307	10.63012781	12.37762295	9.860295752	7.073219373	8.084594934	7.211708885	21.14408033	21.4657964	26.47584484	24.50469212	27.51438927	23.90541542	27.04389692	29.39603604	25.50181642	25.52410711	27.97809276	38.69300289	22.58844752	22.27594775	26.21927275	26.76520598	14.90724614	11.65497976	13.3144628	11.60875477	13.46066793
gene10452	5571854	LOC5571854	154.5410894	159.0685337	153.043186	152.098541	140.8442564	138.0163396	138.427301	143.5988226	168.3179269	145.1432033	142.9780352	153.8253414	169.9323445	172.263399	161.1101218	154.295544	152.840862	145.9434823	149.4606862	159.7275319	187.0520336	180.4224335	172.4614517	159.7272886	151.199966	151.6949494	166.9763195	160.8410738	166.260503	158.3330257	174.5772772	154.8439716	159.8860428	171.1682057	138.7554071	136.9633457	118.2510658	156.6148092	161.2989112	166.0400141	170.7168103	156.161506	86.867416	79.74357178	83.08670412	86.45397088	80.14263316
gene10453	110676006	LOC110676006	0	0	0	0	0.039619575	0.049576064	0	0	0	0	0	0	0	0	0	0	0	0	0	0	0	0	0	0	0	0	0	0	0	0	0	0	0	0	0	0	0	0	0	0	0	0	0	0	0	0	0
gene10454	110676997	LOC110676997	0	0	0	0	0	0	0	0	0.442374905	0	0	0	0	0	0	0	0	0	0	0	0	0	0	0	0	0	0	0	0	0	0	0	0	0	1.597294582	0.095142124	0.155512894	0	0	0	0	0	0	0	0	0	0.227327402
gene10455	23687791	LOC23687791	23.90012513	22.57054556	22.84069262	22.97780079	20.49247697	23.46920791	22.13377837	22.41135838	27.30131439	30.00889683	24.63890932	27.06454028	25.19253658	25.91014645	27.13454869	24.61116939	17.38089418	13.06980657	12.58692684	13.99362592	14.41692616	14.11906232	12.85044615	10.00037257	9.740659744	10.78960216	34.13400026	35.20986078	35.5176544	36.13768123	39.97432321	33.27777143	43.40552541	41.50563209	36.04015202	36.35566115	32.84854861	34.91855412	35.86742286	34.94858834	38.40806471	38.30497993	11.99836594	11.96311824	10.90955915	12.39480654	10.20333544
gene10456	5571860	LOC5571860	13.02909088	14.20216858	14.60849418	14.9905303	15.20069356	12.80679461	15.22129124	14.58723557	13.76535363	10.56089168	10.28645261	9.192642235	15.15615289	15.07331186	15.02886732	16.18382687	11.94861886	9.454482153	9.685713575	13.23048229	11.01726687	11.18143064	9.300396304	8.508454169	8.124703889	10.74398847	20.46987854	20.74003701	25.71020654	26.09136421	21.08558094	18.57796188	23.71270769	25.13456313	31.1073288	31.53586529	30.98248727	27.26183501	19.62333938	21.13727262	25.43082389	23.43426282	8.933917911	9.241462625	9.52143531	8.675025445	9.560491952
gene10457	110676998	LOC110676998	0	0	0	0	0.19017396	0	0.245239665	0	0	0	0	0	0.06663619	0	0	0	0	0.138953835	0	0	0	0	0	0.156443218	0	0	0	0	0.132142777	0	0	0	0.1741089	0	0	0.758317965	0	1.052421254	0	0	0	0	0	0	0	0.167568868	0
gene10458	5571855	LOC5571855	7.233814882	8.62194181	9.122475126	8.569172143	6.673611894	8.132590191	6.454489157	6.499024462	12.35002608	3.994413012	4.956429613	8.401063796	7.416588554	8.949199345	8.766771542	7.756400329	14.95330081	11.7901857	11.52195807	10.72899212	4.410066086	6.166963713	5.607923932	4.793444484	7.164536284	5.124004041	4.071056414	3.619126842	4.879413694	4.303326232	6.703646	4.518341957	4.969956279	5.270516831	6.75139702	7.298166831	6.390584434	8.81951468	2.866857525	3.419112646	5.054366715	3.641086096	4.831832612	11.25283468	11.95363689	9.478774352	8.600296138
gene10459	5571846	LOC5571846	1545.631459	1880.850332	1807.336781	1882.32756	1305.374435	1604.304436	1251.62552	1460.167916	1521.042585	1738.578194	2017.24005	1995.189912	1584.962602	1645.323173	1800.214603	1515.67577	2844.348653	3403.878889	3814.838892	3791.176433	3569.00094	3210.157636	3630.813631	4811.739427	4624.267085	4935.921996	2192.178044	2400.760016	2278.489529	2366.062775	3143.325394	3224.336009	2459.389256	2441.16057	1560.758845	1523.939817	1422.414309	2055.040431	2459.789625	2562.820951	2213.046168	2415.058811	2268.247507	1578.849857	1798.773449	1932.278504	2745.246302
gene1046	5578620	LOC5578620	102.6264868	123.6761323	150.7920298	128.7888915	116.5089873	120.9227021	114.8548103	125.3762328	167.751682	258.9884779	270.2167289	301.2940304	122.2647859	118.615568	167.5799056	163.6274347	45.20586152	40.67429715	40.56636768	42.42519986	41.68714534	47.23407663	41.79320662	36.22935479	36.11145511	35.71816516	117.1630107	85.29435378	162.5181518	139.6154374	127.1794727	111.2365757	155.8247809	113.6412757	147.4797919	177.8391339	130.258097	117.4376942	117.5899996	93.40574347	175.3802522	126.1877612	65.60570332	57.12330986	57.75020614	59.43453658	61.9322963
gene10460	110677000	LOC110677000	1.679437621	1.438094561	1.831380534	1.6080387	2.01293766	1.750347984	1.473882242	1.878484268	0.751155528	0.10011117	0.242528663	0.071051202	2.223567748	1.903580053	1.95613427	2.828164274	3.128046776	6.481434681	5.242294728	5.870212582	6.835272777	4.462429879	6.212589613	6.932357623	4.642284731	5.850330195	1.316099032	1.314019588	1.351280623	1.059952511	1.363348437	0.928586822	1.468067734	1.110943594	2.655117511	2.907935251	4.43346079	1.825129218	1.339050185	1.430389344	1.82432431	1.352854468	1.598601823	2.914284493	1.577109341	2.404975109	2.153492871
gene10461	5571847	LOC5571847	31.66501609	31.52988146	34.74598388	36.90204138	26.69554247	27.20055683	28.89762581	26.71822451	27.04519305	19.06841182	20.30520074	20.80822894	32.64816965	33.56938574	32.9134563	34.06550577	27.73725493	22.73790022	22.99700588	26.20340813	19.65407661	24.04093184	21.4957565	15.38497745	16.84287134	17.33244768	39.56638385	36.02730025	40.55440625	36.99570024	37.85799934	34.62417181	41.36715734	41.09428794	41.79283784	37.74355323	36.5634562	34.10520214	35.060678	35.60712261	38.28742769	36.36876536	29.33055243	24.46333286	22.18524086	23.57613319	29.249324
gene10462	5575840	LOC5575840	13.10364946	12.96815756	12.36141767	9.876156922	12.76540817	12.95552812	13.25520716	12.62366964	18.56306476	11.19007456	10.56430052	10.2008487	12.41665508	12.23563096	12.72427641	12.73090073	20.68334673	15.17975961	16.88330006	14.89643839	14.01692651	13.89695198	12.09990412	8.293684661	8.291401721	10.41370487	14.16428801	16.3411861	16.89042751	15.90901698	13.81209699	16.26056369	20.33881288	19.39066032	22.16012703	23.98137921	24.50311616	15.46466055	15.05986762	14.12750777	15.61327268	13.80621278	18.96464369	29.80182961	28.46935651	30.02670928	26.66762775
gene10463	110677350	Trnak-cuu	0.487662284	1.058870995	0.38924272	0.399422057	0	0.88014491	1.360576226	0.304942166	0	0	0	0	0.24646262	0.577132953	0.353758961	0	0	0	0	0	1.5571158	0.377046764	0.905169405	0	0.365295332	0	0	0	0	0	0.986224176	0.580125848	0	0	0	0	0	0	0.736171883	0	0.767572851	0.871595023	0.387735011	0	0	0	0
gene10464	110677002	LOC110677002	0.017623439	0	0.028133385	0	0.050838583	0.063614434	0	0.022040374	0	0	0	0	0	0	0	0	0	0.037146075	0	0	0	0.027251895	0	0.083642909	0	0.037902484	0	0	0	0	0	0.041929888	0	0	0	0	0	0	0	0	0	0	0	0	0	0	0
gene10465	110677001	LOC110677001	0.061590565	0	0.049160413	0.050446038	0.044417793	0.11116017	0.114558321	0	0	0	0	0	0	0.072890494	0	0.055787816	0	0.194727692	0	0	0.098329977	0.047620093	0	0	0	0	0	0	0	0	0	0	0	0	0	0	0.506627647	0	0	0	0	0	0.048969993	0	0	0	0
gene10466	110677569	Trnap-ugg	0	0	0	0	0	0	0	0	0	0	0	0	0	0	0	0	0	0	0.413503856	0	0	0	0.458870601	0	0	0	0	0	0	0	0	0	0	0.446573213	0	0	0	0	0	0	0	0	0	0	0	0	0
gene10467	110677352	Trnap-ugg	0	0	0	0	0	0	0	0	0	0	0	0	0	0	0	0	0	0	0	0	0	0	0	0	0	0	0	0	0	0	0	0	0	0	0	0	0	0	0	0	0	0	0	0	0	0	0
gene10468	5575841	LOC5575841	38.94272189	43.41286326	42.56142748	37.57529965	33.53718794	31.18244455	28.93801879	30.10075336	26.98746586	10.77343628	11.90553341	12.63898135	34.94666355	39.06195356	40.66585737	40.24647382	56.05284647	40.18019929	45.48454151	35.43546005	19.77387503	33.06160911	34.74879655	18.70807108	21.11695513	18.89562184	67.06615465	20.05036826	11.34707346	22.29191414	14.67547885	12.11268099	9.557407968	11.37546365	21.36897172	24.80112489	59.70238766	14.91023708	57.5689162	35.69704911	9.388636543	34.22382507	614.4557138	603.9863892	436.3572402	614.0960849	616.8296148
gene10469	5575842	LOC5575842	12.30056301	15.6955991	13.02718765	3.28814372	22.48961057	15.29981051	25.42360391	12.71617533	38.82090339	46.21913798	37.8159684	35.22531158	19.03643531	16.49453535	14.40948882	21.44459692	1.555911044	0.610706651	0.509611062	0.747414309	0.886999426	1.00693442	0.892637692	0.538717039	0.505675649	0.745201373	27.43823905	34.48919167	54.84402013	42.62297236	20.82871035	20.99337105	35.12885911	39.15155843	33.90365638	50.79562789	48.38275205	36.36760944	33.10197673	32.26484823	58.88194444	42.55998937	1.82871161	2.801659637	3.30906518	2.254966855	1.056982771
gene1047	5578624	LOC5578624	8.584350135	10.60516069	10.3710614	9.685241976	7.932376411	8.843241541	8.17179349	8.017776984	9.946949778	16.22063822	15.65450876	16.42588739	9.393515602	9.661483471	9.685564278	9.793557255	20.93294315	27.69894186	18.30636763	18.91648589	13.15779887	15.61122113	14.35772976	9.48312917	8.962764767	9.465668392	3.240329893	3.39656242	1.608267233	2.094391941	1.795920699	2.279628003	2.263034716	1.19607355	2.76419342	2.26250885	3.551683109	2.114054073	2.904576634	2.897007914	1.17705701	2.450383558	12.79593411	13.43631822	13.82339921	16.07781117	17.74317732
gene10470	5575850	LOC5575850	223.6309097	274.0168316	298.9783888	230.2064222	284.4718157	241.485517	265.1622279	231.2095025	283.6048372	229.6444412	229.6354437	231.1859682	267.9427459	269.5464311	292.2279321	346.3020922	123.1645682	146.0877532	141.165385	135.6637685	124.6175708	121.3533433	118.2214663	77.15715009	78.49783827	78.42666422	139.3018044	134.9914275	172.9980541	158.8794928	147.8578427	136.4746611	161.5981882	155.5302473	187.5612032	203.519447	171.5646871	169.9063592	141.4511125	142.7656844	203.6672057	173.1567115	168.217628	197.6667686	149.8151967	184.3257543	156.2399361
gene10471	5575848	LOC5575848	331.9671447	319.983884	330.7473244	340.2663432	349.6261807	348.7054121	359.4856783	347.2357597	291.2659111	280.5151377	281.1538882	277.4012031	367.097559	351.6611695	367.1948553	394.4017657	345.462962	287.9436732	278.3220774	233.3255579	221.5934326	259.0297561	270.2924714	180.3864261	178.5592806	180.7722432	337.6671417	347.541908	428.9729345	366.2137129	392.6703558	344.2757898	421.067496	422.2952195	390.8923695	379.8035525	306.7193256	412.143471	372.1777185	362.3250328	499.2014703	382.2676317	217.6267791	288.2153865	265.8707471	259.7475876	221.3446409
gene10472	5575847	LOC5575847	29.81874543	28.89338902	31.97797912	34.87686618	31.28697958	29.20715604	27.46526542	32.56801946	34.43696608	9.40661396	11.47977941	15.47248441	31.77485653	31.15775655	36.16246951	36.44451214	11.23744719	8.414302546	10.50645488	9.801691952	9.685660818	8.717539419	9.34856633	6.315577507	6.066427865	6.616177104	31.20004598	37.73312119	37.57146319	41.39547503	40.22193213	41.12364772	48.29422588	45.38677206	53.67449074	52.23570279	54.6451559	50.78524749	38.90141717	41.42372757	43.10563257	43.93497518	10.35258713	14.10288798	14.38336982	13.89312942	14.3046316
gene10473	5575846	LOC5575846	32.97917893	30.57009403	30.61762612	33.24963239	35.57503454	31.24255311	38.14331165	35.95803809	42.09920042	7.737902426	5.059572753	5.876541021	34.76525778	39.1952001	36.67116078	38.44760525	118.8486245	175.474557	139.3365966	177.5546606	205.4193311	183.7031779	152.3216232	200.9182289	215.8709	202.4900202	63.35852283	61.62719509	48.98360268	62.71721583	63.37482362	61.42502279	65.04735838	69.3235889	89.81372683	95.79252619	97.95236804	62.37067667	76.18078583	85.71860811	56.5277105	83.73214093	41.2209119	52.48369069	42.5543912	50.17199362	43.44786607
gene10474	5579227	LOC5579227	421.0458649	465.3869652	411.8564322	418.0762808	368.1166343	399.5250057	402.3183809	428.2432568	463.7503504	818.4037417	785.9090661	778.8021364	472.1845944	524.1606777	497.4051328	407.609827	162.4101516	152.9720503	131.7135431	141.6911472	147.267883	149.4834186	143.1524164	103.2071468	102.4673588	101.9430225	139.2659397	116.0110609	98.11601188	114.4367151	128.1778126	108.9731149	117.7832279	113.9131781	121.4239514	87.91487051	93.45970536	100.2125984	117.4275498	114.7729394	98.83136561	113.9827188	96.01689871	115.8838402	128.2352264	122.6701319	107.0988373
gene10475	5575844	LOC5575844	25.41142701	29.13446273	27.96743837	24.22380381	25.65103289	25.50919337	29.19874713	26.52410163	36.00664793	29.6239909	26.53353183	27.58632041	26.78704908	27.43930301	31.37998216	29.96125289	23.6016416	18.25842451	15.19206295	16.6332271	15.68111611	19.85801608	16.06428326	10.32443154	11.13535814	11.73385983	37.98387259	37.68845071	41.65357582	41.87300508	42.38758735	38.36795594	47.64660957	44.93303679	43.71872795	46.8780262	43.57067388	50.44443282	37.76172266	35.63968753	43.63552646	43.01113735	13.20553902	16.95083708	21.31572205	16.10331688	15.24097532
gene10476	5575843	LOC5575843	83.10191169	87.53134713	87.46930839	81.34618362	93.32130839	94.83747353	94.11814787	99.46491911	96.84159888	111.5928398	110.7355133	103.4680627	88.11406639	95.01364197	95.55756992	91.15898904	97.99083249	89.95753832	89.06523611	94.959076	84.0193368	86.48093282	73.55993032	62.96685293	62.10679205	60.75437144	89.1925875	78.78865641	80.98528284	93.04563584	97.34449332	90.11429796	108.770489	99.6298548	86.75748264	85.89232612	81.344502	114.6753773	94.12921801	92.62828683	86.14848483	97.71586841	98.53209479	99.15823195	135.5726248	98.69475882	89.40114347
gene10477	5579229	LOC5579229	38.29095971	35.36634608	34.80104064	34.00486198	40.24528108	37.29927418	43.20586959	37.67385964	36.08173296	13.83652841	14.38946359	14.86859546	44.92818289	46.55977511	38.70317228	43.61723181	42.48758835	44.74514964	41.99880073	43.23732863	47.44566516	43.3890811	40.70379468	48.69264785	47.7539937	50.33493007	68.92083253	72.2109891	80.89108799	64.54025313	63.5869442	65.70593678	75.66298521	74.51366606	76.34414624	80.42450934	70.46179716	76.02939665	66.1111706	77.06259627	86.58825955	64.61493649	47.82915169	54.58593459	40.72845765	50.58566544	39.23675669
gene10478	5575852	LOC5575852	27.57068429	25.73003516	32.60264987	28.62265569	26.94430777	26.67578243	30.58471433	29.62738715	33.85312096	16.42424517	16.97641628	19.32865359	28.64874372	30.11009827	31.91425254	29.05310327	57.24291867	87.78435555	87.23045519	95.36869408	78.1398467	70.60211148	59.18665119	48.6296522	48.86891695	53.41952431	33.99312517	29.2819366	31.035179	42.17085985	41.46282803	31.63234593	36.52510342	33.78060596	35.00944578	37.08029341	33.82933054	43.56602555	33.10214476	32.44668775	29.54344358	31.10547155	27.7064484	24.07900243	28.48381326	24.13159448	25.7120188
gene10479	5579234	LOC5579234	77.26477313	88.36726601	111.1697898	91.21860197	100.7671634	91.07171681	100.7802871	101.9317964	106.70074	72.81264701	78.35181924	92.43413461	95.46175304	93.33236773	118.7770086	132.5598408	39.29694545	29.98448693	28.14593764	32.69810976	39.52139213	41.78780343	38.04651519	30.73393233	30.36077008	27.86336171	83.5979801	70.85284128	87.57222785	100.1924414	83.76608125	74.56958203	98.73825388	82.2186997	124.2708548	136.6882592	103.0486832	84.53294044	81.70176484	73.61625993	95.82384	95.78408949	57.08987787	61.51621437	50.12658843	55.67500364	54.15420893
gene1048	5578625	LOC5578625	2182.613938	2489.146625	2443.552442	2618.735825	1835.927268	2099.379107	1763.891185	1999.562556	2317.866552	3071.115365	3682.030776	3360.539028	2183.392362	2430.471104	2475.708704	2185.180425	3505.024963	4061.622436	4504.917755	4405.68383	4851.962478	4424.146901	4986.073307	6674.092368	6468.023588	6547.614227	3714.807652	3950.584429	3795.637846	3827.315455	4662.975445	5103.414912	3660.169619	3716.09723	3666.955475	2662.921263	2341.144259	3161.210342	4178.363294	4365.230386	3729.013849	4100.94383	4026.676042	2783.957395	2692.15537	3117.89732	3662.477519
gene10480	5575855	LOC5575855	2.417342859	2.08863299	2.750672947	2.822607563	1.918272578	1.947444694	1.960303904	2.249091776	4.529561468	2.006065378	2.572878087	3.542626952	2.561798262	2.336195141	2.936797843	2.788132443	3.765925137	1.956976704	1.846776619	3.311011188	3.231673839	4.281288049	2.033866311	0.714580865	0.889720726	1.313228438	2.238337287	1.893714923	2.665831492	2.740861987	2.08066421	1.67167843	2.341633795	2.054908317	3.997890226	4.293601304	3.479527932	2.314535465	2.373877565	1.846213877	3.080751747	1.494982065	0.758160423	1.329735072	1.30843807	1.084315464	1.063247008
gene10481	5579232	LOC5579232	0.135969727	0.134197192	0.236789322	0.202484793	0.249603322	0.290019972	0.137947312	0.12367099	0.371871405	0.244136845	0.190107103	0.222775123	0.249885712	0.234059476	0.322805052	0.268711315	0.174692392	0.208430752	0.020675193	0.126760071	0.355217042	0.535196935	0.11471765	0.029333103	0.09259222	0	0.818753738	0.259119429	0.916740515	1.280890963	0.59995304	0.264682418	0.5223267	0.602873837	0.954827205	1.386300029	0.363133408	1.052421254	0.447837895	0.242930274	1.322997094	0.795330459	0.098280055	0	0.126792177	0	0
gene10482	110677003	LOC110677003	0.302769735	0.484407412	0.381576346	0.234933117	0.390733427	0.258842975	0.237116239	0.239148915	0.159801499	0	0	0.047865738	0.434895098	0.358318445	0.277433169	0.461885161	0.353897875	0.1007633	0.239884063	0.196097944	0.407052653	0.221772358	0.207046359	0.226891686	0.477467489	0.41126061	0.928849362	1.068954635	0.830476539	0.803326811	0.708986583	0.796179879	1.05213525	0.777205305	0.461599544	0.962323827	0.374511805	0.423983495	0.890062782	0.770899181	0.953109708	0.79746653	0.152039333	0.126664111	0.081728172	0.121513682	0.273729056
gene10483	5579235	LOC5579235	12.98628842	14.84733148	15.5576007	11.05103263	17.1630184	16.20978334	18.68922817	16.30899376	18.66737676	32.9512858	27.81948982	27.18196613	15.6432271	19.15982279	18.50091856	19.68566788	26.07469689	18.38645626	22.42579766	22.15495111	21.47571734	29.56248108	17.95690267	13.13137799	13.08900579	13.23780407	11.2590514	10.20416266	17.51925736	14.43202337	8.154323576	8.995161261	10.19135148	10.34549913	9.659425603	13.58785677	11.24859785	11.65897973	11.19936599	10.74827378	16.46766028	13.52668902	16.8693588	16.76745173	17.44795862	17.48440426	13.74732096
gene10484	5579236	LOC5579236	15.19772776	16.60656815	15.89084484	17.56572395	14.58526864	12.80742427	13.52891908	12.49857643	22.2711025	1.89098876	4.345305213	5.861724161	20.20338437	22.44171583	19.2467597	18.7830102	0	0	0	0.202142307	0.062939897	0	0.036587689	0.046777042	0.029531073	0	0.940070737	0.785106043	0.513644681	0.717676179	0.478367873	0.797271514	0.780887093	0.569714663	0.475827511	1.162040402	0.787553118	0.524462419	0.74391677	0.74499445	0.68257032	0.775072872	1.567256689	0.78340981	1.112064279	1.85383498	2.50563636
gene10485	5579237	LOC5579237	7.983165111	8.163108469	8.242861652	6.462617637	6.627574893	7.497296963	6.841611135	7.444445362	6.322298715	8.806933175	9.220318429	10.42134473	6.661881417	8.692547797	6.195163452	6.411234769	1.499315592	1.638640723	0.873371899	1.070932546	1.556100731	1.471318078	1.42148181	1.156496802	0.730114399	0.873437285	23.2726747	20.33496304	17.09500266	20.70079394	18.56178051	14.82497611	23.35147657	18.21459764	17.11406389	10.64438173	7.949354851	19.01767742	17.1486297	28.9615961	29.98888113	21.77567097	2.749278824	2.582494607	3.778968934	2.683942031	2.591147083
gene10486	5568773	LOC5568773	2.194393274	2.523721254	2.575321507	2.382565041	3.041426182	2.665166724	3.874830467	3.026353781	4.07632098	1.809978988	2.18970822	2.556448867	3.399337341	3.634290126	3.704339153	3.796955604	0.814266461	1.211538609	0.993294543	0.72297341	0.801060376	0.952673734	1.202478392	0.670710175	0.623250537	0.601029928	0.992846638	0.705655479	0.802051253	0.613686265	0.680767411	0.559115045	0.679350873	0.648228307	0.896907268	1.397239746	1.459116032	0.794244764	0.623217767	0.825759557	0.939711847	0.533531227	0.79788325	0.555333427	0.667779674	0.613472464	0.741886323
gene10487	5568759	LOC5568759	2.609922782	2.967435858	3.196750532	0.870614433	3.860262675	3.579944253	5.09276026	3.252174466	8.375285591	6.319645469	5.424970492	5.273908532	3.012218707	5.234046603	3.091217668	4.091919574	0.067063995	0.130026116	0.158743149	0.243314453	0.333341505	0.09539253	0.237815102	0.202696358	0.078201053	0.14287953	7.895658549	8.276347779	16.08435822	11.5889036	6.909616461	6.864384331	11.83067886	11.39208147	11.37468773	15.87721921	10.26028555	12.87820196	8.947206577	7.826695997	15.7298207	10.77120429	0.241468671	0.792098119	0.73012824	0.66339581	0.211933864
gene10488	5573809	LOC5573809	0	0	0	0	0.027297698	0.034157671	0	0	0	0	0	0	0	0.011199018	0	0	0	0	0.079139494	0	0.090645497	0	0	0	0	0	3.159057485	0.039673788	0	0	0	0.045028375	0	0	0	0	0	0	0.042855301	0	0	0	0	0	0	0	0
gene10489	5563940	LOC5563940	78.36207873	78.07891695	66.64834559	64.36103372	66.7486458	71.01697692	80.50363854	72.16176082	66.43682826	95.03775646	78.03775921	89.98983803	76.95775045	86.27187974	77.91029693	82.12181632	147.7004285	176.6163994	136.9496775	134.3048881	103.9164326	105.3096754	77.09026098	59.35795505	48.11765602	48.990252	94.49780803	105.7294983	100.5105173	94.40497933	117.0119978	105.5444474	127.9663579	127.8723658	105.1050624	99.26852762	119.1167721	141.8764788	162.8133933	117.1252324	120.9170828	113.103694	32.81583509	142.1489918	143.0301599	155.3639926	58.16107991
gene1049	110674433	LOC110674433	0	0	0.106422167	0.109205282	0	0	0	0	0	0	0	0	0	0	0	0	0	0	0	0	0	0.103087692	0	0	0	0	0	0	0	0	0	0	0	0	0	0	0	0	0.100637729	0	0	0	0	0	0	0.169451664	0
gene10490	5563941	LOC5563941	0.044004137	0.023886768	0.017561631	0.072083585	0.015867419	0.079419751	0	0.027516413	0.073546879	0.031039825	0	0.066089035	0.033359279	0	0.03192139	0.099645729	0	0	0.036801332	0.180503835	0	0.034022761	0	0	0	0	0.029147228	0.046122618	0.066153059	0.061620385	0	0.052347573	0	0.039744464	0	0	0.038782109	0	0.066428365	0	0.103892741	0.039324127	0.017493607	0	0.028210868	0	0.075588469
gene10491	5573813	LOC5573813	32.47390036	33.64247121	36.98657383	32.95151488	28.70345827	27.27967853	31.35382769	29.55288105	28.60219899	25.24132832	25.76788506	25.36327477	34.16054215	36.09124348	34.4325389	33.39631475	82.38343201	75.76943815	70.5827514	78.54132839	82.29092551	62.48057779	66.11540764	60.33196234	59.75028702	61.55454986	44.96103429	47.17316191	36.62340486	40.75317557	39.43732767	41.88595456	36.88763169	39.66865886	34.4826198	36.26076122	35.66760303	36.3712423	40.43690011	37.27319175	35.16164175	31.35534244	26.18628779	29.48597572	31.13963318	24.79671947	25.41800425
gene10492	5573814	LOC5573814	17.36361469	19.80438236	19.974416	15.02038945	19.26166501	20.38573134	20.2091169	20.11725986	25.46794022	17.08827382	18.36516118	21.6119915	18.62843145	19.51716763	20.98287756	19.95723235	11.73843204	11.23355942	11.27476862	10.07386742	10.46192145	12.81163596	9.52152594	7.875923296	7.739562786	7.372349025	25.0964875	27.04222905	29.24451392	29.39489452	27.11730585	25.85043936	30.9503895	31.62814134	24.79496846	27.26519469	23.91980391	28.71509369	27.53768779	23.9701546	30.44723052	29.55089693	15.55359617	14.49017602	16.64907692	12.8695627	10.50741441
gene10493	5573821	LOC5573821	114.8512567	121.1473714	133.4700645	128.0305237	112.3736163	116.7989054	110.9595686	111.1876801	142.0186385	151.0168864	157.8374148	156.1493378	114.0139799	111.3628918	119.490297	115.1032088	100.4518889	106.1546041	98.86675714	100.5422064	99.98824016	118.3517863	110.3269719	93.05467665	96.34918647	82.4473555	126.271203	110.5327731	120.9221382	133.4176412	135.6784753	125.671949	129.2758582	138.1061335	117.8857138	117.0103533	103.8666021	131.5831794	114.2298353	111.1175124	109.8230234	129.9470323	211.578944	152.4808133	160.949578	170.5295101	182.2472179
gene10494	5573820	LOC5573820	40.70423143	36.8083727	42.06854441	44.39939275	36.31519948	35.34129491	38.67899301	36.33036086	35.54511087	7.826873262	8.912813534	14.81309907	42.9835878	45.89237574	41.93670829	46.79764593	49.70468497	31.69094843	33.79991257	27.32091097	29.30925029	34.71829468	39.42115619	28.68548944	28.4270139	31.77696643	34.75769116	36.2834504	36.7211048	34.42085367	35.37385459	33.50352339	38.05523098	40.15679124	38.2240891	37.58659619	35.4154109	38.03067713	32.42462683	32.00563883	40.96338595	35.73822581	81.72816201	65.84203357	46.92957211	56.65242266	77.10064708
gene10495	5573819	LOC5573819	13.28807299	18.03100047	17.92659276	11.2589564	13.87893324	14.16057303	14.47545336	14.89047694	30.79831608	26.89138	30.19427827	32.86308029	12.55504991	13.46514036	14.54348623	14.29012095	88.99497579	101.3196331	84.18774737	91.88172399	49.87950667	51.52788279	44.93260926	38.45900944	40.76551234	40.55565747	21.124041	18.47188007	20.41802155	18.45963706	21.2276454	20.12634624	20.25593285	22.75560232	34.32272923	44.05076564	48.46825726	45.46459817	21.1769682	19.92879331	19.66141657	21.24241035	87.95181366	117.7817711	110.8138522	130.3553062	143.5657623
gene10496	5573818	LOC5573818	27.34945333	29.32425095	28.1346452	20.11457805	34.24281521	36.55834885	39.64131083	34.22893843	45.37764146	49.24363928	43.42311976	45.94437478	31.69115091	29.45562996	31.11771282	33.53835044	53.46633732	45.18661041	47.77970358	43.65044394	42.67697219	57.50900706	53.05876354	17.39642278	18.26157518	19.62527601	65.03545822	65.1936124	106.6639978	92.61612205	71.51053175	62.11973023	87.90568802	87.23303516	80.92449324	115.1122084	82.87641485	100.6590006	66.99811415	67.11325559	108.0363946	82.41219914	36.58871334	72.54848676	84.59287763	63.55792551	43.59616576
gene10497	5573817	LOC5573817	0.027884606	0.020182136	0.044513919	0.060904042	0.026813039	0.016775608	0.017288436	0.034873282	0	0.183580709	0	0	0	0.022000368	0.013485329	0.050514921	7.187344118	1.665269194	1.72570382	1.791983631	1.958794758	3.636384695	4.123365694	2.404242252	2.952120396	2.019024728	8.422346547	9.4695635	13.48891386	9.267319781	9.4551346	7.518915688	11.43936386	11.71957357	12.60970236	11.74749364	9.273156743	13.15663959	8.503073562	8.993152845	13.02068097	10.06726387	0.118243993	0.073881886	0.119178026	0.118129489	0.159663371
gene10498	110677005	LOC110677005	0	0	0	0	0	0	0	0	0	0	0	0	0	0	0	0	0	0	0	0	0	0	0	0	0	0	0	0	0	0	0	0	0	0	0	0	0	0	0	0	0	0	0	0	0	0	0
gene10499	5573815	LOC5573815	7.477367139	7.781635839	7.804689049	5.704001143	8.551446511	7.027157473	9.332274516	8.914271336	13.8432666	11.39773422	9.481255074	9.263192279	8.582204601	9.179110975	9.301407319	8.496166863	34.19482138	18.16658188	17.28020587	14.55557258	11.58450805	20.12846766	19.92340185	8.767119947	11.49386371	11.43782579	0.480628593	0.491573323	0.45230078	0.755879787	0.518975039	0.452651016	0.666054181	0.399618088	0.544700084	0.432597497	1.039845105	0.894675786	0.440824774	0.548484803	0.501412242	0.632626763	6.149209341	13.78614322	13.16142511	9.840453632	6.62735944
gene105	5572022	LOC5572022	0.107459994	0.107331828	0.075479813	0.07393311	0.17979499	0.166793943	0.283823013	0.158583182	0.445419504	0.200113549	0.192815705	0.096835359	0.158584799	0.150067111	0.118489176	0.116802793	1.167227462	1.041902093	0.819618364	0.797844603	1.990107551	1.92757305	1.324419566	0.749726072	0.540929963	0.72107164	3.302695591	4.149415011	15.02617503	10.792399	2.281878867	2.479999474	6.306139423	7.756850531	2.708149125	7.166228374	4.770736395	8.497393052	3.967923781	3.859952794	14.56636771	9.05766347	0.57757629	0.649165038	1.212501864	0.622768624	0.191973901
gene1050	5578628	LOC5578628	3.491072079	5.072417276	3.760566944	1.199439791	7.050150082	5.463029717	8.832140815	4.270646345	16.68140091	24.97594737	17.51741064	17.06487988	6.004599479	5.186388893	4.887919791	6.446702904	5.407226935	3.311721719	3.207591123	4.20580233	4.334969971	6.166708773	3.08220821	1.566922096	1.81194177	2.05280371	6.172168239	6.322412546	12.36169146	9.362300146	5.200376501	4.982562267	7.930822392	7.676160514	5.891685988	9.860663431	8.337912935	10.25105717	6.697830226	6.038756456	11.7169507	10.13442631	4.716287532	6.305106201	9.494511179	7.256257157	2.485572432
gene10500	5564830	LOC5564830	0.183868669	0.090150463	0.094684167	0.116592377	0.153989578	0.363965289	0.099288968	0.111266802	0.237918393	0.21755804	0.091221002	0.106896427	0.077938363	0.133369445	0.120473728	0.075214097	4.406768803	2.637854036	2.351226189	2.12885958	1.780228027	2.375482564	3.038546013	1.998678103	2.105956194	2.09202512	0.141433501	0.037300764	0.047555548	0.033222853	0.059975312	0.014111692	0.031329159	0.021428371	0	0.068225875	0.125457087	0	0.035815093	0.06276721	0.018671382	0.08480698	0.216930051	0.235727777	0.106469939	0.1658379	0.244522777
gene10501	5564833	LOC5564833	0.119682478	0.089609996	0.065881564	0.101406713	0.130956796	0.148969577	0.084437956	0.160000956	0.220725897	0.232888647	0.063471882	0.123964826	0.045886734	0.12210383	0.053888161	0.074763176	1.949731653	1.356998729	0.994019934	0.905689395	0.645699422	0.950878195	1.156698626	0.470091377	0.550272147	0.505923019	3.466215686	3.771981037	5.277745132	4.184099868	3.997832224	3.731205893	5.046453414	5.695594549	5.88769523	7.245382662	4.713847144	6.390659087	3.632128351	4.26129916	6.612729981	4.484682763	0.334694516	0.820100925	0.476242354	0.639893172	0.581310901
gene10502	5564852	LOC5564852	0.15844338	0.336212427	0.241436007	0.123874977	0.171398946	0.071490629	0.100467393	0.157622342	1.179636582	1.503726612	1.910685997	1.135733986	0.080076668	0.093756375	0.120162107	0.169609408	0.072702247	0	0	0.066470181	0.057490114	0.061251983	0.006683933	0	0	0	306.9755063	206.33602	86.28391341	145.8715952	85.80918481	161.2062109	71.61254388	87.52871108	184.5600051	217.6278977	303.1134135	113.2284336	146.6857103	260.6321741	63.26505316	204.2018595	0.02290484	0.085869196	0.156983234	0.796316548	1.274238384
gene10503	5564839	LOC5564839	0.036141469	0	0.02884743	0	0	0.09784352	0.134446111	0.022599775	0	0.050987245	0.046320512	0	0.036531515	0.021386145	0.026217669	0.098209212	0.255387862	0	0	0.037062843	0	0.027943567	0.100625431	0	0	0	128.6013587	77.92207893	136.8824767	121.3628811	72.1405463	59.89077902	63.95187816	187.9579048	76.77392352	120.1452808	39.36970749	60.67716042	59.66019149	113.3191468	157.3469795	155.5456442	0.028735691	0	0.092680576	0.045932583	0
gene10504	5564842	LOC5564842	23.05351308	24.18500906	24.5758301	18.58180571	25.77207361	23.08041376	28.33397813	23.88885739	30.06647488	15.18332353	12.53532192	14.79205039	27.04575569	27.9265761	25.19783895	28.43490098	39.27383621	34.89805306	30.04770625	29.22973519	28.93819126	34.43794696	24.79775495	15.67490594	16.42164793	16.46459013	35.5862473	34.68193017	47.02543714	44.48206623	35.15521656	31.57154428	41.44606291	40.75703549	47.45969541	53.28609931	45.77603073	43.92834604	36.37266061	36.8199014	50.64373051	42.02521146	21.9115288	32.00611275	32.12452106	30.30981231	19.54400616
gene10505	110677006	LOC110677006	9.178158852	3.625959332	4.112384727	2.375036173	3.006131647	3.481213159	5.297176773	4.047414207	3.678146255	5.369235058	5.640996222	6.260385996	4.802167319	3.784103375	4.751690368	3.752187092	34.60379496	74.48936112	58.15879102	72.90759924	197.9501863	27.76462687	40.2711514	39.59776962	61.53672179	44.93553065	10.32379986	18.31738798	3.89220543	3.734284965	8.325166554	12.56615873	8.786484774	9.096452759	5.812293607	5.11864626	17.20475908	2.273229909	242.496892	26.04810514	3.219340094	5.460305113	2.676076549	7.20281223	8.664285801	5.824084495	2.668410378
gene10506	5564848	LOC5564848	34.38875191	38.10438494	41.92164149	32.19833867	46.79412896	38.66989245	50.5432686	40.02400392	39.58497415	48.93955522	40.01901402	38.91504132	45.26028369	44.98060668	46.28467267	59.18936595	6.716649765	4.598491142	4.763314046	4.294252258	6.446407032	6.368257624	6.008296234	3.956222538	4.543939086	4.65188939	99.33736934	123.0594204	264.7181121	186.8949907	111.5787783	86.17634393	178.9796664	214.1253069	170.1615901	220.3794326	145.3072319	164.9523455	122.5304818	134.5318543	287.9272834	165.209357	13.80569778	16.43431219	14.72564587	14.45340932	12.36777682
gene10507	110675223	LOC110675223	4.112559913	6.889112173	5.71243553	1.177628163	8.428456687	6.262691762	11.66078089	5.46473976	15.43870452	22.28960585	16.34783825	19.39832477	6.336903201	6.706501082	6.590117581	8.010410415	1.613584702	1.98930975	1.733133489	1.993382206	3.590641578	3.757281216	2.146918047	1.153203957	1.35378516	1.684317272	42.20158257	53.71349314	120.4875574	97.66590503	44.70408215	36.41533196	96.63868919	115.8446382	49.37546775	76.92406006	60.28119446	96.36350837	57.3600315	57.74063346	111.8507089	89.16601947	4.259748517	5.810030172	8.156810827	5.2369052	2.635346253
gene10508	5564845	LOC5564845	17.04661027	16.66994571	17.37669329	18.58409879	16.63133972	16.76869492	16.11709691	17.40499302	19.02673911	6.926281115	7.069477328	7.990527481	17.42829274	18.7736276	18.04870445	18.33733261	14.80908816	14.61534757	13.02128185	14.4222316	14.83323911	12.15913665	10.43804554	7.426754974	8.791173375	8.560754912	21.14436027	19.64068321	18.29015766	21.85769859	21.20273602	18.68483356	23.76299491	23.37295492	23.32506459	22.47141957	22.69783323	18.89153976	20.21176083	19.88619416	19.24203918	21.91965704	9.922181542	14.53707296	15.0478628	13.0510368	9.172660674
gene10509	5564847	LOC5564847	17.36287157	14.16727167	17.21443841	18.76027817	14.64806174	14.92939054	16.7821791	17.34428726	13.50600438	6.239290457	7.977500522	10.0453813	15.77039462	13.56970579	16.93241224	16.49359944	0	0.028771116	0	0	0	0	0.025336414	0	0	0	0	0.028614415	0	0	0	0	0	0	0	0	0	0	0	0	0	0.146379839	0.130236146	0.108499856	0	0.138784031	0.187579973
gene1051	5578627	LOC5578627	0.041107791	0.025502337	0.009374701	0.01923973	0.059292112	0.031796723	0.02184583	0.014688735	0	0	0.01505302	0.123478128	0.059359193	0.076449647	0.017040188	0.021277042	0	0.037133819	0	0.048178028	0.037502294	0.009080968	0.010900258	0.013935885	0	0	0	0	0.05885607	0	0	0.027944036	0	0.031824419	0	0	0.034504263	0.031249724	0.008865151	0	0.018486578	0	0.018676777	0.046678922	0.045178341	0.014926953	0
gene10510	5564844	LOC5564844	25.7651038	19.65700144	23.18171534	28.40502677	18.62542813	18.99317874	22.22352562	20.70903715	18.38235239	8.989902623	9.933995955	12.05516327	22.26520406	16.42444891	20.42394788	23.19889771	0	0	0	0	0	0	0	0	0	0	0	0	0	0	0	0	0	0.027670629	0.147907829	0	0	0	0	0	0.048221014	0.05475597	0.024358568	0	0	0	0.052625707
gene10511	5564843	LOC5564843	8.90617109	6.546912695	8.231167593	8.446426147	8.789285462	8.711555298	10.22675587	9.744041677	10.12125445	3.002622554	2.792747763	2.701842058	8.426039509	8.111285312	8.381443632	8.927718286	0	0	0	0	0	0	0	0	0	0	0	0	0	0	0	0.03014177	0	0	0	0	0	0	0	0	0	0.04528572	0.020145662	0	0	0	0
gene10512	5564832	LOC5564832	3.621515093	2.769723926	3.019356424	2.714030106	3.32021176	2.646234697	2.508959345	3.153915848	2.548575029	1.075604082	0.864407915	1.145071471	2.934407509	2.984547513	2.233576967	2.948298779	0	0	0	0	0	0	0	0.034793796	0	0	0	0	0	0	0	0	0	0.026485396	0	0	0	0	0	0	0	0	0	0	0	0	0
gene10513	5569062	LOC5569062	0.262929634	0.292648494	0.335079229	0.112201107	0.532208531	0.454603149	0.690421501	0.290141721	0.952758911	0.810441507	0.594674652	0.730047572	0.446667609	0.436682462	0.426346295	0.544360559	0.06691296	0.027942554	0.011086995	0	0.056439649	0.040999623	0.036910148	0.005243256	0.019860893	0.023759625	6.784842298	9.550622361	28.45957806	22.10369718	6.546160905	5.503922377	16.57233173	21.0217577	8.613712407	17.69224244	9.957139679	16.41338212	8.695482072	9.195757982	29.65093142	19.16059278	0.15810694	0.210750464	0.232305429	0.140403408	0.037953743
gene10514	110677008	LOC110677008	0	0	0.050650122	0	0	0	0	0	0	0	0	0	0	0	0	0	0	0	0	0	0	0	0	0	0	0	0.084064555	0	0	0	0	0	0	0	0	0	0	0	0	0	0	0	0	0	0	0	0
gene10515	110677007	LOC110677007	0	0	0	0	0	0	0	0.149401196	0	0	0	0	0	0	0	0	0	0	0	0	0	0	0	0	0	0	0	0	0	0	0	0	0	0	0	0	0	0	0.180337407	0	0	0	0	0	0	0	0
gene10516	110674009	LOC110674009	0.221403466	0.202415928	0.297633714	0.238607284	0.243709019	0.231344145	0.205904989	0.247746794	0.681662804	0.608258645	0.537651512	0.717547368	0.312132202	0.213756444	0.338126405	0.369423085	0.105869226	0.073684194	0.038981706	0.035849657	0.018603839	0.036038512	0.043258505	0.041479217	0.034915299	0.087715404	11.88653545	10.03975402	4.180988812	6.527121639	5.679424527	6.390499232	5.231815716	4.883508312	7.369828316	11.61957834	16.27446257	5.146701648	6.56144818	9.926896193	3.594904205	5.873209541	0.046325132	0	0	0.088858123	0.100083586
gene10517	5569065	LOC5569065	39.42534201	29.86389003	35.08401635	35.7493843	33.34857198	30.06165112	32.96421	32.13306888	25.46825283	4.032684855	4.058123214	5.680146429	36.33915511	30.31641261	29.12622731	31.26943285	0	0	0	0	0	0	0	0	0	0	0	0	0	0	0	0	0	0	0	0.015808049	0	0.117007922	0	0	0	0.157199349	0	0	0	0	0
gene10518	110677009	LOC110677009	36.61904559	28.01084797	19.52612823	9.377425225	59.74745914	44.73401585	77.05642005	46.76364904	105.3962631	72.07515173	52.03251167	52.65399545	44.18123214	37.00048112	31.77647175	39.48831989	1.426744303	1.539488528	1.308933068	1.215923946	1.31751165	1.305447817	1.073999297	0.528980666	0.746066805	0.683416218	5.001269836	5.010885068	8.137713458	7.132941313	4.354575225	3.915578963	5.323473558	5.611615432	8.884243542	10.14045695	10.65051998	6.612334977	4.152613577	4.753743482	7.285908668	5.64551117	3.748311734	13.91087837	13.30557716	9.704527942	4.513415058
gene10519	5569087	LOC5569087	0	0	0	0	0	0	0	0	0.0880169	0.222880637	0.168734115	0.03954588	0	0	0	0	0.053160829	0.083248969	0.044041831	0.081006436	0	0	0	0	0	0	0	0	0	0	0	0	0	0	0.603829335	0.018929905	0.046412317	0	0	0	0	0	0	0	0.135044923	0.066928394	0.090460164
gene1052	5578629	LOC5578629	0.169844212	0.073757235	0.216906249	0.111289352	0.244975998	0.306539019	0.12636395	0.127447203	0	2.012731244	0.522431734	1.122378481	0.171677207	0.120603165	0	0.24614777	6.37808209	2.219548848	1.818154358	2.368768357	0.97616897	3.834508029	3.909157182	1.047930717	1.374040266	1.534182591	0.99000452	1.780209816	0.953243696	0.380541157	5.289662303	0.080819059	0.089712601	0.490889638	0	1.660629512	3.871944611	0	64.76556432	2.105490803	1.06932859	0.728546985	0.108033037	0.270007274	0.435545647	0.172685474	0
gene10520	5569067	LOC5569067	55.9159302	68.18536014	62.5328109	50.40160714	62.65314716	58.72633758	63.49708976	62.16078881	80.63972362	53.93871654	52.30963812	53.32187301	62.57773059	64.3383079	60.3368868	61.53473017	165.1603447	190.3526	150.0565604	177.4598468	204.5913948	190.3290951	153.7417218	207.4780142	213.108788	206.9013463	72.94433543	73.29617663	70.33099386	76.85221323	69.46011144	68.56051706	71.17601037	78.39888415	74.65844836	84.99130287	84.55573368	85.60932987	82.84061917	79.19591856	70.21727923	81.86804841	94.60606497	101.0053694	103.0777099	90.66339182	79.58066301
gene10521	5569068	LOC5569068	28.02937071	30.80056934	34.29362589	30.43136969	28.2506696	30.94366939	31.35685101	31.67683142	32.37133452	31.13406233	34.08817021	34.45588566	29.46238716	33.8175587	34.45232771	30.36746725	26.90434944	19.80810871	20.05351112	22.01603888	22.55968462	27.31349875	20.96247491	15.89247313	16.9807745	16.0753001	36.10195793	35.79779584	41.55662502	44.73210266	42.28634533	38.58481472	45.49645667	47.0842157	35.55908213	34.81071691	37.48939215	38.68555368	35.88880236	37.77597972	39.63087441	43.29523049	16.4405587	15.06992324	17.52355333	15.25454519	13.77656316
gene10522	5569063	LOC5569063	18.54391059	18.63423868	17.92008385	15.11227966	19.747114	17.50380523	22.10521557	18.64437124	28.35033565	14.17427658	13.91027584	14.39111769	21.76878948	20.04694942	18.74968718	20.96790907	23.25869634	21.35688969	16.72745562	19.31876489	19.60501025	19.61234363	15.7135201	13.15390387	13.79785382	11.62117221	27.66760019	28.35868034	31.34304656	32.95890824	29.14580232	25.06643945	31.01883515	31.34103711	34.13424086	40.39628495	36.32143853	38.86074648	29.01193752	27.03811991	32.43363033	31.7023709	23.8912992	33.33743123	27.07697751	27.11462791	21.89293576
gene10523	110675224	LOC110675224	0	0	0	0	0	0	0	0.140004894	0	0	0	0	0.056577897	0	0	0	0	0	0	0	0	0	0	0	0	0	0	0	0.336590092	0	0	0	0	0	0.135117057	0	0.263100431	0	0	0	0	0	0	0	0.143538314	0	0
gene10524	5569069	LOC5569069	67.59001114	65.91904919	73.73343866	61.03287536	74.0712744	70.62920186	82.57319346	82.34540411	98.17744558	82.69795693	83.07731023	92.20805538	67.74459643	68.34821581	71.8053992	66.52674813	122.2313258	117.6472277	117.1412855	122.4071238	92.9158065	117.1122453	88.01937531	68.30005042	68.25381404	66.87979016	45.43812301	38.36347413	40.82201511	54.30694306	31.36916886	29.30132025	27.17926684	27.02880548	26.91784645	26.39149869	23.82044654	31.56062825	24.3457558	24.45267314	24.38248151	27.7110194	72.65112872	118.3426785	181.4869176	116.7659897	96.08789463
gene10525	5569070	LOC5569070	10.88446926	20.99648333	20.34573056	4.656444713	20.08256893	17.37787858	21.76395219	17.5552478	25.41337217	28.66937012	24.13764055	23.56603738	15.50510371	19.56068474	22.31516458	23.42563451	4.914690882	2.559994428	2.81816565	3.127042876	2.937451031	4.947041853	1.928215836	1.103824101	1.060777763	1.15600374	42.5592187	46.32730358	75.79101921	61.02536546	51.86353635	45.2634602	68.50760555	67.46211921	68.85485209	82.19707649	64.18882766	67.16061069	46.86693792	51.68535275	75.52390871	63.47864009	16.26449299	15.32330481	17.3356273	16.09274185	9.534879563
gene10526	110676022	LOC110676022	0	0.046175378	0	0	0	0.038381469	0	0	0	0	0	0	0.021495545	0	0	0	0	0	0	0	0	0	0	0	0	0	0	0	0	0.05955901	0	0	0	0	0	0	0	0	0	0	0	0	0	0	0	0	0
gene10527	110676023	LOC110676023	0	0	0	0	0	0	0	0.031575572	0	0	0	0	0	0	0	0	0	0	0	0	0	0	0	0	0	0	0	0	0	0	0	0	0	0	0	0	0	0	0	0	0	0	0	0	0	0	0
gene10528	5569072	LOC5569072	66.40130042	67.56237074	70.97033529	68.66092469	66.00829334	54.30896321	60.21035312	57.29006306	62.56110796	39.6140991	39.86297629	49.09870716	53.34084335	54.05434717	55.57032636	56.71655597	50.70452733	75.80459197	64.12985022	56.00176938	44.68653394	59.08983546	39.55368811	33.10471353	31.04221631	30.23674381	51.41973818	46.45687808	43.21482495	48.73870898	40.46606617	36.36025905	39.54947253	39.09532342	37.77219461	43.0360453	35.17190755	37.38954675	32.80706683	32.04121671	37.30144421	35.37345977	54.40930959	66.99989066	87.92323461	60.49845132	62.55937219
gene10529	5569073	LOC5569073	98.81774388	105.0790755	108.1332077	98.21125136	107.3170602	101.0820447	106.0412693	100.8963608	135.5093909	125.2039789	115.697359	108.7471419	111.4162014	115.1132139	116.5624029	130.1474996	52.59226342	41.76767682	38.81382169	35.9815245	34.89778052	42.83042546	43.4379441	26.27899697	27.20776247	28.01189345	127.071547	128.4620424	164.7401082	148.025876	141.6641884	129.9385568	153.1708591	163.7918489	171.2346944	154.9570993	150.8842625	147.704022	123.1372433	127.1484502	167.6849279	149.1582112	85.48841616	81.0268914	73.11651032	79.75226926	81.0533755
gene1053	110674832	LOC110674832	1.342721976	0.299023531	0.494646939	0.676777025	0.645561507	0.559241012	0.832486678	0.688921567	1.150859279	2.331409057	7.589575644	3.412725285	0.870008283	0.407453632	0.649356391	0.374220787	0	0	0.518279494	0	0.219863546	0.319432268	0.383427659	0.163402975	0.051579418	0.148090942	0.273656955	1.876485766	1.035161019	1.253504042	0.974778634	0.245739963	0.545563671	0.808496184	3.241241287	2.871194227	5.299921551	0.549620384	0.779601752	6.714287697	2.05923316	1.230685429	0.273739418	0.273663079	0.353154227	0.700094302	0.354841806
gene10530	5569074	LOC5569074	207.0525243	206.9307124	213.9489351	226.1820013	184.0871102	189.9888521	172.9622011	202.374123	237.1950085	201.0591313	224.973964	256.059905	216.3260191	241.2391414	253.6714238	211.3620672	129.9297284	129.5082545	132.0423105	140.3022367	147.118559	164.9608207	180.5148968	116.3905885	114.5357949	119.8153114	240.8908806	228.2837798	197.1645997	246.144031	276.9294203	272.8773071	268.3420389	266.8775741	261.571129	188.2159894	212.5509854	245.4998854	265.9839911	268.2298118	209.4852575	274.4627741	226.1508587	159.1394644	154.177577	185.7047359	247.6979307
gene10531	5569075	LOC5569075	81.71223683	86.80809764	87.39644805	83.30802904	84.24489969	76.39212221	83.37908004	78.02629889	89.7862198	49.43401547	52.07203665	59.36240085	91.82299603	93.32248916	86.60499751	101.4564496	52.56521101	43.99623064	44.83368492	43.0976283	33.39151721	44.25726976	37.58993047	22.77759226	22.28143823	22.31084774	134.4288241	149.0038411	173.9399314	166.3000698	143.0280514	133.1306856	163.4074891	164.8549201	160.1827563	176.9127092	166.3221696	187.6143274	142.9355141	146.7332882	184.305749	157.6677085	124.3272009	114.3309137	85.80864619	109.3801179	115.2942488
gene10532	110677011	LOC110677011	9.638558309	8.707435201	9.546446958	8.874116137	9.132860121	5.967939104	5.88865995	8.622752007	15.05123787	1.786568897	1.623048785	1.479297258	7.893622978	10.90735659	8.063746757	7.519668425	0	0.296581307	0.470707946	1.154368397	0.449286377	0.108792149	0	0	0	0	0	0.58993198	0.141021936	0.394078194	0.711406767	0.334776181	0.557423751	0.254176058	1.528478333	0.303477051	2.066846274	0	0.318619846	0.319081417	0.442947179	1.508927352	1.006884989	3.914571864	1.443325971	1.788284357	0.966815354
gene10533	5569076	LOC5569076	218.3805249	227.8585583	266.3207535	252.6431999	233.6995233	225.1376407	232.2528391	237.8255335	225.4799724	248.042884	278.6894047	310.9357571	240.9087472	268.5063465	276.2750346	276.1172257	250.9350998	284.2120702	277.2573543	324.7119993	257.800353	288.0164187	257.966182	251.2449317	247.5562408	266.0450966	193.6144913	175.9108408	205.7546654	196.7074659	207.9815575	183.6887392	209.7753293	192.3631624	219.809072	239.0731699	199.5154318	189.4358257	187.9029957	179.5304951	202.6151551	197.7959752	139.9771621	165.8168847	155.0800675	171.0398722	152.9272867
gene10534	5569077	LOC5569077	92.32969568	85.07795827	84.22377087	72.49417525	103.7731574	99.22602007	114.4001078	95.45237335	113.2550309	102.9485692	87.75286051	87.41594171	109.4746456	104.392306	99.50632795	110.6995258	51.02801771	51.19629879	48.28718789	50.44954446	37.96185166	45.93797918	37.67973194	19.46915031	19.31551154	19.65829046	68.57856405	68.88832874	87.49308921	79.79933586	76.95975567	70.65354416	89.75876499	86.09524023	78.21958989	92.04156378	79.03550295	80.47221072	74.98021034	72.79808161	94.06269653	83.15520993	50.56452771	64.07716354	65.093079	64.48215681	50.18418071
gene10535	5569078	LOC5569078	96.24419749	108.7768971	100.5106003	87.63369328	96.14107015	94.00316509	102.9387388	96.45317577	129.6273966	130.6887525	122.5828364	121.9010778	102.3077259	99.96454261	101.6298091	97.50039146	219.2127611	242.8522566	207.2911448	229.2623323	227.5146239	231.6551488	200.9673531	219.5998452	221.9342943	217.4458063	173.963034	159.9686389	170.0338444	169.7773063	169.5861765	152.9429755	182.7730755	182.6252793	166.9241975	176.2249152	182.8521787	190.8349567	171.0153078	162.4350581	175.8749086	177.7649638	162.3701296	151.2044446	141.576903	150.1229395	143.7501821
gene10536	5569079	LOC5569079	1.006158693	0.720723381	0.993521629	1.019503852	1.196899047	1.048377737	1.041839837	0.921046182	0.832159786	0.439007314	0.345649278	0.405045678	0.964593799	1.055722809	1.309279233	1.522071086	0.251305738	0.34981385	0.24289737	0.61695811	0.529927522	0.3528771	0.59685267	0.541534217	0.450658635	0.49078857	0.632100788	0.782794358	1.330668523	1.278227988	0.755185645	0.66633336	1.041000765	0.580857466	1.527389673	2.356486332	1.352989368	0.662363027	0.892544057	0.595891365	0.979594722	1.038193606	0.395869312	0.742047963	0.21279806	0.659143273	0.677080625
gene10537	5569080	LOC5569080	47.30045393	47.90019905	49.28669481	46.58582603	48.03574085	44.65862821	50.23470381	43.93302552	57.94763551	48.3922515	48.00560931	44.94661212	54.96521483	51.12430923	52.40536467	55.1477413	4.493694965	2.761204818	2.701735803	3.104195189	2.152369071	2.478082271	2.939132596	1.765645324	2.095978218	1.87372871	66.3511711	69.26737244	104.1930925	83.61912672	77.16437819	70.92997075	92.52404465	88.55647324	76.95416046	94.21674003	66.41114537	100.8429369	74.56284957	76.05526169	113.6471269	82.88031018	10.91129818	16.27645136	18.13413519	13.27080774	10.66156582
gene10538	5569081	LOC5569081	4.22040493	4.660800439	3.96435406	1.644522132	7.078070141	5.11382155	7.92365264	4.889937165	14.46089914	8.646831414	7.550673215	7.499131406	5.274025722	4.963450473	5.116969138	6.018335801	6.400603297	5.693755831	4.706118835	4.280586485	6.959354288	7.435166325	4.707552645	3.228709387	2.839815399	3.679002111	14.10431671	13.04231253	25.02132062	19.53341056	10.16469604	10.5126553	15.69887298	14.71056903	15.87953816	25.19437575	21.70036738	19.22474892	13.20083206	12.17154517	24.57543265	20.06770731	7.078789616	9.764745443	12.16075769	7.504225093	4.356588372
gene10539	5569082	LOC5569082	19.89375259	20.84718378	20.46742771	21.26157744	17.66654875	17.3284024	18.66652192	20.13599798	18.49038726	18.61741829	21.26836403	21.54069778	21.16678975	21.64985204	21.61109961	20.25624032	9.293291785	7.162060025	6.245239143	6.320839609	7.506473336	7.209502394	8.617192642	7.407178345	6.866417029	8.157657739	13.39957283	14.03903888	13.97838854	13.55545885	14.98217914	14.71175971	15.96545761	17.16506493	15.30796779	11.67460385	9.401971296	14.92779537	12.49572107	12.57355494	16.5424302	15.95957236	4.932109836	7.851487884	6.129930346	6.779006907	5.972579647
gene1054	5578630	LOC5578630	1.283705556	0.271935207	0.09996383	0.076933536	0.270960259	0.536834209	0.553245155	0.176206687	2.511849065	6.89067734	65.5693945	15.32974987	0.205710666	0.277907029	0.227127565	0.255240299	0.158033072	0.23097867	0.209479526	0.417405196	0.199946268	0.048415855	0.174346614	0.111450314	0.093813753	0.134675491	1.866499287	4.364692436	1.412079806	1.183794258	6.141999464	0.409710691	0.868247548	0.593859892	1.700549772	8.28347328	6.916972817	0.6664409	5.317336487	16.75612424	3.646814898	2.070517289	0.348518189	0.62218035	0.401452804	0.278544556	0.322696945
gene10540	5569083	LOC5569083	49.23610676	45.52124066	50.13253847	45.96880801	51.94276729	51.68318079	54.57026027	52.08270666	50.06702647	28.77421709	31.59971956	35.40231065	44.87097873	42.32751871	45.25886385	43.98507821	214.0715137	175.4210499	168.0904389	166.3495568	306.4929972	386.3040693	299.5288221	142.4665868	123.6000646	112.8023834	34.31125973	23.51473673	35.97963458	51.98435342	42.745298	50.3263544	38.42359881	26.88160779	24.69514666	29.67364702	25.44271567	27.91866148	24.10874167	26.44692576	23.69320186	27.65199569	46.72230255	91.29500928	105.2948273	84.02381788	69.51833647
gene10541	5569085	LOC5569085	56.12076912	56.9711813	51.58248651	42.98077202	56.31865978	54.23904651	59.1377936	51.62380454	63.6549401	88.14170516	77.17744871	79.40695488	54.34657265	54.97053968	53.60271829	54.32233826	75.61922635	66.57873736	66.01884416	70.23232299	62.54827064	63.00032492	48.82383196	37.18878787	38.95575135	38.99042528	99.63531204	96.67869277	115.0774812	101.2052226	104.7346593	94.64707165	110.9571146	113.1659052	111.8284529	115.8601519	108.6882498	125.6891669	99.90339333	95.73410456	112.6289291	100.220054	36.1670602	52.92542585	54.53271167	45.6266088	34.55520847
gene10542	110677012	LOC110677012	0	0.049296928	0.108729791	0.037191084	0.032746792	0.122928403	0	0.056787699	0	0	0	0	0.045897376	0.053738145	0	0.041129283	0	0	0	0	0	0.035107671	0	0.053877129	0	0	0	0	0.045508354	0.063585321	0	0.05401682	0	0.123035477	0	0	0	0	0	0.102968876	0.071470431	0.081156169	0.072205755	0	0.058220898	0.173125998	0.077998815
gene10543	5569084	LOC5569084	17.08814182	16.83391551	22.59001932	23.88944984	16.63398776	16.44790152	17.41656498	12.65027271	8.372160818	6.472543018	5.632082517	6.001463493	13.34854794	8.171497583	13.46139392	16.69499019	18.4567871	18.81275838	13.66268576	12.15340054	4.780151301	9.462342448	8.420796474	2.485480998	2.583935865	2.277058066	0.075408083	0.119325864	0.114098336	0.589857047	0.12662904	0.12188765	0.120267101	0.123389593	0.109925742	0.147322726	0.160535856	0	0.206231714	0.223741346	0.035838067	0.223821811	18.88183947	17.10293598	29.26721892	17.68073942	25.98969414
gene10544	5569086	LOC5569086	20.35414379	21.17085856	21.28374757	16.21042712	29.0620409	27.12474848	32.11852443	25.6182409	36.06539674	20.40267043	18.31474255	21.87276779	24.56281479	24.51924569	23.46567498	25.04020475	39.47739389	27.23264402	23.56249409	19.14700746	18.86977727	27.03662211	24.06758958	8.914878692	9.554222673	9.872824277	3.226228635	2.719068072	2.467298398	3.484434604	2.029832446	2.125594335	1.893426195	2.00036463	1.75724179	2.30272474	3.87793537	1.549481286	2.480896507	4.271989664	2.354086669	3.437988152	16.98489818	25.23177655	35.54769304	22.80402749	15.96793989
gene10545	5567981	LOC5567981	35.10436684	40.04278683	37.42731656	30.77144448	38.49608946	37.39695012	41.98581397	37.90829097	47.68800258	94.69252395	80.8876412	74.67873554	39.43130492	41.12151744	40.37907249	42.81032913	14.83181282	11.30071137	10.44324936	11.54912686	12.09615741	16.51313262	11.83461645	7.198886305	8.502168391	8.115848433	24.08650865	24.77957956	32.84941367	29.07053641	25.25352996	22.94691624	29.57502362	30.83420815	26.94915662	28.88399094	25.67913091	27.48697141	25.09470497	25.19032995	32.62924291	26.38254781	41.21787571	61.43171008	74.5504489	55.44582543	34.27962029
gene10546	5567982	LOC5567982	19.18872258	19.36748239	22.52270337	23.68056266	19.76314503	16.77892754	17.03349415	16.52806939	19.33565474	2.88345094	2.97558944	3.606125733	20.67950524	20.93618954	22.65753187	26.09824947	0.540853654	0.230040629	0.381695867	0.183144986	0.253443597	0.460274478	0.534070131	0.258994625	0.208100239	0.192047701	0.604618145	0.499173214	0.656294394	0.833626949	0.581894253	0.519332281	0.838517779	0.591448135	1.532832972	2.125636268	1.247527212	0.633564635	0.718937089	0.554983491	0.780836373	0.88665603	2.74526762	4.653035055	3.027746307	2.849791611	2.420137153
gene10547	110677013	LOC110677013	14.07057514	17.84973439	18.17158502	14.81096631	15.55914128	15.42344761	17.14266594	15.58567121	19.31781416	6.183755089	6.984834012	7.68449019	17.19157547	16.76056511	18.24997102	19.91935845	10.0104629	7.096013243	7.916972697	8.707989624	9.72523062	13.36918507	6.813455049	5.250295926	5.555533174	5.385577383	21.68133494	22.26389069	27.12638803	26.61748211	21.13317732	20.20309992	25.0892881	26.47827914	24.28975809	30.17029795	25.20064247	29.13374005	22.17174973	22.91565259	29.40673646	26.79399804	8.798825589	9.438877885	9.103393402	8.557309023	6.198130574
gene10548	5567979	LOC5567979	43.31028076	46.01783787	47.32561583	28.32272768	44.04547742	34.66674511	37.96106677	37.74925065	68.67518219	52.93825049	55.80536328	64.89167606	37.08618268	45.60714275	38.08750497	36.75957875	18.81405721	19.67172193	16.62429601	20.61875818	22.03725833	28.09221164	19.54000235	12.62198799	13.40538027	12.35159426	121.5700243	125.1146719	149.0381559	136.8628121	127.8177543	119.3970566	122.4522922	124.3178255	104.9611925	109.7848644	85.13214375	157.9264219	97.22378629	115.1496009	140.4916583	120.0657494	26.47928045	29.92327361	26.53874797	29.97512713	26.11137267
gene10549	5567978	LOC5567978	30.46410343	29.9854283	32.3711984	33.09472968	29.41076396	29.41429435	30.50556376	28.11949559	29.31037062	24.89930937	28.94922089	27.07140733	35.30031076	32.65351892	32.26688475	35.78282324	15.56120654	13.8909862	13.26876296	13.67083302	11.78061582	14.61871556	10.99546896	9.869289731	10.49222215	10.15590651	43.37943856	43.86662329	52.55811684	51.1918174	48.47088963	46.12398255	51.62108491	49.46787576	49.85648383	48.33827072	46.4773989	57.10051392	43.50830185	44.19580555	54.85069113	49.1963904	27.5432964	21.71507869	20.36699658	20.64119674	23.28643111
gene1055	5578631	LOC5578631	0.521735484	0.289800071	0.213061966	0.039751616	0.245009396	0.32847944	0.473929415	0.227615318	0.851730006	3.389244199	11.28979606	4.08193272	0.22075793	0.157954247	0.176035475	0.285746184	0.318457647	0.102297302	0.223241345	0.199083302	0.38742145	0.11257429	0.315297591	0.115172921	0.072710455	0.078285293	0.771537265	1.093706546	1.021471773	0.577685859	2.772789103	0.288678847	0.480668742	0.526024889	1.112988767	1.535244959	1.924829843	0.645657211	27.87768002	3.375114324	1.145865401	0.607205258	0.250825171	0.289332948	0.031114645	0.215886271	0.125053315
gene10550	5567977	LOC5567977	47.26352665	47.57900448	49.07996848	51.92551583	38.60747489	42.17313401	41.63500683	41.37758274	47.23249787	53.75540039	55.89642615	56.21455371	46.67345864	42.2104986	45.54206342	45.03531847	47.48780935	44.09528507	39.55137528	45.10024566	48.93076307	53.36578715	45.03487185	45.34821598	45.1369033	46.27753782	35.82951423	33.39611962	37.7829664	38.38626549	39.79558641	36.20763814	42.50687899	44.73271676	31.62090096	35.80005569	37.18108815	43.10485104	37.97897995	34.93245112	37.68874074	38.90577568	51.67743977	40.11770417	40.43353134	42.15880373	42.28953947
gene10551	5567975	LOC5567975	19.95891645	22.60628143	22.42005222	21.80684326	19.14678648	21.07798512	18.75384973	20.74619988	21.18254836	22.35640118	24.61766664	23.34908882	21.11376114	21.07646321	23.87667749	22.4322927	19.23827606	18.28386217	17.14732444	21.19941852	18.31541034	19.88842136	15.89202487	15.63937109	16.5540824	16.49577659	34.54933495	35.89624086	41.81315274	41.70016559	36.94647521	33.81680852	40.63734782	38.73316018	35.87400632	33.86783615	30.10605782	39.96536408	31.85884774	31.70630366	41.34489057	39.76652293	15.61533227	16.64076477	17.71880553	14.67553294	16.31985338
gene10552	5567974	LOC5567974	9.03933256	9.086706426	9.731373061	10.64854196	8.209076568	6.94873027	8.173053896	7.484227133	6.85455755	2.125400929	2.64600482	3.561608546	8.586981753	9.046875652	8.662104221	8.819459153	9.74459665	3.498892405	4.596503675	7.295658028	7.393859428	10.22458632	3.780288212	3.87307309	3.991624462	3.510138314	9.092016432	9.269814799	7.661381378	7.735483167	9.760991473	6.604614569	8.584005402	8.769073996	10.10201197	9.286572173	8.540351344	6.235348496	6.970266928	7.043630598	7.465187364	7.778780662	3.904090457	4.656990666	3.791841289	3.545736226	2.348277811
gene10553	110675225	LOC110675225	0.129595596	0.097876015	0.107938152	0.064610532	0.113779292	0.28474457	0.220086879	0.169122721	0.357862953	0.143083865	0.216646271	0.15232487	0.165166625	0.133367223	0.106273268	0.19394169	0.102383819	0.106887565	0.197916375	0.196460054	0.395810062	0.365946622	0.26146473	0.080227291	0.143504751	0.157537072	0.671797939	0.885878389	4.743586865	2.793164862	0.341853584	0.214494141	1.532753563	2.442793643	0.258429016	1.328676775	1.231549882	1.58912611	0.799558635	0.843308247	3.849041319	2.296110726	0.32256018	0.447875314	0.44792678	0.429663763	0.116146384
gene10554	5569935	LOC5569935	0.064114087	0.034803054	0.083158789	0.078769411	0.144492822	0.101250349	0.245957386	0.085194333	0.991210587	0.260044135	0.092442896	0.168510674	0.093158654	0.061650064	0.058136885	0.065332783	0.032360847	0	0.026809795	0.016437146	0.127948507	0.11153522	0.074377945	0.038036622	0.042022943	0.051708476	0.106168877	0.109201164	0.289155289	0.280565576	0.105349701	0.114405728	0.211658726	0.217154016	0.116075347	0.046093168	0.014126396	0	0.127031911	0.133273838	0.290129405	0.31512418	0.101952835	0.063702752	0.020551636	0.040741643	0
gene10555	110677014	LOC110677014	0	0.078875084	0.028994611	0.029752868	0.0785923	0.098342722	0.202698091	0.02271508	0	0	0.186227366	0.218228692	0.073435801	0.085981032	0.052702866	0.065806853	0	0	0	0	0	0	0	0	0	0	0	0.038074692	0	0	0	0	0	0	0	0.104462169	0.234776864	0	0.054837293	0	0.057176345	0	0	0	0	0	0
gene10556	5567973	LOC5567973	26.88064649	26.11546551	26.5640992	27.37748254	24.45425531	25.32536369	26.9979922	25.73430526	25.9956781	4.770109327	5.262123342	8.560368354	28.41576904	27.92516918	23.23145179	27.25760912	19.01671782	13.94817461	15.39109602	17.03985589	18.27656747	20.09244861	21.06944524	12.83810833	15.0881346	14.64774136	40.12137721	41.51536248	35.53331823	37.26979814	44.34931023	40.9126473	49.36944084	45.32869593	45.47413149	39.06700843	33.5174599	38.29842338	39.37570639	41.07577947	36.18944561	39.62623398	28.68870813	22.84474028	19.88073814	23.08221362	24.64296898
gene10557	5567972	LOC5567972	31.56259377	36.28664154	32.33883188	29.94647395	38.93422327	35.86836583	34.55391806	33.21458626	56.91518443	36.62515285	36.09711153	35.93139666	44.20500998	38.62985763	37.18176892	37.51195983	41.60995581	50.10469287	41.54181258	50.31211082	54.9722623	49.37929945	38.31456144	41.84418697	41.33490066	42.30380479	55.15721412	56.89656134	61.48402362	60.48229101	49.8062446	48.56113524	53.26917263	55.89400923	60.3217364	58.98757238	55.53612175	51.85467011	59.20545095	57.08669455	64.36851951	59.6549556	34.27476657	43.60424365	40.76607574	41.01928986	29.75647702
gene10558	5567970	LOC5567970	0.013393283	0	0	0	0	0	0	0	0	0	0	0	0	0	0	0	10.30240071	6.408187004	11.87306782	5.493890228	4.661388419	5.384761165	8.228596061	8.327158206	10.97562671	10.94580377	0	0	0	0	0	0.063730906	0	0	0	0	0	0	0	0	0	0	0	0	0	0	0
gene10559	5567965	LOC5567965	0	0	0	0	0.030563672	0.19122196	0	0	0	0	0	0	0	0	0	0	0.812854394	0.625292256	0.956966066	0.173842384	0.405962333	0.786411823	0.668640019	0.955421083	0.952377116	1.458343179	0	0.044420473	0	0	0	0	0	0	0	0	0	0	0	0	0	0	0	0	0	0	0
gene1056	5569748	LOC5569748	0.086997426	0	0	0	0	0	0	0	0	0.196373164	2.14079553	1.097543127	0.017587264	0	0	0	0	0	0	0	0	0	0	0	0	0	0.046099917	0.036474289	0	0.048730099	0.387066478	0	0	0	0	0.600427714	0.531601751	0	4.018721289	0.683909274	0	0	0	0	0	0	0
gene10560	5567969	LOC5567969	0	0	0	0	0	0	0	0	0	0	0	0	0.024782054	0	0	0	2.474980757	3.617393217	5.577175971	3.922228986	1.800549193	2.578044268	3.413087116	4.130876712	4.591349731	5.4311231	0	0	0	0	0	0	0	0	0	0	0	0	0	0	0	0	0	0	0	0	0
gene10561	5567968	LOC5567968	0.015110079	0	0	0	0.02179413	0.027271043	0	0	0	0	0	0	0	0	0	0	0.701650742	1.305788582	1.895518523	1.704481775	1.061429531	1.355191851	1.654738806	1.613569695	2.308989	2.274792523	0	0	0	0	0.03055788	0	0	0	0	0	0	0	0	0	0	0	0	0	0	0	0
gene10562	5567967	LOC5567967	0.144210317	0	0.032887406	0	0.029714681	0.148728191	0	0	0	0	0	0	0	0.024381195	0	0	13.93379791	12.33215283	20.02047834	12.50699371	8.880426045	8.633236273	12.58070231	13.15100803	17.87029838	19.00783232	0	0	0	0	0	0	0	0	0	0	0	0	0	0	0	0	0.065520037	0	0.422640591	0	0.141553405
gene10563	5567966	LOC5567966	0	0	0	0	0.027635613	0.034580505	0	0	0	0	0	0.057552238	0	0	0	0	5.918534177	5.896189627	10.54368066	5.619469086	3.181276413	4.473828293	5.08561002	5.68348613	6.544645324	6.222290394	0	0	0	0	0	0	0	0	0	0	0.112575265	0	0	0	0	0	0	0	0	0	0
gene10564	110677015	LOC110677015	0	0	0	0	0	0.121994769	0.041908044	0	0	0	0	0	0	0	0	0	0	0	0	0	0	0	0	0	0	0	0	0	0.045162721	0	0	0	0	0	0	0	0	0	0	0.068124556	0	0	0	0	0	0	0
gene10565	5567964	LOC5567964	0.139742284	0.189640782	0.418273581	0.085842424	0.100779135	0.283736607	0.097470132	0.109228548	2.335600578	0	0.358199841	0	0.088281508	0.082690296	0.050685779	0.094932359	0	0.257725954	0.058434303	0.39408823	0.725075021	0.135056005	0.324226529	0.331616635	0.471048151	0.525948104	0	0.329557193	0	0	0	0.041559555	0.046132878	0.03155375	0.295162483	0	1.128956463	0	0.052738516	0	0	0.124880151	0.638868581	0	0.044794096	0.044399994	0
gene10566	5567962	LOC5567962	68.20335197	95.31741211	89.53527679	46.76708134	90.54722716	73.01570999	104.8144004	77.85179925	107.1073153	83.35162313	75.41528768	79.91764405	80.40364768	105.7199839	115.323634	111.6255089	53.35783399	37.24372318	33.21959396	40.23188537	86.98704484	89.18296379	84.55120715	38.94942102	40.04287962	42.23054827	97.59020556	84.68655728	118.0271464	122.699661	67.60902389	67.34263683	99.85127082	96.53653054	105.0933076	150.8689555	132.8174735	90.31768421	85.23439386	97.06573152	130.4915861	120.4303334	76.53578931	90.64892635	90.36144811	75.39329045	55.62387259
gene10567	5567961	LOC5567961	83.24187675	87.49428506	88.69019612	88.77622627	81.24474334	80.03981634	90.89260322	82.31751576	82.70842018	85.16443001	81.02607423	87.51744398	87.24095058	91.64175465	94.52464534	96.8504187	91.3455366	78.76021609	77.85133868	68.79349986	64.69484846	73.76933316	73.22403209	49.66905749	51.2149237	52.23661153	109.9736085	109.0815611	123.9133746	114.6924057	120.1693175	109.6273278	130.5594483	124.0979451	112.1109347	127.8027955	122.3391815	132.3363747	107.1952409	103.8198904	121.5633976	117.4607197	92.90350857	86.69646332	75.5897193	77.07454849	86.65236892
gene10568	5567960	LOC5567960	60.79940273	70.7459213	71.0736222	61.38406795	58.2012172	55.87368861	56.60345061	52.89964074	84.23687346	37.85558479	45.90953494	49.00359777	58.97458262	61.12119212	63.30928322	65.94501638	67.75627413	71.10632934	58.49503999	61.33689203	70.85926266	77.35087984	65.80332875	73.83730616	77.22104712	73.98313298	49.33608839	44.00597452	47.92282139	53.88237886	46.14879841	47.20101182	46.71696501	48.07155754	56.9777914	64.0162473	54.86646475	53.07934878	42.55504728	42.70039386	50.71710751	52.90658603	106.0140685	74.73924525	74.72653733	74.16290565	84.48294694
gene10569	110677016	LOC110677016	6.250085577	8.214803178	6.312695826	2.880744929	9.337059005	6.630934197	9.591850465	5.635038098	13.42510384	3.781769604	4.081338074	4.054566721	8.056662338	8.189894171	7.206008641	10.06537338	4.078266022	2.614706737	2.782455851	3.119414734	2.306776624	2.29308868	1.790881897	1.43242669	1.666214916	1.563970839	8.789807821	9.485224098	14.90972774	11.64740456	8.439392836	7.282476997	10.46884969	10.71489522	15.86746893	21.32199777	15.75019645	16.69260948	8.696067221	9.340977139	16.80236441	10.94136855	4.315609738	8.575921295	7.11796725	7.357369531	4.196482053
gene1057	110674434	LOC110674434	0	0	0	0	0	0.226234431	0	0	0	0	0	0	0	0	0	0	0	0	0	0	0	0	0	0	0	0	0	0	0	0	0	0	0	0	0	0	0	0	0	0	0	0	0	0	0	0	0
gene10570	5567958	LOC5567958	0.25817415	0.062286529	0.068689892	0.09398166	0.082750957	0	0	0.017937774	0.527392161	0.161877314	1.654437319	0.560079277	0.028995602	0	0	0	0.666031083	0.332548662	0.287886649	0.382425228	0.228987618	0.15525455	0.159735777	0.0680736	0.085951843	0.154236537	0.418019636	1.112480513	0.086249516	0.160679747	2.175494506	0.03412505	0	0	0.276984524	7.300567189	6.724961508	0	23.25437064	5.247402325	0.632118818	0.410162364	0	0	0	0	0
gene10571	5567956	LOC5567956	2.1992371	0.055850855	0.082123464	0.273881165	0.055650617	0.046423828	0.023921499	0.048253132	3.697218588	1.124924523	9.560299404	3.090521935	0.155998017	0.060882523	0.149274013	0.232986689	0	0	0	0	0	0	0	0	0	0	2.828249907	8.627328957	0.051558598	0.828446897	14.56533393	0.061198247	0	0.023232132	3.073522543	22.5050307	21.12806722	0	127.3231611	39.43053226	2.793543677	1.746968638	0	0	0	0	0
gene10572	110677017	LOC110677017	1.677930993	0.147702387	0.28957675	0.445724487	0.098115228	0.245543612	0.59044964	0.198503754	0.985340792	0.767731517	3.545436929	0.953534283	0.206275085	0.18784391	0.592151943	0.287538223	0	0	0	0	0	0	0	0	0	0	2.643375126	3.992749822	0	0.06350432	2.797233284	0	0	0.040959581	1.97047143	6.096731533	6.608010324	0	3.354505508	20.56754104	1.356208336	1.458950141	0	0	0	0.115270304	0
gene10573	5567953	LOC5567953	1.440783005	0	0.047916895	0	0	0.054174181	0.055830278	0	1.103699278	1.270382043	18.46571524	3.606477536	0	0	0.043548742	0.217506629	0	0	0.30123721	0.12312614	0	0	0	0	0	0	1.351979191	3.020292566	0.180498565	0.756590259	4.734873911	0	0	0	1.738977035	9.365482618	6.137383249	0	2.628121207	21.1008057	2.173279623	0.858366768	0	0	0	0	0
gene10574	5567955	LOC5567955	0.995376472	0.254268364	0.093469469	0.143870774	0.168904504	0.105675293	0.054452886	0.036613122	0.587165376	0.165205384	1.876056938	0.439687742	0.059183458	0.034646962	0.084948698	0.159105384	0	0	0	0	0	0	0	0	0	0	2.404550452	5.891557538	0.176045476	0.491949587	2.960294607	0	0	0	6.289610128	9.639555869	13.14160691	0	2.298115515	16.95102536	1.843184806	0.627892467	0	0	0	0	0
gene10575	5567954	LOC5567954	6.925244471	8.226202401	8.265003073	7.490647622	4.646846197	4.740355841	3.707883158	4.312730372	5.747821284	2.212559582	2.131136952	2.412214705	5.682114606	6.104927084	6.483515485	6.161533342	0	0	0	0	0	0	0	0.022420206	0	0	0.050063923	0.17824776	0	0.105840534	0	0.022478337	0.124759562	0.085332461	0.456127646	0	0.388575876	0.150824702	0	0.071415073	0	0.16885997	0.345545161	0.375487823	0.169594632	0.21613182	0.162290529
gene10576	110675226	LOC110675226	0.698183762	1.376580034	0.986444243	0.749321542	0.960730035	1.289067061	0.552286803	0.742695033	0.40238565	1.109512805	1.295951036	1.012431577	0.957181701	1.130197017	1.397172453	0.697825598	0.129618469	0.067660118	0.107384229	0.131675025	0.819978023	1.240956438	1.087386781	0.418968763	0.529002979	0.466005739	1.02059979	1.093488662	1.479903778	2.022804435	2.434435241	1.966621393	1.759143574	1.725085341	0.038744116	0.11538878	0.103733691	0.384337789	2.071603609	1.516523869	1.439977742	1.835929643	0.791203183	0.063788914	0.082317735	0.020398374	0.082711097
gene10577	5570443	LOC5570443	1.187950331	1.473954638	1.510866959	1.32584102	0.856724274	1.001338315	1.031949087	0.889778077	1.003657329	0.718252671	0.518664044	0.509760457	0.890681747	1.027389777	1.240556269	1.300692835	1.64726442	0.646616854	0.709643581	0.374841663	0.666927486	0.676250724	0.569423584	0.247830841	0.371591218	0.238645267	1.003040883	0.62941221	0.758839709	0.840902461	0.501610903	0.59012435	0.827448237	0.801768408	0.582980307	0.591262769	1.718112388	0.416800497	0.985341904	0.621664676	0.45204327	1.353257546	3.010029404	3.112955152	2.46052146	2.936602927	2.4218246
gene10578	110676029	LOC110676029	5.735450309	7.085611744	8.208696483	7.451440375	6.275740671	7.852848476	5.333962723	5.441523545	5.619390112	1.11605415	1.01390455	2.673301473	9.395702786	4.798219248	9.325479284	7.344775948	0.598945343	1.04215376	1.157810796	0	0.315748482	1.68204751	1.284837683	1.877318618	2.518508372	1.914075423	7.860035886	8.499117263	7.730352451	8.862380715	8.199358219	9.410930419	9.924207294	8.574205685	11.69663327	5.11864626	9.412417931	0	5.224775445	5.531335459	12.76303079	6.362643669	3.302209844	4.716127056	1.775090482	1.508119808	1.019184519
gene10579	110675227	LOC110675227	0	0	0	0.067966923	0	0	0	0	0	0	0	0	0	0	0	0	0	0	0	0	0	0	0	0	0	0	0	0	0	0	0	0	0	0	0	0	0	0	0	0	0	0	0	0	0	0	0
gene1058	110674837	LOC110674837	0.39924501	0.409364145	0.336373616	0.127168019	0.831788908	0.880693287	1.217030489	0.540916104	1.371637828	3.316871213	2.444741812	2.764909935	0.661379755	0.629991859	0.659688829	0.924166019	0.179123841	0.023375411	0.185497057	0.318440254	0.424932536	0.668817532	0.226433343	0.236857957	0.24922018	0.3339197	0.528899611	0.743939145	1.822829334	1.646166511	0.919554193	1.108203021	1.112995211	1.622688459	0.294479418	0.446486278	0.534315175	0.059014276	0.837080178	0.821526964	1.536102178	0.872138073	0.529058987	0.793367168	0.568787337	0.591972261	0.266702491
gene10580	110675228	LOC110675228	0	0	0	0	0	0.074364095	0	0	0	0	0	0	0	0	0	0	0	0	0	0	0	0	0	0	0	0	0	0	0	0	0	0	0	0	0	0	0	0	0	0	0	0	0	0	0	0	0
gene10581	110677018	LOC110677018	0	0	0	0	0	0	0	0	0	0	0	0	0	0	0	0	0	0	0	0	0	0	0	0	0	0	0	0	0	0	0	0	0	0	0	0	0	0	0	0	0	0	0	0	0	0	0
gene10582	5572773	LOC5572773	1.639513869	1.11319651	1.560124063	1.504693474	1.217044873	1.253011581	1.688643961	1.435963786	1.80301287	0.738343655	0.780277579	0.625615106	1.495265721	1.712784461	1.23969537	1.335091323	0.086256755	0.067538317	0	0.087625324	0.204625479	0.0825815	0.089213366	0.025346336	0.032003071	0.034456803	45.0943913	48.46349625	72.38474455	58.85486293	63.40817822	51.70082252	71.83285009	72.59326933	63.51620578	64.88532988	58.0741511	71.44339422	49.12914732	48.40910902	80.79619675	58.43400022	0.61144171	0.382044496	0.369762965	0.420807507	0.51372037
gene10583	5572772	LOC5572772	49.48439958	46.17270663	50.74988766	49.31927119	41.56322615	43.21721645	44.96398328	44.69530891	57.06808918	18.05517355	19.2097205	22.04430416	49.67149714	48.41742704	49.83469731	49.80412475	31.1517578	25.97632843	24.6872054	31.79687345	30.71371594	32.73105222	25.74226149	23.07860698	22.40578669	22.0760214	62.07912641	57.03197212	73.7487746	69.94688911	67.23440684	62.43491235	71.14003315	73.04609114	77.58957436	78.4013036	71.29659292	71.40808674	63.78297296	63.34410743	79.36696227	72.79939405	26.19935083	26.04913153	26.59492115	26.13243414	22.12444632
gene10584	5572770	LOC5572770	0	0	0	0	0	0	0	0	0	0	0	0	0	0.025047982	0	0	6.83695041	5.531717462	4.389729398	3.906802676	5.338814992	6.905649598	10.60694945	3.515786949	2.72690142	2.822180171	0	0	0	0	0.042802833	0.100711503	0	0.076464379	0	0.486910465	0	0	0	0.03199667	0	0	0.134623809	0.504698496	0	0.161392132	0.072712332
gene10585	5572771	LOC5572771	11.5444801	12.85850783	12.3489559	9.438286418	14.48544236	13.5657027	17.33036654	14.84403547	18.03311948	14.57878792	15.80681998	17.40813376	13.15701569	13.30311972	13.97088027	14.12071594	9.001211769	6.054370043	7.520674865	6.453589531	4.619505036	5.583151235	7.038335609	3.803572082	3.879921178	3.864436635	33.80560458	34.0858714	47.73485593	43.92076177	40.12576922	35.66564223	46.97598397	44.74028654	50.56285204	51.76261355	39.24566887	49.53612173	37.24907612	35.45382687	52.97889673	42.18643836	22.85835711	27.86091173	22.77932633	29.78357934	22.02597824
gene10586	5573697	LOC5573697	0.023622659	0	0	0	0.017036154	0.085269514	0.021969048	0	0	0.033326103	0	0	0	0	0.0171363	0	0	0.049791022	0	0	0	0	0	0	0	0	0.28164694	0.272359108	0.189401724	0.132318226	0.071659952	0.112406601	0.311940298	0.341375143	0.22809409	0.152846106	0.222072826	0.565667695	0.160472769	0.214273653	0.260271882	0.08444119	0.018782121	0	0.1211551	0.060044584	0
gene10587	5573698	LOC5573698	10.6673567	7.459486998	10.41210667	7.421988042	7.61227794	6.346429514	6.112127045	6.615965531	19.63897096	11.32638871	12.47528011	12.80567489	7.372851732	6.813094873	7.702173692	7.204469807	1.595791439	2.125119136	2.279765313	1.901932931	5.047559643	2.887176273	5.082874351	4.430734502	3.97201197	3.680914274	448.6651393	477.152301	538.5839264	530.1276275	495.980759	472.8301523	559.1489057	496.8917083	475.3587211	570.0847529	424.2170179	789.2055467	452.6889505	433.9814085	563.6196192	516.9314276	3.097677367	3.51236036	3.989963621	3.353720972	2.095386354
gene10588	110675229	LOC110675229	0.02866292	0.062236379	0.03050426	0.031301997	0.027561443	0.137950786	0.053312971	0.035846664	0.031937426	0.107831319	0.024490448	0	0.048287094	0.079150547	0.069308653	0.069233189	0	0.020138237	0.047942476	0.01959576	0	0.073871213	0.01773413	0	0.057255092	0.020548314	0.126570626	0.180256994	0.095755635	0.160550375	0.096610796	0.068195148	0.252331739	0.241624154	0.230634591	0.027475289	0	0	0.129808086	0.187772192	0.240613282	0.068305353	0.15193052	0.3037763	0.122504519	0.194282745	0.229767847
gene10589	5573701	LOC5573701	3.192332725	2.856649794	3.335640878	2.31360885	3.627774992	3.387122885	4.462295651	3.193937733	2.198891783	2.292763418	2.578844181	2.789531972	3.989479721	6.136428858	3.087700499	3.5399795	13.28096196	33.48032232	17.31322665	17.18205211	21.74546064	7.090528338	21.90608348	72.03700058	64.37655224	60.45981715	1.28152759	1.216734709	0.969525809	0.812786275	0.7042927	1.242856572	1.07304072	1.467866734	1.634622661	0.918018079	0.545647416	0.514771266	1.869236432	1.316210846	0.669957608	0.829910044	3.107358953	26.75889482	13.2966405	18.39250462	4.785736004
gene1059	5565115	LOC5565115	34.85023989	34.57027566	37.64236276	36.57546916	27.30226719	30.16790665	32.71222936	33.36320141	46.19427698	25.61596649	24.70437028	29.31899731	33.39553026	34.74724651	38.96370529	36.86341158	30.65456442	21.32749341	24.29283204	24.90357664	20.34911697	24.65440583	20.00583585	12.94783821	12.59626416	12.35973326	48.87836386	44.6961483	52.62137869	48.81755018	53.04609923	44.71669796	58.67316816	55.19779555	46.71875953	51.82950862	46.19494897	57.59229878	46.82043925	41.81743696	50.61255805	49.238549	16.6236515	17.06337427	20.32816289	18.81360514	15.9407629
gene10590	5573695	LOC5573695	20.60013995	24.74823867	24.75364446	19.02950641	24.86729227	22.33898389	26.41943336	22.87332788	26.83156317	17.21772759	16.54282593	18.86629075	24.20647507	26.9982945	25.2308358	27.67317695	37.8213916	40.44460756	38.08037191	41.83697896	34.36946243	35.73985877	30.88886931	27.21169995	30.23188425	29.96590723	31.87780174	30.42795245	34.0499724	37.40834139	30.40357687	29.06451156	37.26967558	33.18375816	31.96461033	37.1180564	36.82899257	40.87373838	31.64585813	31.68299083	35.37196351	37.69387477	24.46533863	28.12271297	24.42586237	27.16959123	24.36936504
gene10591	5573696	LOC5573696	49.79527086	42.71583337	62.75718464	47.96235481	47.00222558	41.41691133	36.18379211	40.67215403	42.25374531	22.59237002	21.59148735	26.12432455	32.7173441	35.05274705	35.64562373	31.45162594	118.0935926	141.2737224	166.6331476	165.9547535	133.7802028	132.6930817	131.6464457	81.77599902	88.20477286	86.8342401	90.92489513	62.73209614	46.28331257	105.4691477	14.90837155	12.87415281	9.083663098	7.657425231	8.487679374	7.181854445	12.65286404	4.0218683	10.50007619	11.84004779	1.793050179	6.617149416	17.80145122	17.06512436	19.18502188	16.4547472	13.73547137
gene10592	5573693	LOC5573693	1.613887096	1.680825137	1.497876573	1.590845204	1.522544551	1.498728569	1.561996973	1.766076494	1.411425468	0.847189234	0.962060195	1.282395541	1.887381385	1.69899788	2.007959734	1.861289764	3.277307677	3.144590471	2.903464079	3.367795255	3.20575422	1.973284279	2.75177225	2.282322648	2.164812927	2.683943397	3.244284712	3.619203155	2.26634963	2.443928788	2.447884308	2.868671858	2.515263259	1.847499512	3.227638089	2.846690461	5.573686246	1.772528153	3.279108258	2.517861316	2.407314009	2.331068714	2.223191205	2.349362186	2.406177323	2.325382414	1.821315509
gene10593	110677020	LOC110677020	0.352136732	0.327686408	0.147226521	0.192279483	0.205581365	0.151320251	0.093567654	0.230681639	0.280261068	0.023656353	0.042982294	0.025184187	0.389835836	0.307595825	0.18246164	0.121508649	1.692732953	0.229735261	0.981657764	0.395505753	1.124379897	2.90413033	0.700301812	0.75605625	0.916937741	0.793399139	0.199925548	0.105454162	0.084028615	0.187850745	0.152602281	0.219425839	0.066428737	0.121161644	0.425017291	0	0.029556973	0	0.202507951	0.050700329	0.18475258	0.419580835	0.679951694	0.266573362	0.172002577	0.234422768	0.432061266
gene10594	110677021	LOC110677021	0.28504815	0.275080365	0.050559997	0.155646673	0.319776498	0.228649745	0.176729652	0.039609926	0	0.178727533	0	0	0.256110623	0.187414171	0.091901794	0.114752163	0.383666056	0.267028721	0.052975583	0.194876693	0	0.048975825	0.411513849	0.150319106	0.284696362	0.068116563	0	0.06639359	0.31742482	0.177405308	0.128103852	0.075354425	0.083646625	0.057212227	0	0	0.744358872	0	0.143435625	0.047881138	0.29910757	0.2264286	0.453277406	0	0.081219188	0.080504616	0
gene10595	110677353	Trnad-guc	0.247217686	0	0	0.404969586	0	0	0	0	0	0	0	0	0	0	0	0	0	0	0	0	0	0	0	0	0	0	0	0	0	0	0	0	0	0	0	0	0	0	0	0	0	0	0	0	0	0	0
gene10596	5573699	LOC5573699	65.7584145	74.93506507	75.23845634	74.68315561	56.80659089	53.74036759	56.16706215	54.10432776	71.40955494	101.7204326	122.7946216	120.3043203	66.46809351	63.18699022	76.439347	74.62378117	1.933745189	0.306858877	0.756162023	0.34573905	1.4434993	0.592432497	0.455117462	0.200015651	0.275504702	0.197752088	0.893262795	0.706750194	0.49148239	0.493573183	0.604343571	0.473990038	0.76898722	1.024254015	0.906325436	0.352554198	1.152522595	0.448513578	0.809693999	0.613942133	0.651263921	1.588606685	1.425589638	1.096301597	1.375446779	1.207534586	1.289884842
gene10597	5571319	LOC5571319	4.233705858	4.216724822	4.455842558	3.554583067	4.931146394	4.626357209	4.587758343	4.181949375	6.199378755	5.030172144	4.969928547	5.355043471	4.17525231	4.397082938	4.806120475	4.711521323	16.35779511	12.04957152	11.09736711	9.483725616	9.002237888	13.17077721	12.98134547	7.223939167	7.123867693	6.963326481	5.046085133	4.921860147	3.48587129	4.407095128	3.441232138	4.137606928	3.158147928	3.372681328	3.557363593	4.565570292	6.482972766	3.904351784	5.156302306	4.68232344	3.420350938	4.453069328	8.261523815	10.79555483	12.67432485	10.24547977	7.540642524
gene10598	110677022	LOC110677022	0.15048033	0.116693211	0.154427818	0.140858986	0.093019872	0.155194634	0.09996182	0.080654993	0.071859209	0.030327558	0.027551754	0.03228625	0.08691677	0.114485613	0.062377788	0.097359172	0	0.135933099	0	0	0.068640974	0.016621023	0.019950896	0.025507046	0.048308984	0.046233706	33.09189022	42.13507233	59.3134345	48.64676371	42.97489713	35.54672088	56.9449652	54.05477497	59.98805704	83.28618568	66.56393249	55.65249349	39.38052796	41.45251691	66.18369094	44.49239957	0.034184367	0.170874169	0.110254067	0.054642022	0.036926975
gene10599	5571525	LOC5571525	0.037134228	0.023037229	0.016937047	0.008689989	0.025505151	0.098935423	0.026312223	0.015480374	0.195060701	0.144690112	0.02719593	0.047803921	0.019661185	0.01255634	0.017958556	0.01922036	0.010710328	0.018635772	0	0.003626753	0.022584831	0.019140761	0.026257646	0.020981357	0.005298343	0.011409152	15.06728119	17.58161106	35.64664962	27.34717097	18.50282355	16.69397711	30.1175879	30.37088255	21.11224827	33.31747496	25.09936556	31.51304293	19.02754928	17.57946514	37.5296304	26.33297589	0.025307163	0	0.054415081	0.044946944	0.03037506
gene106	5572012	LOC5572012	4.154218745	2.850113461	3.753321824	1.724894767	1.810043077	1.952509475	2.226831808	2.020427189	1.446501411	0.244193372	0.147895315	0.216637072	1.108083159	0.631619168	1.088224487	0.888445839	8.387176281	7.813619602	3.860262899	4.703887512	7.277055767	7.003781145	4.524746738	3.046459103	2.290644472	3.5365413	5.92368993	3.356373541	0.867387758	4.080178317	1.166845459	1.750250025	1.409520186	0.938020881	2.367723864	1.721424796	5.712200329	0.383784088	2.656542458	2.071615847	0.726519521	3.867084888	1.399176665	3.554293486	3.255086042	2.346507319	2.13087201
gene1060	5565113	LOC5565113	1.415883109	1.505797065	1.060939168	1.514691437	1.041943367	0.990877427	0.483711353	0.975715925	0.386359901	0.244589789	0.29627081	0.607568517	0.905430049	1.162698044	1.215759287	1.675083523	0.525049489	0.06090509	0.241658097	0	0.2767925	0.31277743	0	0	0.043289869	0	0.153117582	0	0.057919724	0	0	0.06874868	0	0.104393738	0	0	0	0	0	0	0	0	40.57306994	208.3211318	194.4366272	142.7082851	34.2485707
gene10600	5571546	LOC5571546	0.147479767	0.123163771	0.144880656	0.167253213	0.114540721	0.184275082	0.042201854	0.127690888	0.341296891	0.192055208	0.203556363	0.272612005	0.137604369	0.040277921	0.197509783	0.287721485	0.045808439	0.143470499	0.265654485	0.093070492	0.07244707	0.140341179	0.147400117	0.05384279	0.06798358	0.048797334	0.150287493	0.071344546	0.363834797	0.413041166	0.160599284	0.350885551	0.329575164	0.327885495	0.848938146	1.076579519	0.519912611	0.482946656	0.256885982	0.12005379	0.178562199	0.324417778	0.090199668	0.180349027	0.058183791	0.086507828	0.038974551
gene10601	110677570	Trnaw-cca	0	0	0	0	0	0	0	0	0	0	0	0	0	0	0	0	0	0	0	0	0	0	0	0	0	0	0	0	0	0	0	0	0	0	0	0	0	0	0	0	0	0	0	0	0	0	0
gene10602	110677354	Trnai-aau	0	0	0	0	0	0	0	0	0	0	0	0	0	0	0	0	0	0	0	0	0	0	0	0	0	0	0	0	0	0	0	0	0	0	0	0	0	0	0.363111807	0	0	0	0	0	0	0	0
gene10603	5571544	LOC5571544	421.4404311	360.9298416	360.2569105	381.7597381	452.9413814	477.2159899	481.1430377	448.7317257	552.901217	171.3372787	168.5714998	201.0179973	450.905009	396.3871419	393.1255654	410.3840506	171.0891703	153.2000804	136.6742933	116.2413825	108.3589784	105.6888503	111.4458365	72.96797089	66.78504796	67.68460254	99.14661507	91.04171217	71.53569073	84.48034842	74.69715663	83.33227097	68.6577821	66.07693967	47.50769844	49.96231472	47.13770542	57.52611838	175.9420091	78.67723132	60.27111802	72.79175766	81.56085748	133.0640298	160.9513156	115.2730285	84.89047476
gene10604	5571543	LOC5571543	1.180280633	0.810286703	1.149888661	1.066229041	1.326859758	2.067546649	1.856336326	1.476092553	1.885647297	0.881524975	0.422666207	0.469228928	2.228137449	1.232492606	1.624255553	2.26393541	0.963685828	0.329261646	0.217739719	2.545337289	1.468669193	0.201299955	0.805428651	1.68876297	0.36404859	0.578608855	0	0.018192685	0.086978425	0.097222607	0.070204159	0.144536474	0	0.031353751	0	0	0.856647821	0	0.353728615	0.013120039	0.027319755	0.031022153	0.124203755	0.068982843	0.066765262	0.088237141	0.059630494
gene10605	5571542	LOC5571542	16.03378977	10.27968461	15.2363768	17.71119571	14.3602753	23.30696576	22.99177837	19.68649461	15.31847636	10.39295709	9.497255643	9.306929049	22.88667194	11.06475926	18.6727889	23.15856496	3.434001907	3.927581304	3.297963801	2.755237778	1.867970323	2.060561715	2.232071725	1.902456178	1.39581503	1.79408165	0.459259553	0.227104064	0.260585878	0.515803503	0.197184809	0.206204197	0.114447725	0.156558838	0.078455066	0.249234145	0.19095999	0	0.228961553	0.11464662	0.068207934	0.271080375	0.53405011	0.258339279	0.472287355	0.357983399	0.669944784
gene10606	5571541	LOC5571541	129.0907304	103.7107094	99.52031585	101.9111355	134.4438952	120.4503883	124.1926622	128.4037257	135.8186021	57.88348644	58.30258033	59.90654997	107.1664828	96.83431546	92.08932505	93.16409981	86.47001474	97.65460174	77.99904206	71.5773916	68.63515723	57.83125926	55.09780414	51.95581552	51.18623447	49.01052686	4.053723108	4.110776022	3.541938355	4.285003993	5.708996244	5.690992427	4.26840826	5.741655593	6.112165676	2.881562362	3.266618007	6.421553414	6.213344164	5.163569159	4.239771345	5.083952569	3.015508125	9.335190963	11.68759852	8.626956529	5.626490809
gene10607	110677023	LOC110677023	0.024894648	0	0	0.040780154	0.035906971	0.044930474	0	0.062267911	0	0	0.063812174	0	0.050326633	0	0.036118048	0	0.201044591	0.104944155	0.166558196	0.255293011	0	0.038495684	0.092415897	0.17722938	0.037295887	0	1.121291833	1.722147588	2.195603063	1.115544426	1.66140842	1.125363008	1.512190585	1.97866285	0.721128239	1.861325913	1.140899143	1.589671265	0.977100862	1.241963055	1.724086711	1.423808374	0.039586931	0	0.063839418	0	0
gene10608	5571540	LOC5571540	128.9890469	94.95169571	80.2183126	87.17300657	219.4517143	182.509156	132.0314488	147.6448977	39.37111332	15.72505605	14.83423028	19.09719656	92.63650988	94.22133186	76.14281963	85.45850413	34.06480212	30.83868391	29.53369038	38.07416876	29.34454692	24.94055355	20.55698267	19.89882514	22.63681016	22.21949031	16.76387734	18.02652484	13.58113085	15.80846818	17.43194982	16.70211206	18.00188357	17.37417752	16.79829088	14.04917505	11.93688314	19.68094011	18.59539835	17.66734508	14.59355022	16.89906504	1.879416184	2.834535437	3.239841324	2.201319697	1.89018766
gene10609	5571539	LOC5571539	21.9314374	19.19544355	23.07849403	19.05403133	19.77519116	17.79293903	18.54201236	18.89725732	21.83725311	11.753678	13.85299043	14.80636946	17.13420355	20.55327797	18.61129605	17.82870118	140.1669135	83.70809487	79.44004292	60.7810313	66.01822161	87.62419436	90.18710159	31.32741889	29.11967932	29.17642136	26.6147259	23.20959154	17.70322703	24.49774507	21.41300461	20.18550376	18.73205953	19.87740367	15.91302824	12.93080323	16.43010777	16.83974333	23.07923414	18.72613504	16.66562368	20.83477693	32.60836658	40.93454418	45.71045339	37.41546044	36.63817753
gene1061	5565116	LOC5565116	18.49760375	24.56592364	23.369772	13.82975174	28.05415851	24.73980965	30.98476731	23.83344232	32.35079129	46.24250644	37.75097865	36.93742409	25.11570577	28.55132738	27.98102704	30.76141035	15.09950398	11.86149773	9.898150765	9.733834119	9.930536272	11.674729	10.42956026	6.331446555	6.89181145	7.123304696	46.65088369	57.30323585	106.6675003	80.41572581	55.42332923	45.63818957	86.25127579	86.20801424	66.94989312	85.66699057	62.37247558	84.04528844	61.42252153	59.81405822	113.7500512	80.87564816	13.21286334	19.25121961	24.12409351	17.5627435	12.07288809
gene10610	23687717	LOC23687717	2.925562245	2.556585589	3.490704545	3.542629652	2.885342679	2.374430759	2.435843184	2.261388532	3.253090383	0.559345398	0.554345383	0.667648697	2.009880627	1.862680538	2.239916258	2.318009185	23.12903347	13.57367462	12.16814991	10.04155382	9.744192088	13.38598727	13.83766654	5.303124143	5.13891506	5.60721386	6.191469375	6.838024425	6.586623937	8.058919014	5.114685724	5.302581281	4.965893733	4.167011875	5.437971344	5.623082544	5.845038472	4.347497857	4.842634547	5.285573448	6.316220467	6.291780611	3.12373353	3.772264975	3.697213674	3.038634915	2.806799081
gene10611	110677024	LOC110677024	4.266416556	3.58597033	4.101093405	2.780512825	3.837788929	1.904334155	3.583785832	3.155522674	3.680376787	2.5887854	0.823144158	4.271770396	2.782232674	3.311820929	3.327887136	3.490476878	7.872735181	4.447955224	4.066831735	4.045867846	3.36906885	2.411933168	5.109074734	2.5038979	2.955314555	1.677282587	5.834253441	5.962418196	5.149481411	5.781675563	5.288245872	4.693337722	4.967488459	4.806416847	20.70843024	11.01564337	11.48250297	10.74120661	4.432210097	4.993459706	6.498651583	6.887397786	3.282756473	4.011138991	3.52926679	3.848037655	3.467328777
gene10612	5571538	LOC5571538	10.13039357	9.645567544	10.05845173	9.200685938	9.544703382	8.422981741	7.464825271	7.892806019	14.26893834	3.284772112	3.743244853	4.570532639	7.235933262	7.589811564	7.763618925	8.01046468	46.82288724	24.73186927	22.1541274	18.93415841	15.81459693	21.76055205	21.58982229	9.378515129	9.684413079	9.444089865	21.72670849	23.99775942	22.61893144	27.42800056	18.19478928	19.29159747	16.50588332	17.5616261	20.6084908	20.02820855	20.62847762	24.1277988	17.31228765	17.53806693	17.71318575	20.25970876	8.898996778	14.36754714	15.92212953	11.73270488	8.595532091
gene10613	5571537	LOC5571537	28.91093415	27.20064678	29.13273207	28.65297208	24.38800826	20.56499563	23.76541053	25.60458244	25.39236095	18.26056779	19.40747104	19.64007166	24.96284599	25.97435874	25.99358604	27.59792207	36.89525736	24.6664189	24.40853082	26.06903615	25.47855319	25.18026625	26.8081782	18.75781273	18.53057579	16.69553855	53.16282578	53.69119469	60.77207355	63.07759039	49.91092725	48.15560325	56.33649088	58.7997119	44.6963685	52.8272079	43.80031221	56.95485167	47.86856904	46.02392339	60.12318759	50.07939472	22.39736686	21.05374455	24.45659124	18.33455901	22.6347671
gene10614	5571536	LOC5571536	6.859508445	6.4686444	7.44670778	6.766580418	7.354195531	6.73230393	6.658722561	6.501858782	7.587362177	4.073362194	3.593585746	3.408992034	6.756403565	6.103323033	6.235146811	6.424883767	26.38392145	21.21244616	19.3177835	20.16180444	21.98248922	24.78874773	21.2358344	14.91161308	14.40219233	14.12449468	15.65374236	9.516352354	8.948909578	13.22813155	10.85147131	11.43606735	8.286702071	8.381255909	6.123786296	7.391200414	7.776264436	7.326983414	7.583640308	6.837686894	6.094521237	5.936081061	14.80918701	15.18977631	22.19130596	13.12976317	14.30585303
gene10615	110677025	LOC110677025	0.204775003	0.136809881	0.276603455	0.129016859	0.113599489	0.028429459	0.117194176	0.098499018	0.105308716	0.133333903	0.12113019	0.04731507	0.206984979	0.093209526	0.068560365	0.171214289	1.176689081	0.332013587	0.237124335	0.452297883	0.60355462	0.535873543	0.847895412	0.672844284	0.778757925	0.779181146	0.041734704	0.033020529	0.126295751	0.1323475	0.191135482	0.149908626	0.332809933	0.199179557	0.418265015	0.067946632	0.074040652	0	0.166453023	0.190507607	0	0.112613162	0.200386944	0	0.242363808	0	0.108231984
gene10616	5571533	LOC5571533	0.263783819	0.074707715	0.183084527	0.225446986	0.099253162	0.186293559	0.106660293	0.143432849	0.115011775	0.032359818	0.029398006	0.034449761	0.15070427	0.162876439	0.11647605	0.249319777	0.810428622	0.435126054	1.055074271	0.611584674	0.842267212	1.276905795	0.468331851	0.272162815	0.171820614	0.221993284	0.18232042	0.096168035	0.114943781	0.096361259	0.046388122	0.081860542	0.212026946	0.082869256	0.027685067	0	0.026954232	0	0.103879924	0.069353607	0.10831086	0	0.127662752	0	0.08823167	0.087455401	0
gene10617	5571532	LOC5571532	0	0	0	0	0	0	0	0	0	0	0	0	0.01052766	0	0	0.018867968	0	0.263435005	0.679414176	0.06408467	0.066512261	0.660328242	0.173989555	0.024716015	0	0.067199839	0.055190422	0	0.020876858	0	0.021063302	0.024780098	0	0.018814085	0	0	0	0	0.015722805	0.062982328	0.032786904	0.074460429	0	0	0	0	0.035781785
gene10618	5571524	LOC5571524	4.430437775	4.350708218	4.673590363	5.525213558	3.468087971	2.75244817	3.871841997	3.870229095	3.423356519	1.067894215	1.027220369	1.872481332	4.782053032	4.466012882	4.602848774	5.404475232	1.640638276	1.994365545	1.843311747	1.621006842	1.457300684	2.065622049	1.549656814	1.05665213	0.767143042	0.885813516	4.512515912	5.017096632	6.091459718	5.050559366	4.705072625	5.085080602	5.438861507	6.937384994	6.207272546	6.050182259	4.107427184	6.752871836	4.604412131	4.106219315	6.377719133	5.809543313	2.053370903	1.858136363	1.341665816	1.867465428	1.797436113
gene10619	5571531	LOC5571531	22.14469579	19.63820199	21.89525985	21.58197264	19.8367678	17.58560882	20.32573068	18.4709652	23.03304079	3.788387058	4.302057021	4.929293445	20.98882906	21.57295166	21.68492399	20.8099952	20.63208264	16.54780764	16.00123459	17.09647412	18.78612495	19.23392772	18.13752754	13.67423541	13.74536107	13.43562633	21.59142388	19.52639316	21.73606778	21.80486874	19.38454873	19.27786454	22.95063571	21.55902949	24.78099209	23.30069984	22.62574126	21.98011283	19.24131177	19.198706	22.19005263	23.53078277	15.43485945	13.04408112	18.10026409	12.98768447	12.68508338
gene1062	5569550	LOC5569550	22.47826443	28.90098631	25.67898373	33.4290074	12.23774486	17.55221059	17.9714466	15.90994775	18.27507434	20.26103031	16.81656217	18.41151517	12.18934535	10.78775007	12.90457527	13.40858352	126.9353746	106.9681885	107.9574792	94.59880258	49.65065609	75.22472691	71.44395717	34.23084805	36.77874531	35.31938346	5.34835283	4.826692442	2.170638291	7.979676079	2.679057877	2.5764715	1.915917782	1.880197201	0.964414956	1.36053799	3.731115331	0.279733942	2.348966633	4.831894068	0.364064382	0.9771337	53.38261429	62.67741214	75.86860441	73.19681313	68.77238009
gene10620	5571529	LOC5571529	52.76485301	44.36675865	41.55824181	38.8242581	99.252203	75.24999812	70.39311374	85.13134539	54.50520972	21.71453184	19.06581382	23.47210352	47.22839964	60.43568305	50.43244148	42.42912723	131.095247	51.2694339	42.86057356	37.124167	33.11927008	58.3231691	48.18141312	27.64963835	28.56671261	29.10411784	1.082178854	0.405578236	0.172360144	2.950113146	0.173899432	0.53703679	0.141936603	0.252410946	0.155678349	0.170003348	0.707320725	0	0.600362396	1.966191511	0.033836243	0.499482897	225.3604389	315.091967	555.3773	276.6525575	278.9094447
gene10621	5571528	LOC5571528	19.40393578	17.6241806	16.8902941	14.15655483	25.41179132	18.47548822	22.96556319	23.95660995	25.4723932	8.460217352	9.497196051	11.70286482	21.36040229	22.39888908	19.63153472	17.8871781	64.00746372	28.21866126	25.90699264	21.1716521	25.06338269	37.56550896	33.96036328	19.48825926	23.30462714	22.69370539	1.998743031	1.100979547	1.473845672	2.273243444	1.062148623	0.863341793	0.933126561	0.983227717	1.08340104	1.208264139	1.593423159	3.048859856	2.046984371	1.876714559	1.472965712	1.774986431	68.69649296	109.4526054	159.0969739	78.01121883	70.04159707
gene10622	5571526	LOC5571526	0.071040825	0.102834922	0.226813718	0.155163513	0.068310824	0.170954976	0.11745403	0.088845678	0.105542217	0.133629544	0.060699385	0.118549954	0.023935838	0.084074579	0.080164448	0.057197974	0.414347998	0	0	0	0.10081548	0	0.029302602	0	0	0	0	0	0	0	0.015963274	0	0	0	0	0.045398193	0	0	0.011915864	0.011933126	0	0	0.075311723	0.125484534	0.101208833	0.040127356	0.054235983
gene10623	110675230	LOC110675230	0.097666246	0	0.038977666	0	0.0352174	0.088135224	0	0.061072094	0	0.206676695	0.062586701	0	0.02468007	0.057792463	0	0.088464631	0	0	0	0	0	0	0	0	0	0	0	0	0	0	0	0	0	0	0	0	0	0	0	0	0	0	0.038826688	0	0.062613421	0	0
gene10624	23687976	LOC23687976	0.124527667	0.219691424	0.136668957	0.267736779	0.123484185	0.112375301	0.188192222	0.146004229	0.130081821	0.021959964	0.079800096	0.210404139	0.16520647	0.064476375	0.124210077	0.084596479	0.015713476	0	0	0.01596279	0	0.036105484	0.072231489	0.018469466	0.011660061	0.033477489	0	0	0	0	0	0	0	0.014059148	0.150300741	0	0	0	0.011749136	0.011766156	0	0	0.037128976	0.061864369	0	0.039565889	0
gene10625	5571549	LOC5571549	13.48808094	11.76464675	13.86571605	12.36427962	15.22339759	11.85149966	13.78664043	14.00927563	14.13329444	7.835289255	8.937821339	10.31690539	12.09300287	11.92261903	12.40480177	13.25747556	66.54089555	38.70577402	34.85364581	27.85658512	29.23405003	39.64807055	37.26298413	18.23366353	18.2834063	19.48876794	10.92568038	9.651096893	7.951817545	9.560845471	8.846228408	8.420160912	8.712593161	7.788446367	6.804193869	5.493913582	5.471408794	5.666408863	8.399915478	9.011819901	7.85445368	9.702565126	18.34407312	31.78199406	28.7524501	24.67832413	21.08904976
gene10626	110677026	LOC110677026	0.061705534	0.020612689	0.007577258	0.015550832	0.0547701	0.154201388	0.114772163	0.035617245	0.285597239	0.187497097	0	0.042772824	0.03358464	0.073026556	0.020659523	0.068790097	0.364158769	0.400187044	0.325510235	0.301790378	0.500145595	0.396351559	0.378843568	0.157694764	0.227554639	0.306252068	5.898170929	9.193971923	20.27493055	14.55646032	7.842586144	6.662938737	12.52330495	14.67904013	8.925724716	16.09302384	10.75943952	14.06876732	9.787945039	9.723190763	21.72579134	14.57469577	0.271724696	0.226374099	0.170408686	0.253364128	0.097841714
gene10627	5568798	LOC5568798	6.263103284	6.883399416	6.512898175	3.991869937	9.552508388	8.107195104	12.27233294	7.886252129	10.48634743	10.7608396	8.002340192	8.069172327	8.640619913	8.571970648	8.350837217	10.53454891	1.03519127	0.816356469	0.813815549	0.554077165	0.800984997	1.108308439	0.828909198	0.520064067	0.600895829	0.583975311	21.40724657	25.83954835	54.16431534	36.03516125	21.85364025	19.34801012	38.60056598	37.80262649	36.2363357	51.98711813	36.65810662	35.24233942	23.48079905	24.90257423	56.79646808	32.94641336	1.503561552	2.89234368	3.043247891	2.308775639	1.155401995
gene10628	110677028	LOC110677028	0	0	0.277216767	0.21334983	0.062618255	0.078354364	0.40374823	0.325767485	0.435361644	0	0.445128827	0.39121485	0.263294214	0.051378909	0.062986352	0.078647214	0	0.091506184	0.145230622	0	0.138621285	0.268530866	0.080582154	0.206047165	0.130080777	0.186739066	0	0.182015599	0	0	0.263394018	0.1032907	0	0.078422613	0	0	0.051015815	0	0.131074506	0.065632194	0	0	0.069035746	0	0	0	0
gene10629	5568795	LOC5568795	20.21976223	21.75691009	22.73996208	17.9263036	23.39879441	21.44578555	26.07211645	21.95210176	28.11570151	22.33012721	21.92137228	21.73110544	24.09594869	26.37247121	24.03859989	27.14114937	7.07991578	5.094223242	5.983407493	4.437629728	4.267977855	5.541562152	6.247184845	3.354528001	3.371137148	3.522753614	27.70333556	31.47398131	48.98492049	39.21280284	36.36020101	31.34434686	43.76708327	45.82984738	49.35079349	55.87371566	38.61997361	45.79823447	30.81879584	33.3251513	53.94407447	37.23859522	2.140816755	1.656122413	1.58644345	1.662109351	1.77297361
gene1063	5569551	LOC5569551	22.64782594	35.45350115	34.2046672	19.46483399	29.80191201	30.15417798	32.05405299	26.77267485	44.4974055	75.96136768	66.11555158	67.7278802	25.30062417	32.0869934	33.00359412	33.09676647	8.609879817	8.574508678	10.52870936	12.08073822	12.88483415	10.69285202	8.963096957	8.163623924	8.841720322	8.699401337	44.74632268	50.29468575	70.88607011	60.26234273	45.16300541	41.36847852	54.81802039	54.84253463	38.56402531	45.21812439	32.5143704	65.94687278	47.20980024	49.22045229	66.27407226	54.99923994	7.142782962	7.609290596	8.49580307	7.490823416	5.86960287
gene10630	5568794	LOC5568794	5.620183167	4.109891921	6.171049314	5.426095552	17.50417127	21.66650386	30.30440086	23.38975012	21.92596387	20.13005645	17.93304796	22.91713656	26.12302171	20.08316457	22.95150522	22.31457891	0.102886317	0.092067571	0.073060804	0	0.023245287	0.022514858	0.040538262	0.034551876	0.010906568	0.062628235	0.154307453	0.137349194	0.072962269	0.142722389	0.14722774	0.034641462	0.249947746	0.052602489	0.509631699	0.062805476	0.136876789	0	0.065939322	0.143075499	0.206255772	0.41636932	0.879817522	0.289332948	0.429382097	0.351586213	0.350149283
gene10631	5568796	LOC5568796	11.29464723	15.83606106	15.84321298	10.64979486	13.99535166	13.51538423	13.64229678	12.38379012	15.01915044	12.81508825	11.86345296	13.71039473	10.56286193	12.4650738	12.65624532	13.6746973	10.56427425	5.728109575	6.159132082	5.55071179	6.268359776	9.269609624	9.719308978	5.371261146	5.443532126	5.336161343	2.118331055	1.377015944	0.752394555	1.082800891	0.964074687	1.393182867	0.594804761	0.637369782	2.147455113	1.910587069	2.831797325	1.138532483	1.56960477	1.628625109	0.449018787	1.395434293	3.235158888	3.908557429	4.100558479	3.263034422	2.52754322
gene10632	5579502	LOC5579502	31.49650264	36.72056187	38.9263073	32.42297671	31.14378258	36.19869191	37.04561534	35.93733464	38.25333385	86.51608007	69.57174455	62.44692461	34.97224041	34.47099452	40.95896784	40.05730508	53.62322426	35.42505409	38.34721247	29.77022414	25.43323063	38.60014197	34.83817583	16.57377859	18.0333333	16.46355069	39.76253448	38.15050915	35.5541801	34.8847633	33.88754363	32.02484263	34.89347188	33.88352361	27.72743316	32.11699614	39.3904336	30.37576639	37.81156818	35.28095049	33.6685212	35.16781479	36.75288641	44.81861921	49.51358829	47.24456366	36.10444507
gene10633	5568797	LOC5568797	0.149107212	0.1315273	0.200837016	0.091595215	0.147857764	0.185014755	0.260005404	0.174822865	0.124606125	0.236650226	0.250821937	0.083978057	0.197815286	0.231608591	0.15548725	0.219471022	0.131705259	0.176784198	0.148082009	0.047783901	0.074391004	0.122490847	0.10378644	0.033172515	0.090750071	0.010021337	0.074073637	0.078142822	0.065379541	0.091349801	0.056540077	0.033258524	0	0.02525126	0	0.100496982	0.049279675	0.123976326	0.042204618	0.028177172	0.14668277	0.016656135	0.111143936	0.259263529	0.250929021	0.177658093	0.192097606
gene10634	5568943	LOC5568943	23.45733443	29.16889912	30.55922566	21.03255682	30.59206215	28.34858613	35.55797181	28.10867486	43.69623934	56.05377921	50.98953941	47.10287357	27.36629363	30.05405196	34.2576276	35.28737271	26.60047533	19.6027761	21.21652875	21.03518073	21.61204411	27.04503359	22.92088622	13.48726729	15.75223456	15.39038874	56.05836915	47.22366971	75.86222848	61.42729594	64.15753268	53.53576456	74.43724041	74.43318978	89.48906646	71.54218213	60.74584189	65.84888282	54.67652213	52.41240314	78.39715042	63.07236032	46.29803643	28.74852487	30.73928199	36.05041109	32.12871954
gene10635	5568942	LOC5568942	1.697359756	0.740671827	1.909185664	1.615764128	0.456443849	0.623071876	3.31761533	3.268957492	2.898725148	1.890154051	1.179884306	1.950503961	1.038546022	0.272375839	2.832277068	3.261017485	8.438615757	12.84657237	7.609769409	11.0506919	27.93838215	28.12815873	16.1035928	4.213238737	4.882609438	4.216180913	2.188686973	2.920612799	2.96566103	5.248673871	3.158376662	2.728105089	7.348271949	2.130683184	2.053617044	6.045226419	4.206478369	2.296324371	3.722503863	1.895014051	5.084483378	3.804951998	2.679498703	2.87475766	3.372537248	2.256434162	2.259102144
gene10636	5568941	LOC5568941	65.45748799	67.85874268	72.44710003	61.9950394	63.91489738	58.9211179	66.13367452	62.64135747	75.04985908	51.87511962	53.97656122	56.76676069	75.60751972	76.59034581	79.21497271	84.93236076	26.93543703	22.33502445	20.63088478	22.97442695	22.0105115	23.84900255	22.04076423	16.54205147	15.38929527	15.99140522	64.23126416	59.12066631	87.4934684	74.2679314	69.37069205	60.07434289	75.1997031	79.95032899	73.255787	85.41749648	73.68837027	83.51250299	64.74588662	59.90718176	94.89158506	72.46872909	123.7491561	80.99630774	68.32501815	77.21064832	89.17379482
gene10637	5568940	LOC5568940	309.3988794	305.3009903	271.7022586	293.0729008	250.2839764	341.463359	310.9367331	284.9520493	365.0176733	467.164021	413.1725212	402.6195054	310.8477043	288.1820258	326.2864433	294.5144043	749.3716034	618.9443524	612.8189952	526.5080653	587.9516504	640.0297234	653.5386122	384.8354646	330.7834775	331.1350481	152.1066185	97.93533609	79.14766896	95.18996185	116.5807484	102.0937043	97.2618597	110.1554795	93.24975439	77.54101155	84.89709731	91.84040665	122.0386609	104.2476015	84.97128617	102.2452676	247.1820512	326.5768741	329.8875658	333.3994733	291.3577618
gene10638	5568939	LOC5568939	26.82327517	24.33261452	24.31955055	25.36102831	21.22687598	22.41865948	17.32799608	20.2626552	19.25645098	31.49219802	31.20544408	29.47052952	20.90320837	29.02810942	23.14728516	21.11642902	15.31058766	16.98012346	11.78093918	13.19971373	13.07701676	10.82186181	10.31675698	8.490654055	7.383029675	8.759738344	13.05700019	13.44407251	9.607498233	11.78522973	10.64897685	12.26038407	13.3123973	14.91814232	9.668983458	7.538840573	8.646890471	7.903138115	11.71965162	11.46447565	9.35060934	11.3417542	9.482596447	22.71611135	21.12027469	22.87918799	8.272015947
gene10639	5568938	LOC5568938	18.93552802	19.09881906	21.9357205	19.8772309	16.36310028	16.70015035	19.78711946	16.9770915	24.21649738	23.88008472	25.3515589	29.87440401	19.58792843	19.88503731	21.14184684	21.53036343	16.91962331	14.36469058	12.90518181	11.59129605	11.45540406	12.80902681	10.7472137	7.100208938	7.014238928	7.328600062	21.10282008	19.28090529	22.26785752	23.78100895	22.29864374	18.42272021	24.91315442	24.94693502	27.05096063	23.74095853	23.66736822	24.17702367	20.91071884	17.48574444	23.02360152	22.87580837	24.97858342	21.80061845	21.81022791	22.81544675	21.89065582
gene1064	5569552	LOC5569552	24.96760516	20.65587172	23.23577896	24.61717353	22.23122965	20.81114523	22.41065825	20.94979656	22.07683496	26.5725323	22.24996542	19.48971186	25.56791521	24.53701708	24.71231973	27.59920408	34.56483461	28.43507801	27.40213819	22.34093147	24.13094541	28.03697272	29.21647062	15.23027168	15.85344327	15.51399121	49.18011281	49.29928081	68.42541238	61.08358775	53.92036055	49.63411452	62.56977798	64.2017601	68.97159646	78.03671714	57.0821373	67.09185494	45.86585595	50.32320973	75.11475777	56.41366326	23.07989043	29.44286025	29.13386733	26.92920635	23.84265461
gene10640	5568937	LOC5568937	22.66278297	21.5508817	23.34510181	21.27655472	20.96813518	21.81770979	24.7057801	22.92091789	23.51630155	19.4590579	17.63365837	19.1302857	26.39726094	24.72132312	25.43521772	27.11933351	26.5376172	24.18485751	23.49071782	23.55112156	19.11989833	24.08553468	21.42615629	13.12160838	14.31204735	13.56695171	26.89301535	20.80614381	23.24222494	26.90057831	22.66230007	20.09373184	25.77861281	23.36856618	23.43666777	27.50930209	26.47862182	24.17447946	24.37527018	19.72730816	25.1153419	22.05427777	24.47933043	20.42814393	21.70198822	20.30133081	22.32593799
gene10641	110677029	LOC110677029	4.01752383	3.578044186	4.478524889	4.796426309	3.889326659	3.908126233	2.55841074	2.793242246	1.820946434	0.307405887	0.139634904	0.122722332	3.317533957	4.045450308	4.425911656	4.292802036	2.997018014	2.784392449	2.505700487	3.072501195	2.870001501	1.979567634	2.350877999	1.163449182	1.509812841	1.962403264	1.335063479	3.625689451	1.637882928	2.250346289	2.396139917	3.985424627	2.877392684	3.394913116	2.399852617	2.682687596	3.280703351	4.203243264	1.418553088	2.717685033	2.014952143	2.38538286	4.093022149	4.871286553	2.898661253	3.669335111	5.006246836
gene10642	5568936	LOC5568936	6.638246119	7.594197008	7.352842356	5.833649206	8.187213581	7.128732755	8.460505135	7.035170758	9.85978298	2.983867038	2.727091157	3.540163011	8.236032742	7.984326633	8.07821376	9.048088952	10.05816589	8.311866282	7.309872025	9.969493604	11.20828003	11.88061669	9.589968554	6.09255067	6.509160129	7.275404792	9.182232331	10.04277906	13.30603037	12.66790729	9.224761137	8.776012601	11.35696027	12.8313878	13.27155137	17.1110079	14.44839466	11.96686587	11.21357879	10.57491091	14.7201462	12.91202205	6.43287632	8.152789434	6.959501899	7.319292984	5.975033081
gene10643	5568934	LOC5568934	20.69657409	23.07490936	22.85047866	20.55511421	17.69660555	18.28541266	18.21048586	20.34274765	21.23130038	15.07984394	13.77904225	17.58934651	21.12349824	22.09203666	23.62180051	21.41271368	18.45314634	12.24462642	13.73307844	17.95160907	14.29524457	18.11005817	14.98098694	12.1314976	12.09162521	10.89473739	24.17525398	24.25844971	22.17100482	28.46143154	27.31901051	25.72648603	27.73922995	27.17217272	20.34305482	22.65301674	19.87885191	23.24669402	25.06956782	25.52743907	22.1888009	26.80173661	14.11537666	13.175603	12.63287072	9.804747577	12.50696408
gene10644	5568933	LOC5568933	12.72803927	9.694086275	12.00357749	8.853196485	16.14125019	12.79356952	11.4910566	14.2895094	11.58569656	5.828896676	4.793459629	5.058392227	10.41107998	11.62186406	11.33546454	10.4824018	31.74607991	13.84723115	16.85130564	9.41789679	10.09769897	17.01729434	16.71924566	7.039944819	7.026007632	7.05407334	0.778221375	0.451534846	0.215876814	0.630676845	0.376208177	0.698831467	0.387866361	0.318349221	1.205351175	0.154854535	0.609776495	0.208400248	0.768566685	0.562458516	0.123284528	0.62996472	13.1714735	14.78653697	15.84274532	12.36857334	10.49457327
gene10645	5568931	LOC5568931	9.617949704	9.591994484	10.87691522	9.377330152	10.97627371	8.992623981	11.06532624	9.832198375	10.39817862	3.937131754	4.641085071	6.011094709	12.09542407	11.70476391	10.70503026	12.45422998	5.290874733	4.418891355	3.814039388	4.830358545	4.107748889	4.852296276	3.802923008	2.762135138	2.957285728	2.942479235	9.900940041	11.12974923	12.68873854	13.13470909	9.635957054	9.506299313	11.64898399	12.61539441	11.66605324	13.3789473	14.75751951	11.59071974	11.55986919	10.15655064	13.37073747	12.14133534	6.645911536	6.763088512	5.690374732	5.917135461	6.290492598
gene10646	5568929	LOC5568929	5.508475631	5.414464255	4.834684338	2.381696754	7.205273235	7.483605557	10.64119419	5.592212124	13.86042698	13.50668909	8.838947501	9.61210193	6.647957413	5.460726424	5.319305876	6.902797567	34.62962865	29.47744398	24.4634196	25.65638693	20.91721158	31.29133673	20.73414785	7.258569907	8.094288112	8.75545327	15.72128315	15.80283076	26.50665781	23.58284835	14.02494832	12.79580502	20.2136448	19.8489525	16.45250345	21.64686035	17.60743426	21.42959021	15.94160725	15.07305012	27.28453244	20.85252641	22.66422737	36.6983517	42.54636229	31.39543547	15.80493894
gene10647	5568930	LOC5568930	0.142501024	0.056257338	0	0	0.018685214	0.093523404	0.048191201	0.01620144	0.389734223	0.40207191	0.033206481	0	0.026188896	0.061325627	0.075180216	0	0	0	0	0	0.372279869	0	0	0	0.038815952	0	358.8844333	389.724673	291.9720623	409.3650721	497.0964624	509.0840756	524.2198489	510.4039307	369.6932496	396.5833244	382.4793798	531.426776	406.3004416	405.048082	383.4618548	431.6780516	5.994654178	2.677277368	2.192563415	2.206201466	3.738493433
gene10648	110677030	LOC110677030	0.075475647	0.136568167	0.140567512	0.103031131	0.163294248	0.340550769	0.210576815	0.23597998	0.672785015	0	0.064488629	0.07557036	0.203440523	0.208420452	0.219005548	0.18230591	6.349243921	5.117232739	3.324395662	5.159985945	14.82121141	12.33249353	9.176114861	6.477744279	7.538249961	7.196382508	0.266630193	0.421916017	0.126072614	0.810297177	1.907977867	1.526366453	0.531555087	0.954372718	0.850234826	1.537402587	1.773836124	0.736322998	1.993907237	1.407265558	0.514789141	0.674485195	0.080013161	0.199977119	0.064516161	0	0
gene10649	5568947	LOC5568947	0.150256983	0.075289853	0.064578906	0.06626775	0.075019922	0.198175485	0.118240553	0.043365152	0.173861955	0.114141902	0.014813541	0.086795502	0.07009781	0.041036402	0.041922734	0.041877088	0.606723854	0.048724072	0.202992802	0.237057796	0.0553585	0.17872996	0.182356369	0.095999248	0.112553659	0.136719673	37.97316038	40.18437562	52.31309441	49.81852081	46.06003115	44.65914254	52.90084114	57.11381409	49.74711742	56.77044034	46.03663864	50.64948133	39.2061721	42.00630887	53.12202235	49.80627885	1.985001836	2.113069915	1.289328244	2.041837532	1.985424388
gene1065	5569555	LOC5569555	0.063494673	0.045955757	0	0	0	0.076397834	0	0	0	0	0	0	0	0	0	0	0	0	0	0	0	0	0	0	0	0	0	0	0	0	0	0	0	0.038232189	0	0	0	0	0	0	0	0	0.067311904	0.336465664	0.162824675	0.268986886	0
gene10650	5568945	LOC5568945	60.58886916	51.66243001	56.86547361	51.43755731	63.11737454	64.5765167	70.18255371	65.20135335	53.34951589	21.01890188	16.89626605	21.52880705	75.01325063	65.49361114	55.80822411	64.10221736	60.31991085	55.71722754	56.73157528	56.06830258	51.39272052	45.92056608	43.80715709	44.99850588	43.84679017	43.52488564	62.05291489	59.93299295	59.90919455	60.31420483	58.23006491	51.66761926	58.72449198	56.61993307	66.88936938	56.9640088	50.70622666	65.8881106	58.34103817	56.7533276	59.83466434	54.14500827	51.72734182	60.9178872	60.23311828	57.09242393	38.46662181
gene10651	5568948	LOC5568948	0.028380012	0.002934385	0.00431474	0.008855155	0.015593947	0.031708204	0.010054621	0.003380272	0.004517457	0	0	0	0.005464056	0.003198748	0	0.004896418	0	0	0	0	0	0	0.005016883	0	0	0	0	0	0.010835487	0.003784898	0	0.028938022	0	0.009764869	0.009786779	0	0	0	0.006120327	0	0	0	0.008596054	0.021484141	0.003465582	0	0
gene10652	5568944	LOC5568944	91.04392711	81.66751088	96.46257109	101.4713412	67.16983032	68.26996125	63.79072353	69.62940336	75.71150152	41.65809167	52.05305147	54.15974996	85.89028167	83.53905896	90.75638612	91.65571125	27.44379775	19.71496066	18.48695644	14.71779587	15.74938209	20.86651574	22.07682173	16.52005587	17.10218628	16.4266343	101.0950677	111.0058987	109.0857606	93.74185254	115.0642096	119.0801047	108.3525349	110.7634008	87.56712337	92.03126733	84.77088582	105.7785774	93.46073888	101.8509461	114.2986401	94.64358748	60.5966218	44.32023016	38.32672525	44.48883549	56.05042575
gene10653	5568927	LOC5568927	17.13803202	19.91473717	22.12293141	14.51038641	22.4403038	18.77692615	24.43621255	19.49066422	30.29627832	20.82498393	17.87112362	20.80503582	21.47981497	22.69891893	22.64945339	25.75977688	19.69955673	15.08796418	15.20733086	15.13776842	12.35405563	15.91429736	11.11994136	7.728749504	8.237522892	8.398869725	24.00324994	24.50347572	35.92245355	33.75930915	23.8930241	21.89835652	33.11044683	34.02504368	39.71783365	44.89066986	36.42622942	41.42011699	24.44500334	25.24210535	38.32280861	33.01615354	17.56569646	23.99874951	25.56754368	21.53444306	18.2826157
gene10654	110677031	LOC110677031	51.40733861	55.78819659	51.64719336	43.81806596	60.23655453	60.6653773	65.56325804	59.35553737	71.22456833	90.76912654	80.33071951	76.95653757	58.86823024	59.48410195	59.27098931	56.82948378	63.86287703	62.1766379	55.44376279	63.40728632	53.86363084	56.65744973	45.05098575	42.79790243	43.4104957	43.41943778	95.38690246	92.99259795	106.4593438	109.9501308	98.74117	93.60351851	117.2542906	111.9557077	98.71735544	102.3503761	96.31411371	115.4139855	103.9930887	98.71448203	112.6580536	116.1906559	43.12615399	53.51869293	63.95687871	51.50195926	38.63023614
gene10655	110675233	LOC110675233	0	0	0	0	0.015364144	0.057675564	0	0	0	0	0	0	0	0	0	0	0	0	0	0	0	0	0	0	0	0	0.762014251	0.937854162	0.747306548	0.805490168	0.883234279	0.709621324	0.900239913	1.039064423	1.748516606	2.174888597	2.678711932	1.473767645	0.594973146	0.756871561	0.570052608	0.723460381	0	0	0	0	0
gene10656	110677032	LOC110677032	0.016871728	0	0	0	0	0.060901022	0	0	0	0.095208411	0	0.050678701	0.034107623	0.039934318	0	0	0.340632423	0	0	0	0.107743558	0.156536951	0.2505303	0	0	0	3.531428445	4.633202753	4.362590446	3.87466645	4.128586799	3.452161206	4.946013014	5.424912128	2.199270246	2.328862754	2.161039609	2.06494028	4.176990416	4.106522392	4.142710722	3.256708608	0	0	0	0	0
gene10657	5568918	LOC5568918	23.60986776	26.88611571	27.54041956	25.27660333	23.40666184	25.12004221	26.02083072	26.0428769	29.09302975	35.17250254	35.49344121	40.69855621	25.7541074	27.06792155	29.67647249	27.56492796	19.8553386	17.79259704	17.12652759	17.45982201	16.6132278	20.50983075	17.19337498	13.42063059	14.26973069	13.49455181	28.61158213	26.55601498	29.68837185	30.47740124	34.26353886	28.92208683	36.69563429	35.61593131	35.69584783	32.32108408	31.49364959	35.66968892	29.44047381	27.52118132	31.63324312	31.57914116	20.01205431	22.33456826	19.93732778	20.24613013	19.2656552
gene10658	5568923	LOC5568923	6.80168866	8.485712605	8.950145602	6.244505113	7.26639427	6.623413473	7.755069082	7.256859886	10.82858701	10.44132267	11.87923142	12.78936974	6.995505202	8.122348898	8.675037326	9.098592978	4.585190386	2.980667749	3.316600873	3.523010482	3.386525165	4.581460069	3.338105305	2.389204071	2.423709292	2.314080822	13.45980239	14.66911336	24.59447527	20.19004156	20.51652884	16.75864844	22.03312043	22.98348043	21.05690825	28.26748086	19.41728896	27.09439433	14.95500122	13.44879035	25.74219277	18.94232647	4.955759038	4.062466958	3.843182575	3.662855752	3.907754116
gene10659	110677355	Trnaq-uug	0.247217686	0	0	0	0	0	0	0	0	0	0	0	0	0	0	0	0	0	0	0	0	0	0	0	0	0	0	0	0	0	0	0	0	0	0	0	0	0	0	0	0	0	0	0	0	0	0
gene1066	5569553	LOC5569553	5.602659095	6.257423359	5.074056892	4.040439408	6.161636295	6.899288304	5.896262241	7.070447152	7.196597085	8.633476035	9.298953157	10.48952578	7.153870966	8.335861035	7.513671881	7.001849127	47.74450022	38.55373396	34.53584202	32.73452084	33.58661706	41.31283443	43.12334803	25.20300245	19.86023745	21.25535184	41.36624601	36.62023835	43.23900437	39.0261265	84.55909567	82.50024931	65.92509131	76.49416358	51.70389317	50.22366962	40.84690575	83.17134825	51.00233858	50.2817614	72.84266352	68.38327029	39.69391017	80.51102616	60.38205745	102.5736915	57.83144158
gene10660	110677356	Trnac-gca	0.988870743	0.536788769	0.789297739	0.404969586	0	0	0	0.309177474	0	0	0	0	0.749657137	0	0.35867228	0.895704384	0	0	0	0	0	0.382283525	0	0.586662068	0	0.531687617	0.65500299	1.554716572	1.982141654	0	2.999765202	1.764549454	0	0.893146426	0	0	0	0	0.746396492	0.373738882	0	0.88370051	0	0	0	0	0
gene10661	110677572	Trnaq-uug	0	0	0	0	0	0	0	0	0	0	0	0	0.249885712	0	0	0	0	0	0	0	0	0	0	0	0	0	0	0	0	0	0	0	0	0.446573213	0	0	0	0	0	0	0	0	0	0	0	0	0
gene10662	110677357	Trnaq-uug	2.224959172	2.683943843	2.367893216	2.024847928	2.139457047	0.892369145	3.678594981	0.618354948	0	0	0	0	2.498857124	1.755446066	2.152033681	2.23926096	0	0	2.481023134	0	0	1.5291341	1.835482404	2.346648273	1.481475513	1.595062852	3.275014952	2.591194287	2.477677068	2.07712048	1.999843468	0.588183151	0.652908375	2.232866064	7.161204041	0.710923092	0	0	2.239189476	2.242433294	7.782335846	5.302203058	1.965601098	0	0	0	0.849320433
gene10663	110677573	Trnac-gca	4.202700658	5.367887685	4.735786432	5.669574199	3.20918557	8.031322305	2.758946236	1.855064845	2.479142697	0	0.633690344	0	5.497485672	5.266338199	7.890790164	3.582817536	0	1.04215376	1.654015423	0.507040286	3.157484816	1.911417625	3.670964809	1.759986205	2.962951026	1.595062852	1.965008971	4.14591086	5.450889549	1.384746987	6.499491271	4.117282058	0.652908375	5.805451766	4.177369024	0	0	5.26210627	2.612387722	2.616172176	4.669401508	1.767401019	2.358721317	1.96505294	0.633960886	2.513533013	1.698640866
gene10664	5568919	LOC5568919	0.055827517	0.080812946	0.044560458	0.030483858	0.040261607	0.033586293	0	0.023273161	0	0.026253234	0	0	0.037620013	0.066070108	0.026998854	0	0.037571062	0	0.03112627	0.038167173	0.029709737	0.129492799	0	0	0	0	20.68343996	21.74815237	25.04772208	23.11434437	20.24723904	18.44060255	25.16342323	26.27055048	24.81901871	24.48280883	18.59850485	24.11271488	20.47927814	20.97313983	28.52899363	22.05139965	0	0.073959128	0	0.047301196	0.159830296
gene10665	5568922	LOC5568922	17.6677262	18.18044383	19.46873126	15.64572955	20.57032555	17.01691165	20.8397879	16.96137866	23.74810249	9.073332323	8.518279938	9.953751965	20.69920611	21.9844384	19.93918573	23.42509315	29.2692278	23.34565687	20.74884665	19.89071306	19.80157268	25.3295728	19.16264623	13.01230508	14.65912411	14.08749782	53.3929749	54.87723078	79.12151973	71.21555932	52.99511067	49.76690955	66.50912038	67.17013484	63.90709144	82.83718326	67.79085055	74.09522634	53.87428701	59.28686818	87.79641814	69.15155351	25.36418484	32.69275411	37.15226971	32.12520379	20.70316367
gene10666	110676032	LOC110676032	0	0	0	0	0.043367373	0	0	0	0.301517355	0	0.077070447	0	0	0	0	0.05446851	0	0.12674843	0	0	0	0	0	0	0	0	0	0	0	0	0.060806051	0	0	0	0.072579771	0	0	0	0	0	0	0	0	0	0	0	0
gene10667	5575748	LOC5575748	8.344657553	12.84959134	10.61585033	3.053984747	14.79494868	10.71134677	19.4441452	10.22079585	28.61515509	32.24578683	24.34779504	26.60193485	11.93896891	13.14934784	12.96144503	15.80646184	19.79407492	8.543900726	11.01355298	14.90706727	17.23929942	29.53382347	9.00441368	4.872922851	5.644215888	5.459103698	23.27178699	20.71487251	51.44767181	38.34892881	18.13587276	15.25078318	28.89586429	30.12124764	21.30219235	35.3118269	27.55152814	27.59488091	22.08691118	19.71459878	49.20997154	35.05433621	12.86084606	13.58568336	16.19527429	11.42490108	6.329993746
gene10668	110676033	LOC110676033	0	0	0	0	0	0	0	0	0	0	0	0	0	0	0	0	0	0	0	0	0	0	0	0	0	0	0	0	0	0	0	0	0	0	0	0	0	0	0	0	0	0	0	0	0	0	0
gene10669	110677033	LOC110677033	8.475122557	9.249638973	10.61346324	9.332173185	10.26202433	10.18972216	11.15457703	10.53533059	10.99469097	7.856829003	9.085850783	8.575283521	11.42642095	11.04287063	12.22188342	11.43107769	3.210708083	1.373085256	1.046890278	1.401592523	1.121603864	1.925820126	1.801894459	0.772954114	0.851569348	0.865351644	1.522934833	1.566431337	1.715437987	1.69925895	1.524100296	1.823431082	1.737340691	1.788215664	1.18711025	1.625404356	1.553538661	1.835223285	1.436552129	1.602772559	1.789350847	2.123164195	2.538989578	1.878328321	2.669596327	1.70454876	1.777264716
gene1067	5569554	LOC5569554	15.84121349	14.47983965	17.21504539	17.6652471	12.58644368	10.73825824	11.02041477	11.53343937	12.34737365	8.043983605	12.32783666	12.21229642	14.45856829	14.43475428	16.36504721	15.17956956	4.654756288	3.553192764	2.487934062	2.949025394	3.641222044	3.833483816	3.957279613	2.64733301	3.379744973	3.465596169	8.538757648	9.45822004	10.8824546	9.650799333	10.42815313	9.614091174	10.60657839	10.52370301	10.35282701	8.44790504	8.652083335	5.672521244	8.046112603	7.533076748	10.92561913	7.266528982	6.938188611	5.911579875	7.501576171	5.671202621	7.835513296
gene10670	110677034	LOC110677034	0	0	0	0.091691227	0	0	0	0	0.748420437	1.105525338	0.860862354	1.345057345	0	0	0	0	0	0	0	0	0	0	0	0	0	0	0	0	0	0	0	0	0	0	0	0	0	0	0	0	0	0	0	0	0	0	0
gene10671	110676037	LOC110676037	0	0	0	0	0.05293502	0	0	0	0	0	0	0	0	0	0	0	0	0	0	0	0	0	0	0	0	0	0	0	0	0	0	0	0	0	0	0	0	0	0	0	0	0	0	0	0	0	0
gene10672	110677574	Trnaf-aaa	0	0	0	0	0	0	0	0	0	0	0	0	0	0	0	0	0	0	0	0	0	0	0	0	0	0	0	0	0	0	0	0	0	0	0	0	0	0	0	0	0	0	0	0	0	0	0
gene10673	5564813	LOC5564813	7.366840346	7.73159475	8.121384288	6.664246467	7.990559462	8.304185002	8.754688982	8.345808483	8.467606417	7.75590019	5.821098467	6.541935181	8.985199158	8.793496047	8.485424322	8.994072246	2.945632835	2.112534065	1.782516977	1.726033075	1.215282823	2.04683809	1.585605612	1.073804841	1.045374738	1.064133164	1.109256668	0.930835296	1.712299134	1.290982936	1.051949023	0.865295812	1.4184353	1.298659093	1.306677288	1.617438709	1.23242768	1.215197742	1.142736753	1.227504469	1.504326074	1.360508269	3.36912154	1.7815733	1.80021395	1.590889035	2.774971393
gene10674	5573117	LOC5573117	34.22937746	32.46239807	37.8757264	37.72789714	34.07857962	31.1398509	29.54365183	31.65922156	39.25701029	18.99097163	22.80012908	26.36027331	35.26106209	32.19133668	38.35492934	38.30597443	65.33949199	75.97667089	71.83205406	68.8601995	53.18944304	59.19360826	55.37158017	41.20311262	40.45345294	37.70504402	120.8332566	129.2331054	111.7118675	147.6898694	132.7258076	131.9131114	138.9569636	119.0729066	122.4553909	101.2738294	114.0082549	140.6241406	124.8351255	126.0665232	118.8158251	134.0307035	22.46376197	27.933781	29.04693516	26.29326559	26.5340398
gene10675	5573113	LOC5573113	3.731851426	2.389942927	2.091778459	1.957591495	11.50619656	9.005675895	10.21687511	10.60598911	7.77907673	3.046472902	3.600615097	3.715542684	8.985289785	7.580053333	5.672852035	6.399697047	0.042328293	0	0	0.021499941	0.133886282	0	0.038914821	0.02487613	0	0	0	0	0	0	0.063599262	0.074821885	0	0.018935967	0	0	0	0	0.015824661	0.079237926	0	0.187356999	0.016669409	0	0	0	0
gene10676	5573116	LOC5573116	42.27767381	40.74601257	41.20501311	36.31541214	57.8084611	58.2239738	60.89357924	64.22838468	83.0224531	89.56983426	87.14863293	94.82967087	57.36911053	48.83678173	53.89092716	50.65937353	102.7585918	79.61085282	86.76272529	72.69306867	47.37695821	65.68875604	76.91951844	40.42783816	40.22722812	38.93437139	72.72665762	49.11458121	60.92089326	66.00412614	89.49997139	76.73191175	97.44429733	74.44271603	90.1756577	75.65544344	71.93757259	113.514646	88.34557177	71.68833259	98.45559768	89.37294829	26.88576609	44.45589535	46.37645033	47.25442065	39.78769953
gene10677	5573115	LOC5573115	24.55566478	35.87198495	37.15388275	20.37873284	36.86008165	31.90279121	40.73220114	34.7440275	47.26352811	57.3894258	49.94207212	52.79053202	32.03984053	38.57144818	40.43379577	44.99232399	25.14120829	16.84134436	17.62453575	17.95198147	18.90741992	28.15077804	17.43589541	10.82112228	12.01101283	12.44389395	67.35737884	75.00409967	127.121975	106.5387803	76.48202638	63.70911241	112.8705104	112.8974061	80.97354742	109.883961	79.87234693	101.8114836	75.02162425	76.565981	133.7938657	100.9868111	26.22580713	29.19267931	33.34714358	28.52904927	21.81407037
gene10678	5573111	LOC5573111	17.58243327	18.60924087	20.08048027	20.22679587	16.38453483	15.34172277	16.99684673	18.08907326	20.87164859	11.36925242	11.11902017	12.88236616	18.77802586	18.12947292	19.79532084	21.26416313	8.305061019	6.764972912	7.208642019	7.991274297	6.466628351	7.975578172	7.726369239	7.034401556	6.908108653	6.586228029	14.83504411	15.7185518	16.92624113	18.37024979	17.75766519	14.55544888	17.37867299	18.78561206	17.50829807	17.6331318	16.50261201	18.53338689	15.46627566	14.09025015	17.4495902	18.13603944	14.75408043	14.87251091	13.62167297	16.4408809	17.4304628
gene10679	110677036	LOC110677036	0.179794681	0	0.28701736	0.098174445	0.259328127	0.216331914	0.22294515	0.224856345	0	0	0.307243803	0	0.181735064	0.141854228	0.086950856	0.325710685	1.209990592	0	0	0.245837714	0	0.278024382	0.333724074	0.284442215	0.448931974	0	0	0.125633662	0.240259594	0	0.484810538	0.142589855	0.158280818	0.108260173	0.868024732	0.172344992	1.971924445	0.637831063	0	0.181206731	0.754650749	0.428460853	0.095301871	0.47637647	0.461062463	0.152335334	0
gene1068	110675039	LOC110675039	0.039939432	0	0	0	0.096011535	0.02402789	0.049524839	0.033299593	0	0	0	0	0.026913644	0.047267059	0.057945559	0.024117695	0	0	0	0	0.08501829	0.123520182	0.123555285	0.031592871	0	0.028632392	0.282185282	0.223265207	0.800565814	0.484713231	0.242314616	0.063349569	0.246122529	0.264537012	0	0	0	0	0.120584624	0.161012413	0.502912354	0.428300621	0.127021642	0	0	0	0
gene10680	110677038	LOC110677038	2.196123516	2.364208075	3.343774557	2.720790995	2.395659524	2.214962917	2.025229585	2.031050779	1.974060748	1.145561025	0.662270468	1.247263518	3.329736833	3.767520329	2.195542916	2.942033684	3.763202467	2.100515199	2.793562596	3.198375425	2.887404466	2.154580863	3.288453701	2.759045248	3.373063999	1.865454533	3.544961753	2.359880832	4.93839958	4.677559028	3.937483407	1.558731088	2.729421012	2.650269642	5.078552166	6.421526154	5.280626153	4.173676824	4.37390666	2.817863299	3.282378665	2.374859223	3.448208458	1.246876515	1.159468122	1.219630327	2.155662436
gene10681	110677037	LOC110677037	0.304701969	0.592688312	0.456013672	0.374351343	0.521893231	0.423907169	0.495901891	0.333435336	0.169755848	0.053732992	0.032543299	0.038135542	0.795641812	0.631059071	0.396023316	0.712985801	0.538281835	0.428160175	0.583978341	0.455685278	0.5675365	0.520254612	0.742309931	0.647755265	0.912977777	0.409573914	0.45411049	0.306064033	0.598035606	0.391126824	0.359458312	0.271856407	0.150886101	0.275206317	0.306470929	0.885357859	0.678816002	0.506693542	0.507890338	0.374272033	0.379680294	0.226913112	0.434058559	0.05045785	0.325571925	0.354978272	0.327127699
gene10682	110677039	LOC110677039	18.22948176	21.85026156	22.22463554	21.59667724	17.85688559	17.95980736	17.9874605	17.62165535	20.05177463	18.74443703	22.2979166	21.38641179	20.23956214	20.97688937	22.88272664	23.37576858	13.80875563	7.562589806	9.830321583	8.853642027	7.697301567	11.71774257	7.457550556	5.210667819	6.593149291	5.948202888	11.70959677	12.30062372	14.19650432	16.72163763	13.79419589	11.96003283	13.84371395	14.93734652	12.92399973	15.78585133	15.16307864	17.25307914	13.3857689	12.0632317	13.5890614	16.53285363	22.4654276	12.77439139	13.13047808	12.91995552	17.5909643
gene10683	5573118	LOC5573118	9.328129048	11.48372475	10.39991246	9.73214326	11.21018818	9.644678442	8.360886076	8.992764679	11.37450371	4.168573118	5.599976123	8.025805748	10.40583682	10.81633788	10.54639022	10.89081622	3.823730535	3.047782122	3.29926785	4.142284082	4.717407778	3.572705367	4.492677461	3.226252858	3.473128024	3.566180258	6.288028709	10.83977224	12.47567833	12.50123902	12.28513113	13.14414057	14.15470765	15.10422988	16.97821885	15.98870741	12.7715222	11.87632991	8.73135605	11.27453879	13.92780423	11.82637079	5.798393067	4.622429167	4.574594581	3.55556723	6.18260278
gene10684	110677040	LOC110677040	12.88611084	15.78351838	16.33420949	13.18212376	13.78988961	13.31179649	15.36419161	13.98296783	16.95911747	7.458182227	7.595177196	9.028395395	14.53347274	15.54042793	16.17504597	16.45092507	10.91013014	5.93091577	7.362844702	8.831609478	6.53429193	9.724194097	6.310982016	5.716266572	5.189599851	4.882611557	18.86408613	20.689833	24.86816284	23.31350077	22.39585182	20.8956467	26.37593448	25.43381522	22.35839393	25.470629	23.99759515	25.74966014	19.17926124	18.7558732	24.09075652	22.51690065	8.813425761	7.370713542	5.685148643	5.364210575	7.543186024
gene10685	5573119	LOC5573119	22.72006766	22.30392804	24.6281757	24.75844894	18.46342006	21.19278441	20.38217109	21.52528988	18.15125622	3.539907437	5.577591659	5.358379605	23.5398946	25.0789057	24.43079646	24.89426854	43.45651895	40.9470017	38.19901257	41.65324778	55.39508052	55.0488276	48.93945926	65.59243741	63.75892082	63.11389665	19.94440824	19.06753717	20.78629166	19.38035761	22.12161651	20.56827249	24.02242619	23.2296762	25.83711942	17.70104544	18.4516563	23.26221869	24.32529184	22.28603309	21.66026338	22.63363332	27.27596237	19.94485451	18.70044976	20.18023752	23.63879513
gene10686	110677042	LOC110677042	0.146700605	0.212355996	0	0	0.141063102	0.176512578	0.090954272	0.366935903	0	0	0	0	0.049427943	0.231487393	0.141892331	0.177172296	0	0	0	0	0.156139359	0.151233043	0.090765613	0	0.073259778	0	0.518244124	0.102508785	0.196035988	0.410858996	0.494466792	0	0.258293423	0.176666326	0.708250949	0.42186645	0	0	0.4429166	0.073926372	0.153936313	0	0.155520087	0	0	0	0
gene10687	110677575	Trnad-guc	0	0	0	0	0	0.446184573	0	0	0	0	0	0	0.499771425	0	0	0	0	0	0	0	0	0	0	0	0	0	0	0	0.991070827	0	0	0	0	0.446573213	0	0	0	0	0	0	0	0.88370051	0.39312022	0	0	0	0
gene10688	110677041	LOC110677041	0.504240039	0.109486661	0.482969721	0.495600173	0.290917672	0.18201297	0.281365622	0.315308472	0.505660833	0	0	0	0.203872763	0.417726543	0.146313905	0.913466227	0.610822446	0.425127879	0.337362919	0.103418982	0	0.155945687	0.093594004	0.119659119	0.151085321	0.542230998	0.534393375	0.739921768	1.415013306	0.423661968	0.203950042	1.079724312	0.665855566	0.910857544	0.365160546	1.015029003	0.17776049	0.804968098	0.228359267	0.304920108	0.952399174	0.180244863	0.240549483	0	0.517225879	0.256337644	0.692929985
gene10689	5573114	LOC5573114	7.757168307	7.325894833	8.102050178	8.077740847	6.613339887	6.661866376	6.704608106	6.599793276	6.289732625	2.318897445	2.513202043	2.620246888	8.36555425	7.567828242	7.802756384	8.489057345	3.289468957	3.434168891	3.46077103	3.622596451	2.923454957	4.291980281	3.171392441	2.258256904	2.149309554	2.248205235	8.117898546	8.704901538	10.43333857	9.630974182	8.091711724	8.078763477	9.577047264	11.0172813	7.587569773	10.27253634	8.793564477	9.667441896	8.369072696	7.879850652	10.43948818	7.808347638	6.167640675	4.125894872	3.937798361	4.196347947	4.111412642
gene1069	110675050	LOC110675050	0.053292435	0.043393104	0.095708259	0.010912354	0.05765004	0.096183501	0.099123817	0.091642425	0	0.018795822	0	0.040019483	0.114468605	0.070953658	0.067653753	0.132746608	0.013449371	0.042122981	0	0	0.063811445	0.072107371	0.098918213	0.047424778	0.059879998	0.042980736	0.105898687	0.195503282	0.373877019	0.261194791	0.134719994	0.079246233	0.228713413	0.324902068	0.08040274	0.038313221	0.093936307	0.070896641	0.120674882	0.140991315	0.272614759	0.119061446	0.074151419	0	0.341655568	0.033864966	0
gene10690	5573120	LOC5573120	15.82671829	18.33292135	19.40618003	17.66968941	14.52676837	16.65352602	17.54721856	16.72252065	21.54190208	20.95437584	23.54162694	22.20418842	17.91339475	17.78217584	21.62450107	20.53963741	9.845200317	8.807359464	7.479095875	8.216703176	7.840221251	11.45740361	6.844412606	5.111286171	5.317823042	4.854673386	14.63199323	17.91611431	21.74215594	19.85831739	18.36448706	17.15695519	21.32033426	22.53530342	18.59278726	24.83757442	21.07847062	21.27256126	15.80221808	15.85115964	23.83971302	20.47995179	13.53581798	11.09408397	9.146711569	10.07359794	11.24753487
gene10691	5573121	LOC5573121	45.98509641	49.78833752	51.63588581	51.50017437	39.16447205	42.23148741	42.47516525	47.69048955	31.57965952	27.45022467	33.03653841	43.78764452	50.08605576	54.0516961	56.23275355	47.54631847	33.03146726	36.92411213	34.2198059	36.18610179	43.54998389	37.73118236	44.30319041	35.11311669	35.14924328	40.16530852	55.19983023	50.95317161	48.72097219	52.74206801	60.29053577	48.82437012	62.62412558	62.61129108	61.317023	46.55359297	44.25913372	49.60621798	58.13234964	52.91984934	50.71511655	54.56889474	38.60178016	33.56821542	28.47810238	33.39597466	43.95569087
gene10692	5573122	LOC5573122	1.26236097	1.233028911	1.261787461	1.106224313	0.819072152	1.225733174	0.927776704	1.194855304	1.026073287	0.887743008	0.835995883	0.841349461	0.864877128	0.958135253	1.302632157	1.195559721	0.077466524	0.137486118	0.115520801	0.212478188	0.196024063	0.243263843	0.256389868	0.218528143	0.137960212	0.132033657	0.050830152	0.160867419	0.284567006	0.236412937	0.225030888	0.356028948	0.12160225	0.318829593	0.444584342	0.292399495	0.284056588	0.38793713	0.243274735	0.133414872	0.265730114	0.219448801	0.640652912	0.335486512	0.521490567	0.429126568	0.461368289
gene10693	110677358	Trnav-cac	0	0	0	0	0	0.440072455	0	0	0	0	0	0	0	0	0	0	0	0	0	0	0	0	0	0	0	0	0	0	0	0	0	0	0	0	0	0	0	0	0	0	0	0	0	0	0	0	0
gene10694	110677359	Trnav-cac	0.243831142	0	0	0	0	0.88014491	0	0	0	0	0	0	0.492925241	1.442832383	0	0.44171723	0	0	0	0	0	0	0	0	0	0	0	0	0	0	0	0	0	0	1.765776339	1.051776629	0	7.785033934	0	0	0	0	0	0	0	0.619775264	0
gene10695	5573124	LOC5573124	0.01311693	0	0.020939365	0.064460892	0.037838592	0.047347515	0	0.016404405	0	0	0	0.197000845	0.053033961	0	0.057091535	0.047524477	0	0	0.416855766	0.16141592	0.041882628	0.040566564	0.024346856	0.186763459	0.117906673	0.394945555	0.069506581	0	0	0	0.026527032	0.468119236	0	0	0	0	0	0	0	0.039659837	0	0	1.209778951	0.521311023	0.336368341	0.300068053	0.450634275
gene10696	110677360	Trnaq-uug	0	0	0	0	0	0	0	0	0	0	0	0	0	0	0	0	0	0	0	0	0	0	0	0	0	0	0	0	0	0	0	0	0	0	0	0	0	0	0	0	0	0	0	0	0	0	0
gene10697	110677363	Trnac-gca	0	0	0	0	0.356576174	0	0	0	0	0	0	0	0	0	0	0	0	0	0	0	0	0	0	0	0	0	0	0	0	0	0	0	0	0	0	0	0	0	0	0	0	0	0	0	0	0	0
gene10698	110677364	Trnat-cgu	0	0	0	0	0	0	0	0	0	0	0	0	0	0	0	0	0	0	0	0	0	0	0	0	0	0	0	0	0	0	0	0	0	0	0	0	0	0	0	0	0	0	0	0	0	0	0
gene10699	110677365	Trnat-cgu	0	0	0	0	0	0	0	0	0	0	0	0	0	0	0	0	0	0	0	0	0	0	0	0	0	0	0	0	0	0	0	0	0	0	0	0	0	0	0	0	0	0	0	0	0	0	0
gene107	110674731	LOC110674731	52.07565691	108.1252744	57.65487707	39.30777165	90.2933039	109.5518233	81.96148699	78.01684825	48.80651974	39.11959378	41.78424954	52.2550805	74.73096141	113.8732193	64.24949005	58.02894281	536.3966936	403.4566666	451.6414934	521.4860656	842.9505032	714.5370348	676.1136352	267.8714602	353.9391617	264.0500502	33.52996106	64.06259011	12.66579734	23.14593338	81.24622562	64.3474105	34.4643038	55.97930448	42.56526597	31.99468945	41.90505888	19.35398023	98.28619568	70.85691732	13.02190553	30.51312129	119.0997482	226.1929771	410.0200559	216.6613479	179.8702605
gene1070	5569556	LOC5569556	28.100593	31.45034683	31.12388245	31.93782311	25.53117035	28.38564912	26.17022616	28.89952461	31.13495396	94.93265486	81.53950781	75.516321	31.35594731	32.99927217	33.61180765	30.02893633	25.21945026	33.19178849	29.37619409	32.7833586	27.5352279	29.99611837	26.66536744	25.24077777	26.72568686	25.04001107	40.72927686	39.91933018	37.6167415	33.7129089	45.81459581	42.39613721	48.88560974	40.81540539	35.25027266	35.72270311	38.30823952	42.31853535	42.95669035	40.15496958	38.82540056	41.90033636	22.37385764	22.11664905	23.32863608	24.92912011	21.21982846
gene10700	110677366	Trnac-gca	0	0	0.394648869	0.404969586	0.356576174	0	0	0	0	0	0	0	0.249885712	0	0	0.447852192	0	0	0	0	0	0	0	0	0	0	0	0	0	0	0	0	0	0	0	0	0	0	0	0	0	0	0	0	0	0	0
gene10701	110677367	Trnap-agg	0	0	0	0	0	0	0	0	1.652761798	0	0	0	0	0	0	0	0	0	0	0	0	0	0	0	0	0	0	0	0	0	0	0	0	0	0	0	0	0	0	0	0	0	0	0	0	0	0
gene10702	110677368	Trnac-gca	0	0	0	0	0	0.446184573	0	0	0	0	0	0	0	0	0	0	0	0	0	0	0	0	0	0	0	0	0	0	0	0	0	0	0	0	0	0	0	0	0	0	0	0	0	0	0	0	0
gene10703	110677369	Trnam-cau	0	0	0	0	0	0	0	0	0	0	0	0	0	0	0	0	0	0	0	0	0	0	0	0	0	0	0	0	0	0	0	0	0	0	0	0	0	0	0	0	0	0	0	0	0	0	0
gene10704	110677370	Trnaa-ugc	0	0	0	0	0	0	0	0	0	0	0	0	0	0.585148689	0	0	0	0	0	0	0	0	0	0	0	0	0	0	0	0.692373493	0	0	0	0	0	0	0	0	0	0	0	0	0	0	0	0	0
gene10705	5573200	LOC5573200	7.027219969	8.217343371	9.952045242	4.810331275	4.14490311	6.036776889	7.009938385	6.500500718	12.17809134	11.36484784	14.89326048	12.02808779	5.904666008	7.35939983	5.672939249	4.949882895	151.8156035	243.0282342	251.3505166	293.4723228	218.9403035	176.1829593	187.3163636	206.2048592	225.1306913	233.2858576	32.16131137	34.58095653	23.43421289	49.32313616	29.48688477	26.67606479	18.08213471	19.51605705	17.45602714	32.6604403	33.37226452	14.74875308	36.73179455	33.35458786	15.15135311	29.89067273	0.54936253	0.124820301	0.241615441	0.339277063	0.404616704
gene10706	5573202	LOC5573202	10.43287214	9.449964586	10.79102319	12.21931351	9.928070041	9.006222701	9.664285658	9.328938816	9.80192835	2.961091648	3.876866241	4.69759334	11.67905154	12.18868101	10.76265631	11.5561398	12.00660376	10.40948958	10.63541478	9.517116852	7.720324145	8.336874469	8.880339725	7.178302116	6.967216633	7.921838165	27.42380151	28.47018556	31.76009633	29.91053491	29.02662976	24.60169527	30.48817927	29.08662984	34.24959667	37.02881962	34.59078703	45.49744832	29.24666208	28.18466448	34.78569169	27.39982389	12.4180542	10.71351406	9.313728259	11.61165078	13.11390023
gene10707	5573203	LOC5573203	25.36695111	31.42275665	32.93373901	31.44247954	25.91249295	26.69215264	28.76666983	27.752576	33.97329449	22.8708847	23.75085173	26.09009506	33.65256834	39.59763369	38.32590006	40.12533277	3.234026058	1.513508021	1.224151058	1.670990794	1.984144842	1.921797705	1.896712616	4.522167813	4.220308832	4.068709587	175.6525941	202.2265317	265.3332647	225.3152009	228.9409632	201.8567915	251.8230625	262.7388726	225.0029198	240.0085182	183.3153786	290.9140551	205.8942541	217.7578435	286.5541791	225.4814297	5.00656441	10.75672114	9.242352969	11.09152504	7.210987445
gene10708	5573204	LOC5573204	164.3002318	129.2977746	135.9662736	103.8699653	115.6640493	125.7475607	123.9375978	122.3475495	188.7754475	122.4905666	136.047556	157.3081685	119.1312285	122.5073374	109.9717159	90.07761646	869.0619145	1032.609256	908.8664382	1037.483444	968.8475616	795.5270508	634.3856263	870.082323	986.5068482	730.5305003	2344.567042	2433.862355	1755.569992	2200.496041	1968.32126	1698.779883	1694.505824	1942.203739	933.2815915	917.4342473	812.8091467	1392.291814	1554.68961	1470.16839	1168.939186	1159.488519	227.9443775	267.4411531	354.4911678	265.1157107	191.1963686
gene10709	5573132	LOC5573132	753.5118355	739.0738164	650.1405167	619.9285935	827.5259432	929.4529379	743.7277279	763.6871477	1036.143828	1477.390208	1436.546106	1475.30989	718.1356779	737.1511788	768.1383051	645.6158456	2459.307521	2655.766169	2310.632816	2205.068711	2270.707144	1807.448368	1895.74128	1574.089795	1541.334019	1340.446691	611.2841871	600.3879238	460.7998866	576.3304427	715.5458027	725.6028104	564.0216733	643.6266018	298.3264096	405.2068612	376.7941721	664.4948341	931.097539	560.9011299	439.0263659	475.3680383	372.6078317	482.800932	610.5596566	497.6210446	395.3671711
gene1071	5569562	LOC5569562	48.71696056	67.37744225	67.86336722	45.71127672	70.21694884	61.65018459	72.38534327	60.04358306	86.56780126	81.12713243	79.28346195	85.27327551	67.52312206	70.56093498	81.19855517	92.72021149	3.846276488	2.283396409	2.052631924	1.779297872	1.858299293	2.676265559	2.063400499	1.31384716	1.766667713	1.734528304	88.56256452	95.90579321	172.6429361	139.9927314	104.989578	90.36671339	139.1284902	142.3863088	122.1877151	156.881556	116.0063156	135.6161936	103.3877051	106.6976453	183.4481254	138.2079028	9.254644993	12.87319031	12.1127986	10.366246	8.342186294
gene10710	5573133	LOC5573133	275.2132477	280.4915473	309.8715748	281.0626786	370.6814175	385.435119	408.2418615	416.7738665	396.7472278	213.2316438	183.0852748	202.8296394	387.6078302	471.7966728	429.5367651	384.7831688	439.6513689	234.923631	216.9892275	182.1849687	209.6234015	305.1696177	307.7166725	184.5963403	192.1978073	195.6429432	17.20846155	11.23365421	8.312342979	13.31124869	12.6756036	13.20033166	10.25205065	10.26168234	7.953507466	9.093765165	16.39941375	9.774082497	22.55387868	15.65886398	6.557031905	17.46342624	936.9142186	995.5041812	1165.506066	839.4130677	956.7540464
gene10711	5573135	LOC5573135	42.2275468	42.82673468	45.39565911	40.57625331	48.69882998	55.01174964	55.60337798	50.57970511	51.73260005	37.4619575	34.05974812	35.48823285	44.86933872	45.35925325	47.35226558	47.71035169	302.1009108	216.7862016	179.6312798	161.6111131	143.3288343	204.7970369	180.8656123	97.8823097	102.9521882	98.93851398	13.91995866	10.85039958	6.175133615	10.55990622	8.663657542	12.2037721	5.273490718	5.105924496	11.05479575	8.531077101	16.10788694	6.320047216	11.37602206	11.64340364	4.310216776	8.84318482	95.77563168	137.1139737	176.6622892	115.4159871	94.80910538
gene10712	5573137	LOC5573137	3295.82332	3172.007785	3266.184595	3116.342769	2844.951972	2896.256347	2703.243265	2991.214336	2469.309226	833.5100784	1040.788597	1290.726703	2528.522327	2769.270108	2331.518099	2097.79471	259.5374053	160.9690903	157.2608295	113.7526469	52.23079631	73.61627434	73.82945984	41.4137536	49.34803211	46.35484334	1.910120453	0.938041284	0.249151884	13.78558173	0.150826183	0.295734545	0	0.538881642	5.760968614	0.60766052	0.46740747	1.984313817	0.375283152	8.982260736	0.156516252	13.50728824	95.4689159	137.1365437	137.1268022	126.8842699	70.5457888
gene10713	5573138	LOC5573138	677.9127229	661.556643	599.4211243	626.2288035	418.0155642	650.5893713	645.9525011	612.7991431	336.6686538	569.4418156	384.206043	370.5508984	592.8113016	582.5872353	530.1565316	513.7224089	997.7312079	892.567395	717.3439773	661.3609112	1074.55852	395.3425292	919.5289063	718.4408763	394.7923358	456.4716962	213.4485667	70.82222998	50.96382869	183.1831025	53.60534867	42.39511876	57.46160212	52.10085396	34.71863564	24.14979526	43.420988	28.04554253	166.6131831	129.3801318	50.50246403	62.03922623	2750.463484	4662.827659	5052.951553	4710.633485	2744.502521
gene10714	5573139	LOC5573139	47.97685071	47.68172838	49.32281773	48.31559405	45.93989596	43.96980237	51.05209757	47.70166744	57.71819194	60.40408624	54.61185982	59.4472607	51.7641403	51.86679302	50.84857733	51.36563565	46.2421037	31.13324888	32.86834429	31.94353799	29.16361763	31.84678761	34.91272624	21.14201916	21.87666257	20.48784512	75.19874669	72.68626598	82.8064661	80.66733024	79.15977039	68.50603761	87.45131583	90.09333114	90.83144831	86.41748111	80.61195469	87.70361364	69.2220024	68.00791393	86.25640222	71.84707925	43.2746077	48.22636228	55.52218788	44.198049	45.15672587
gene10715	5573140	LOC5573140	0	0	0	0.03836554	0.033780901	0	0.043562309	0	0	0	0	0.070350039	0.047346767	0	0	0	0	0	0	0	0	0	0	0	0	0	0	0	0	0	0	0	0	0	0	0	0	0	0	0	0	0	0	0	0	0.059531045	0
gene10716	5573141	LOC5573141	0	0	0	0	0	0.084097616	0	0.029137144	0	0	0	0	0	0	0	0	0	0	0	0	0	0	0	0	0	0	0	0	0	0	0	0	0	0	0	0	0	0	0	0	0	0	0	0.185188235	0.11949001	0	0
gene10717	5573142	LOC5573142	0.031009884	0	0	0.050797579	0.044727325	0.111934806	0.115356637	0.038781843	0	0	0	0	0.031344549	0	0	0	0	0	0.051868079	0	0	0	0	0	0	0	0.082160654	0	0	0	0	0	0	0.056016152	0	0	0.145759472	0	0	0	0	0	0	0	0	0	0
gene10718	5573143	LOC5573143	0.016542447	0.035918951	0	0	0.023860116	0.029856217	0.030768917	0	0	0	0	0	0	0	0	0	0	0	0	0	0	0	0	0	0	0	0	0	0	0	0	0	0	0	0	0	0	0	0	0	0	0	0.026305442	0	0	0	0
gene10719	5573144	LOC5573144	0.032719988	0	0	0.053598916	0	0	0.121718216	0	0	0	0	0	0.033073109	0	0	0	0	0	0	0	0	0	0	0	0	0	0	0	0	0	0	0	0	0	0	0	0	0	0	0	0	0	0	0	0	0	0
gene1072	5579329	LOC5579329	9.302390608	10.25719966	11.52073604	10.77329444	9.765717833	8.981075406	8.299391401	9.80202111	7.846790617	4.269591355	5.146877864	5.565128953	10.295019	9.574116748	11.13193662	10.63130326	6.717327064	3.557521065	4.591582868	4.635481107	5.482150748	4.709899691	5.203367557	5.317364316	5.158925629	4.819089075	11.71937776	11.81415144	15.53523775	15.72951836	13.98691611	13.17786687	14.88417609	16.47088558	13.20627492	18.577757	16.81297784	16.77565214	12.28564558	11.96616175	15.54261821	12.93333018	4.47321536	4.009350521	3.183969226	3.501139173	3.699056621
gene10720	5573145	LOC5573145	0.150589453	0.261582344	0.336553351	0.197345585	0.043440752	0.108715023	0.168057639	0.075332583	0	0	0.077200854	0	0.121771718	0.392079324	0.087392231	0.272803366	0	0	0	0	0	0	0	0.142943042	0	0	0	0	0.060369797	0	0.060908938	0.429940984	0.079542137	0.054404858	0	0	0.035391682	0	0.090931552	0.04553164	0	0	0.047892819	0	0	0.229662915	0.10347051
gene10721	5573146	LOC5573146	0.240536127	0.130570241	0.095995671	0.394024462	0.130102118	0.162797074	0.111849172	0.225615995	0	0.339340789	0.154140894	0.632199673	0.243132044	0.249083563	0.130866913	0.381279569	0	0	0	0	0	0	0	0	0	0	0.159325052	0	0	0.084207587	0	0.071535789	0.079407775	0	0	0	0	0	0	0	0	0	0	0	0	0	0
gene10722	5573147	LOC5573147	0	0	0	0.059627424	0	0	0.135408404	0.091046127	0	0	0	0	0	0.043078431	0	0.065941427	0	0	0	0	0	0	0.135127539	0	0	0	0.867979423	0	0.072962269	0	0	0.173207308	0	0	0	0	0	0	0	0	0	0	0	0	0	0	0
gene10723	5573148	LOC5573148	0.15586404	0.203058448	0.14928924	0.153193398	0.089924639	0.112522904	0	0.038985601	0	0	0.079904912	0.093635778	0.094527695	0.036892036	0	0.11294346	0	0	0.052140591	0	0	0	0.115722183	0	0	0	0	0	0.062484325	0	0	0	0	0	0	0	0	0	0	0	0	0	0	0	0	0	0
gene10724	5573151	LOC5573151	0	0	0	0	0.04825843	0	0	0	0	0.094403077	0	0	0	0	0	0	0	0	0	0	0	0	0	0	0	0	0	0	0	0	0	0.079603735	0	0	0	0	0	0	0	0	0	0	0	0	0	0	0
gene10725	5573149	LOC5573149	0.181013628	0.065506426	0	0.098840034	0	0.108899285	0.056114161	0.037730132	0	0.085122774	0	0	0.060989055	0	0	0.054653149	0	0	0	0	0	0	0	0	0	0	0.399662842	0.063242708	0	0	0	0	0	0	0	0	0	0	0	0	0	0	0	0	0	0	0
gene10726	5573150	LOC5573150	0	0.056339346	0.124262618	0.127512289	0.037424905	0.046829868	0.0965229	0	0	0	0	0	0	0	0.037644904	0	0	0	0	0	0	0	0	0	0	0	0	0	0	0.145337876	0	0.185200526	0	0	0	0	0	0	0	0.039226238	0	0	0.041260431	0	0	0	0
[truncated: 18,799 more rows]
[truncated: 78 more columns]
