# Supplementary material for: Improved reference genome of Aedes aegypti informs arbovirus vector control
Source: Nature. 2018 Nov 14;563(7732):501–7. doi: 10.1038/s41586-018-0692-z (PMC6421076; doi:10.1038/s41586-018-0692-z)
Supplement: Supplementary file 3 — This file contains Supplementary Data 1-24 and a detailed guide for the datasets [file 41586_2018_692_MOESM3_ESM.zip › 41586_2018_692_MOESM3_ESM/Supplementary Data 8 - Fig 1 - gene expression TPM Verily NCBI Gene ID.csv]

Gene ID	NCBI Gene ID	Gene symbol	CF1_TPM	CF2_TPM	CF3_TPM	CF4_TPM	CM1_TPM	CM2_TPM	CM3_TPM	CM4_TPM	EP1_TPM	EP2_TPM	EP3_TPM	EP4_TPM	EP5_TPM	EP6_TPM	EP7_TPM	EP8_TPM	L110_TPM	L111_TPM	L113_TPM	L114_TPM	L11_TPM	L12_TPM	L13_TPM	L14_TPM	L15_TPM	L16_TPM	L17_TPM	L18_TPM	L19_TPM	L210_TPM	L211_TPM	L212_TPM	L213_TPM	L214_TPM	L215_TPM	L21_TPM	L23_TPM	L24_TPM	L25_TPM	L26_TPM	L27_TPM	L28_TPM	L29_TPM	L315_TPM	L31_TPM	L32_TPM	L33_TPM
gene0	110674347	LOC110674347	0.773933812	0	0	1.026603598	0	0	0.369080164	0	0	0	0.438726016	0	0	0	0.900090046	0	0	0.313268899	0	0	0	0	0	0	0	0	0	0	0.800525393	0	0	0	0	0	0	0	0	0.886569829	0	0	0	0	0.734202722	0	0	0	0.375124752
gene1	110674348	LOC110674348	0	0	0	0	0	0	0	0	0	0	0	0	0	0	0	0	0	0	0	0	0	0	0	0	0	0	0	0	0	0	0	0	0	0	0	0	0	0	0	0	0	0	0	0	0	0	0
gene10	5575832	LOC5575832	6.26318982	0.622477066	11.26831934	0.322639326	10.77881056	11.86436384	31.1443675	2.224679637	10.66139873	12.35364404	10.27221689	18.69527237	10.51388783	6.461431036	12.30523	21.8556046	20.09548925	18.7554194	14.52065375	6.532488686	19.42161631	9.848711432	17.44430613	26.87171561	16.22649923	177.1714198	100.9588583	20.07027912	28.05204324	10.66841652	20.97317387	2.361320654	0.186379987	11.23151323	9.463657212	8.319889283	7.68825675	12.88662541	19.14590605	14.15388787	6.649093712	19.40198752	13.4985269	0.269334492	9.397901924	8.931107507	10.49253069
gene100	5572018	LOC5572018	1.199431846	0.337317752	0.089515791	0.244771686	4.690905958	8.329237031	5.367955888	15.69619213	1.320541247	2.360391868	0.941443574	1.15445036	0	2.649725364	0	0	0	0	0	0	0.164859202	0	0.874988196	0	0.086388085	0	5.081990971	0	1.145209022	0.174997605	0.046524523	3.941136934	0	1.609491038	0	1.917545048	0	2.430911711	0.59286214	1.622617022	1.037158749	1.718217865	1.050329682	0	0.324079907	0	0.08944048
gene1000	110674341	LOC110674341	1.680359245	2.866922119	6.521230641	1.764588563	29.05498264	36.08905157	0.66778672	2.56153343	6.764168519	15.59392994	2.857675831	7.258784312	4.528813447	5.831194611	2.768547334	2.004284831	60.22292895	64.72923241	3.022702674	23.209561	10.50875227	7.051746956	29.54750944	8.978282818	12.0623061	27.94495111	19.00700194	17.18870271	19.98808887	246.7382549	54.49381814	52.92722287	102.6865985	47.1305118	124.6059811	123.9292724	28.04172506	155.5971918	39.59087172	85.46883583	45.64906679	88.14214217	130.9815056	2516.903477	36.1516493	97.34198431	2451.141529
gene10000	5575167	LOC5575167	0.890653492	0	0	0.393809766	0	0.432283669	0.849484884	0	0	0.893553338	0.673189106	2.65339878	8.493868756	17.05242531	0.690557194	0.472153873	0	0	0.400536478	0	0	0	0.703878176	0	0	0	0	0	0	0.56310243	0	0.768586723	0.22749322	0	0	0.257092632	0	0	0	0	0	0	0	0	0	0	0.28779909
gene10001	5575166	LOC5575166	5.825092554	5.158504206	7.284265041	1.330733163	1.511931173	10.93199989	8.642417384	0.236793322	7.526679759	6.428464081	3.962539856	4.627701228	2.73734431	6.691622941	18.59256943	1.749867957	4.688108756	6.968758536	12.2248323	5.430067032	8.32671667	6.342594099	3.222475285	4.532916309	3.696679336	66.00300083	22.28137583	5.296527947	10.30984968	1.166228921	4.242808002	3.853838527	0.049595384	3.254346706	0.711038795	2.241931932	2.846374241	1.186286068	4.325289232	2.209577016	0.925995089	0.964264804	1.596415142	4.443504693	2.614436172	0	0.815653247
gene10002	5575165	LOC5575165	0.576220357	7.724439961	14.53547988	4.713440527	18.73908884	12.30555844	9.892543808	0.351355274	11.33994747	12.42907369	10.01716291	12.70322723	16.96351631	21.51298077	28.36959925	9.469456917	6.521477198	15.08281942	0.259132507	6.288518432	4.290010205	0.522843171	4.553835326	14.02032539	8.092849797	2.683167856	6.045482376	15.71803638	13.90710308	6.557521578	7.603030016	11.4366949	0.147179824	0.985473079	3.516811315	3.326591307	4.977656631	1.980245241	14.81051234	5.961059819	1.570282013	9.061616679	8.017374829	8.50748058	7.083966907	0.4808647	10.24075387
gene10003	5575164	LOC5575164	0.373266268	0.136466395	1.991814381	0.680801344	0	0.135875158	0.089003203	0	4.3407209	0.140430589	2.115964183	0.500408881	7.428975348	8.039862995	3.58141651	0	0	0	0.125896399	9.261077222	4.126814302	2.540170401	0	4.970631235	0	0	10.2799361	0	2.123502252	2.477916516	1.658698993	2.053444818	0.07150554	1.53209662	1.537740274	0.888901316	0.073282859	3.634517776	3.717679418	2.413424101	0.095362819	1.390255903	1.947572367	0	1.147219923	0	0.361843388
gene10004	5575163	LOC5575163	7.558371623	0.669901982	5.777701206	0.860817195	18.25429539	7.225829534	6.917728798	0.139660046	10.79070696	2.06808563	2.423654115	6.004691825	1.329570198	6.687465056	0	0	0.518443794	6.551524459	0.103002461	0.937357611	4.638236975	0.831298765	3.620203816	7.756919822	4.36058248	116.5566192	8.110179025	0	0.1579408	3.330586855	3.291613746	1.680031132	0	0	4.053897562	1.65285656	2.278349238	4.635302087	2.943511866	2.448440888	0.156042669	1.895735707	2.897111483	3.888879721	5.363433801	4.268764037	3.182463259
gene10005	110676908	LOC110676908	6.454713291	0.294980932	0	0.535125855	7.206478666	0	0	4.427793501	5.052249326	6.678095481	1.829517331	6.489996811	0	1.158578896	0	0	6.392082809	7.838115708	21.22638976	7.842266422	20.90431503	5.490742482	3.825841244	0.397938542	6.043639909	33.81339084	26.18873663	25.86035775	0.834561337	0.765168098	2.186830609	10.44389101	0	4.139657322	1.477299991	2.445440634	0.950433819	4.15918856	0	1.252025319	0	3.00512798	9.185025894	1.786860292	1.417022859	4.713237336	1.95536967
gene10006	5575162	LOC5575162	25.7454546	7.069180515	49.07620082	5.739016939	44.03799687	30.64298419	42.69179599	23.35234843	588.754848	413.4024215	419.8501278	432.3196194	416.2601071	342.1561843	392.7885744	454.4680377	91.52437777	92.75221251	18.73619632	66.45353974	100.0936371	68.19153505	74.84296549	41.88704145	64.26555734	799.0345616	385.9384867	54.12800709	65.85686811	115.8989315	166.7223725	150.9324507	123.6065276	100.302564	73.15379322	61.98126497	67.32435728	106.0379239	205.933154	125.4337097	143.9408236	158.5578874	73.1699721	55.9523454	103.1896403	67.39685291	69.38414187
gene10007	5575161	LOC5575161	8.289621707	3.730081467	6.186696184	1.26876614	11.39088563	4.828097282	5.108783825	15.39729482	44.49238922	23.60638209	48.72712853	44.908917	41.88084853	27.10327147	66.15129525	80.92641238	0	3.097319917	0	0	0.05696949	0	0.907094617	0	2.029980663	0.509018787	0	0.173940636	0	1.330405177	0.466239504	0	0	0.130866586	0	0	0	0.146093362	0	0.131933851	0.130329186	0	0	0	0	0.21285588	0.123629824
gene10008	5575159	LOC5575159	1.058031728	1.237814724	6.076980288	0.757864235	3.431100774	4.929807696	0.242190338	0.774172637	6.36015544	7.069433717	7.245280321	4.009401539	4.106231925	6.927909062	8.318164895	1.951878216	4.502398382	5.447525377	1.199036852	9.612639933	8.564023762	5.587332528	8.528793281	1.335880752	3.724844615	133.8660379	24.39326522	7.734694737	3.93978465	4.856394276	4.502884883	5.806840667	1.459325372	2.822795769	2.479650012	3.151804307	0.797652218	3.878446424	7.995166405	2.889598488	1.081232318	4.466140246	6.022296193	4.030238682	2.006838083	5.615521664	3.48722127
gene10009	5575158	LOC5575158	2.538370396	1.577650829	1.847071413	1.346833613	0	9.609696035	17.31043239	0	7.039088948	11.45985741	7.338625699	8.847785915	5.84139954	8.930169921	9.742066098	5.449853137	12.92780793	0.20549367	18.49282703	4.02548034	10.54529956	1.209197221	6.319086099	0	3.921575334	8.864933927	4.743754814	5.539297285	11.5525794	7.462538304	5.007939236	6.407151113	0.097253656	1.693073332	3.718148293	4.616112657	3.388812717	1.453898623	2.120409984	5.251941413	1.426717572	5.19988437	3.612088835	7.58913697	3.120634611	4.97802595	2.706758914
gene1001	110674346	LOC110674346	1.246290964	0.202508801	0.806112428	0.091842966	3.425091841	6.653837424	2.113215559	1.773185255	1.981968212	2.917480337	0.627995441	1.237633173	0.516759395	2.982681222	0.966296319	2.862966891	1164.142689	686.4116584	366.9213427	727.5258054	677.7812918	282.1453123	993.4724773	252.2916421	395.7155259	474.2165216	691.6450487	640.0710763	519.6554743	819.3355671	523.8111715	836.0087831	568.0088689	632.8992308	826.0564806	641.0737611	468.7031364	1293.788482	803.1446301	606.1147394	593.2237605	973.594802	952.6796794	1390.778143	16.53772387	19.0675626	1336.21539
gene10010	110675930	LOC110675930	0.119081683	0	0.231069376	0.078979418	0	0	0	0.217833214	0.213046658	0	0.135009562	0.425715989	10.22078484	5.300847421	0.276985541	0.568149013	0	0.096402528	0.160656951	0	0	0.162076134	0	0	0	0	0	0	0	0	0	0	0	0	0	0	0	0	0	0	0	0	0	0	0	0	0
gene10011	5575157	LOC5575157	0.075810391	0	0.441313707	0	0	2.097314919	0.144612426	0	0.271261709	0.228171658	0.171900957	0	1.131618848	0	3.350383114	4.581507161	0	0.061372271	0.10227825	0	0	0	0	0	0	0	0	0	0	0	0	0.09813052	0.05809111	0	0	0	0	0	0	0	0	0	0	0	0	0	0
gene10012	5575155	LOC5575155	0.917445819	1.192600177	0.296706186	1.757843591	0.700375104	1.781149901	4.472420489	6.526571426	7.659791844	1.840865793	5.200798085	3.644289858	0.253605169	2.049295547	0	5.349927453	2.999636625	1.237863138	0.137528425	0.417185231	0	0	0	0	1.240803166	0.813730076	0	1.529362012	0	0	0.1542087	0	0	0.418413151	0.186646411	0.441377338	0	0.467096953	2.358098333	1.792758214	0.416694947	0.253117784	0	2.257571662	0	0.850691741	0
gene10013	5575153	LOC5575153	0.680662019	1.990803882	0.330193828	0.79002081	0	0	3.732899023	1.867677603	0.608879402	1.024317241	1.543409169	1.52085052	1.058355863	0	0	0.541249562	0.385175722	0.275514828	0	0.522304537	0	0	0	0	0	0	0	0	0	0	0	0.220265707	0.26078491	0.174613953	0	0.147357972	0.133633449	0	1.093435123	0	0	0.211264377	0.32285959	0	0	0	0
gene10014	5575152	LOC5575152	198.4824337	181.6826038	205.3335369	101.2783847	180.9091266	142.0500631	155.0799856	115.5076566	146.8604152	157.1068154	118.6004496	87.28575421	100.8001789	159.7327687	129.8607509	117.3260481	181.2810566	248.4341892	192.2443594	189.8295062	173.6123735	222.4466889	209.5895638	330.3235936	226.537959	66.99671849	113.4500211	232.9585234	349.8626264	316.9792016	239.8791764	298.1957924	219.1849735	159.7187786	207.3358423	160.0320653	163.309324	156.602491	215.0448281	209.3604077	160.8912065	136.798652	165.729815	172.9370004	150.2660327	114.2594119	140.6845969
gene10015	5575149	LOC5575149	0	0	0.018666972	0	0	0	0.036701458	0	0.034422009	0.202678393	0.283575928	0.103174578	0	0	1.432084219	0.948558625	0.783910229	0	0	0	0.008594635	0	0.228079594	0.018978657	0	0.307170068	0	0	0	0.41966637	0	0	0	0	0	0	0	0	0	0	0	0	0	0	0	0	0
gene10016	5575148	LOC5575148	0.707563649	0.04311429	2.116671297	0.039106886	0	0	0.112476331	0	33.86250331	52.08651896	40.31077448	28.6680512	25.3042548	12.27696206	13.09784276	18.37961352	6.272916463	3.580049121	0	1.025567397	3.397777658	1.203786942	2.376529274	0.116325062	2.042714235	13.06139929	12.75911603	7.398638218	7.19676905	3.690609439	2.177918392	5.953251519	0.090363949	0.84707082	3.130862472	3.676367127	2.176335157	5.133422221	8.183884893	3.598911457	3.073086396	1.244480044	2.684959098	0.783500262	7.041789956	0.049206057	6.401830722
gene10017	5575147	LOC5575147	49.00241871	58.64815141	43.99484917	36.21916579	80.73489436	73.12569194	82.08107678	59.31332014	57.57383404	57.96709171	53.89837029	17.43116649	34.87462043	65.4638752	51.31947115	63.97369569	45.80226243	33.55164638	65.12402038	41.1563092	21.45401917	25.54972833	53.17644088	35.83164603	31.0443086	16.0552791	18.22420914	24.60553862	92.29407817	54.10123789	37.70993094	47.96676273	20.54920768	23.51563613	51.7798961	41.16784952	27.56941839	43.28747805	36.03054153	41.36187241	29.14926765	37.53167032	44.8678603	62.63009599	53.09248237	28.6863222	21.50625289
gene10018	5566387	LOC5566387	8.920300652	0.696581479	6.806043426	0.229758308	11.90049556	3.530869021	8.920986932	0	7.592208187	7.298494075	6.48045898	8.514319779	20.36077297	13.05780596	4.028880599	11.707313	4.116697362	7.361647557	17.99357847	4.607619725	14.23675676	12.25884937	4.72258826	9.311674722	5.270808628	26.09766639	17.88855255	16.77298308	14.51204357	13.14111257	11.99857512	9.304557444	6.835344832	16.88508638	6.50141442	5.324792968	7.277290268	9.920907359	9.905667904	21.41287844	3.009133886	13.54776207	9.859063939	6.712958162	3.042020595	12.14187756	15.27972549
gene10019	5566385	LOC5566385	4.780155286	4.927522392	7.776114677	4.01660602	11.95166769	17.97622165	14.43176141	13.37931603	29.19281519	28.17935529	26.66978889	27.20750885	20.00661402	19.53416682	26.73086736	28.49387819	10.20989954	8.685166621	5.818702647	7.575104044	9.255729518	4.622706012	10.18282427	3.10211182	6.982807815	32.74263346	26.47803921	10.12255435	11.26430197	8.844995409	4.75060054	5.699041435	2.4235611	9.38610848	7.403287456	7.360776308	4.854700741	9.407748426	7.713621507	8.402986899	7.290733138	5.823118446	11.21756079	5.332965762	7.006533936	8.773048586	5.208749278
gene1002	5572394	LOC5572394	0.718457487	0.043778089	2.730141244	0	4.853942412	0	0.742352305	0	1.178263094	0	0	0.642119826	0	0.945695142	0	9.902599261	5.962932373	3.247417197	1.21161779	2.695277729	2.808213394	0.977856612	5.394030587	0	0	0	0.117777807	2.041453698	0	0	0	2.867457001	0	0	0	1.762791128	0	4.252268162	0.692490512	0.061937648	0.428290257	1.7839629	1.363148719	2.121501972	0	0	3.018040536
gene10020	5566375	LOC5566375	7.698522141	0.996832116	17.66157446	0.585056462	16.19855385	10.15866623	14.45588932	14.08271848	46.62826457	54.3064744	51.36935833	42.71667047	44.8888866	45.02477297	40.75676497	39.53610308	20.6932336	29.14915208	18.17606912	21.98882089	35.67931003	15.93540435	32.89214627	12.41923411	17.41990327	427.1369716	91.97045171	16.73428873	48.27590303	28.67129873	34.77637317	14.74007985	7.066671563	23.45246025	22.17148608	19.51392181	12.78426666	23.60904284	32.66983056	21.15491056	17.94735989	23.49648409	23.12713755	13.14230308	21.12600003	24.35969317	12.28273589
gene10021	110675931	LOC110675931	0	0	0	0	0	0	0	0.776250023	0	0	0	0	3.69496834	2.437368126	0	0	0	0	0	0	0	0	0	0	0	0	0	0	0	0	0	0.549285144	0	0	0	0	0	0	2.18139329	0	0	0	0	0	0	0	0
gene10022	5566374	LOC5566374	4.775438289	0.268600524	1.247398905	0.182725902	0	5.21501797	7.270007622	8.399608268	3.614617404	2.625829117	2.602971812	2.626484708	6.397173217	5.802313823	1.602076649	11.68411754	2.702343952	6.31934803	0.247796086	4.791936864	0.45125659	1.499910141	3.265962037	0.090587636	0.601907227	15.39471453	12.46529667	2.129308128	0	2.003122988	1.944952011	0	0	1.319305423	1.345183732	1.113371345	1.15391423	3.471626223	4.01273334	2.565125044	0	0.79810987	0.871208418	0	1.290297237	2.835606202	0
gene10023	110676910	LOC110676910	0	0.149783064	0	0	0	0	1.172259797	0	0	0	0	0	0	0	0	0	0	0	0	0	0	0	0	0	0	0	0	0	0	0	0	0	0	0	0	0	0	0	0	0	0.628011103	0	0	0	0	0	0
gene10024	5566384	LOC5566384	1.736710601	0.350313129	0	0.238314064	2.304147452	0	3.998290799	0	0	0.630856326	1.697418882	0.321140968	0.893924609	0	0	0	0.135555404	1.454434498	3.393386295	0.919076653	3.985994587	0	0.567936039	0	0.5607265	32.98534264	7.068452476	2.041969087	10.53051644	4.657074604	1.245670319	1.705404874	0.09177838	0.061452121	0.657903859	3.059733345	0.047029798	1.577852565	5.464359901	1.362972274	1.958392614	1.561361622	3.295107749	4.376702487	0.736236567	5.647317444	0.696646725
gene10025	5566382	LOC5566382	4.299486169	0.442095467	3.975885296	0.245057635	7.985010084	1.9074471	3.908528629	4.116807155	3.004736217	4.296635155	2.09454087	3.482407427	6.016712617	5.016243038	7.617690713	2.136793797	5.170146843	8.538462779	0	4.708235433	7.02220362	2.377300228	3.02621767	0.033133371	2.138637232	33.5835632	22.00363614	7.788166094	3.126946044	2.357263826	0.914639709	0.521750885	0	1.309777729	0.49201495	1.018067893	0.290163596	3.309132557	6.302472103	3.544391133	1.51035692	1.417882531	0.637307093	0.074389256	1.120856654	0.028031148	5.275012553
gene10026	5566397	LOC5566397	9.801316726	1.584951183	22.03614169	0.750069137	19.16618072	19.07423782	21.12349745	13.96417354	59.1817716	56.58833882	44.34235391	48.0110213	77.02055495	33.29084629	6.247526081	106.2657608	31.14521397	32.57784961	26.4465468	19.57393491	35.19478694	15.00759316	20.55648668	21.66037826	29.38440775	58.49165821	87.69116899	33.41982175	24.37038468	56.75376727	30.47390915	23.42219943	0.433294595	11.70156294	37.2723316	24.56516527	20.50097453	25.47840366	25.43442176	35.87845936	19.55093127	25.97519441	32.54352838	29.8463172	34.09637363	29.25690113	23.3879925
gene10027	5566398	LOC5566398	32.45722038	29.05599905	46.79420792	45.66909119	50.85224804	53.00173684	39.05783761	51.60474421	49.38541412	74.40774044	58.12109854	38.49735534	53.95774283	55.31843841	55.03440595	42.93520984	59.0491128	106.5763227	92.07985328	115.4520116	80.21770489	61.92883465	61.13028944	88.56829596	98.83901636	30.26774116	35.2065276	124.5299287	157.5079777	16.68496983	18.69933321	21.98826363	43.69848019	43.8888375	37.76749543	31.25911071	36.44707078	42.04574419	13.25433532	28.55642403	26.65915162	21.46629782	28.77661565	49.71218991	33.03004178	55.18465607	63.51600793
gene10028	5566369	LOC5566369	2.392845126	0	0	0	0	0	0	0	0	5.041335391	4.521503828	3.421760255	0	0	0	0	1.444344199	0	0.21521765	2.774618453	0.071259753	0	0.756420528	0.157355658	0	1.591753436	0	3.698724207	0	1.966692986	3.841018627	0.412979685	12.22374462	0	0.876246531	2.762838107	0	0.365479022	0.615029682	1.815310416	5.868757421	4.555183906	3.329340254	0	0	0	0.154641206
gene10029	5566381	LOC5566381	0.150180889	0.411796743	0.145707564	0.348619503	0	2.569412572	0.035809772	0.068680558	2.619684836	2.260047853	1.915520283	2.416029202	4.390082902	0.539129781	3.449561621	4.597708572	0.169969913	2.18841977	0	1.344478124	0.318661252	1.533027816	2.314397789	0	2.812330062	15.58477273	9.527698884	0.921736701	1.398068564	0.996971159	1.56191837	0	0	0.65495433	0.412465525	0.845337503	0.324332908	0.77416995	0.386007866	1.709000689	0.038368516	0.559359054	0.498648921	0.748343199	0.131878671	1.033958048	0.036396245
gene1003	5572392	LOC5572392	1.22063832	1.140458013	2.500146863	0.224881363	0	1.67859036	3.233935689	6.698651575	0.970586491	0.306153138	2.383393504	1.333374607	0	3.797674564	1.735079239	0	0	1.207759968	0	0.069381792	0.06058505	0	0.482331615	0	0	0.270661791	0.667003532	0	0.280572936	3.022610857	0.538573225	5.442288317	0	0	1.117477352	1.409379165	0.372783076	2.252794718	1.045796611	0	1.316704811	3.030900948	1.672630502	3.604369989	0.238195952	0	1.577711651
gene10030	5569446	LOC5569446	2.141678403	1.188998548	4.078812973	0.710220538	3.160903739	1.963453964	3.404472943	2.974565171	4.68310822	4.953835203	3.462348549	3.828240888	1.57870384	7.403592279	1.66052392	6.685938833	3.052297024	2.151189924	2.782392505	0.770983557	2.001980853	2.105228333	4.231389371	0.586827946	0.408483771	23.42797051	17.94452505	3.191480579	3.035732559	3.949295968	2.044906805	1.283440878	4.102751402	2.482548551	3.195176841	2.369800019	1.152406964	2.771401573	2.344605712	2.625882896	2.51288442	1.575669846	4.063464056	1.229680147	2.507568958	0.89363169	2.076137694
gene10031	110677336	Trnaa-ggc	0	0	0	0	0	0	0	0	0	0	0	0	0	0	0	0	0	0	0	0	0	0	0	0	0	0	0	0	0	0	0	0	0	0	0	0	0	0	0	0	0	0	0	0	0	0	0
gene10032	5569445	LOC5569445	46.49194241	31.76172373	52.67985077	15.0799844	74.14417337	50.89506313	83.99266601	26.07267246	211.2837658	202.2345138	204.6860849	213.5230615	176.6618508	112.8097829	180.3663273	218.0391727	83.72805465	81.45641206	74.16972903	71.87179428	107.0244005	42.26222132	58.73405205	50.21198776	75.30556895	34.53900008	35.38153156	67.11271731	65.99123633	39.58513414	81.88206228	50.07688856	80.48199145	119.7906675	45.66949286	26.59547882	47.30413813	59.28380832	89.84125998	87.24055106	95.54303964	119.2335042	37.66649031	12.40065705	19.3700335	15.43433514	15.7906591
gene10033	5569444	LOC5569444	1.199380012	0	1.099007491	0	2.92992875	0.679146787	2.73274833	0	2.384207547	1.002737524	3.172876405	3.09672507	3.564043098	1.243845096	0	4.556682762	0	3.991714545	0.089895687	3.817713612	6.607820775	1.451036665	5.529200337	3.680707957	0.998219176	57.71071987	15.46713741	0.908790961	0	4.739313641	1.805978087	0.948751223	0	1.230734076	2.562036558	2.654264778	3.662907863	2.595209041	3.682173491	5.307743291	1.634240128	2.316312129	3.539847058	0	1.521309373	0.055605609	0
gene10034	5569441	LOC5569441	0.511544977	0.026717312	0.248153987	0.145403883	3.615022996	0.425624956	0	0.868916962	0.653710634	0.054986839	0.414262242	0.195939522	0	0	0	0	0.496243028	0.56202139	0.049295848	0.373840894	1.66485701	0.049731309	1.732589842	0	0.034211917	0	9.056699713	3.4386231	0.529121143	3.153312892	1.027189015	0.662154273	0	0.337447113	0.334508778	0.917605266	0.487807376	0.585993705	0.563492999	0.982797447	0.970844028	0.362911327	1.039894336	1.213809903	1.090924253	0	0
gene10035	5569442	LOC5569442	8.481179213	0.703257158	9.585844482	0.463920387	13.33614363	4.837816722	21.01512255	32.94813682	6.882828421	4.473695166	3.568671477	5.313839384	8.157103242	5.900937409	0.101687283	4.866857011	3.760325899	3.114444797	0.235922334	1.789144919	12.84994837	0.119003191	16.79111378	19.92303588	9.00531306	11.51624517	24.93998241	7.03584421	12.2997053	12.35494055	0.484983426	1.244951844	0.066998556	5.921556261	4.482540925	6.284412863	5.081124993	14.12253778	8.989302241	7.68844151	4.110197251	18.12824347	17.25281679	9.294571486	9.213521279	6.493948087	8.899706849
gene10036	5569439	LOC5569439	2.385843811	0.052864611	0	0	0	0.105271153	0	0.132253509	6.726066764	4.352021438	6.721426976	4.393918394	9.892611279	6.125178158	0.168166778	0	13.25563287	12.70080529	11.31463666	11.39147097	15.08224283	4.329670512	8.570537379	2.567376735	4.264717251	45.44866004	25.74247377	11.43841253	5.384332329	1.851235709	1.221300634	2.901116204	0.055399903	4.080357141	3.044651796	1.064336856	2.157522426	4.886402164	5.760646803	1.495866885	0.443301955	3.500639787	3.154990607	4.002872035	9.269169338	6.214405582	4.695747852
gene10037	5569440	LOC5569440	0	0.031444668	0.500678241	0	1.890961993	0	0	0	0.076937807	0	0.39004938	0	0	0.494013337	0	0	0	0	0	0	0.268942264	0	0.203915396	0	0.040265367	0	0.08459675	0.293264668	0	0	0	0	0	0.573668248	0	0.111720638	0	0.246314043	0.165799336	0.489370302	0.043947115	0.106781197	0	1.142864958	0	0	0
gene10038	5569437	LOC5569437	0	0	0	0	0	0	0	0	0.671501493	0	0.141845489	0.223635614	0	0	0	0	0	0	0	0.128005015	0.055887791	0	0	0	0	0	0.49223172	0	0	0	2.192302514	1.619464112	0.095868714	2.696017332	0.916299995	0	0	0	0.964714279	3.365148221	0.383563743	2.17459683	0	0	172.9261155	221.3431711	7.762075043
gene10039	110675936	LOC110675936	0.212936008	0	0	0	0	0	0	0	0.380959554	0.640887897	0	0	0	0	0	0	0	1.37905806	0	0.653583954	0	0	0.504846196	0	0.199375015	0.42494387	0	0	0	0.403876878	0.375808726	0.275628721	0	0	0	0	0.334443498	0	0.273653243	0	0	0	0.404009218	0	0	0	0.206419635
gene1004	110674389	LOC110674389	0	0	0	0	0	0	0	0	0	0	0	0	0	0	0	0	0	0	0	0	0	0	0	0	0	0	0	0	0	0	0	0	0	0	0	0	0	0	0	0	0	0	0	0	0	0	0
gene10040	110675215	LOC110675215	0	0	0	0	0	0	0	0	0.646486411	0.346049288	0.037244017	0.352316681	0	0	0.458458827	2.24647426	0	0	0	0	0	0	0	0	0	0	0	0	0	0.093460499	0	0	0	0	0	0	0	0	0	0	0	0	0.311637079	0.072751271	0	0	0.031844824
gene10041	5577296	LOC5577296	0	0.217082338	0.096013808	0	0	0	0	0	0.531150117	0	0.112198184	0	0	0	0	0	0	2.884112664	0	4.151271521	2.740810024	0	0.469252117	0	0.55595436	28.83378009	0.194674873	1.214754376	1.842510886	0	0.037426329	0.128097787	0.151662146	0.20309708	0.724782974	0	0	0	0	0	0	0.368588914	0	0	186.4901398	118.4267243	5.851914836
gene10042	5577300	LOC5577300	0	0.481133948	0	0	0	0	0	0	0	0.330073563	0	0.196030109	0	0	0	0	0	0	0	0	0	0	0	0.108177468	0	0	0.431470801	0	0	0	0.1106006	0	0	0.337603121	0.401596114	0	1.377975245	0	0	0	0	0	0	0	317.9909355	116.4123862	0.425245443
gene10043	5577302	LOC5577302	0	0	0	0	0	0	0	0	0	0	0	0.232974244	0	0	0	0	0	0	0	0	1.164431341	0	0.309010254	0	0.36610511	0.260103006	0	0	0	0	0.04929171	0	0	0.401228325	0	0	0	0	0	0	0	0	0	0	10.07176247	40.89639781	0
gene10044	5577301	LOC5577301	1.017277913	0.879077679	0	0.184008189	4.320645419	0.134656784	0.793846108	0.169171058	3.63998314	3.061770092	0.314548594	2.479608918	2.645848396	3.31990444	0	4.11813897	1.465319568	7.037497261	0.374302509	1.79775932	2.148182888	1.888044783	3.727398545	0.273670015	3.89655731	0	6.549272575	1.513588688	9.374417633	2.543400859	1.970259135	1.077369809	0	0.094897408	1.693279522	0.72076145	1.74301781	2.436598054	0	1.243727296	0	2.181500312	1.228251026	0.204809718	1.461770949	0	0.089649697
gene10045	5577299	LOC5577299	0	0	0	0	0	0	0	0	1.699066054	5.240284888	2.273061346	3.772358763	0.525034901	2.272834935	0	17.11725818	0	0	0	0	0	0	0	0	0	0	0	0	0	0	0.039906989	0	0	0	1.159233623	0	0	0	0	0	0.32350394	0	0	0	2.409190999	0.088058705	16.57123605
gene10046	5577304	LOC5577304	4.935256455	0.931268661	7.105150678	1.267063098	0	0.463616982	0.759215238	0.291224002	29.90660339	22.76012285	23.46448067	19.35093456	21.98169612	20.80310053	23.32924663	20.00189574	10.45041189	5.670797808	0.214784326	5.538063946	6.258232337	14.51767053	3.77448767	24.8121358	11.77597152	4.447935976	11.5875972	13.89657265	8.892279046	27.32728535	11.84103753	13.18874183	17.32276893	1.470272923	20.11309236	16.26792454	9.251739668	16.59581368	12.27582734	19.92820971	9.761568552	19.17231314	28.99755826	32.08433574	15.93722756	15.01276805	9.105461018
gene10047	110676912	LOC110676912	0	0	0	0	0	0	0	0	0	0	0	0	0	0	0	0	0	0	0	0	0	0	0	0	0	0	0	0	0	0	0	0	0	0	0	0	0	0	0	0	0	0	0	0	0	0	0
gene10048	110675937	LOC110675937	0	0	0	0	0	0	0	0	0	0	0	0	0	0	0	0	0	0	0	0	0	0	0	0	0	0	0	0.908790961	0	0	0.083998981	0	0	0	0	0	0	0	0	0	0	0	0	0	0	0	0
gene10049	110675938	LOC110675938	3.663485922	3.683275425	0	4.859521278	0	0	0	0	0.819283674	0	0.519187351	0	4.557059685	8.548433479	0	0	0	0	0	0.468528008	0	2.493093884	0	0	0	0	0	0.624574483	0	0	0.173187088	0	0	0	0.838467563	0	0.359623607	0.524582341	0	1.42121793	1.403932157	0	0	3.042491849	0	1.910771893	4.883139391
gene1005	110674382	LOC110674382	0	0	0.649210432	0	0	0	0	0	0	0	0	0	0	0	0	0	0	0	0	0	0	0	0	0	0	0	0	0	0	0	0	0	0	0	0	0	0	0	0	0	0	0	0	0	0	0	0
gene10050	110675939	LOC110675939	0	0	0	0	0	0	0	0	0	0	0	0	0	0	0	0	0	0	0	0	0	0	0	0	0	0	0	0	0	0	0	0	0	0	0	0	0	0	0	0	0	0	0	0	0	0	0
gene10051	5577303	LOC5577303	25.03434865	12.90362957	10.94981003	5.171648834	9.868866844	5.975686016	10.56859135	0.750733154	34.876254	25.93932777	26.05637832	13.57135435	23.99354998	19.74194386	15.98944562	12.40098262	6.502672477	27.57579289	0.276841389	14.48626995	12.0996101	15.91935338	13.62211294	6.274761031	18.63673475	1.2285142	5.651297053	28.26685795	15.28200205	16.73573546	13.08930831	15.40564269	0	2.105638846	15.78001755	12.43874648	15.63118318	17.86484221	16.08636025	18.46845652	9.855862827	19.10699884	21.80251821	29.08439728	24.86654474	22.77521086	27.84879433
gene10052	5577305	LOC5577305	0	0	0	0	0	0	0	0.480535729	0	0	0	0	0	0	0	0	0	0	0	0	0	0	0	0	0	0	0	0	0	0	0	0	0	0	0	0	0	0	0	0	0	0	0	0	0	0	0
gene10053	5577298	LOC5577298	0	0	0	0	0	0	0	0	0	0	0	0	0	0	0	0	0	0	0	0	0	0	0	0	0	0	0	0	0	0	0	0	0	0	0	0	0	0	0	0	0	0	0	0	0	0	0
gene10054	5572422	LOC5572422	0.043960473	0.032143956	0.554463728	0	0	0	0	0.08041582	42.86359787	35.39314098	37.67937732	36.61788663	31.22400851	14.20311231	28.93749464	27.7554902	3.482713762	5.231462884	0	2.383796875	2.415396591	0.957318482	0.72957573	0.086726413	0.9878596	40.44322173	4.323903548	0.059957298	0.454709105	0.125070101	2.781991449	1.194970035	2.256930046	0.766864614	1.690298396	1.636940617	0.621410399	1.611467176	3.446225435	1.728147624	0.673866621	0.982402846	2.251999492	9.735673199	4.709578938	9.428221609	4.474593158
gene10055	110676913	LOC110676913	0	0	0	0.115766741	0	0	0	0	0.624560623	0.65668609	0.692631837	0.312003771	0.651367803	1.002567169	0	0.138797257	0	0	0	0.62504877	2.339144637	0	0	0	0.653727054	0	0	0	0.361090556	0	0	0	0	0.089555501	0	0.45345919	0.411225228	0.199951179	0.560797852	0	0	0	0	0	0	0	0
gene10056	5572424	LOC5572424	0	0	0	0	0	0	0	0	0	0	1.277620179	3.525049733	0	0	0	0	0	0.228068687	0	0	0	0	0	0	0	0	0	0	0	2.938899797	3.444955825	5.834686853	11.22552053	6.938105004	36.10787865	13.17401273	4.203581402	1.936344317	14.12011731	14.86371151	2.015304038	0.349765489	71.09122773	16.22180531	6.926919343	16.22204489	20.75571492
gene10057	110675940	LOC110675940	0	0.198453991	0	0	0	0	0	0	0	0	0	0	0	0	0	0	0	1.098591733	0	0	2.303548958	2.216400398	9.008674233	8.567061344	2.032986422	19.49879746	1.067816181	14.80684586	1.122933789	0	0.650079069	0.351316242	0	0	0.496940729	0	2.131407648	0	0.348798298	0	0	0	3.089699786	0	0	0	0
gene10058	110675941	LOC110675941	0	0	0	0	0	0	0	0	0	0	0	0	0	0	0	0	3.913520087	42.54977099	0	13.79767175	9.576853685	2.823810419	8.198231236	4.43417233	21.04481754	5.520553606	8.162723107	5.659409599	12.1607509	2.951362664	4.053991627	2.685571974	0	5.322416557	3.798771406	10.48045986	6.245707951	2.376679177	0.888774671	7.154430395	2.826965431	1.287911992	7.872879338	8.423769948	0.607295511	0	0.670412458
gene10059	110675942	LOC110675942	0	0	0	0	0	0.550868663	0	0	0	1.708012241	2.144649503	0	0	0	0	0	2.569066775	8.881947704	0	13.93478516	15.71703739	2.574606523	7.175740514	5.224609381	3.89655731	2.265011826	0.74423552	21.15584189	18.00096892	0	2.050807652	1.469140649	0	0.776433335	11.08328415	4.586663772	7.427632713	2.166935028	0.972407376	4.305209869	0	2.818206144	6.460281371	4.18928968	0	3.472911721	4.034236371
gene1006	5572391	LOC5572391	2.330755029	0.274879221	2.917845934	0.249329638	0	4.269537692	3.37038625	0	5.649551702	5.996719999	7.245584485	5.375760697	5.98556429	4.966282407	0	4.065461847	1.021112436	1.643395734	8.216266337	1.30772033	1.746462475	0	0.356512623	0	1.407947808	0.150043573	10.20534431	2.050900679	1.555378973	0.855630127	0.682428487	0	0.057612387	1.543022824	0.41298846	0	1.180887661	2.497710277	2.898729435	2.41119044	0.614674575	1.120136452	1.141213994	0	1.848642183	7.842946438	0
gene10060	5572434	LOC5572434	0	0	0	0	0	0	2.630769079	0	0	0	0	0	0	0	0	0	0.445959266	0.637986162	4.51867689	0.403152007	1.056112147	0	1.401325572	0	0.368943134	0	0	0	0	0	0.024836908	0	0	0	0	0	0.464165353	0	0	0	0	0	0	0	0	0	0
gene10061	5572433	LOC5572433	27.80400126	32.05231039	26.73279914	23.9230076	36.82908064	40.11975891	18.87375409	43.52983896	38.98821338	52.77342997	50.5503173	28.65558606	30.53518715	30.57326993	37.87126492	57.76281628	35.72006571	45.01743541	50.01503648	45.10534472	30.65885012	57.27534376	42.75892684	67.45373452	48.54855301	10.99738583	18.23180552	54.66180901	87.57342041	28.03084652	35.74542478	37.28700687	32.62978249	55.00542346	45.86337882	28.41565864	39.73556045	34.71992815	23.49950263	42.23833674	30.4615227	28.2996107	37.54512697	44.37904337	43.55213023	55.18519068	63.61909817
gene10062	110676914	LOC110676914	0	0	0	0	0	0	0	0	0	0	0	0	0	0	0	0	0	0	0	0	0	0	0	0.651776777	0	0	0	0.450598304	0	0	0.166594079	0	0	0	0	0	0	0	0	0	0	0	0	0	0	0	0
gene10063	110676915	LOC110676915	0	0	0	0	0	0	0	0	0	0	0	0	0	0	0	0	0	0	0	0	0	0	0	0	0	0	0	0	0	0	0	0	0	0	0	0	0	0	0	0	0	0	0	0	0	0	0
gene10064	110676916	LOC110676916	0	0	0.728307272	0.331913505	1.031501815	0.7286807	0.477312533	0	0.447667662	0.376555441	0.283690979	0.447271229	0.622509735	0.718612227	0.582020251	0	1.132774169	0.607702009	0	0.51202006	0.223551165	1.36226016	0	0.24682264	0.234286674	0	0.49223172	0.34127593	1.55291793	0.711896901	0.536246658	1.29557129	0.191737429	1.027054222	0	0.433369226	0.196503195	0.573277748	0.321571426	0.776572666	0.255709162	0.93197007	0.474753448	0	0.439456456	0.417628625	0.727694535
gene10065	110675943	LOC110675943	0	0	0	0	0	0	0	0	0	0	0	0	0	0	0	0	0	0	0	0	0	0	0	0	0	0	0	0	0	0	0	0	0	0	0	0	0	0	0	0	0	0	0	0	0	0	0
gene10066	5572432	LOC5572432	65.70449462	23.74759607	87.37999773	9.44459092	78.95687404	42.01483125	58.97411253	60.32431462	101.4600212	105.8328996	95.0279626	87.30338698	106.5917618	101.7023617	74.38090085	101.712735	60.22493187	69.47195605	23.76200054	46.52021748	73.37634358	43.18343187	39.68479243	38.44350355	47.60201845	55.8392805	113.5258978	48.38462418	88.3764858	87.89883636	41.88713789	51.74098294	25.93937828	50.50251138	35.45053218	40.45600998	30.2136855	34.48541878	51.37014635	48.84678875	29.48775039	38.46057421	44.55632361	37.89950439	30.71335486	31.68963365	30.63597826
gene10067	5572431	LOC5572431	1.688016313	0.779545116	0.689573328	0.589239706	20.14326016	4.915729126	5.677337616	2.92532874	1.589471698	2.540268393	2.316703407	1.429257725	0	2.041181696	0	0	0	1.366532907	9.948456025	0.454489716	0.436552724	0	2.52763444	1.139266749	0.831849313	23.40342557	2.796318627	0	6.616477293	0.589781253	1.489581926	0	0	0	0.162668988	0.230805633	0.069769674	1.42482065	1.255935144	3.124905141	1.54344901	0.330901733	0.505692437	3.935108059	0.156031731	0	1.291862209
gene10068	5572430	LOC5572430	35.41419446	15.25445369	35.10899704	9.566028314	14.3335073	23.43883359	27.63592925	14.13432453	35.02015168	49.03070753	31.68283026	24.8607044	45.49390366	10.17058673	15.87569245	71.88658071	36.14545849	45.14150407	29.88323944	18.05079187	68.6287512	32.25051089	58.92667857	100.8612178	37.13787195	49.85731244	51.17285859	38.11396271	72.46275891	70.58987255	30.0822148	30.17161868	21.80810273	34.35780735	37.49069782	20.85395303	22.75468589	31.56949058	32.76886158	45.6955256	31.32145711	36.29320144	40.31538239	44.49107515	68.07710145	46.10375153	42.07038353
gene10069	5572429	LOC5572429	0.098061477	0	0	0	0	0	0	0	1.403518622	1.032997895	0	2.103413601	0	0	0	0	0.22196567	0.158771257	0	0	0	0	0	0	0.734530853	0.195695524	5.787131099	0	0	1.487949869	0	0	0	0	0	0	0	0	0	0	0	0	0	0	0	0	0
gene1007	5572395	LOC5572395	0.153459947	0.112210117	0	0.381676374	0.316307204	0.055861985	0.36591645	0.350900666	0.137276061	0.981492397	0.565454896	0.411463489	0	1.377252934	0.580043472	0.061014224	0	0.155291796	0	0.039252387	0.291343245	0.156650004	0.090958865	0.075687486	0.143686732	0.076562748	0.301883015	0	0	0	0.159602139	0	0.088193635	0	0.280980881	0	0.060257166	0	0.049304498	0.595334698	0.078412514	0.047631011	0.509536452	0.08496473	0	0.128064673	0.037190922
gene10070	110676918	LOC110676918	0	0	0.12814315	0	0	0	0.125972239	0.483211317	0	0.39752178	0.149743345	0.708262458	0	2.844840163	0	0	0	0	0.178189669	0	0.235998334	0	0.626279135	0	0	0	0.259819416	0	0	2.004092836	0	0	0	0	0	0	0	0	0	0	0	0	0.751781073	0	2.551587932	0	0
gene10071	5572428	LOC5572428	9.507987828	1.787722279	10.17361519	2.486386417	7.167118428	6.724357626	5.907480543	7.553414108	35.96516469	24.03814021	16.75479179	90.41599161	15.27387378	9.206005285	8.15121628	4.665953052	32.71294051	28.6335379	0.219900581	4.724985845	17.62009185	3.179751098	4.766090363	3.483557282	6.867615323	116.124137	79.73206837	12.67145179	5.619812939	12.41759515	4.451984461	2.953760105	2.289782303	9.589289577	8.356252997	4.893121708	4.65072563	12.07428507	7.261651414	4.271683269	5.94093325	3.237774168	15.05031499	26.59172254	10.30538475	15.3250383	18.38137062
gene10072	5572427	LOC5572427	7.371698088	2.983858177	5.491808666	1.571523876	93.69837351	0.191672948	22.34839793	17.09688523	4.945709107	2.575288157	2.835650336	12.00037146	0.163745624	6.426833878	0.153095227	12.3517235	56.91152974	16.62446073	0.710385451	3.097692946	3.23417251	20.42483075	34.95485585	10.12822048	10.47659277	0.26270115	16.83203031	0.179539169	14.43300194	76.02679649	31.09845508	101.8957473	14.62609709	0.540314874	80.02014293	15.0471952	52.10191695	21.71456491	30.11279067	16.88636146	0.403572063	0	25.22568987	109.9067819	113.9767632	72.83285619	75.16171903
gene10073	5572435	LOC5572435	0	1.038615498	0	0	0	0.689410482	0.451589103	0	0	0	0	0	9.423380906	0.679884622	0	12.04793437	0	0.383301068	0	0	0	1.288844942	0	0	0	0	0	0	0	0	0	0	0	0	0	0	0	0	0	0	0	0	0	0	0	0	0
gene10074	5572436	LOC5572436	6.057201846	1.693454184	4.753278405	0.768025166	0	11.9325227	13.16866385	0.488836384	11.4742786	6.702488892	5.857478319	13.37480379	8.088652597	6.395459924	5.490616879	0.283327784	37.90603519	0.504782893	0	4.283433303	7.997977343	6.06187867	12.46020319	10.28035297	6.588883802	19.19859067	32.41742363	1.700869001	8.292336825	14.27643339	4.368199345	21.21564882	0.273026035	10.96861512	20.06087957	11.57061659	9.863383031	6.836708495	14.76741002	11.05806816	4.915607746	12.60731874	7.774332845	22.68634866	28.94174739	38.28288531	15.71579726
gene10075	110676919	LOC110676919	0	0	0	0	0	0	0	0	0	0	0	0	0	0	0	0	0	0	0	0	0	0	0	0	0	0	0	0	0	0	0	0	0	0	0	0	0	0	0	0	0	0	0	0	0	0	0
gene10076	110676920	LOC110676920	0.118132825	0.431894393	0.458456371	0.391750501	0	0.172009289	0	22.25804163	25.57323812	28.97751644	25.04561848	27.66221084	19.98479462	13.40097283	31.3247473	15.78141403	6.150151388	13.77135071	0.318753631	10.63614578	6.965711789	3.215693804	5.321501292	0	4.866815604	5.186516124	17.42912118	6.122571772	16.12931093	16.58067444	7.044034053	6.728195921	18.19481254	5.333725809	14.05936396	5.728761325	0.927714285	7.172252782	9.71632549	6.599320706	8.692073989	11.73316901	17.70679046	9.418391101	6.846591522	20.99831733	9.734001603
gene10077	5572437	LOC5572437	0.597508094	0.020804701	1.187026414	0.207580306	0.039097346	2.858609928	1.546842992	0.05204795	1.170798332	2.012451031	1.451632139	1.881790287	0	0.449423552	5.625427832	1.991008945	0.193211571	0	0	0	0.749889873	0	0.607123422	0	0	0	0.223886612	0	0	0.080949774	0.050216015	0	0.021802457	0.029196576	0.312577328	0	0	0.456311759	0.219395259	0	0.029076681	0.388572384	0.107968398	0	0	0.712328061	1.020535505
gene10078	5572438	LOC5572438	7.92255821	1.36305531	3.05202242	0.618180752	40.1839872	6.955393281	11.11228589	2.770633065	25.01310079	27.87767917	31.56995697	26.44875583	27.68089214	33.79454003	25.88046239	4.446965952	15.55951002	19.80702619	20.74841907	15.73480898	11.91826362	4.440058164	15.4687255	3.562683572	8.181622053	4.185154465	22.46085253	15.41373746	22.41510419	15.57921333	30.99050806	11.61241673	0.982042194	33.71421506	8.746254467	10.49281404	17.10967599	27.62714444	36.38432224	29.16800832	30.1229412	36.1619035	11.4948163	17.54563407	15.55106029	19.73726008	24.84740869
gene10079	5572439	LOC5572439	0	0.707593221	0	0.080227946	0.166218548	1.232923285	0	0	39.60386366	21.66240309	28.11448484	59.89374585	0.150468952	2.084378555	12.66138904	0	0	0.097926484	0	0	0	0.164638275	0	0	0.566302312	0	0.475916034	0	0	0.8030168	0	6.106560648	0	0	0	0	0.094994915	2.355671644	1.088193771	4.88040874	0	1.501797767	2.524594063	8.840448013	25.49340462	3.028393189	12.54707171
gene1008	110674430	LOC110674430	0	0	0	0	0	0	0	0	0	0	0	0	0	0	0	0	0	0	0	0	0	0	0	0	0	0	0	0	0	0	0	0	0	0	0	0	0	0	0	0	0	0	0	0	0	0	0
gene10080	5572440	LOC5572440	2.690259571	0.898033667	0.567418881	0.853351585	0	3.235945948	1.729198808	12.30306528	23.22838891	26.75548959	26.72150794	15.36733959	29.53606103	16.1241276	20.13307922	25.67092229	9.663770164	11.03152947	1.893660625	10.47141616	17.29479114	4.457573187	12.20194337	5.653552902	4.325985593	58.94000819	48.66540651	15.23524413	3.266640971	12.31286771	6.030861736	16.42749898	7.797700284	13.26282519	6.960355728	5.216457683	4.868395714	9.781339564	16.61040099	9.135833665	3.705513243	8.858311177	5.992006538	18.52149418	8.217055631	9.809948123	6.406438971
gene10081	5572441	LOC5572441	17.40646371	4.087705774	22.9282208	2.612285508	0.523762036	3.329996642	6.907354058	0	9.774357024	10.70732473	17.42990079	6.131951995	19.43950862	11.31150301	5.17178145	10.91138245	15.24239564	7.919981405	0.342826616	2.339879565	4.597227326	20.23251847	20.48372205	56.14706085	5.472294197	1.014220614	23.99412127	5.545231187	17.34743243	22.17061244	8.152625237	18.58419642	0.292073512	8.083307303	6.513729796	5.501259058	3.99110934	4.07527706	7.02117709	19.32156052	1.817767541	14.03895353	9.160427539	41.36289668	87.69451267	95.6380735	46.310527
gene10082	110676921	LOC110676921	1.474375981	0.239570149	0	0.869209952	0	1.908257744	2.968699361	0	6.740984597	9.368116864	7.057792687	10.24893603	11.81908677	16.70177893	13.90819387	11.4634265	2.224868602	4.243841654	0.442028516	0.670435106	0.585432332	0	0	0	0	4.576950693	1.289048815	3.574912509	0.677792909	0	0.309775247	0.636154135	0	0.50430632	0	0	0.771899289	0	0.421063138	0.508419121	1.841529795	0.406771467	1.864915479	0	0.287710442	0	0
gene10083	5572443	LOC5572443	0	0	0	0	0	0	0	0	0	0	0	0	0	0	0	0	0	0	0	0	0	0	0	0	0	0	0	0	0	0	0	0	0	0	0	0	0	0.1601259	0	0	0	0	0	0	0	0	0
gene10084	5572444	LOC5572444	4.523085638	0.285814858	1.733673055	0.074071093	9.668144129	4.959763125	1.011929537	4.494502254	6.593613527	11.09242978	9.939602279	8.384440325	10.07182065	7.056203674	9.611554769	0.444033598	5.055884708	2.26028525	5.800895883	4.284913634	7.358559171	3.724088333	6.35478715	2.809176321	5.280715733	55.8303021	19.00375967	3.274899254	3.927624821	10.11470089	2.196312334	3.541777163	0	2.75041639	4.703155622	2.611233219	3.420487811	4.477720263	2.152893448	4.390341138	0.913040624	4.090313084	3.496277512	9.398683231	10.68971623	11.55675143	7.578438381
gene10085	5572446	LOC5572446	4.530627542	11.83143166	1.569884707	13.73660039	12.4511979	11.3089654	6.173155274	7.103799669	1.157950732	6.818067964	6.237331256	7.520014495	8.856113945	2.788176225	2.258206813	3.602669324	0.732516993	2.095867229	7.858820765	3.97321978	3.035782119	2.202289618	2.301768061	0	1.818039018	0	0.636610738	5.737905276	0.669470758	3.375925824	1.999015308	6.283432381	7.439307605	0	4.740258635	5.885071321	2.541405572	2.595000775	0	1.004353189	5.291400506	2.410662009	7.982075709	2.866777222	16.482315	4.321003396	5.646830173
gene10086	5572447	LOC5572447	42.95942055	62.00452744	44.21685348	84.48583854	30.79885734	20.66928625	27.79086454	41.00067053	36.08976841	66.33542975	75.38763856	41.39970669	73.41889624	46.66792285	51.2654436	72.4797091	27.05813951	50.200971	161.7782602	73.00035287	60.90801103	89.48440283	69.08204047	162.870292	109.4779196	21.61927036	15.43204581	141.1302271	99.68999448	13.46213857	25.52404936	24.17719651	51.52452732	19.54961319	37.6188045	33.96659274	35.79019444	29.52696382	11.0418006	22.02775884	31.68538538	18.55134123	53.8661991	18.2006494	20.99425363	43.95557717	50.33583428
gene10087	110676922	LOC110676922	0	0	3.264469476	0	11.55867282	0	0	0	0	0	3.814738265	0	0	14.49456151	0	0	0	0	0	0	0	0	0	0	0	0	0	0	0	0	2.969155463	0	0	0	0	0	0	0	0	0	0	0	0	7.451587601	0	18.25125947	0
gene10088	5572448	LOC5572448	80.01075042	64.54593818	66.48201643	38.22899099	52.06411199	80.69968498	93.61246438	125.7162304	38.94138138	34.87856773	38.84421249	25.21743309	14.79108518	43.69919416	26.72051512	41.34695998	89.86931718	96.26165043	33.71584712	75.88163384	82.10576541	43.8886196	57.33886112	85.28529585	72.83946808	19.70771972	33.30280064	60.19794263	117.9900974	110.4728507	79.3958081	66.78411325	84.93788901	67.00547118	69.74311922	53.9285107	55.39486827	59.10264661	56.98125463	53.99984138	73.73287874	78.3171586	92.15460559	54.89927092	42.1206132	59.03359796	56.65754224
gene10089	5572449	LOC5572449	6.411100364	2.343902543	4.959299045	0.459684445	23.69063555	28.00497176	9.254772743	23.29685653	53.31986724	67.79648297	57.55963548	37.16696494	66.70857978	51.87708384	15.61761426	69.99396641	2.157152854	0.070136536	0	1.861449113	4.024900736	0.825416218	1.232429502	0.085459409	1.622379596	0.172895351	10.39619281	4.844672339	0.896132334	0.164323901	1.583647695	0.336432135	0.066386809	2.222533332	0.475886995	0.150048951	0	0	0.111340289	1.702900763	0	1.075611914	0	0	0	0	2.60354115
gene1009	5572390	LOC5572390	27.9332242	34.04135096	16.34675463	39.99340596	6.701869735	34.21666643	22.83605907	23.52110118	24.5907612	38.70004558	24.63180063	22.98388902	42.46796323	31.83385005	49.50327011	16.21826492	2.00723348	30.51004853	42.47109129	19.5065287	13.86435074	29.56995746	8.409699631	38.05036276	22.83309751	8.848363957	13.95545932	30.84113773	28.4343627	7.989213076	2.906521743	13.20029738	14.26956535	3.639803373	11.36554535	19.58180874	4.178355778	14.72948771	3.988687824	13.76057734	14.04631936	3.302832248	19.34864333	17.67488722	16.35270866	34.04102629	22.7802394
gene10090	5572451	LOC5572451	0	0.113662378	0	0.515488209	0	0	0	0	0	0	0.352475816	0	0	0	0	0	0	0	0	0	0.624947096	2.327268832	0	0	0	0	0	0	0	0	0	0	0	0	0.569234859	0.673057055	0	0	0	0	0	0	0	0	0	0	0
gene10091	5572450	LOC5572450	20.88382448	3.701886098	11.87053418	1.189221442	46.95832895	26.10808839	21.42749133	6.752926505	11.69947287	18.25347898	8.968620976	7.729896898	12.59523477	12.87367124	34.22403296	11.74191469	11.22096173	6.403974039	0.142298197	2.913665061	13.42797992	2.009772882	13.25350339	0.104040846	6.32042733	0.631463946	44.6094572	9.925985399	8.073239857	32.50858682	0.505263767	10.10303658	0.484927743	8.550260646	13.71149845	2.283426114	27.83093355	6.645331654	10.97946941	11.78429166	2.586880772	8.249737728	33.21965346	59.798245	143.3757464	59.58923539	91.9192416
gene10092	5572452	LOC5572452	12.05938727	6.097442527	31.86432942	2.637716086	19.39156467	32.6901374	26.06296809	25.34546588	33.73995385	40.92947884	43.0535198	34.3980361	25.85250274	28.73827069	51.32606494	78.9595001	60.69194472	18.59062003	37.21263321	22.05147722	42.63745783	17.28648466	27.3747321	14.17341301	33.15340162	34.56317398	38.612903	15.04788754	26.27446432	11.43655249	18.22682482	13.28503605	14.74584228	26.32902656	11.97979236	13.66484188	22.97078772	19.54601178	28.02836727	22.56218693	11.79940817	22.93583886	13.6309957	4.830031227	9.688481872	9.742559814	3.979690179
gene10093	5572453	LOC5572453	9.331787814	2.436934151	12.12566375	0.552606257	10.18965825	17.46990862	21.37696237	19.81387046	0	0.125386217	0	0	0	0.119642499	0.096901159	0	7.543870122	3.574918597	0.112409078	0.085246754	1.302674332	0.113402058	10.6672033	10.93093986	3.588610209	29.59710923	34.74772119	1.250026485	7.756407785	4.029831564	2.142726372	1.078505078	0.191535387	1.36796263	7.170119873	0.072152095	0.654320437	3.05425953	4.176023455	2.844432653	2.72469025	4.448053849	6.165291354	14.76183845	15.36476841	11.33362234	10.58083702
gene10094	5572454	LOC5572454	1.197801233	0.202115504	3.70985495	0.916645959	5.887313135	6.171355207	0.131819464	0.505640431	16.73158973	12.2712171	14.99038778	11.36411172	8.825154525	15.47982011	10.12640633	25.35032568	4.692575844	1.864768254	12.05778933	3.205171987	6.050339116	2.006483017	1.856822153	0	2.846931171	48.26731844	17.94404017	1.885004362	1.5248695	3.101984634	2.270794743	1.967889504	0.635425808	2.694596132	3.036656265	1.954832715	1.917480386	3.377540059	3.907570598	1.906365994	1.694861582	3.889332465	1.66076114	8.264185472	4.935499699	4.728798616	6.475619267
gene10095	110675216	LOC110675216	0	0	0	0	0	0.840376282	0	0	26.84698912	32.13639577	22.90235199	21.6649042	36.61447773	14.08899592	31.54804661	33.04387839	0	0	0	0	0	0	0	0	0.540398459	0	0	0	0	0	0	0	0	0	0	0	0	0	0	0	1.179621828	0	0	2.556384067	0	0	0
gene10096	110676923	LOC110676923	0.591547914	0	0.286963963	0	1.625708596	1.291999944	0	0	120.1200625	169.5851705	88.19322885	199.3178904	63.64967996	71.77699632	74.30119874	88.43288983	0	0	0	0	0	0	0.701245215	0	0.276937365	0	0	1.210210407	0	0	0	0	0.453284495	0.303506048	0	0.256130939	1.161377983	0.338820016	0.380111861	0.30598125	0	0	0	6.550335734	5.194572575	0.740483671	0.286722535
gene10097	23687804	LOC23687804	0	0.270590933	0.718081429	0	4.0680758	2.694186051	0	1.353896297	9.931098518	5.569025872	32.72581235	98.56155323	30.8419098	13.28479702	48.63364851	17.65605046	0	0	0	0	0	0	0	0.730071335	0.692991472	0	0	0	0	0	0	0.479017778	0	0	2.710303884	0.320463359	0.290616269	2.119607274	0	0	1.512713171	0.459442343	0	6.556467093	0.649929361	2.470589305	1.076215943
gene10098	110676925	LOC110676925	0	0.979936657	0	0	0	0.650460738	0	0	21.57909881	10.08402707	4.051812394	15.97036252	0.555686657	5.13178449	9.351783018	0.710453757	0	0	0	0	0	0	0	0	0.418274513	0	0	0.609283582	0	0	0.056315701	0.578249333	0.34231089	0	0	0	0.350819263	0	0.574104919	0	0	0	0	2.968005231	15.69132657	20.87671227	4.330536218
gene10099	110675217	LOC110675217	0	0	0	1.553846927	0	0	1.117264893	0	297.5961973	272.3583668	133.4734533	184.2624938	163.1989967	220.353124	184.5995786	85.69651094	0	0	0	0	0	0	0	0.57774781	0	0	0	0	0	0	0.516852988	0	0	3.60610149	1.072410364	0	0	1.341894581	0	0	0	0	0	0	0	0	0
gene101	5572019	LOC5572019	0.764417157	0.323598485	0.819716258	0.320204209	0	0.995880102	5.525685936	2.723062964	0.935728674	1.997991931	0.319296698	1.150646201	1.301188938	0	0.514697013	2.751321342	0.091067666	0	0	2.016990825	1.994898402	0.328550534	0	0	1.280788342	0	5.065244732	2.633890763	2.58011941	0	0	0.468699722	0	1.444948231	0.81031007	0.243880443	0.315951541	1.474809512	0.46534047	0.957281231	0.16445881	0.549445041	0.152668341	1.247407897	0	0	0.975031687
gene1010	5577441	LOC5577441	0	0.963604379	0	0.242788582	0	2.025462464	1.955213563	0	1.571810901	1.54248266	2.075146973	1.046945988	2.914267799	0.420521229	1.788095549	0	6.960267948	0.118539404	0	0	4.218907258	2.092582968	6.075294197	1.444369525	1.165359269	25.42266052	1.584256907	3.794482753	0	0	0.009229518	0	0	1.652796516	0	0	0.402467654	0.838684113	0.094089417	1.060357246	1.421553527	1.454333541	1.944730791	0	0	0	0.141945354
gene10100	5572455	LOC5572455	0	0	0	0	0	0.424317754	0	0.533075876	14.59814547	11.40213577	44.60291331	51.0482632	52.56154069	58.16521521	55.243303	75.54287963	0.659625253	0	0	0.298154187	0	0	0	0	0	0	0.573262495	0	0	0.276362925	0.036736655	0	0	0	0.533570267	0	0	0	0	0	0	0	0	0	0	0	0
gene10101	110676924	LOC110676924	1.5303917	5.968130347	6.434164032	5.751739835	0	28.2257995	13.62342353	35.46043656	0	0	0	0	0	0	0	0.811292355	0	0	0	0	0	0	0	0	0	0	0	0	0	0	0	0	0	0	0	0	0	0	0	0	0	0	0	0	0	0	0
gene10102	5572456	LOC5572456	0.416890533	1.219323643	1.617891726	0.276497366	2.291420552	1.821061433	0.397620634	0	653.3650516	501.8974459	538.3507474	676.6325439	356.2615558	544.1574266	507.1493297	496.5921929	0.943646671	0	0	0	0	0	0.988398353	0.411226473	0.780681078	3.327855689	1.64019568	0.56859329	0	1.18607779	0.578101949	9.173737656	0.638900114	0.855577682	3.81657467	2.527098581	10.80387687	4.77563537	3.750347954	0	3.834289229	3.10547496	0.790977625	12.92568886	4.3930199	0	1.212397925
gene10103	5572457	LOC5572457	2.279582888	0.245122652	6.830196522	0.933823355	7.278239487	4.978837546	3.133425918	0	53.61838826	95.24702746	65.37240842	62.07993181	61.96628707	46.59727039	62.38046332	94.57930699	3.642294783	15.14342564	0.452273383	9.535034947	7.816961218	4.380178514	10.33236661	2.116340196	8.788730167	82.42133482	39.0401805	5.486652042	7.07372113	4.641616088	13.08389778	6.942914543	0.051375659	5.77913947	9.207027928	4.877057409	11.95214852	5.990736263	13.52781369	6.797315525	5.549857304	5.493829219	7.632554022	24.4998849	6.594082631	2.853520173	7.669382089
gene10104	5572458	LOC5572458	20.89509534	26.29909424	14.1244284	9.996228247	44.71578987	19.9505936	11.10811377	20.6779555	21.14284267	18.29977881	14.1751267	26.94090614	22.15685193	22.1342943	10.75623852	49.57377038	27.1375068	19.82732013	20.33395005	18.22421722	17.36726225	32.40212018	19.49107279	38.85719024	20.5265575	7.519512186	22.2367901	11.67976831	34.72257217	31.02328475	25.62860456	19.95273329	20.99836332	15.9931252	14.42527443	10.53040284	14.79520082	9.221286404	22.67113383	11.69400688	17.32766519	21.47635866	16.24787974	3.793046396	10.52791712	4.287854905	5.14692828
gene10105	5572459	LOC5572459	10.47287918	2.393057232	8.509780116	1.215550783	13.85127051	20.9676665	13.23514952	11.97361377	22.71839266	20.88261766	19.88842847	13.10415839	5.536626323	21.42987323	15.83403438	29.147424	15.1124077	23.52732414	0.17661625	15.6708656	9.415057165	10.6905847	8.380112525	8.393604356	16.17974459	13.58507093	34.76590264	14.81951176	14.89498544	34.63779162	11.63469327	22.8762712	6.420029403	17.19465611	11.02594099	16.21116606	8.84134241	11.39721722	19.6840046	17.87659992	14.98354084	17.39060265	20.86399922	21.45415702	14.94442982	26.00083908	20.55857541
gene10106	5572460	LOC5572460	7.454047075	1.215860493	4.22794959	0.456350983	0	2.588163936	0.546884556	7.656861181	3.282679765	3.451530659	2.210279821	4.304701776	1.426490764	1.89371779	1.800506448	6.565643711	1.557461801	0.371348968	0	0	2.382060054	1.092574139	2.71887195	0	2.523296358	0	3.496665651	0	0	0	0.007228339	1.55863145	0	0.058837769	0.419943145	0.347575319	0.855551255	1.576409877	0	0	0	0	1.196695421	0	2.618255435	0	0.833761687
gene10107	5572461	LOC5572461	2.855853798	0.234390254	1.526761093	0.173948773	3.96431238	1.994293444	2.056783098	1.172766927	4.796533512	4.999397993	4.823722477	3.12540387	0.036249338	4.059011421	6.202162239	1.529395723	0.791550304	1.439074192	1.965777921	0.626123793	1.705305408	0.277640001	2.210903834	0.574908754	0.873135201	3.780121089	4.58609996	1.629571605	0.783708459	1.547632379	1.245372604	0.188605894	0.044660217	1.644674666	1.173854588	0.580416622	0.411932495	1.836038193	1.310778861	1.145587786	1.220995542	1.953702368	1.161104625	3.291423	3.070796466	2.86963197	0.988734835
gene10108	5572463	LOC5572463	12.58212782	2.184830494	15.26412218	3.033296942	37.93027513	39.39334031	35.38125167	24.28039566	24.18326027	30.98673759	24.72764337	20.63748543	40.25285574	21.92007445	16.73704714	28.05945332	14.44709307	13.34528192	4.250594693	13.51785607	22.51832606	6.861028549	15.37319395	3.548916174	13.45564379	150.9404269	64.57725866	18.3804724	11.43756657	14.97801799	8.950591655	6.7356385	6.432716801	7.50884886	8.85772365	6.125545896	7.374780047	11.57254716	15.20330184	11.24998929	8.412765699	11.81038472	8.561671952	10.26365202	12.31607786	8.76977168	17.51729731
gene10109	5572464	LOC5572464	220.8421009	216.2223581	178.0760713	177.7937493	14.38034883	44.54184423	34.80709859	50.06812651	20.16327559	42.80464162	31.63988796	25.90125424	26.03555423	38.9172418	39.94607769	33.71360254	97.79018994	106.2268611	171.9610935	107.0724301	107.1619314	167.6365916	137.4186778	260.1923861	166.3265764	32.66587757	71.26223481	183.3578288	246.4712639	41.73455318	104.0538325	54.18536394	74.43403151	77.92483451	70.25864959	68.78216733	55.42190326	64.85950304	30.69188279	48.57971544	49.90841176	63.29805769	62.62234283	57.64443643	49.95486468	99.87371241	64.77139911
gene1011	110674560	LOC110674560	0	0	0	0	0	0	0	0	0	0	0	0	0	0	0	0	0	0	0	0	0	0	0	0	0	0	0	0	0	0	0	0	0	0	0	0	0	0	0	0	0	0	0	0	0	0	0
gene10110	5572466	LOC5572466	1.069173468	0.106606508	1.555990214	0.193395208	2.337309992	3.325865321	0.927048313	0	1.391154086	2.194066124	1.157082565	1.303052013	0.060452697	2.163345229	0	0.463738101	0.77003579	0.66883327	0.065566205	1.09390395	1.780165267	0.264581568	1.036998149	0.719077637	0.500541166	12.12321942	12.81073139	0.331417314	1.30698358	0.276532785	1.072144336	0.817794539	0	0.049869258	0.62288125	0.084170053	0.610645453	0.612388891	0.374738429	0.301655762	0.049664472	0.603365175	0.645454596	2.475465948	0.426761648	0	0.659561693
gene10111	5572468	LOC5572468	3.806444709	1.012100879	2.014399108	2.409822778	0	0	0	0.633003301	30.64515346	19.00739808	20.79324511	40.20547502	28.19410614	10.18636763	8.048945267	49.25449974	8.224386634	13.58663894	0.466854333	16.28604723	17.15816335	25.19734165	29.12494899	40.27799829	13.60810824	8.977442936	29.61145395	8.023344851	17.53857128	10.82955636	11.80004938	12.98973227	0	17.57678571	18.69091586	14.83317601	11.14177413	19.62190489	5.114181898	24.52179713	6.011683234	12.24408818	18.38345081	8.813092118	6.988992394	18.62605389	16.43708561
gene10112	5565305	LOC5565305	0.358685555	0.39340703	1.566007472	0.277542593	0.575020669	6.789511803	0.51315909	1.093557871	0	0	0.338884889	0.320574439	0	0	0	0	1.62379523	0	0.08065238	0.366982119	0	0	0.70866767	0	0.055973732	0.477205113	0.352799146	0	0	0	0.911880065	0	0	0	0	0	0.375574654	0.136962526	0	0.680283918	0	0.148438781	0.340271877	0	0	0	0
gene10113	5565327	LOC5565327	0.242422804	0.059086625	0	0.026797309	2.83149093	0	2.543390443	0.147819371	3.325139055	2.67533309	2.473634572	1.299989141	0.050258834	0.406124232	3.900160232	1.799186929	0.182910903	0	0	0	0.180485866	0	0.38317061	0	1.134919605	9.998304632	0.317925853	0.936808533	0	0.038317053	0.015280346	0	0.030960157	0.33168026	0	0	0.824972022	0.833112885	0.519246657	0.543376003	0.825795557	1.454705113	0.076659218	0	1.348235341	1.011527686	1.018350929
gene10114	110676927	LOC110676927	0.099962374	0.07309262	0.775878965	0.066298779	0	1.164415176	0	0	0.178840684	0.300863513	0.113332932	0	0	0.143540748	0	0	0	1.294791975	5.259636401	2.25004011	1.160996441	0.952376572	2.606989166	0.788833925	1.591135286	0	0.393287544	0	2.274733554	0	0.226829106	0	0	0.410302319	0.549084953	0.865642702	0.628015267	0	0.256931911	0	0.408617422	0.620527902	0.758645207	0	1.755603542	0	0
gene10115	110676929	LOC110676929	0	1.129959532	1.2494305	0	6.724361451	0	2.702179749	0	0	0	0	0	0	0	0	0	0	0	0	0	0	0	0	0	0	0	0	0	0	0	0	0	0	0	0	0	0	0	0	0	0	0	0	0	0	0	0
gene10116	5565328	LOC5565328	3.910066705	0.802539217	8.45240817	0.363972241	12.63097538	12.28558189	7.52409086	15.68550329	13.74539088	14.96856882	6.766251344	7.970171522	15.70063883	6.599678167	0.239338576	9.054895439	9.005849464	6.053119722	12.21624674	5.123458097	5.423798616	2.147391594	2.602191615	4.939593406	3.982195932	35.18235403	33.06123175	0	5.53445939	9.953380967	6.995963698	3.640562817	0.052564223	3.589937646	6.028819398	6.059148453	7.703516214	4.086220339	5.20131088	13.41238459	2.874176898	6.302252202	6.117152873	11.84970509	9.87900147	8.186149057	3.923405702
gene10117	110676928	LOC110676928	3.162809513	1.027844671	0.681911402	2.56384743	0	5.628653584	0	0	0	0	0	0	0	0	0	0	0	0	0	0	0	0	0	0	0	0	0	0	0	0	0	0	0	0	0	0	0	0	0	0	0	0	0	0	0	0	0
gene10118	5565324	LOC5565324	0	2.376010797	0	1.077582201	12.5023672	3.785146868	0	0	0	0	0	1.161679794	0	0	0	0	0	0	0	0.66492468	0	0	0	0	0	0	0	0	0	0	0	0	0	0	0	0	0	0.37223788	0	0	0	0	2.466116541	0	0	0	0
gene10119	5565329	LOC5565329	0	0	0	0	0	11.99634102	13.7515744	0	0	0	0	0	0	0	0	0	0	0	0	0	0	0	0	0	0	0	0	0	0	0	0	0	0	0	0	0.891824949	0	0	0	0	0	0	0	0	0	0	0
gene1012	110674569	LOC110674569	6.988464273	0.638746793	2.080320605	0.316023438	0	0.578163126	1.211897641	0	2.273258485	0.597546968	1.800730148	2.129292559	0	1.368418596	0	0.505190418	10.78543601	6.1718273	1.821388341	9.668899725	11.52931266	25.83277611	7.719566513	16.76377726	4.535764903	115.2168369	37.02465819	1.299750581	7.557152672	5.045959556	1.491677917	3.597845279	0.060852723	2.852164302	5.961625074	4.745153637	0.436556813	3.729855961	5.102941283	7.969034271	5.518592376	3.155032255	6.629700645	6.331479521	4.184178646	1.855630099	3.002379462
gene10120	5565301	LOC5565301	4.163884533	1.146859116	3.315219848	0.681122881	4.002590795	5.247258169	4.256362378	1.673666907	12.76106552	10.84636174	13.8872808	16.12077608	14.65592938	7.936411357	7.101068552	16.98579506	8.960186608	9.447508405	6.574895821	5.59747874	11.11012687	9.758861198	14.87452383	7.072680997	5.734417149	57.16123911	57.00712857	8.302160245	10.39076163	2.868657602	4.787783217	3.697946358	0.887087462	7.319216539	2.871804202	1.600778047	3.607219537	6.908845228	6.359034457	9.56167321	3.701824892	6.514106921	3.40100455	2.233012752	4.591046983	1.963354218	4.108862123
gene10121	5565307	LOC5565307	2.2160221	2.74756407	3.334081437	1.938364084	2.51549021	4.348998458	8.178678526	5.63995143	12.52596665	15.32100393	13.90938481	11.13708993	14.74149577	11.62155338	10.68250654	13.79065193	13.73960285	15.52182499	0.823252676	10.0548927	9.282185769	6.68791168	10.05099154	11.15133059	11.06609615	27.11114278	45.17255683	12.57148525	14.55024809	5.908763558	5.230909723	3.86619101	2.485577488	4.416082856	6.056809956	4.561114293	2.345587279	3.605455991	6.149824956	4.053402306	5.316922595	4.585403783	7.190335733	2.77391553	5.358441436	7.156003721	5.199281887
gene10122	5565304	LOC5565304	2.547430277	0.986127033	0	0.596312071	0	0.218189925	0.571689554	1.644688932	5.629922811	8.794698533	7.645140332	13.39270767	11.55673791	10.54358028	0.174275173	0	10.17564667	3.275371788	1.010829582	4.906077235	0.93713552	0.611855321	6.750205049	0	8.278030469	12.85891427	3.537351896	16.35019998	4.029934843	14.4951743	7.253946097	13.38375066	14.00858121	9.225970331	14.54155936	7.915627168	7.531422502	13.38927663	14.05813581	12.71165567	3.675233643	5.953304704	31.55865814	12.61074111	16.31679891	3.001227564	12.9284151
gene10123	110676932	LOC110676932	0	0	0.303221473	0	0	0	0	0	0	0	0	0	0	0	0	0	0	0	0	0	0	0	0	0	0	0.623698909	1.229606511	0	0	0	0	0	0	0	0.572234779	0	0	0	0	0	0	0	0	0	0	0	0
gene10124	5565303	LOC5565303	3.487493079	0.894757742	2.255742514	0.811591444	0	0.178176245	2.334239265	4.029212141	7.115109961	2.946398212	3.260287655	7.108809163	8.524064183	8.082858393	4.981024486	12.84424161	12.04883703	10.20350012	17.33454103	10.51668336	8.308699672	6.495419479	9.283857214	10.98421229	9.280580397	67.0337173	23.83127749	11.26553871	2.911170368	2.553060231	5.098350314	0	0	3.076394294	2.688632638	1.589504874	4.37243683	4.415584243	5.346861087	6.392853551	4.439327388	5.317301508	0.696517311	1.084007069	1.396920652	3.42095689	0.059311703
gene10125	110676931	LOC110676931	8.765291952	2.403447412	2.126051714	2.543392632	3.763909625	0.79767818	0	0	3.920452133	0	0.621106346	0	0	0	0.637130714	4.356246477	0	3.104473081	8.130057972	0	0.244718827	0	0	0.540387674	0	1.093273607	0	4.483088897	1.133307311	0	0.483430624	2.127369947	4.617639509	1.12430416	2.006125623	1.423212563	0.430219465	0	0	0.566736634	2.239374464	1.360288878	0	0	0.962135613	0.457173136	0
gene10126	110676930	LOC110676930	2.038445751	0.078448118	0	0	0	0	0	0	0	0	1.338005212	0	0.133455276	0	0	0.170624579	0	0.086853838	0	0	0	0	0	0	0.100453988	0	0	0	0	0	0.284023691	0	0	2.862373638	0.196438805	0	0.252761233	0	1.378786577	1.109891282	0	0	0	0	0	0	0
gene10127	5565316	LOC5565316	41.71636685	72.37001163	91.26443544	133.4566977	126.4478949	58.955294	30.03612559	44.88866515	49.02424001	42.46766298	36.63135304	30.70439871	61.04888578	32.30038061	54.69986878	55.93720907	8.331749317	30.79163214	14.3461117	25.52508276	26.49081302	53.99482555	26.18062741	52.44555549	36.76200276	11.42659414	14.48179668	79.20896665	37.2271912	25.21096957	25.98522954	34.94021744	38.54715715	21.82313143	32.94888394	28.6875484	33.40283269	23.42531488	20.49851513	23.27040162	52.66197931	17.77170513	21.72733712	39.8531461	42.37875605	48.12377845	115.3722046
gene10128	5565312	LOC5565312	2.09208906	3.177148766	4.059547184	4.055919981	0	3.280546217	1.841895312	1.766311112	0.57583303	0.726542521	0.182455256	0.28766155	0	5.315000338	0	1.279684345	0	1.172526807	3.039620786	0.164652312	1.222099922	3.066471649	0	1.58743462	1.506809814	0	0	0	0	0.305236663	0.081149626	0.624932963	0.369946572	0.495410822	0.883974622	0.139360253	0.252761233	0.921755945	0.206817987	1.165385847	0	0.799192787	0	1.069206769	0.282635496	0.805790915	1.87206084
gene10129	5565300	LOC5565300	4.33504121	1.202765362	4.039674865	1.272798624	5.179861757	8.407829936	5.18058557	4.137383468	7.23459915	6.36902022	9.013848463	9.127124476	7.736945255	5.216115679	10.20292767	9.646549733	4.421452252	0.762919743	4.554004853	3.050373189	4.041360668	3.148332406	4.346768053	3.752189077	1.684548938	48.93220688	16.95447432	1.004895408	2.055900016	2.908677862	3.998239843	3.238179556	1.667467457	5.011006747	2.384339136	2.062479402	2.893042554	6.889519795	7.222674488	6.540846517	6.198638337	6.679702269	4.583887887	1.517876122	3.219929579	5.405038713	3.571190893
gene1013	110674619	LOC110674619	0	0	0	0	0	0	0	0	0	0.080345388	0	0.095433969	0.066412247	0	0	0	0	0	0	0	0	0	0	0	0	0	0	0	0	0.050632325	0.006730506	0.069108799	0	0	0.097755165	0	0	0.244639795	0	0.055232267	0.109120993	0	0	0	0	0.089109146	0.051755902
gene10130	110676934	LOC110676934	0.379537142	0.138759031	0.368232157	0	0.260763659	0.276315721	0.361993825	0	0	0.285579647	2.366663619	3.0528945	1.180278458	1.089991026	1.103510396	0.603601512	1.718191859	0.153627068	0	1.359106046	0.339082407	1.291422632	0.44991893	0	0.53304904	0	1.11992561	0.517647331	3.925776527	0.53990261	0.119614549	0.491280633	0	0	0	0.164333611	1.043196159	1.08693461	0	2.35581084	0.581789486	0.235602034	0	0	0.666567553	0.633459098	0
gene10131	110676933	LOC110676933	0	0	0	0	0	0	0	0	0	0	0	0	0	0	0	0	0	0	0	0	0	0	0	0	0	0	0	0	0	0	0	0	0	0	0	0	0	0	0	0	0	0	0	0	0	0	0
gene10132	5565309	LOC5565309	0	0.092815405	0.123154568	0.189423814	0	0.924132847	1.150147605	0	1.078714371	0.716336907	0.611633955	0.510517475	0	1.458181974	0	0	1.93943061	0.025690145	0.042813197	0.584422093	0.949770955	0.73425367	1.880931983	1.001687173	0.089138635	18.74551059	12.98464476	2.683456065	0	0.060189812	0.344041846	0	0.024316667	0.651269165	0.116207678	0	0	0.399875609	0.163130281	0.032829025	0.389156847	0.118195	0.42146674	0.210837562	0.055733073	0	0
gene10133	5565314	LOC5565314	0.501390984	0.270139396	1.561781175	0	3.408580477	2.382297075	2.214891578	0	4.768415094	6.790816497	6.701785146	3.301915536	2.264968674	5.342944663	3.437344654	7.092603147	1.553043593	0.341811253	3.631429731	0.728983504	0.554040811	0	1.313869387	1.067249125	0.296500745	0.105325948	1.972650517	1.331693685	3.002526824	1.977060212	1.141055462	0.444059978	2.062547827	1.353942878	1.739430761	2.5594288	0.72532829	3.022957532	1.966991135	2.129376246	2.804636524	3.145204588	3.054182044	2.805225547	2.317302929	1.387387472	3.351167314
gene10134	5565302	LOC5565302	15.64323068	5.719175506	20.54166026	2.057146692	0.18530675	24.7411746	12.73358041	6.413881661	43.66935688	42.41482815	47.39687594	25.3106186	41.60162844	53.25247514	48.30602644	60.90919179	43.65076674	43.4505209	15.28277785	27.87089065	21.02397667	11.93042511	29.73455125	11.83906754	26.89488476	18.03124537	38.46627191	45.43024831	34.59325535	91.69750127	20.94444627	36.30840381	0.206670929	6.365517411	14.81499252	14.59757058	8.895930864	15.13922567	10.051895	12.69535167	8.820003573	16.40775959	21.49264729	15.23148563	12.78945703	13.95482663	39.7414712
gene10135	5565320	LOC5565320	3.854846185	1.208000846	4.407886382	0.182619851	0	0.601383607	10.24213522	1.007367993	0.985232602	0.828727936	1.560876655	2.953080383	24.48923673	10.47764153	0.160114683	5.911651487	2.80465154	3.789408233	0	0.140857521	3.689956543	0.187379952	0.652813306	4.345682887	5.027305223	0	5.68737614	1.126626519	4.556908331	3.916879062	0.069422257	0	0.843956274	4.3794355	1.008302258	0.238441106	1.297400082	2.050224889	0.53078882	0.712121191	0	0	1.306054175	3.048966488	0	0	0
gene10136	5565319	LOC5565319	4.217647384	0	0	0.084766703	0	6.141176459	5.241693995	0	1.143289179	0	0.289805008	1.142276738	0.158981473	0	0	0	77.82085299	55.45804713	47.41803747	32.56017217	86.0951423	26.26681269	28.48355297	18.65851494	36.73806916	43.61490176	63.86070066	58.74432606	43.36121703	7.514808239	7.830370508	5.955718881	0	12.72141676	3.510179397	6.308604394	5.620668962	4.392246539	8.37679705	5.553164023	17.76296921	7.775120992	4.607359433	4.811814515	3.815883755	0.10665731	6.318709661
gene10137	5565323	LOC5565323	31.83651049	2.14595058	51.43910072	1.523338367	27.87884733	28.98416658	33.89432502	23.45849284	66.66033968	66.53667805	73.41934733	79.94437886	76.10859613	60.37386414	62.8478554	88.17403742	31.91571417	35.58668967	9.64045409	30.02712582	49.96061885	3.299761969	19.51302515	0.692271784	31.1232013	275.9092661	107.4341405	25.14794223	25.60518579	21.17692235	20.39688646	24.85803365	16.86649905	14.40306808	14.71896204	8.176901011	8.567708409	16.8097741	19.76029603	14.85054238	19.10349643	19.72327407	14.28397518	16.39028601	32.71882151	25.98238635	12.24593644
gene10138	110676935	LOC110676935	4.506037976	0.235344353	0	4.482858927	0	0.937298919	0	0	0	0	0	0	0	0	0	0	0	0	0	0	0	0	0	0	0	0	0	0	0	0	0	0	0	0	0	0	0	0	0	0	0	0	0	0	0	0	0
gene10139	5565322	LOC5565322	14.52008115	7.691982487	2.300013472	2.161895085	7.125802668	0	0	0.271032956	403.4478275	223.8616219	270.282903	292.9160001	223.7442299	215.7344824	258.8183346	239.4047221	0.335374738	1.919138887	0.19989297	3.638188755	0.066185666	0.403317499	0	0	1.52600964	0.295682368	0.291465129	0	0.306509723	4.917913634	0.168102895	9.01397164	6.925541556	7.753906545	0.813852962	3.079330617	13.26451795	7.298280487	3.998653315	0	5.905108771	4.230829774	2.248925765	33.7974412	22.11830184	3.956646458	22.83715442
gene1014	110674431	LOC110674431	0	0.528807281	0	0.479655492	0	0	0	0	0	0	0	0	0	0	0	0	0	0.585469009	3.902788361	1.479862855	0	0	0	0	4.74001941	0	0	0	0	0	0.091169626	0	0	0	0	0.626271382	0	0	0	0	0	0	0	0	0	0	0
gene10140	110675945	LOC110675945	139.1332069	145.9304708	58.27391906	170.6897114	273.1959005	161.6269845	129.4388979	226.6973506	0	0	0	0	0	0	0	0	0	0	0	0.388938314	0	0	0.901279908	0	0	0	0	0	0	0	0	0	0	0.780166188	0	0	0.298533699	0	0	0	0	0	0	0	0.66763577	0	0
gene10141	5565308	LOC5565308	9.530787594	2.839191474	5.822123016	12.40823076	41.22937313	4.111841092	11.11030156	8.394358513	0	0	0	0	0	0	0	0	0	0	0	0	0	0	0	0	0	0	0	0	0	0	0	0	0	0	0	0	0	0	0	0	0	0	0	0	0	0	0
gene10142	110675946	LOC110675946	19.56988386	40.32684326	33.37103922	55.06445048	76.59932477	34.53946517	32.24007506	73.76703973	0	0	0.672347619	0	0	0	1.379387995	0	1.34233739	11.52203009	0	0	0	0	0	0	0	0	0	0	0	4.499188416	0	0	0	0	0	0	0	0	0	0	0	0	0	0	0	0	0
gene10143	5565311	LOC5565311	21.14805766	24.99930528	10.94300615	29.92252032	17.92023658	43.11017941	34.96225653	44.48846903	0	0	0	0	0	0	0	0	0	0	0	0	0	0	0	0	0	0	0	0	0	0	0	0	0	1.446727195	0	0	0	0	0	0	0	0	0	0	0	0	0
gene10144	5565306	LOC5565306	52.30108192	61.43491929	36.01132402	87.72714729	176.6553236	75.66255529	103.6291001	77.77296465	0	0	0	0	0	0	0.392429017	0	0	0.27316335	0	0.345231164	0.301460177	0	0	0	0.631874158	0	0.663777626	1.840851107	0	0	0	0	0	0	0	2.337604703	0	0	0.433641127	0	0	0	0	0	0	0	3.271002463
gene10145	5565325	LOC5565325	2.624738185	3.118719567	2.864876739	10.66254919	0	5.254967039	1.877561334	5.40154062	0	0	0	0	0	0	0	0	0	0	0	0	0	0	0	0	0	0	0	0	0	0	0	0	0	0	0	0	0	0	0	0	0	0	0	0	0	0	0
gene10146	5565317	LOC5565317	3.142959244	0.241909049	6.580159707	0.767983968	4.091480002	8.590708446	14.83063963	4.639817086	2.170282834	4.314894709	3.625863497	2.069799076	10.56269657	1.662730383	5.963881151	0.263075973	14.2284019	2.455104816	0	6.092824474	16.7984514	0.600382442	4.836994543	0.217561937	2.323261157	189.2669575	35.46951753	6.768401299	9.809878583	2.510007485	6.255991039	2.712207121	0	1.188202897	3.028774041	2.91270056	0.692831347	3.789869631	6.094159752	2.110573597	0.281743707	4.928912838	1.987740378	0.122114581	0.193679554	0	1.336305632
gene10147	110676936	LOC110676936	0	0	0	0	0	0	0	0	0	0	0	0	0	0	0	0	0	0	0	0	0	0	0	0	0	0	0	0	0	0	0	0	0	0.299031757	0	0	0	0	0	0	0	0	0	0	0	0	0
gene10148	110675218	LOC110675218	0	0	0	0	0	0	0	0	0	0	0.424864214	0	0	3.766754137	0	0	0	0	0	0	0	0	0	0	0	0	0	0	0	0	0	0	0	0	0	0	0	0	0	0	0	0	0	0	0	0	0
gene10149	5565318	LOC5565318	33.36967432	28.02508555	28.67563521	26.30547933	23.84394388	65.80267883	19.46007803	46.74098413	166.1394015	209.4786396	206.4604425	147.9274086	149.1951669	137.1798392	208.0170321	210.7631887	49.20465031	43.99488982	56.59670582	38.82379754	47.44496093	35.81517749	58.77156444	37.05434807	36.6007011	12.17716969	41.26199663	33.28921745	41.02499586	77.75928533	71.8264211	80.46497507	82.40887019	71.41907191	92.52125589	72.16015658	56.60429321	84.53450445	71.06625125	78.90577574	25.52733877	92.32796737	110.3458296	116.9761483	136.3007406	127.9393877	152.6848206
gene1015	5572384	LOC5572384	7.223025185	0.720202581	2.946494335	0.108876818	5.639352483	10.15866623	0	11.26099731	14.53789114	14.08134936	13.58654012	11.29723551	9.903720629	20.50804914	2.291025044	16.57815571	13.74850752	11.16321254	17.27490267	9.321599797	12.28293752	3.686587098	13.0383081	8.420324481	10.37508945	70.92621981	87.99876839	9.627523896	3.565800479	9.885760015	9.10560578	6.693486134	1.132113316	7.159172075	5.710863496	11.2304111	2.578339494	9.02644659	17.19394571	6.877907947	7.465291843	5.91043164	9.811133196	13.26975626	5.189539771	8.082631223	3.580559271
gene10150	5572674	LOC5572674	44.54027621	23.9324786	55.16280089	16.67263386	19.01015293	103.9131847	78.8482283	62.34182087	12.67733686	18.02645352	265.6872953	171.2940647	57.29303328	275.9378953	360.4460522	120.7417676	2.673218131	13.52158581	38.23955367	15.70801796	27.73433624	14.00725116	19.5999534	7.821784893	14.3751371	6.060437049	9.292886761	8.974149147	21.63923761	3.679990525	9.443253841	7.643502026	13.05723708	38.08720279	31.50872841	8.619917341	20.66889363	16.8142445	17.99610677	4.363388381	14.827494	23.87858449	22.72738626	5.230950897	141.6337528	166.2773815	116.4476877
gene10151	5572673	LOC5572673	5.460417922	6.035423572	9.240301046	5.642884953	32.45586224	5.547023315	4.844671109	12.31154146	67.92949361	67.45825435	25.77092587	39.26888149	23.37810651	25.16373821	29.53721617	19.58958333	180.2238851	100.0261891	59.79121912	106.0177552	43.3950149	167.1313818	126.4493781	147.4323955	122.9418066	58.79330484	98.42315543	51.95871232	132.6630853	268.3134848	140.7135817	234.2327697	71.13048035	44.9556148	274.5927405	172.09723	123.9573289	229.8389567	148.834549	158.6935389	21.4122201	209.2103176	37.82676885	675.5135417	461.2090803	112.3304744	418.1719242
gene10152	110675948	LOC110675948	1.88905005	2.367901545	6.545651253	0.357968149	0	0	0	0	0	0	0	2.894287543	0	0	0	0	0	0	0	0	0	0	0	0	0	0	0	1.472262034	0	0	0	1.746589281	0	0	0	0	1.69542688	0	0	0	0	0	1.536062351	0	0	0	0
gene10153	5572937	LOC5572937	0.899049351	0.202272639	0.268390785	0	0	1.309075939	0.065960974	0	0.123728555	0.312222646	0	0.123618987	0	2.284055539	6.032309017	0	0.46962241	0.055986541	2.145964679	0	0.617861528	0	0	1.159706609	0	0.13801384	8.842950032	4.244557199	0	0.196757511	0.061027831	0	0	0	0.253251427	0	0.543105039	0.633781114	0.088877467	1.144708863	0.565393086	0.429303997	0.787287934	0.306318907	0	0	1.139701179
gene10154	5572942	LOC5572942	13.78961476	5.363289679	27.75404708	3.40534635	0	4.485644828	0.279834435	0	4.724181188	1.103817435	4.157993934	5.244441867	0.364959325	12.4283918	12.45458549	0.233302996	9.629631245	2.256427249	0.395830112	13.35811888	7.208384494	17.77003931	7.651682487	4.485852661	6.593061719	2.927566306	8.368852478	6.00240412	0	6.260466257	6.953474072	5.696667823	0.11241007	5.419187767	5.909199965	2.540717542	5.068980366	3.86510452	1.885279606	11.98909093	4.34753017	10.01709327	2.78334118	0.974651068	13.91258807	13.83365763	4.977304614
gene10155	110676938	LOC110676938	0	0	0	0	0	0	0	0	0	0	0	0	0	0	0	0	0	0	0	0	0	0	0	0	0	0	0	0	0	0	0	0	0	0	0	0	0	0	0	0	0	0	0	0	0	0	0
gene10156	5572935	LOC5572935	0.753049884	1.927208758	0.730619359	0	0.517388212	0.548245479	0.359120858	0	2.02089973	0	1.707549509	6.057330357	0	0	0.875801902	1.197622047	1.704555416	4.267418552	3.047891863	4.23757554	8.746173186	2.562346492	9.819659192	6.313958207	6.345821904	9.768312909	0	6.16246823	3.89461957	0	2.230906265	0	0	7.340992318	2.068219988	1.304235005	2.661214692	0	1.935553729	0.779037976	3.463032653	2.337321762	2.857563612	0	4.628941339	0.942647467	0
gene10157	5572940	LOC5572940	0.05223755	0	0	0	0	0	0	0	0	0	0	0	0	1.500207864	0	0	0	0	0	0.053445829	0	0	0	0.051527827	0	0	0.102760553	0	0	0	0	0	0	0	0	0	0	0	0	0	0	0	0	0	0	0	0
gene10158	5566816	LOC5566816	0.397559855	0.290696293	1.350013145	0.307622628	0	5.692258227	5.814146635	3.878648162	0.711266386	0.997135638	1.577575419	1.184394204	0	0	4.469525348	2.423679255	5.999273251	6.866014207	13.94538232	1.355852001	3.581439525	0.450915723	4.712837956	2.352950577	2.977927598	23.80160472	21.37660615	8.766024989	9.45805099	0.62837827	0.375883707	0	0	0.815905644	0.606600834	0.918064864	0.208139697	1.593968353	0.340614204	1.508026027	1.28654565	0.08226328	0.880017844	0	0	0	1.926967652
gene10159	5572939	LOC5572939	0	0	0	0	0	0	0	0	0	0	0.151174282	0	0	0	0	0	0	0	0	0	0	0	0.632263814	0	0	0	4.459137946	0	0	0.63226369	0.01680924	0	0	0	0	0.57733843	0	4.429609851	1.028160918	0.551763828	0	1.15880708	0.252988347	0.590598005	0.234179157	0	0
gene1016	5572383	LOC5572383	105.8324722	140.5848073	103.2391776	112.4856212	107.1559165	130.047379	151.3192812	131.0555171	152.5738387	192.2170699	140.6758095	137.6755167	154.1051833	138.1795303	170.6643609	192.1383355	164.3412254	150.6727012	129.3071208	135.2031463	148.9491543	94.11177074	111.5689655	108.7522537	174.9853967	58.64638314	90.68223565	161.6338074	193.9047515	207.65485	174.1190728	168.5669379	197.0737842	136.980758	190.6111733	170.3214749	183.7207811	146.7581751	202.1634934	140.8797137	122.481997	127.3395607	205.1719104	183.7615805	180.4724903	183.5300271	178.5615083
gene10160	5572936	LOC5572936	29.22160963	7.347886234	32.45635998	5.437165042	25.80019478	4.428136561	19.67357746	43.29562631	27.44097961	39.19954738	32.68044169	29.07113399	36.51363124	21.64488868	28.75647214	9.252531536	11.67249904	14.66479118	14.98461886	11.36376293	14.05755518	8.998206743	3.761863965	5.217120691	6.685397658	12.92975815	15.34643511	7.574271152	7.385449152	13.04112584	6.034067254	0.171154067	9.422708289	6.784053806	5.810383912	2.290044741	2.907458638	6.664593485	2.209055886	8.070468668	3.648345437	12.14781946	7.777064846	9.37055832	4.179980473	10.48261815	7.049794328
gene10161	110675949	LOC110675949	0	0	0	0	0	0	0	0	0	0	0	0	0	0	0	0	0	0	0	0	0	0	0	0	0	0	0	0	0	0	0	0	0	0	0	0	0	0	0	0	0	0	0	0	0	0	0
gene10162	110675950	LOC110675950	0	0	0	0	0	0	0	0	0	0	0	0	0	0	0	0	0	0	0	0	0	0	0	0	0	0	0	0	0	0	0	0	0	0	0	0	0	0	0	0	0	0	0	0	0	0	0
gene10163	110675951	LOC110675951	0	0	0	0	0	0	0	0	0	0	0.147525534	0	0	0.373694126	0	0	0	0	0	0	0	0	1.23400694	0	0	0	1.53582777	7.808722771	0	0	0	0	0	0	0	0	0	0	0.167224198	0	0	0	0	0	0	1.845996411	0
gene10164	5566796	LOC5566796	1.114067657	0.062662134	6.319012808	0.511540106	0.23551631	8.609910032	0.32694529	3.292051671	31.73717893	16.89438842	27.69061726	24.04987739	30.91408535	4.922286063	18.53801785	81.91033883	20.56181551	8.463919021	11.90858038	13.41499955	10.56569999	3.149242328	11.78436504	0.169066375	6.980862608	103.1259557	24.78159091	28.51922617	13.47358273	17.79845129	30.91915085	7.986860003	13.46179621	16.79612119	24.00719227	13.43225412	10.4987227	24.54241804	36.8947448	10.4612867	25.39724092	19.04478144	14.63365758	2.846840277	20.92054052	0	21.76563799
gene10165	5566815	LOC5566815	0.059675651	0.305444407	1.10006462	0.11873736	0	9.8187662	0	0	1.814996739	1.975708248	1.691440551	2.24006934	0.371156748	0	0	0.284717694	0	0	0.080510351	2.198015169	0	0	1.131871523	0	0	0	2.347852432	0	0	1.24505843	0.496513221	0.30898153	0	0	2.076024592	0	0	2.52934469	0.230075255	1.481642038	2.988226918	0.814975588	1.471914841	0	0	0.049800244	0
gene10166	5566799	LOC5566799	18.46363073	1.716181941	21.93665348	0.933999349	6.772802813	17.20138272	33.50412837	17.8893372	57.10774699	42.38484203	47.27721385	57.05717513	23.55107082	60.32787566	43.31059932	31.35462999	125.2021814	84.29981338	44.85889656	49.78820914	85.62334022	50.47281724	78.09031565	42.44502791	56.6979932	378.92856	319.3499397	83.33661069	52.76233294	46.37191227	42.36019842	32.20383437	2.338033053	38.29401475	47.70139306	32.51984378	17.75605977	45.43831195	30.86703881	44.02900647	13.51176658	28.45951347	40.82065433	32.05386916	39.70935496	47.66090261	29.72987384
gene10167	5566800	LOC5566800	141.044208	16.67434468	153.8499903	8.93475273	70.69969196	130.6898682	169.8200592	68.73304903	274.262988	325.8324057	310.3425959	347.711071	304.760577	274.1991194	293.6213516	223.5369951	269.1104039	201.757067	195.7616211	196.5326726	211.2377249	182.8005864	199.5235762	193.0019629	122.411621	1133.344347	686.1444111	163.2590262	151.7662496	200.4855598	175.2887168	186.1420804	108.5130205	88.18787196	137.4449992	121.7181892	55.12711242	192.0635396	146.1151033	193.6814207	79.53246048	141.0549295	83.76190566	184.3981136	284.197678	285.5902557	208.5533203
gene10168	110676939	LOC110676939	0	0	0	0.869209952	0	0	0.624989339	0	0	0	0	0	0	0	6.09674252	0	0	0	0	0	0	0	0	0	0	0	0	0	0	0	0	0.848205513	0	0	0	0	0	0.750645449	0	0	0	0	0	0	0	0	0
gene10169	5566801	LOC5566801	4.224300377	1.663207558	0	1.185340421	0	0.946286717	1.084741771	0	0	0.244503122	2.210457926	0	0	0	0	0	4.413164022	4.603550835	0	2.99216106	1.088663549	0.663402037	5.778068454	0	1.369132808	0.324237994	1.598067366	6.204676917	0	1.694899746	0.12289166	2.944318863	0	0	0.594967394	0	10.46258379	5.211330323	5.428830492	1.680801113	5.811253424	4.639423608	6.781820489	0	0	0	0.157501009
gene1017	5572387	LOC5572387	15.55480088	11.49731811	14.10725476	8.2980742	0.696980556	16.00189049	11.77189471	16.701271	25.10640221	21.37267492	18.21041306	21.15532341	27.55104741	6.312314386	18.68023657	27.69554335	46.30729128	33.80780984	13.91428894	33.38604354	26.05653739	30.14546771	29.66322241	19.34610984	21.05474053	16.87054425	17.62771957	47.73387277	50.36634176	101.3359615	39.11131447	82.50748337	79.80650236	59.85537309	91.63261186	63.98234838	62.80314929	74.56696809	49.10622592	66.46532129	41.29475145	68.22047482	121.5788424	123.9390752	66.2172863	60.10637378	71.46032951
gene10170	5566802	LOC5566802	1.071466209	0.087050835	1.617079735	0.157919198	0.736158384	0	4.428406269	1.633339133	3.407891139	5.285194215	3.239416383	4.149689303	0	1.111189095	10.31512227	3.59737413	7.275906555	9.204131106	0.160616635	3.593262982	4.972428641	0.081017731	4.51612477	1.233060257	6.130844249	21.38262106	16.86211709	6.81969508	3.447984403	0.903224776	2.273726991	3.775525568	2.052576841	3.664921213	2.070814994	4.226899645	2.477567505	1.363782447	6.272942636	2.093725653	0.486649507	3.769041316	1.355281111	0.131828589	0.940888955	0.049675274	0.980972407
gene10171	5566803	LOC5566803	0.053789277	0.275315537	0.652338713	0.303237985	0.332606708	1.213972132	2.33428558	0.049197706	3.608749518	3.197391169	2.957719685	2.836368977	8.162923579	0.193096483	1.970554279	7.356821148	0.121753958	0.435450873	0.036284427	0.550334486	0.396461147	0.219629699	1.976684643	1.352991044	0.201454664	16.20895878	1.851728853	2.090837435	0.556374224	0.510112065	1.688436656	0.591820491	0.082434051	0.275977155	0.738649996	0.605537681	0.147845261	1.817719445	2.592259458	2.142354435	0.329812634	0.467464352	0.61233506	1.191240195	2.220002479	0.628431645	2.320372008
gene10172	5566804	LOC5566804	12.97092551	19.68722782	17.35145313	5.995892348	28.62567091	16.5972575	6.74802077	10.78518052	22.50281058	32.53289265	22.05879513	19.67252278	36.42532939	21.16542226	26.51350579	46.57033206	28.91530417	59.82164201	20.68122151	19.70534864	34.15054271	55.3696116	25.62711388	26.94640675	48.57944855	7.059630896	26.28933357	56.82541127	95.13584376	30.37977265	39.04567703	14.50030866	0.150594103	25.4100192	22.66988437	19.06106502	11.72962897	26.56551036	22.22599393	39.6457396	22.0922547	23.4235659	29.83040721	14.79822326	4.487043386	6.068244258	26.10054004
gene10173	5566805	LOC5566805	42.91681648	10.34038914	88.64583093	4.975089209	120.3108638	71.08433216	68.96460902	102.5760684	153.3432315	138.422483	104.1459143	127.9293099	118.5479271	87.58351944	147.7353861	111.6694088	71.53565769	77.35110922	56.07552214	55.35868513	48.94414598	57.07298049	71.72113585	58.83054097	47.89796108	75.0941246	141.7566113	45.11635955	49.86082162	124.316611	86.37795038	119.5411338	57.3852531	79.24450085	98.1680778	61.55056177	51.56879481	101.988162	90.71214869	84.8521379	82.81477256	94.80874994	72.32791256	114.1089538	138.0043631	143.2589588	110.6246589
gene10174	5566806	LOC5566806	13.93590416	1.098055129	12.99629194	0.717114719	11.22558166	13.81928462	22.00013119	12.74630451	48.46781804	40.3167012	35.9584242	44.77423984	50.4360572	40.53999289	43.4529923	24.83799587	20.93896764	25.38406224	40.35813257	11.36972373	28.06724782	6.867529822	13.24463805	4.088417965	15.69180828	213.3779943	58.49193647	20.56366804	14.29046279	20.50782261	28.38914554	22.85966481	19.05585519	18.676574	12.97809352	12.17208941	14.05746733	16.23933705	34.8157053	15.78395252	17.86325023	18.64412143	24.04760261	12.77091539	16.24642364	11.88036577	9.549769967
gene10175	5566807	LOC5566807	0	0	0	0	0	0	0	0	0	0	0	0	0	0	0	0	0	0	0	0	0	0	0	0	0	0	0	0	0	0	0	0	0	0	0	0	0	0	0	0	0	0	0	0	0	0	0
gene10176	23687866	LOC23687866	0	0.197325129	0	0	0	0	0	0	0	0	0	0.321587505	0	0	1.883123543	0	0.407231669	0	0	0	0	0	0	0	0.084225926	0	0	0	0	0	0	0	0	0	0.49411399	0.233693985	0	0.206093024	0	0	0.091927298	0	0	0	0	0	0.174403848
gene10177	5566808	LOC5566808	21.48209267	0.663707098	21.20916242	0.702352685	22.13913398	5.947484437	8.29665376	19.50996511	50.88336821	45.41863801	44.76600219	43.67227021	38.48325012	39.42788807	23.48830323	53.77269527	9.759340717	24.7390527	19.6956405	16.25206528	23.51735441	7.515453773	12.19486896	8.207482438	8.215573001	70.9477397	85.85739226	5.983646607	21.75075483	29.41114877	17.04965027	12.23893478	13.2152088	10.55612617	14.81916554	11.85602022	6.712438844	7.538529264	20.3168335	14.7112975	12.4452736	15.0256399	18.51356782	17.9244423	32.81293558	36.6117543	18.47824338
gene10178	5566809	LOC5566809	20.48859313	12.92717954	26.34694396	6.707451504	0.205876882	0.927160758	0.357249551	0.274071538	359.7220666	449.8116179	365.4224704	215.1198753	0.559108697	1.021920372	1.001924014	1.667934069	0.763052993	0.212259094	0.303200991	0.114968029	0.083659602	0.356859246	3.996200825	0.184736983	0.035070862	0.448495947	0	0	0.619892078	0.355217781	0.028331253	0.339389353	1.607288271	0.076870946	0.617232872	1.265002924	0.088244921	0.300353003	0.192546794	0.038748928	0	0.093005698	0.923868861	0.248856905	0.328915775	0.218804954	0
gene10179	5566810	LOC5566810	14.69578262	9.55162288	22.4672311	4.725717188	26.10900213	26.36930382	34.40413781	16.83559031	46.47563522	24.34932845	43.08410275	44.04641974	57.42593876	52.64936314	37.46272778	35.88369438	37.29648317	35.09003741	22.63031098	35.23518267	34.34853853	32.32597326	36.24972608	12.29973748	29.18760388	29.03127173	45.55392032	33.40574533	35.62187712	30.97063365	22.79263458	26.70838861	7.166036418	31.53082169	23.64604454	15.29701162	13.05627233	17.17465514	31.47697279	33.17005251	23.66477883	24.32686831	11.82902584	6.574930236	41.19120516	24.89934267	23.31172632
gene1018	110674707	LOC110674707	1.767591009	0.258492978	0.685976447	0	0	2.058984511	1.011532671	0	3.162361724	1.064007626	0	5.055298062	0	0	1.233431888	0	0	0	0	0	0	0	0.838150019	0	0	0	0.695433191	0.964320662	0.731329457	0.670519883	1.604368015	0	0	0.362759837	0.647281963	0	0	2.024840928	3.63457183	1.4628731	1.806350862	0.877801914	0.670739596	0.782916432	0	0	0.685399324
gene10180	5566813	LOC5566813	7.151317211	2.670154533	5.166823882	2.169679621	7.108694996	1.993939619	5.877465492	1.809175407	11.16096644	14.08206244	19.06206848	13.05492623	9.747328514	18.7899351	12.82945858	18.39068109	2.410868949	6.590000105	1.334308016	1.634588734	4.044139511	0.414183012	1.803716045	0.075044215	2.920543436	0	5.088394103	1.348904608	3.934590009	1.515121179	3.116960256	1.083243859	7.170414094	2.966533137	1.671556886	3.425812921	2.867761823	2.614499544	1.955418295	1.023143205	1.010699074	1.889047736	2.453857142	1.516367009	1.603353639	1.079298094	3.761233204
gene10181	5566814	LOC5566814	0	0	0	0	0	0	0	0.104964626	0.30797456	0	0	0.102567277	0.428257786	0	0	0	0	0	0	0	0	0	0.13604225	0	0	1.832172121	0.451510083	0	0	0	0.065102258	0	0	0	0.210123947	0	0	0	0	0	0	0	0	0	0	0	0
gene10182	110676941	LOC110676941	0	0	0	0	0	0	0	0	0	0	0	0	0	0	0	0	1.02468503	0	0	0	0	0	0	0	0	0	0	0	0	0	0	0	0	0	0.27628893	0	0	0	0	0	0	0	0	0	0	0	0
gene10183	5574025	LOC5574025	1.669627024	2.532099098	0.899941729	5.536794887	1.359560265	9.6343138	11.7369609	10.52004952	0.774432378	3.443185261	0.701092408	2.652845412	1.153817575	3.729440097	2.517131378	1.27848339	4.199178488	9.21121627	3.253680182	2.467466846	7.15445315	1.59912865	5.571206774	2.195923636	2.4896929	1.480878431	8.636895891	8.940077086	7.163825779	0.469154162	1.301852817	0.800444201	0.047384537	2.538184052	2.038026995	2.088442001	2.81661409	3.612725829	3.4172413	4.478046762	1.45346261	3.992213813	0.938615785	0	0	0.670862249	1.558586627
gene10184	110676942	LOC110676942	0	0	0	0	0	0	0	0	0	0	0	0	0	0	0	0	0	0	0	0	0	0	0	0	0	0	0	0	0	0	0	0	0	0	0	0	0	0	0	0	0	0	0	0	0	0	0
gene10185	5574024	LOC5574024	14.14264416	22.09239308	22.4531803	16.05957647	33.27268907	17.78454846	15.1239516	9.799542979	47.53769555	58.68958413	48.10291909	50.94285964	66.10412324	20.61579684	18.44168232	46.68778632	9.700721878	14.39820081	0.289095434	12.05814178	9.667830586	17.49895165	7.620578087	5.072907598	13.84386621	1.710523836	6.744508342	19.87354253	19.06147139	7.722184274	15.12740453	15.53281134	70.27670397	19.78958135	9.023940868	9.834780218	12.78921605	23.07404096	12.11688106	9.310453863	13.35785856	16.76030727	9.350970355	8.067504733	1.505346777	4.112906293	11.84031976
gene10186	5574026	LOC5574026	146.9505919	109.4011569	168.4567213	84.93004011	79.42660647	73.15763008	145.0350143	49.20784943	80.34354879	101.3714069	66.03751686	103.7182996	32.07879597	67.35827859	48.86679121	158.3958981	274.7577188	226.0492002	159.26449	141.2513145	186.7018874	219.9775664	213.4690332	158.3310563	174.852075	34.60564461	114.5815799	215.2821024	184.4231944	135.1443193	137.2988927	61.58274102	105.7894641	135.5076281	124.5584034	85.28560156	106.3238822	139.0502102	95.99766009	98.20478257	99.50944811	119.788288	113.8874345	161.9829884	85.89788052	108.3470341	113.5749075
gene10187	5574023	LOC5574023	2.938072722	1.469904985	0	1.025599748	0	0	0	0	0	0	0	0	0	0	0	0	37.10241547	32.5481076	0	22.94076838	21.89723006	29.46531429	30.79627619	18.60920423	13.89958383	8.640710044	20.07689327	27.62866705	21.43310196	1.466489054	3.274974605	0	0	7.616537697	3.963863601	0.267818792	0	3.897092801	2.98092939	0.159971944	0	1.727850638	3.814120922	0.342462142	0	6.065143742	0
gene10188	5576028	LOC5576028	27.58769287	2.779628016	26.13369245	1.080542592	62.98206502	40.16952451	27.86639738	27.81562584	60.82130919	74.69659945	45.56201815	53.00164062	70.79509069	47.88050093	32.33730099	45.60176257	19.91379644	21.98189501	15.82559237	30.89281469	33.2348112	26.46115512	38.88379033	93.31658821	37.11899031	52.02060129	61.96169623	37.92288142	39.77005754	34.50613827	21.56512296	31.49234827	7.906535181	9.584898877	12.92637492	6.960100265	5.885378646	16.67230286	14.23748656	16.404742	5.327742543	22.38435073	32.97188783	25.25658297	38.53212159	20.21253704	32.53434304
gene10189	5578241	LOC5578241	0	0.081012979	0.107494207	0.367414763	0	0.161323985	0	0	0	1.667326289	0.753682525	0.990222151	0.137818596	1.590949068	0	9.69117327	0	0	0	0	0	0	0	0	0	0	0	0	0	0.210144251	0.754225318	0.573657909	0	0	1.01430686	0	0	0.507676137	1.708639209	1.375415017	0.566119303	0	0.840852441	0	2.918762638	3.143625836	0.644422624
gene1019	5572388	LOC5572388	1.459758237	1.423169544	1.652323781	10.64982779	0.668624766	0	0.928189296	0	7.399602089	10.98383257	4.689193652	6.958164102	6.96061655	4.890985372	15.5623261	0.386924046	2.202810076	2.363493352	0	9.458979807	5.325332668	8.278350204	4.037733989	5.279726139	7.517358256	1.942102448	0	3.318252124	17.6156639	1.615093278	4.53921877	2.204464379	0	4.493757241	2.6727766	2.949577626	0.764246271	0.836103546	3.126663715	1.510135154	1.243139927	4.53080834	0.46160643	2.694035517	4.700155821	0.203031762	4.009410301
gene10190	5576029	LOC5576029	14.15521259	6.590582143	14.59437633	3.998705662	14.46347223	17.41066206	26.82874587	12.06163469	29.83421083	22.03022181	26.38181409	33.62837858	25.2078343	23.88756472	35.4579165	30.30450042	34.55115281	25.25300429	24.83731328	20.50674287	32.94913091	18.0035117	31.98271892	31.86403914	17.91707536	92.87472669	98.33303538	29.86680773	29.57513981	30.86403478	21.51516363	27.79740491	8.899850349	31.57484563	21.52432617	20.72679316	18.8121909	25.45481852	32.85867351	32.37470978	18.87535309	27.93818743	32.59575493	24.51631862	27.16217448	19.4859751	31.64667078
gene10191	5576030	LOC5576030	2.145907389	0.360119092	2.901132038	0.0933276	0.048339696	4.456374715	6.005940858	3.73240075	16.55261636	18.42312714	17.8681141	11.50740054	23.84887142	16.56889814	12.88765293	12.25240352	4.618452832	11.39159631	0.237304349	2.91539347	3.802922586	0.622441577	3.836621458	1.353333332	3.030334648	4.422869749	9.757619695	3.982345442	4.366502143	6.639021911	5.219721332	3.096459574	3.935636073	2.599088424	6.698787563	5.879502233	1.629959466	5.803002516	5.922484399	6.47792664	4.637577466	9.60856581	8.009484244	14.6467955	8.896793675	5.548521129	6.649938791
gene10192	5576031	LOC5576031	140.4307378	157.5812334	119.5496093	123.5786225	109.3370231	122.7585618	122.2823516	170.1930217	141.4629811	135.132325	124.1474678	88.72619545	123.7989235	108.168142	169.4137937	173.7496466	100.4988666	156.8983067	88.50424164	105.1434	118.6654716	72.3115196	105.2649442	112.6881611	111.1686571	34.34672508	50.04925177	145.6053219	208.4665769	120.1675981	128.5133177	144.000501	112.9593541	115.6910162	143.8619897	106.2725242	145.1495332	144.8674678	76.29256731	138.051919	121.5884966	137.1867783	151.9151128	196.1036895	157.2671868	171.3120523	218.5868893
gene10193	5576032	LOC5576032	0	0.045734684	0	0	0.128920728	0.136609618	0	0.057208143	23.10779612	27.67317605	25.10334156	20.68356707	21.24034404	21.01663646	31.02486381	37.05365247	1.84051534	1.01270315	0.168769226	2.591759811	0.516893913	0.042565018	0.593169321	0.154243812	0.146409866	28.45941821	2.829959244	0.938385077	0.776356597	0.474535364	2.097394195	3.440907532	8.627046762	3.337486151	3.263888366	1.137444239	5.82063965	2.866010838	5.385611264	0.323529285	5.273306149	6.833546131	0.4153545	5.402278209	5.217857409	18.81690877	22.04017416
gene10194	5576033	LOC5576033	44.03223869	26.23412922	83.13991667	8.063008821	62.94997701	45.76479135	72.82297657	72.95343267	54.90531955	40.60585602	44.37494286	41.87129609	52.92811212	43.85510768	75.17664574	44.09120419	58.05609211	72.8528361	54.80490556	32.30910578	48.94177705	46.00693126	41.82840055	40.21666395	44.42075333	26.03631094	51.91321839	43.2720816	78.20882925	75.92380453	51.90150025	58.33957518	40.32957142	34.6861887	60.2627599	35.43443478	36.09272426	40.92988142	46.87064326	47.39228839	48.48245714	38.28533047	55.97699218	63.0404311	55.72088137	44.91126026	41.53498484
gene10195	5576034	LOC5576034	23.61469883	3.344528203	26.72985668	2.116506745	1.315511732	7.434503714	9.63828851	18.09637218	44.15167482	42.90097832	28.94411275	28.71120263	31.09478002	36.35340024	8.53612302	3.045074892	60.91683581	98.16976311	2.009148448	41.35652606	59.63402751	31.99600915	34.55094924	36.30484331	55.07775021	157.7250634	194.1874003	28.87102549	60.7351077	106.0234759	79.80114115	127.6393349	58.27958026	56.86886733	43.62738486	67.05990387	39.34540287	33.75346267	111.1402763	52.71082738	74.57167174	59.4287641	112.0120086	39.81252936	43.15501813	36.48426139	53.31161956
gene10196	5576035	LOC5576035	1.963510044	0.068367674	2.267886264	0.062013008	0	0	5.439895384	0	3.847436223	3.095561799	0.636040318	2.172712111	0	13.02339494	0	20.2231488	0	9.915818827	0.126144519	2.774232455	4.928523352	1.654364822	5.098608295	2.397983617	5.865570503	19.59230766	39.17753169	4.080783061	0	0	9.441392735	1.331318231	0	1.631060883	2.567951502	0.890653191	0.660845588	4.819871646	2.162906906	5.610178884	0	2.553825749	0	6.833314368	0	10.92386107	0
gene10197	110675959	LOC110675959	0	0	0	0	0	0	0	0	0	0	0	0	0	2.415760252	0	0	0	0	0	0	0	0	0	0	0	0	0	0	0	0	0	0	0	0	0	0	0	0	0	1.74040399	0	0	0	0	0	0	0
gene10198	5569488	LOC5569488	0.270240053	0	0.087396873	0.179233293	0.041260073	2.885575571	3.264817728	2.856207048	4.405049792	5.060905132	2.587261724	5.098892009	6.461651054	4.311673361	2.095272904	4.918588269	2.174926404	4.326838304	0.08101991	0.737308886	2.119265041	1.675579997	1.494983787	2.251022479	1.574406447	16.41875535	12.58144277	2.129561806	0.869634041	0.854276282	0.458017734	0	1.311484013	1.817885972	1.75929599	0.858071068	0.872474184	1.719833244	1.157657135	1.211453359	0.245480796	2.79591021	1.424260344	2.925927182	3.11135171	1.227828157	1.688251322
gene10199	110676945	LOC110676945	0	0	0	0	0	0	0	0	0	0	0	0	0	2.393130179	0	0.883491674	0	0	0	0	0	0	0	0	0	0	0	0	0	0	0	0	0	0	0	0	0	0	0	0	0	0	0	0	0	0	0
gene102	110674352	LOC110674352	0	0	0	0	0	0	0	0	0	0	0.615421162	0	0.675216509	0	0	0.863274473	0	0	0	0	0	0	1.286953462	0	0	0	0	0	0	0	0	0	0	0	0	0	0	0	0	0	0	0	0	0	0	0	0
gene1020	5572386	LOC5572386	156.5062736	140.7720292	159.8941301	87.66790777	148.4673852	152.654552	154.3077812	121.7608016	329.5930029	375.4191898	297.1584072	236.948511	349.9553776	293.2383448	353.0706951	363.1565137	212.1277211	240.2712687	161.2862968	183.4700559	233.4055417	111.8959196	162.7290249	110.4839353	159.0743194	43.65099103	64.17167812	213.4575144	269.1559821	300.9592251	172.29059	196.4829638	117.4695056	110.096457	188.5072367	122.793	137.1223659	172.5875901	156.7867757	117.2365457	139.8977102	163.6385349	215.3735245	183.742645	159.6212045	140.6777707	166.3400958
gene10200	5564911	LOC5564911	0	0	0	0.037992514	0	0	0.546356293	0	1.229815822	0.603434414	0.259781741	0.102393896	0.285022569	0.41128012	0.599589083	0.182202823	0	0	0	0	0	1.247450019	0.814873696	0	0	0	0	0	3.910608108	0.21729961	0.751021073	0.074148852	0	0	0.629306251	0	0	1.049924762	0	0.059260315	0	0	0.108685407	0	0.201209718	0	0.166591263
gene10201	5577013	LOC5577013	25.2952159	6.877143105	27.42338293	4.727689524	64.95964476	69.91502758	67.42059455	55.96095276	26.83427584	29.72304858	24.46941252	20.4396978	21.18195898	16.70413522	35.46339754	34.95396902	44.93132666	45.60402839	20.70302173	22.53764423	59.99129859	12.93578596	29.22313586	16.0646926	25.07473659	564.567905	114.7113565	19.37666737	33.07663341	25.77268824	34.37795015	19.22268754	27.34851137	23.06113943	16.22378743	18.43266187	28.02827744	25.17732507	35.62517505	27.44840816	38.39543507	27.16404916	17.93878492	10.96279061	8.51987951	5.03978049	4.030868895
gene10202	5577014	LOC5577014	14.30563072	4.803197212	11.89673122	7.099885191	14.91033228	10.98177867	23.52959864	28.83924087	48.83737379	62.68107118	41.70624001	33.92105	49.32958685	33.32857175	54.60961704	60.74707523	26.2134399	26.74686643	0.853409722	21.95478997	31.1912342	10.13270065	24.22640394	8.975534436	24.69338288	190.3260399	109.1209569	26.61238203	34.02339657	23.34963424	17.67841688	8.94382691	10.10438551	11.93342201	17.01667768	10.66061628	6.801791808	14.43672123	15.88345167	19.27939213	9.398137846	13.29037113	22.34175119	15.84092884	13.75863795	5.969133807	16.6036756
gene10203	110675961	LOC110675961	3.839741765	6.863081548	0	10.46960261	0	12.42426805	10.98677302	0	4.579736799	0.642040573	8.706659816	1.525227068	6.899109694	0	3.969461857	0	0.965710352	3.108461355	0	4.801569407	1.143488332	1.742026931	2.023016773	0	4.394139268	1.702832632	0	0.581887738	0	0	0.968103361	0	0	0.875582196	0	4.064005658	0	2.443647955	1.096581699	0.441361443	0	1.589042493	0	6.613954102	11.23933599	4.62846688	17.37043502
gene10204	110675963	LOC110675963	0	0	0	0	0	0	0	0	0	0	0	0	0	0	0	0	0	0	0	0	0	0	0	0	0	0	0	0	0	0	0	0	0	0	0	0	0	0	0	0	0	0	0	0	0	0	0
gene10205	110676946	LOC110676946	0	0	0	0	0	0	0	0	0	0	0	0	0	0	0	0	0	0	0	0	0	0	0	0	0	0	0	0	0	0	0	0	0	0	0	0	0	0	0	0	0	0	0	0	0	0	0
gene10206	5566253	LOC5566253	1.948342616	1.78078838	3.544329026	6.78412121	0	0	0.929142262	0	0	0	0.276118119	0	0	0	0	0	2.75633961	2.168759942	3.285715047	4.983521729	1.414293919	2.651791852	2.309645432	1.201169728	3.42048922	0	2.395460323	4.98248843	2.015285691	0	0.399124521	0	2.052810993	0	0	0.421800849	2.103835024	0	0.938962153	0.5038952	0	0	0.462080358	0	0	4.268044487	0
gene10207	110676947	LOC110676947	0	0	0	0	0	0	0	0	0	0	0	0	0	0	0	0	0	0	0	3.597941497	0	0	0	0	0	0	0	0	0	0	0	0	0	0	0	0	0	0	0	0	0	0	0	0	0	0	0
gene10208	5564556	LOC5564556	862.6550005	1163.043675	871.6133501	842.1243175	263.2710017	206.0496736	223.839267	415.8140152	385.1451213	503.6204081	526.6539616	392.7846624	496.4510046	318.3228701	420.363412	338.0440137	881.4169572	478.5131155	863.7106982	769.0055252	840.1619879	591.021364	923.2174448	725.8985176	660.495162	199.50454	488.019957	717.4837704	857.7596831	1006.794658	938.4407378	1004.321139	411.8764741	697.1697847	916.989844	763.673888	646.9669892	1012.66371	943.7368751	675.5445024	642.3330451	1112.458048	1073.603252	1082.916298	927.3034696	826.8144527	1083.142946
gene10209	5564545	LOC5564545	69.05835327	113.0962188	90.86486424	76.07536956	80.26996974	86.43475332	85.03967606	109.0217231	274.1814908	302.8767191	352.0607872	231.241455	345.3756008	294.7757385	279.1782283	326.0982744	178.2645467	188.0131863	111.675001	155.1037914	100.892229	163.5201139	146.34701	165.4011913	110.2768453	35.86983834	77.22983188	167.7321861	240.7131171	173.1492252	147.8187767	163.1683558	202.0641046	160.1713074	186.2016599	189.0328048	174.3984464	192.8956736	168.9894716	201.8469532	169.6644313	212.8757159	217.1805325	314.2593774	309.0268316	257.165131	307.4425977
gene1021	110674715	LOC110674715	0.880369658	0.21457582	0.094905195	0.064877114	4.301256228	0	2.239137064	0	1.575051749	1.913678045	2.328956701	0.699403093	2.433563832	0.561851044	0.113763958	0	5.092578964	0.554324472	1.18773518	1.5012217	2.490682626	0.931954477	0.695750923	0.385959362	1.190659368	5.856339856	0.577281242	0.933899825	2.225955763	0.6493674	0.7645466	0.37985616	0	1.304888271	0.716414346	0.169416093	0.614548547	1.00849603	0.754267329	0.505973119	1.099602121	1.214443472	1.113566026	1.083168919	1.202570327	1.38773256	0.663777448
gene10210	110676948	LOC110676948	4.911793092	1.584489539	0.560645793	1.053956769	0	0.210349971	0.137786931	0.528530771	275.7752756	183.0527273	169.1924703	292.8324505	76.01367051	147.0774279	100.6398793	170.9346547	3.597006404	13.91719022	3.118427728	10.19861636	1.806925127	0.196623421	13.35782451	2.850034872	3.516868412	1.729795877	6.536309642	1.576270802	0	5.617135355	40.12040967	71.24616367	99.29663397	268.1681106	10.84492941	21.26729126	250.2708726	41.04137992	94.49969765	47.37566207	104.5236896	86.27023309	30.15060266	31.03391097	1702.446818	789.894947	58.81828181
gene10211	110676949	LOC110676949	0	0	0.102927146	0	0	0	0.101183426	0	3.795965504	5.907002979	2.525813954	1.517041592	0	5.63641379	0	8.435844028	0	0	0	2.062277574	0	1.588288121	1.006079898	0	0	0	0	0	0	2.414591279	0	0	0	0	0.194242485	0.734944591	0.33324692	0	0	2.085215692	0.108413366	0	3.824355594	0	0	0	0.205681103
gene10212	5564544	LOC5564544	2.528195741	0.261218055	0.719869978	0.291616314	0	0.680225797	4.2198365	0	7.473021245	9.677021162	7.04126793	9.873336205	7.349393784	5.129852343	4.985739742	13.02372354	2.923533704	3.314763831	4.930932561	4.667259773	5.315348488	1.159467724	4.951610099	2.92755899	2.907521505	9.213287216	8.757527652	2.398736475	4.775330576	1.954582549	0.821033597	1.031564119	0.021057354	1.550932783	2.415159578	0.475943033	1.33800646	3.116500417	3.355042014	1.620438701	2.07814054	2.388227287	3.49333179	2.860384096	2.461404164	1.07784181	2.610663157
gene10213	5564541	LOC5564541	8.921390976	2.791765356	14.34051527	1.604610054	16.46654977	12.43971176	11.93425858	19.43148644	15.82581876	13.93765208	14.61485502	16.01451962	12.88431465	9.390858937	13.36522552	9.979865634	22.50420612	13.40411469	12.24013943	13.42088213	21.47972217	11.52504659	16.67030299	6.674713541	12.03430768	153.1436761	78.37991987	12.73494929	18.22123368	8.890826512	6.838521009	6.948391424	15.87384242	18.23164458	9.620930908	7.300078717	8.549814852	12.34168781	25.94258906	11.81033987	12.55521798	16.09790788	12.33647781	15.40430189	14.07493239	4.763561942	7.145902353
gene10214	5564542	LOC5564542	62.94912137	22.92068668	68.77043383	11.96499849	18.46021047	12.85449351	10.37266557	7.723562127	40.97390553	44.47741262	90.08152567	137.221076	87.21582999	137.4247046	106.5417265	68.77606223	64.0035735	72.8154185	34.35043176	60.34711504	61.95478168	89.68212721	53.69178172	70.42353157	47.31984241	49.02394529	83.56151173	87.9497893	59.024283	217.3151687	176.9056593	297.1134897	163.0413474	173.8280961	104.247658	110.5750697	109.7212789	144.9539279	164.5925361	167.9658821	105.7775292	142.3270106	107.7828605	179.6459606	504.9141354	444.2798184	163.2233758
gene10215	110675964	LOC110675964	0	0	0	0	0	0	0	0	0	0	0.611225108	2.409165483	0	1.16121203	5.329453618	2.143471278	0	0	0	0	0	0	0	0	0	0	0	0	0	0	0	0	0	0	0	0	0	0	0	0	0	0	0	0	0	0	0
gene10216	110676950	LOC110676950	1.779080351	0.722703284	0	0.262211669	0	2.014802135	0	3.254428223	0.353657453	3.569745584	1.344695238	2.473409896	0.491782691	1.419259148	0	1.886254725	0	0	0	0.404495847	0	0.538092763	0	0	0	13.41264503	0.388863059	0	0	0.562398552	0.448554557	0	0	0	0	0	0.155237524	0	0	0	0	0	0.750110448	0.437780772	0	0	0
gene10217	5564557	LOC5564557	0.077469208	0.320991661	1.453126027	0.119887765	4.825802525	3.421610419	1.453137634	11.10081475	2.494774977	2.215060944	3.308307466	2.123296729	2.987314844	3.708057866	7.748358432	1.560585228	4.734566888	5.937035608	0	3.830953483	3.78357791	1.230127153	4.408088801	0.534916734	2.877242351	33.03302519	22.4021697	4.155942814	4.220231135	1.616298909	1.637440615	0.935925439	0	1.589887985	1.560283531	1.386441849	0.506980809	2.63273406	2.854025175	2.484423853	1.530580511	2.46861482	1.322859706	2.230365786	1.814085437	5.753782221	2.353084964
gene10218	5564561	LOC5564561	0	0	0	0	0	0	0	0	0.845059624	0	0.21420872	1.350898049	0	2.17043215	0	0	0.213833117	0	0	0	0	0	0	0	0	26.01651577	0	0	0.195428939	0	0	0.122282117	0	0	0	0.081806855	0	0	0	0	0	0	0	0	0	0.709519599	0
gene10219	5564562	LOC5564562	2.326991984	1.215356874	0.092150189	0.566944149	11.94187927	7.46799247	0.634123318	7.557831309	11.80982245	14.15034286	8.937714097	13.66688951	9.924263314	15.41153477	8.781689339	8.232302902	3.654812513	5.613000979	0.064069799	2.623756846	3.457859877	0.646357674	1.801477198	1.686399012	0.489117404	7.297464529	9.435476029	6.736151459	4.126191545	2.747252186	2.251004519	0	0.036389806	0.779697619	3.1302789	2.714218793	0.6340031	3.536073557	1.159588495	4.225052809	1.55299162	2.947973394	5.676511499	4.62759254	0.500426091	0.079261649	2.39388921
gene1022	110674718	LOC110674718	1.577003816	0.134082242	1.565612912	0.413506343	5.996999729	7.155671511	3.1831167	1.811370069	4.65856756	6.181377635	6.777530113	5.047775297	9.762661955	5.160942357	5.928723913	6.299180898	2.988506248	2.434566243	14.94258673	5.103101595	5.07863453	1.697138585	3.825841244	0.289409849	5.665912415	61.84483822	20.9221312	9.80392673	6.29714463	2.573747239	2.293166981	3.607889621	5.789118582	4.967588787	1.208699993	2.635994449	3.77293425	2.394684322	8.813682157	2.352289993	2.211243794	4.644288697	1.530837649	0.649767379	1.932303898	0	0.604386989
gene10220	23687915	LOC23687915	0	0	0	0	0	0	0	0	0	0	0	0	0	0	0	0	0	0	0	0	0	0	0	0	0	0	0	0	0	0	0	0	0	0	0	0	0	0	0	0	0	0	0	0	0	0	0
gene10221	5577431	LOC5577431	0.041225359	0.030144037	0.639958563	0.300764167	0	1.080483791	0.471837624	0	2.72895219	3.474204948	6.870705597	4.863549922	6.461378422	1.775923856	0.095890719	2.360277028	2.799452325	0.734227384	0	0.885757329	1.215428334	0	1.661587985	0	0.15439956	2.550401742	6.568906734	0.955857298	3.75248017	0.547346523	1.143343791	0.266814734	0.031589691	1.861334971	0.075482481	0.142799453	0.291373871	0.89727831	0.794707279	0.810313224	0.631940265	1.89374245	1.642577623	0.273898293	0.289610511	1.892175573	0
gene10222	5577430	LOC5577430	5.737751185	0.8832529	3.589150161	0.701011464	3.838421139	7.475122953	16.41760665	5.662276985	10.94064431	25.90394631	16.00623867	16.86875895	17.93707715	30.89666637	16.68260465	31.81779134	7.690029605	8.128739667	0.101855075	8.265001076	9.915084694	3.801928499	11.45560612	2.234129818	10.32054422	116.6142276	58.66361872	10.50286995	15.46196197	10.95442119	9.831463142	9.57700152	0	8.831620294	5.391063558	3.791911766	4.861671653	10.03217813	14.84468682	10.69999487	13.50163908	8.154589803	13.46474515	13.71025714	8.220716955	2.268114211	16.32055331
gene10223	5577429	LOC5577429	23.5690132	30.39059964	9.835260601	32.77645862	19.50155568	23.24771694	3.867455398	0.463593764	15.41583769	8.390427655	17.23968254	12.68415331	3.782943777	19.28736791	17.9792025	39.09545049	10.32567223	33.03146091	30.08816326	17.37257805	16.18883018	55.87886388	15.02133181	36.9980809	22.54258315	8.092093534	10.96793244	65.67373995	29.35943984	18.98695966	42.55517596	47.5665677	58.84126708	26.00553959	19.95301975	25.67712665	41.39667299	33.38607911	21.17011891	30.15026783	18.38811142	28.00291265	47.60316305	30.86915697	15.57816797	9.305622432	45.69548505
gene10224	5577428	LOC5577428	25.91746684	34.20795545	45.17663036	26.5125132	13.27963077	19.82821149	13.61666588	41.38347	40.08117798	43.29969181	29.63309877	33.37140336	56.82822207	31.22370126	43.16973541	33.53341733	43.75025567	60.81071437	20.14995176	41.79790419	24.03795996	41.85165936	27.07845414	39.64794345	37.63424935	14.02629546	23.76385361	12.58170597	73.1539376	22.49594208	26.91327345	32.12656918	69.17247305	36.0610149	37.80246533	32.33415949	32.59987998	30.19262806	27.0977522	55.44153598	36.13738704	32.72250467	74.17758875	40.3731156	33.55982471	24.37791089	27.67934399
gene10225	5577427	LOC5577427	6.158066221	0.512512249	1.894398232	0.464875057	6.191623388	5.613209832	3.724609325	11.90588628	6.986563441	11.37677466	8.514321897	7.964788544	10.5248554	3.091336937	4.425221091	7.245638663	10.76589718	4.093587446	0.945631287	3.175864396	9.258924938	6.200900142	6.528477513	0.049385366	5.203359666	53.05376688	20.09153163	3.755619885	1.864288135	3.466027379	3.061051926	2.333012715	5.524368906	3.698955939	2.475054312	2.68802339	0.550441198	4.932269759	3.088388811	2.589668241	2.148863655	3.23219337	5.034510816	4.213339633	6.594629388	5.556805352	4.173876465
gene10226	5577425	LOC5577425	52.69391035	5.476651931	75.14767503	3.857199885	13.19801208	57.99345564	93.79297665	1.934281262	336.1059536	268.1287359	256.95068	382.4308572	201.1340055	208.903137	246.3632051	196.6133268	105.7115627	153.7269369	50.52458187	71.85360849	118.9134415	35.85952516	95.26515239	18.94849708	89.35303837	575.3803148	377.7114142	123.1864122	112.4723308	60.91954598	81.30190208	50.64278443	62.18702933	73.87350739	76.63630898	67.6075311	44.21847444	146.46565	100.8993661	88.42312543	81.13427541	150.3144476	89.61200598	60.69085585	65.46203446	68.24039316	54.41273715
gene10227	5579501	LOC5579501	2.508959469	0.111185121	2.692402589	0.226913944	3.081942281	1.162385847	1.486553169	7.162523654	4.692762354	4.404974519	5.258103175	5.16426242	3.924804169	9.825640256	3.536892295	9.733558034	0	0.461619795	0.205146568	2.022479235	2.105680009	0.879574709	2.343327762	2.137389133	1.245774332	4.551802613	10.84329684	0.466629205	1.179620351	3.424862977	3.58939491	1.279376649	6.29193747	0.858182806	1.252864031	1.415533905	2.686803295	1.48060003	1.465623617	4.404560866	2.758216712	2.690167452	2.452284157	2.525658297	4.473159659	0.602750544	2.542732636
gene10228	5577432	LOC5577432	3.071650843	1.159223313	18.3616181	1.380061416	10.75622862	4.761079159	61.23955691	23.74436632	264.3124121	94.38800981	254.3350058	252.034535	132.0048276	177.5674603	171.5880305	208.9535309	43.06245261	58.07539533	29.94420076	26.05399315	25.31786975	20.22905125	31.47929023	20.72072972	20.87441416	124.3779113	90.63725438	34.86659656	17.01333812	23.58597102	23.08350939	25.01037057	20.4241208	19.9284556	24.310656	15.27327834	16.18516538	19.75006497	18.20948574	13.2231446	25.11204965	30.13914904	14.09982045	12.06914408	25.40697126	41.17881041	11.52638963
gene10229	110675967	LOC110675967	0	0	0	0	0	0	0	0	0	0	0	0	0	0	0	0	0	0	0	0	0	0	0	0	0	0	0	0	0	0	0	0	0	0	0	0	0	0	0	0	0	0	0	0	0	0	0
gene1023	5564150	LOC5564150	1.358595152	0.927179471	2.899880961	0.240285607	7.094085792	0	14.85847126	3.645025883	2.430635414	2.180829681	2.567192131	3.237977281	0.675989953	0.130058112	0	0.144043889	1.845137306	3.959460512	0	6.208756415	0.849648069	0.493097607	0.858951757	0	2.035315158	0.18075123	15.85741684	7.164839924	8.61902063	1.030741905	0.879182918	3.165467997	0.208209716	1.951755961	2.487549814	3.451068569	1.20918117	1.867585241	6.285561077	1.780275788	0.092559101	2.473866333	0.687386436	0	1.431631342	0	2.019428745
gene10230	5572785	LOC5572785	4.372857735	6.001347748	7.50615039	11.42249358	13.95891679	7.934477252	12.897185	11.32189059	9.628790547	9.516621807	6.330669585	11.06330332	9.791022379	7.631637393	11.57966099	12.62496072	2.436460379	2.995422835	4.265838441	2.89089488	1.652858441	0.183128564	2.711508017	2.189903425	4.409320382	1.611074776	4.764289323	2.01861906	2.644276589	0.191400528	0.415563874	0.435408956	0.051550506	0.41420054	1.724494261	1.165156059	0.528318288	1.849576762	0.432288304	0.556771327	0.549999514	0.751708133	2.680485435	0.595957942	0.472608872	0.336850768	0.847807473
gene10231	110676951	LOC110676951	0	0	0	0	0	0	0	0	0	0	0	0	0	0	0	0	0	0	0	0	0	0	0	0	0	0	0	0	0	0	0	0	0	0	0	0	0	0	0	0	0	0	0	0	0	0	0
gene10232	23687426	LOC23687426	0	0	0	0	0	0	0	0	0	0	0	0	0	0	0	0	0	0	0	0	0	0	0	0	0.392409482	0	0	0	0	0	0	0	0	0	0	0	0	0	0	0	0	0	0	0	0	0	0
gene10233	5572786	LOC5572786	42.56192228	8.540817227	52.70439176	3.130621613	57.2756603	10.48415469	24.03626791	24.29387679	890.715816	616.0670541	663.8667419	961.5731037	459.3731336	505.3615643	728.5401688	580.1903234	131.2910095	96.69696979	75.87862997	69.41230589	65.04321037	71.54002269	120.4462566	15.78332971	78.12958807	353.4839334	318.225068	135.1949923	109.895262	103.1854342	114.037243	150.1595527	41.25775599	87.51333312	136.2304768	77.80212677	47.87493817	102.6447524	113.6117815	97.99325587	80.28629496	85.02333086	137.9798443	190.113498	269.3528665	216.9837762	188.4593861
gene10234	5572784	LOC5572784	4.542021073	0.857066279	1.421526239	0.291526253	0	0	6.707729931	0	0.524260585	1.98441694	0	0.785694487	5.467627201	0	0	16.54405009	5.30633681	0	0	3.747645278	2.421643191	0	0	2.890523323	0.960300412	0	5.476267911	0.399665945	0.303101955	3.751639507	0	0	0.112271206	0	0.804804566	0.380636837	0.115061784	0	0	3.183036574	0	2.546655707	0.277990283	1.297929403	0	0	0
gene10235	5572789	LOC5572789	0	0	2.005913115	0	0	1.40485913	0	0	2.465943889	1.659382026	0.468807172	3.202888219	0	8.114764682	0	8.98738451	5.615821736	5.690717941	0	4.794721255	7.634772374	11.25586257	5.555361573	16.0433282	7.098028568	39.33434541	40.67132518	3.947775261	4.562203983	1.437858006	2.258845341	8.028627429	6.653879254	0	0.757105516	0	0	0	4.42838048	0.142589752	2.394543206	0.171122918	3.399687097	0.610501948	0.242071308	0	0.400845101
gene10236	5572788	LOC5572788	0.766432031	1.681248351	3.346213057	1.270815843	0	1.115976258	4.020529158	2.103023085	4.113624653	4.036868997	2.172367106	4.794978796	17.63744062	27.51390917	9.359336963	18.89301986	0	1.240929466	0	0.784159962	0	2.60788092	0	0	0.358810608	0	0	0	0	2.543967602	0.144928775	1.98417057	0	0	0	0.33185301	0	0	0	0	0	0	0	0	0	0	0
gene10237	5572790	LOC5572790	0.998548373	0	0	0	8.232716075	3.06945668	0	4.262113669	4.366958257	5.84383047	0.754740078	2.974834834	0	0	0	7.410916598	2.260250048	2.604762026	0.449057969	1.702742106	2.676340323	1.66109085	2.89353849	8.974277251	3.635936311	0	10.91290157	0	0	3.787904186	1.258806055	0	0	1.36620309	0.609438069	2.305897249	0.174261018	0.635485623	1.140691159	4.591149907	0	3.581415385	0	0	0	3.610983515	0.537772388
gene10238	5572791	LOC5572791	131.2846671	23.81072122	176.0360336	12.4123867	170.242152	61.17640971	101.0298349	72.57738681	208.9299413	246.2913225	203.0569378	186.331606	165.9839331	151.298064	147.025892	237.0653867	469.7916104	501.4848074	280.3880165	281.9503596	300.9189158	214.0908722	240.9329183	187.8364107	299.2924919	839.5858276	963.828155	315.4892019	294.4332395	133.1120833	155.7230431	93.14467624	76.57879451	131.4520013	106.3970685	100.2370199	62.24197992	110.515738	130.8388509	112.7761189	101.2680909	148.5872786	115.2240665	80.61383201	90.05892972	74.80939544	81.36744435
gene10239	5572792	LOC5572792	2.610223436	0.545313953	1.188712611	0.35330564	4.538330015	2.94745043	1.57503489	2.436131614	2.573209403	4.729732528	1.691060708	2.951809314	6.42752136	4.742550219	4.522583591	0.338873519	9.163947149	3.579341633	0.143736198	4.360161836	5.496858573	3.770153652	4.799269972	1.99675248	2.843008017	19.24166458	11.00308678	0	2.093806255	1.51555864	2.148925195	2.27546891	0.93883739	0.327974647	2.145784043	1.568420941	1.631510467	3.112152769	2.327619631	3.361602227	1.578701164	2.380887383	1.617125601	0.353921127	0.280667901	0.444545179	1.239352202
gene1024	5564151	LOC5564151	4.205364247	1.853808407	3.377309523	1.601428464	4.562092173	4.189620426	4.394805857	4.343286457	10.97961046	13.80782073	10.17446902	10.28651741	7.633915723	7.627810639	13.01110739	16.1921264	8.744720633	7.362735885	3.909078375	5.558429656	5.779486901	3.368499952	4.722832099	1.30996683	3.560744075	48.82849823	25.68890919	6.558959209	4.870174036	4.904111557	3.865734417	2.083639974	0.740081428	1.982147566	2.136815629	2.683367549	3.112914633	4.494703728	3.878824059	6.078201125	5.07895789	4.021961937	3.054143821	2.495450661	3.498504312	4.886350557	2.340671539
gene10240	5572793	LOC5572793	3.314224063	4.918005501	3.972095385	2.876947426	0.40183428	8.870830381	2.324287454	1.248188347	12.29481015	11.2952706	7.128238576	8.189281641	5.880779252	4.75905266	7.312145115	7.363640799	16.76887473	12.6260175	1.775379789	4.23860452	9.492495973	1.592055844	10.51536435	2.355743843	5.384886884	17.89671148	31.35193433	11.10117941	7.461153251	6.794541783	2.162745075	1.451029197	0	4.85123269	4.551188837	1.772655549	2.219957191	4.634044208	3.444983393	6.605095971	3.287283924	6.232537874	6.288166484	2.374648114	2.225544018	0.61009647	6.283859858
gene10241	110675970	LOC110675970	0	0	0	0	0	0	0	0	0	0	0	0	0	0	0	0	0	0	0	0	0	0	0	0	0	0	0	0	0	0.378719564	0.100685647	0	0	0	0	0	0	0.457464062	0	0.4131262	0	0	0	0	0	0	0
gene10242	5572794	LOC5572794	3.193644703	2.737817455	15.27889927	2.702460098	0.605300972	18.44029013	19.64161018	20.34647172	7.486898722	1.822989853	1.373412035	17.91327501	0.136986822	0.79067362	0	0.350279429	132.8627352	23.26872372	15.74885628	12.61936904	8.70728673	22.78275766	33.42016195	43.12589675	23.40647866	12.08742384	79.72234304	12.76695194	29.84428534	112.2708344	14.88240438	4.561565767	10.88577235	47.23591157	45.36833539	20.69428592	10.29151271	47.43354381	22.36130666	18.56996513	7.31513397	20.50853357	16.08871992	62.67947537	35.78081397	38.50675517	57.86151274
gene10243	5572795	LOC5572795	0	0.21687876	0	0.221310255	0	0	1.131584324	0	0.795978012	0.223178842	0.462383483	0.198818283	0	0	0	0.058963886	0	0.360175995	2.150864608	0.644866777	1.225583097	0.151385898	0.879022605	0	0.798434922	0	1.239888466	1.97212468	0.153398583	0.738378843	0.313151561	0.047991622	0	0.494584879	0.135769365	0.064212883	0.989948573	1.316621324	0.285885945	0.498618398	0.757775198	1.150760168	0.281379349	0	0	0.897268377	0
gene10244	110676953	LOC110676953	0	0	0	0	0	0.289639121	0	0	0	0	0.112762703	0.355566562	0	0	1.041047544	0	0	0	0	0	0	0	0	0	0	0	0	0	0	0	0	0	0	0	0	0	0	0	0	0	0	0	0	0	0	0	0
gene10245	110675971	LOC110675971	0	0	0	0	0	0	0	0	0	0	0	0	0	0	0	0	0	0	0	0	0	0	0	0	0	0	0	0	0	0	0	0	0	0	0	0	0	0	0	0	0	0	0	0	0	0	0
gene10246	5572798	LOC5572798	21.30444746	3.48757617	29.20518671	1.405960692	58.40383555	30.2490401	34.67490004	15.51112647	27.11689853	32.06071771	28.2398017	33.72401083	23.20475968	21.46011152	26.87279562	49.55843512	74.13445102	80.91506089	37.46537317	54.33040734	77.98099917	42.98971674	46.99220284	52.06700436	59.84297198	229.078924	248.5387488	53.34334932	62.27214777	13.06734795	12.4264444	11.79907687	5.522860415	14.79178359	13.58482298	14.59397011	7.324880475	16.87711247	18.25284247	18.31156959	15.48925686	13.68555155	11.26171182	25.3513798	17.49814286	21.14006987	10.78860799
gene10247	110676955	LOC110676955	0	0	0	0	0	0	0	0	0	0.257929594	0.388640242	0	0	0	0	0	0	0	0	0	0	0	0	0	0	0	0	0	0	0	0	0	0	0	0	0	0	0	0	0	0	0	0	0	0	0	0
gene10248	5572797	LOC5572797	2.915438936	12.98443442	5.914343302	6.855590004	12.7468269	19.2957906	21.23427467	55.27073631	9.957729397	1.994271276	1.201962224	7.580122905	0	0.761166917	0	6.322641535	0.599927325	0	0	6.779260006	11.01070664	7.214651574	3.770270365	5.228779061	6.204015828	0.528924549	0	1.445942266	10.96585622	1.508107849	0.801885242	0	5.686567943	0	3.396964673	4.131291886	1.24883818	2.125291137	1.362456815	1.645119302	7.85469976	0.987159359	2.011469358	0	0	0	5.395509426
gene10249	5572799	LOC5572799	4.525391539	1.382228933	16.39526779	0.72185777	10.94124263	11.17674072	10.59931208	2.410105422	44.78579286	51.89535961	44.55256863	57.95494536	7.695609365	19.08339758	44.70269716	48.92145796	27.09959087	18.22489667	15.14745582	21.5679022	25.00026498	23.2337566	19.82859328	14.74784647	13.78427144	165.7599213	78.54263768	10.07855979	25.35970106	25.91297844	17.3384769	10.45498812	4.433343475	18.86868004	26.85040004	16.51868278	14.66527874	27.36366412	24.3673641	26.84492249	12.35184552	25.67385117	41.19176911	36.15576524	45.67460592	34.99245802	32.76294836
gene1025	110674945	Trnag-acc	0	0	0	0	0	0	0	0	0	0	0	0	0	0	0	0	0	0	0	0	0	0	0	0	0	0	0	0	0	0	0	0	0	0	0	0	0	0	0	0	0	0	0	0	0	0	0
gene10250	110675972	LOC110675972	0	0	0	0	0	0	0	0	0	0	0	0	0	0	0	0	0	0	0	0	0	0	0	0	0	0	0	0	0	0	0	0	0	0	0	0	0	0	0	0	0	0	0	0	0	0	0
gene10251	5572800	LOC5572800	0	0	0	0	0	0	0	0	0	0	0	0	0	0	0	0	0	0	0	0	0	0	0	0	0	0	0	0.652277383	0	0	0.120579182	0	0	0	0	0	0	0	0	0	0	0	0	0	0	0	0
gene10252	5572801	LOC5572801	9.678722057	2.998768814	7.798831124	1.849625881	0	11.46538263	25.19061457	18.60530658	12.03315814	14.3184816	8.183484161	12.02250216	17.95721029	12.95589264	14.69057754	25.30659866	14.48164819	19.65491532	0	7.217145818	6.155541614	3.795675094	10.89015391	4.692702646	2.91837591	4.255903964	6.131450725	4.027339196	7.126669006	3.111471934	11.12597289	2.335791392	0.125703377	3.703361488	9.912008655	2.699117048	6.054907564	6.765153176	5.270569022	13.23718055	7.5439508	11.40535433	12.13871679	11.98901698	12.10055205	20.80864948	6.042984772
gene10253	5572802	LOC5572802	1.779282542	0.354821933	3.844906173	0.482762705	0.111133506	0.824330911	3.548354066	0	9.983919908	10.95387326	9.994666279	9.685945917	4.024133851	5.806720006	0	0	22.1510841	20.23131775	16.257848	5.378567349	10.9106383	2.201538752	9.203933111	6.860878355	15.06943388	82.637022	32.13788119	6.618402634	6.357803786	14.64959065	11.33748535	8.479741578	2.169058263	6.888231707	6.811798528	6.233247248	4.636483831	5.744114033	13.71979612	3.012032271	6.033445911	8.936490366	7.365557758	7.701836963	7.38610483	2.294750397	1.568029138
gene10254	5572803	LOC5572803	0	0.608592239	0	0	0	0	0	0	0	0	0	2.231648026	0	0	0	0	0	0	0	0	0	0	0	0	0	0	0	0	0	0	0	1.616054714	0	0	0.761975785	0	0	0	0	0	0	0	0	0	0	0	0
gene10255	5572804	LOC5572804	11.88738972	1.544676001	12.57547555	1.306110955	11.07015533	11.7303844	13.52354291	7.925249107	16.33497065	17.56584242	22.448799	11.84036651	18.34998962	11.61971565	20.40453185	7.573490668	34.60697754	56.26229033	18.16313521	38.68506697	72.85473406	22.17348292	37.6913217	8.971006369	23.50109289	475.1738395	157.2121989	40.23975481	42.36875799	27.4365603	36.97217993	27.48390711	9.547916181	21.34676003	18.55310398	13.58077763	10.43196159	27.97318506	35.4315892	26.92884404	30.00423763	28.1388844	27.9210923	27.83294505	17.48167733	17.18108402	15.72347432
gene10256	5572805	LOC5572805	7.846375469	2.245022666	17.7628767	1.282147183	0	0	0.216918639	0	3.458586787	4.791604811	6.833063052	6.3012497	0.141452356	0	0	0	20.59194462	18.96403163	32.37106626	34.32203496	22.45242445	30.49020356	32.35275146	38.92319676	31.40968896	40.16758509	52.12181751	28.38250888	43.52041332	12.07835816	8.687250298	13.68920748	0.174273329	20.88721057	7.911982504	11.52147198	6.876292997	14.32919548	6.576336074	24.35147231	5.810457471	16.23575855	11.21929337	8.31069921	6.790297458	5.029561989	9.039319654
gene10257	110676956	LOC110676956	0	0	0	0	0	0	0	0	0.260521144	1.31482342	0.495283697	0.520580878	0.181135429	0.627296861	1.693539589	1.621090617	0	0	0	0	0	0	0	0	0	0	0.286455292	0	0	0.276193273	0.091785258	0	0	0	0.266621361	0	0.11435545	0	0.374278345	0	0.297620977	0	0	0	0.255742615	0	0
gene10258	5572806	LOC5572806	0	0	0	0	0	0.551308303	0.18056356	0.346307872	0	0	0.429272223	0	0	0	0.220173662	0	22.71153445	27.12688649	16.85705555	21.30624573	17.59006898	27.0549434	12.56756788	25.77041109	19.85285065	13.22311374	2.234488448	20.13991014	27.80627827	8.25868584	8.901880816	5.391148208	0.145065509	10.49021543	4.159548579	5.082144781	5.64950605	10.84332213	4.622621335	5.287883471	12.57525824	8.696403876	7.902201049	2.515579852	3.657343915	4.739568271	3.486893847
gene10259	110677563	Trnay-gua	0	0	0	0	0	0	0	0	0	0	0	0	0	0	0	0	0	0	0	0	0	0	0	0	0	0	0	0	0	0	0	0	0	0	0	0	0	0	0	0	0	0	0	0	0	0	0
gene1026	110674737	LOC110674737	0	0.081661388	0.216709132	0	0	0	0	0	0.199806471	0.672268472	0.379857412	0.199629532	0	0	2.208059879	0.177613439	0	0.09041141	0	0.457057454	0.099777074	0	0	0	0	0	0	1.37088806	0	0.211826197	0	0	0	0	0.408970054	1.35397278	0	0.639674323	0	0.231070586	0	0.415964042	0.211895607	1.978670154	0	0	0
gene10260	110677337	Trnay-gua	0	0	0	0	0	0	0	0	0	0	0	0	0	0	0	0	0	0	0	0	0	0	0	0	0	0	0	0	0	0	0	0	0	0	0	0	0	0	0	0	0	0	0	0	0	0	0
gene10261	110677339	Trnay-gua	0	0	0	0	0	0	0	0	0	0	0	0	0	0	0	0	0	0	0	0	0	0	0	0	0	0	0	0	0	0	0	0	0	0	0	0	0	0	0	0	0	0	0	0	0	0	0
gene10262	110677340	Trnay-gua	0	0	0	0	0	0	0	0	0	0	0	0	0	0	0	0	0	0	0	0	0	0	0	0	0	0	0	0	0	0	0	0	0	0	0	0	0	0	0	0	0	0	0	0	0	0	0
gene10263	110677341	Trnay-gua	0	0	0	0	0	33.1200351	0	0	46.50837735	44.010562	0	23.23359589	76.79894079	0	0	0	0	0	4.383954049	0	0	0	23.11227381	0	0	0	0	0	0	89.36744115	70.45788483	16.82467921	19.91968027	46.68172476	29.74836969	5.627863376	2.551849705	14.88951521	62.64035183	33.61602227	3.320716242	0	0	43.17837747	11.41382796	32.54070708	0
gene10264	110677342	Trnay-gua	0	0	0	0	0	0	0	0	0	0	0	11.61679794	0	0	0	0	0	0	0	0	0	0	0	0	0	0	12.78453893	0	0	0	0.819277731	0	0	0	0	0	0	0	0	0	0	0	12.33058271	0	0	0	0
gene10265	110677343	Trnay-gua	0	0	0	0	0	0	0	0	17.44064151	0	0	0	0	0	0	0	0	0	0	0	0	0	0	0	0	0	0	0	0	0	0.409638865	0	0	0	0	0	0	0	0	0	0	0	0	0	0	0	0
gene10266	110677564	Trnay-gua	0	0	0	0	0	0	0	0	29.06773585	0	0	0	0	0	0	0	0	0	0	0	0	0	0	0	0	0	0	0	0	0	0	0	0	0	0	0	0	0	0	0	0	0	0	0	0	0	0
gene10267	110677344	Trnay-gua	0	0	0	0	0	0	0	0	0	0	0	0	0	0	0	0	0	0	0	0	0	0	0	0	0	0	0	0	0	0	0	0	0	0	0	0	0	0	0	0	0	0	0	0	0	0	0
gene10268	110677345	Trnay-gua	0	0	0	0	0	0	0	0	0	0	0	0	0	0	0	0	0	0	0	0	0	0	0	0	0	0	0	0	0	0	0	0	0	0	0	0	0	0	0	0	0	4.034281398	0	0	0	0	0
gene10269	110675973	LOC110675973	0	0	0	0	0	0	0	0	0	0	0	0	0	0	0	0	0	0	0	0	0	0	0	0	0	0	0	0	0	0	0	0	0	0	0	0	0	0	0	0	0	0	0	0	0	0	0
gene1027	110674946	Trnas-aga	0	0	0	0	0	0	0	0	0	0	11.05228963	0	0	0	0	0	0	7.891801432	0	0	0	0	0	0	0	19.45427966	12.78453893	0	0	0	0	0	0	3.334408912	0	0	0	3.722378802	0	0	0	0	0	0	0	0	0
gene10270	110676957	LOC110676957	0	0	0	0	0	0	0	0	0	0	0	0	0	0	0	0	0	0	0	0	0	0	0	0	0	0	0.380927078	0	0	0	0	0	0	0	0	0	0	0	0	0	0	0	0	0	0	0	0
gene10271	110675219	LOC110675219	0	0	0	0	0	0	0	0	0	0	0	0	0	0	0	0	0	0	0	0	0	0	0	0	0	0	0	0	0	0	0	0	0	0	0	0	0	0	0	0	0	0	0	0	0	0	0
gene10272	5572825	LOC5572825	4.889650013	0.641723846	1.216411723	0.498922837	0	1.642997815	3.706992793	0	15.92580073	11.69789779	7.817995572	11.20542085	0	1.080197237	4.374380534	6.181172988	21.85200402	19.89356851	18.09887161	12.69928822	9.352993179	0	13.97079131	5.565250441	19.25212354	47.53891101	31.81606847	10.77291949	22.04618161	3.091408531	1.46989337	1.622887926	0.096071397	1.801144772	1.606915107	0.65142816	3.544535425	2.441581445	6.283899988	4.280179579	1.024999094	3.891418368	4.99545013	11.66181336	1.981734928	4.394371385	7.77848535
gene10273	110673976	LOC110673976	30.26481517	19.01955678	20.95113996	12.69466149	45.40884403	59.78900523	87.22178808	43.69163408	2207.993234	3710.073514	3509.376359	6355.518109	2272.239529	1132.744984	1353.512579	2676.660497	35.54879708	7.019167756	3.531350572	5.35608294	12.35019972	14.47283984	10.86011211	27.4330598	21.75085163	7.182430605	11.90725505	16.73428873	11.84501538	33.51119648	32.21343535	10.16442689	13.78922695	13.2617491	15.57583605	21.10836895	12.07640874	30.17180556	17.02953565	13.36990348	7.523139901	25.38815018	14.58835492	72.09796431	23.27240163	10.2391018	32.19320624
gene10274	5572813	LOC5572813	56.12929089	22.91380312	46.18296282	15.12759629	22.62059331	56.60313691	46.15723943	18.50343806	1335.618715	1082.56415	1538.7541	4293.664679	1026.329094	728.2365836	899.3701996	1122.605446	20.20240219	21.99718677	9.365386786	7.711124843	5.847470432	21.59569618	17.86885384	16.23828815	11.14232943	5.937133843	23.40981627	5.680703364	11.07817373	67.14925855	64.93289776	12.5798239	50.60906226	19.33455335	53.0197532	29.71333051	12.30478031	71.56864595	37.21409531	30.98239243	15.20143932	42.59944798	59.45691511	53.14863547	25.07988284	32.77197465	60.7564093
gene10275	110677346	Trnae-cuc	0	0	0	0	0	0	0	0	0	0	0	0	0	0	0	0	0	0	0	0	0	0	0	0	0	0	0	0	0	0	0	0	0	0	0	0	0	0	0	0	0	0	0	0	0	0	0
gene10276	5572815	LOC5572815	13.60673309	6.79866187	9.461031756	2.857756239	9.348601534	16.18005539	4.542226536	26.96466979	157.4215201	350.149041	287.4511045	1147.186562	237.8046703	131.2339816	194.9077875	189.7074541	0.513322138	0.183588752	0.305954728	1.856195092	0	1.234629667	0	0	1.698690376	0.452569285	0.892228816	0	2.814849326	0.430132736	1.31507391	0.293547223	0.173773501	3.723317026	0.83045162	3.142134046	0.178092761	3.377186886	2.040103237	0	0.231751707	4.504818999	6.884378873	4.017873238	11.55022648	0.946252238	12.97049418
gene10277	5572814	LOC5572814	6.328744331	5.141762496	20.24003333	4.663843915	0	9.897672826	12.07242253	9.861903707	44.87116298	19.40079122	16.21075287	54.04910388	35.86320415	22.55107421	33.25797143	10.06499557	11.1419309	0	0.31623384	1.199098361	5.340045312	4.46638262	3.890109328	14.33522481	0.43894025	0	12.44976592	0	2.909419363	6.224173699	1.684295769	0	0	0.240525544	6.008465182	0.608943715	5.890435682	4.833207259	6.02469787	8.972023334	1.916302654	3.492125005	2.668377088	1.557322903	6.998300641	0.782434657	0
gene10278	5572816	LOC5572816	2.853511271	0.417298245	4.038776133	0.467572464	2.444889951	5.474695867	4.546695725	4.114476667	21.56179319	21.21841417	16.48041433	18.12227056	9.521068799	9.833983568	10.58064384	15.26942687	9.650543364	12.36560924	4.846173943	6.457278736	10.43736533	4.249303169	5.571455759	3.477034477	3.206139853	80.05916059	35.92553142	6.776447516	14.86194765	7.895547178	5.497427778	4.866918244	2.701039295	5.580628331	11.55580599	2.587335717	2.530903302	5.99921452	12.9429541	4.688450317	10.1548311	9.252698039	12.29306395	6.765590186	6.60341476	4.090230872	8.819254065
gene10279	5572817	LOC5572817	0.574566185	0.326762766	0.412927421	0.084683054	0	0	0.263855731	0.544983644	2.817330386	2.882184467	3.015823177	2.168184097	3.361787123	3.483531918	5.321044568	1.489103936	1.445056847	0.689096025	0.028709845	0.391904113	1.121706625	0.405488401	0.554982084	0	0.398499626	0.891821737	3.851303645	0.029023915	0	0.22199279	0.504340521	0.495820142	0	1.026317124	0.740306607	0.239564113	0.016711674	1.438260115	0.875140468	1.034687112	0.173974907	0.660497313	0.524882165	0.0471281	0.074747416	1.402935452	1.505917067
gene1028	110674432	LOC110674432	0	0	0	0	0	0	0	0	0	0	0	0	0	0	0	0	0	0	0	0	0	0	0	0	0	0	0	0	0	0	0	0	0	0	0	0	0	0	0	0	0	0	0	0	0	0	0
gene10280	23687450	LOC23687450	16.19510895	22.19109568	23.89917541	11.55356063	44.13383783	54.29611852	30.6334419	6.472758371	94.71445724	100.1494888	72.21082863	89.27872454	59.58950335	39.67085812	92.75058694	99.3449132	160.1871355	99.59758273	119.5287713	82.57006447	79.57882786	95.94907104	129.7098465	152.2330675	77.85737316	94.51453824	164.1122583	158.145269	218.474081	44.78538097	61.91751378	16.03074355	59.54618709	54.74322743	47.09561177	36.76999893	25.32963382	46.45819189	43.37505946	64.20023805	29.48445472	53.73024003	40.53953196	38.27756144	30.5940357	42.589494	32.45442478
gene10281	5572818	LOC5572818	16.24730914	22.03210012	21.20888824	11.16767009	1.623684052	49.68005265	19.5817021	24.58721198	38.31656089	41.12097964	15.40622191	21.38546894	19.47532948	17.17957524	3.950924519	44.63118277	49.81526055	90.51657097	73.53086565	62.86560611	62.68062856	55.88659584	42.37250199	34.82135694	46.74413022	42.44570108	51.42871342	83.19907684	105.7221885	52.94810776	31.50495273	20.07490134	16.75064023	36.2238059	24.3395752	16.2440602	24.82253804	22.16507378	29.04234494	27.65681832	17.05640615	33.19113332	23.25996283	14.71990141	17.6395523	0.369780762	15.46373543
gene10282	5572828	LOC5572828	1.462329365	0.611004098	2.736203279	0.415659185	0	5.32312321	6.276313021	0	24.8541301	19.33415706	16.3423992	14.93661383	31.83269731	16.34866548	10.32566971	11.12981652	8.03865632	4.481635071	0.704598515	6.198351157	11.15157078	0.995151742	9.41045759	10.09723055	4.400999339	42.52357738	60.40990192	12.8215158	18.79912802	12.18406374	9.493845176	4.461762685	28.25353594	0.643096038	7.267457289	6.964821673	3.609221159	7.418532126	7.919917667	9.725110801	4.483186261	6.613663428	14.86348312	22.20710915	11.19017523	12.20336219	8.505470606
gene10283	5572819	LOC5572819	0.114927671	1.260528984	5.798229215	0.533570257	0	4.685586361	14.03076842	9.040078398	12.13127309	8.301733917	9.381594686	9.449904917	47.319788	6.436175207	10.6929302	39.11419681	20.8114324	14.32810589	0.155052638	6.819988119	7.957511662	8.133960375	5.177119474	8.729198376	11.51410031	5.73385988	25.54739865	7.837441426	25.43956446	7.193469852	11.86583277	16.2153552	17.17276215	1.415185178	3.577299107	6.966662271	8.303402431	9.084119199	7.828020712	1.783408158	10.80519878	8.561120409	5.015273344	8.908329653	3.229493957	2.014086885	4.456423898
gene10284	5572820	LOC5572820	0	0.127841377	0	0.318886496	0	3.88226898	0.041688989	0	0.625596379	0.131555024	0.842447726	0.546912083	0	1.694637789	0	0.069513718	0.989377107	0.318464071	4.422728657	0	2.206347426	0	2.487114042	0	0.286479891	4.797551307	6.534791043	4.828799732	1.808446898	0	0.00551016	0	0	0	0	0	0.720837589	0.250353467	0.280863932	1.989582891	1.697377346	0.434129415	0.165861901	0.096800613	0	0.875427167	0
gene10285	110677565	Trnav-aac	0	0	0	0	0	0	0	0	0	0	0	0	0	0	0	0	0	0	0	0	0	0	0	0	0	0	0	0	0	0	0	0	0	0	0	0	0	0	0	0	0	0	0	0	0	0	0
gene10286	110677347	Trnaa-ggc	0	0	0	0	0	0	0	0	0	0	0	0	0	0	0	0	0	0	0	0	0	0	0	0	0	0	0	0	0	0	0	0	0	0	0	0	0	0	0	0	0	0	0	0	0	0	0
gene10287	5570357	LOC5570357	0	0.257342416	0	0	0	0.256227486	0	0	0.157414296	2.780588178	2.294361312	0.157274898	0.109447186	0	0	4.757615774	51.58240118	43.23610451	23.97840742	20.34482079	60.60657815	2.0358109	27.95304926	5.901771024	21.08997191	60.57814456	113.0241443	49.20145721	44.23051261	124.9959987	75.55770637	86.5572332	95.19848682	27.17617471	53.64637379	56.84016761	93.62619197	84.66478789	136.5943815	124.9740466	106.0104172	91.32200489	51.58400485	28.25439698	2.008850655	0.807683846	5.032320815
gene10288	5570355	LOC5570355	0.374806254	0.822176489	2.222257794	0.248585501	4.749689185	4.123391207	4.766421506	0	4.097856721	5.013687618	4.957619383	2.084334182	0.155408856	1.375405635	6.490098011	2.185618185	7.258425493	4.011942828	0	3.749540155	3.795032202	0.283405599	7.800121903	0.12323799	1.442738653	66.65322197	21.30008329	9.201508479	6.375251558	1.540276933	2.960964073	2.96484757	0.031911356	3.546907232	1.067515232	0.757330983	2.387431018	3.387129447	3.478797629	1.852540272	0.25535002	3.464127514	4.187765493	2.305727378	2.047916463	0	2.947060664
gene10289	110676959	LOC110676959	0	0	0	0	0	0	0	0	0	0	0	0	0	0	0	0	0	0	0	0	0	0	0	0	0	0	0	0	0	0	1.621508699	1.16160301	5.042718555	3.376456943	0	0.518075695	17.61838226	0	0.768851733	1.85672355	0.305690146	0.371377733	0	0	9.456349268	0	0
gene1029	110674739	LOC110674739	11.11657994	14.63122438	15.76336288	5.331196154	28.67084208	14.94136922	13.53888225	32.84931156	11.62709434	8.750638058	18.2265829	9.476861481	8.722317375	7.121877196	4.773657085	1.08796235	23.22717906	17.72194006	1.384406542	12.77355306	7.028564665	7.681497269	9.326005223	0	21.93815143	4.778244127	13.4574094	23.79237013	7.429822194	105.5865775	29.53711818	34.75624522	104.709372	44.04929668	17.84902181	33.47097692	29.14480979	17.04457662	40.44149031	22.11580412	22.371141	28.87696159	43.80601751	7.953911639	12.31491964	14.98585195	4.476344467
gene10290	5570687	LOC5570687	21.98470013	9.624667114	36.81778133	4.643654114	15.77820249	17.94257931	44.20748088	7.940753634	2.755772359	0.842915132	3.810234442	6.257572683	0	0	0.325711451	11.35761404	24.40613436	6.12150359	0	4.441335747	4.503750973	2.858816334	1.65997244	0	2.884464502	1.117798044	0.826391389	0	5.5039665	2.257562074	12.1626954	0	20.17249794	0.574762339	6.666163597	2.182707343	4.948539717	4.812284284	5.398755235	5.939359778	6.582624051	3.65085796	7.173429314	4.341627486	6.886028438	0	17.5110626
gene10291	5570686	LOC5570686	9.868360414	8.658909864	13.00525255	7.145029357	8.927166339	10.05829459	8.314124086	8.273810702	40.97497685	35.95115591	35.1499466	42.11466816	38.20714199	41.4485667	42.84734421	46.82123012	32.20306722	23.50076051	24.24207283	25.03120426	23.34534467	24.23236261	32.17049033	15.12870045	18.28727495	128.4193783	64.79028816	25.06807474	26.53931089	17.23558052	8.433561738	16.02048346	10.964629	17.38354696	14.22909539	15.80952572	13.23918559	13.00025795	15.95850461	18.24844807	10.00071485	19.34762757	23.32636755	23.12975891	18.19802211	25.18628542	18.89356878
gene10292	5570688	LOC5570688	16.96056601	2.688456217	18.41160784	1.966587517	25.09850216	26.94078283	1.583722986	39.48706244	14.85361302	9.816800356	9.143927621	9.752301875	6.0489271	6.13119952	10.34540996	29.80282465	12.61797147	21.21973875	0.480042968	9.829249083	24.26558472	10.81566454	9.279577936	15.91117468	7.9957356	24.85284227	29.6313651	10.838241	31.40621222	9.335815964	10.15228482	2.916978759	0.181767082	13.99618141	10.85815494	4.108340265	8.010256223	2.581469699	11.88913878	18.89556612	6.302719428	30.4810131	17.10251822	10.50673852	10.20681565	10.98655623	7.933325824
gene10293	5570695	LOC5570695	129.0254656	97.25681406	124.5875918	72.36229004	78.33016882	81.21683025	120.72307	53.25937661	203.9698798	194.1683322	166.0889726	253.0931056	197.8567571	241.1640351	186.0569854	271.4842071	219.907469	187.0717203	119.9073737	132.3234476	140.3260121	208.1459604	180.9267016	204.6638026	150.6517797	39.14315012	56.67151559	185.1726161	227.6088135	83.12454051	151.9522028	153.1284919	141.3743975	108.1830447	205.3790546	130.5751557	160.2917687	180.1025372	133.5194476	183.5721464	119.0137837	145.3487998	171.5368854	216.5148312	273.9687374	194.3753692	166.6702538
gene10294	5570694	LOC5570694	21.56461031	5.342188211	34.29882236	3.51699705	27.52721187	27.10996273	49.34031585	17.24485894	34.57515485	43.09230884	39.01152604	36.01899869	37.23183413	30.28880924	43.44421207	32.4214672	32.54151248	45.50429171	22.25733253	29.65900995	40.11127574	20.85009217	40.51058426	25.45620566	33.21074703	26.8088285	26.65827231	65.25236479	19.98967183	48.94795147	71.24582406	54.91214229	15.89220393	51.99557662	49.84071118	46.53261701	57.74558259	51.43095957	76.32600843	63.87879204	57.44195742	78.7095716	45.38671265	31.05568513	36.83837072	35.69697785	26.27364075
gene10295	5570685	LOC5570685	2.718039425	0.632365374	2.157610294	0.491646879	0.679072028	3.328021384	1.826466241	7.119061739	1.65776931	1.394431869	2.591339782	1.545881185	0.768410455	3.370740477	1.796078119	0.392969734	0.139826811	0.250044056	0.083340793	0.189607428	0.137972984	0.336307977	0.29291597	0	0	0	0.60759853	0	0	0	0	0.159922081	1.088709088	0.824050536	0.565528903	0.588434152	0.097023452	0.566111776	0.555715621	0.191716377	1.388820387	0.230080111	0	0	0.433963251	0	0.179649588
gene10296	5570684	LOC5570684	0.395131672	1.059376274	4.600346213	0.174710718	0	0	0.25124502	0.240934905	11.07511401	13.28000856	10.15427831	7.769257704	0.163836543	13.9955816	3.676325584	23.04142362	2.981315691	6.930704756	0	7.546396702	4.765698733	0	5.308593708	0.519684315	9.74247505	14.98227978	9.845727649	15.80821945	4.632023942	2.872885441	9.015921699	1.875377208	0.100925643	3.784304173	3.376216971	1.482743571	1.965250161	3.771982962	4.062405938	2.18009517	2.96117173	5.069172018	3.998367741	2.041842577	0	6.045296083	0.510719541
gene10297	5570690	LOC5570690	0.083495499	0.06105202	0	0	0	0	0.23890828	0.305472554	1.045660895	1.00520819	0	1.492478441	14.22898177	9.351823743	4.369761336	2.257397418	0	0	0.112646479	0	0	0.22728311	0.197957995	0	0	0	0.328501	0.113878769	0	0	0.010525743	0	0.063979966	0	0	0	0.393421391	0	0	0	0.085326394	0	0	0	0.146640169	0	0
gene10298	110673989	LOC110673989	153.8885487	30.46263868	189.1572439	15.52313778	90.37319699	50.94869308	114.295041	57.79941591	130.4362663	121.3396501	99.24341769	79.28020442	94.76582097	99.31313151	78.93882952	73.88684022	102.5129886	113.4960701	28.73468846	97.7016116	140.988106	35.83745587	85.73319527	29.32063009	75.60513024	219.2949363	128.9176003	60.17299085	56.64971061	211.9745899	256.8732759	105.73319	146.7049566	130.4120719	119.7771803	76.0053083	73.33766784	187.1436502	204.3861662	80.99189341	125.6908299	158.2206553	63.05812548	155.7609731	143.0473041	100.394048	124.1079978
gene10299	5570689	LOC5570689	58.29068727	9.405831139	46.77958762	3.162051981	50.92653935	50.68931749	43.24158323	37.02421187	15.77175444	15.83846164	19.17350814	16.72255025	11.30149074	10.20445713	10.25256151	9.442003172	23.82305265	43.25676826	24.63625903	12.14868073	43.92030129	11.75356206	27.08556321	11.44650524	25.09932592	132.6633832	141.5656188	11.04196526	25.12229006	23.37462317	21.39862091	28.06186779	0.20678849	18.83049583	21.24690158	22.35672461	10.52577521	26.48295362	18.95917816	17.21594163	26.19928002	20.88432892	24.06497683	31.67560531	15.32448157	21.16935267	19.70763479
gene103	5572020	LOC5572020	1166.385342	1252.056202	1358.896936	2467.029688	105.6485929	133.6451667	212.6031574	129.7410246	1.066303878	4.484605005	2.027178751	0	0	0	0.693159797	0	0	0.482497072	0	0	0	0	1.413061967	0	0.558049665	3.568247274	0	4.877330383	0	0	0	0	0	0	2.182543706	0.516123149	0	0	0.765954051	0	0	0	1.130819771	1.319942025	3.140236587	0	0
gene1030	5578291	LOC5578291	30.647379	31.2611188	26.46371283	11.89099429	72.22378469	45.07087833	63.28461174	55.78218919	52.08908219	83.70915033	73.83662484	38.34744024	74.33924399	36.9667499	62.19721064	53.85817754	66.59658369	45.65145428	42.79452819	63.65322244	39.77044538	25.86182273	30.5177569	24.63825689	66.57373884	27.21672157	52.75274058	21.52683912	38.35747414	90.82663954	47.75309501	35.10847547	51.19537982	41.98382694	28.33782038	26.53966579	22.14240648	27.3840115	37.81081702	36.14373867	21.29720339	21.11743034	18.60739096	43.77807715	38.48480299	64.83441591	45.60407123
gene10300	5570696	LOC5570696	2.008950668	0.16949393	2.511355305	0.02562329	4.459313383	3.206432435	1.400220415	0.141343245	5.183904031	8.662737655	5.343740035	3.729105659	4.469295466	0	3.90901484	5.836944587	1.836422488	7.349829184	1.667901736	1.818254948	3.071898838	0.420658838	0.641171114	0.038108772	1.700142839	1.079385115	4.407959107	5.005750863	4.795329634	1.685363739	3.116991496	0.050008208	0.029603759	0.079287248	2.192852137	1.371677124	0.75848953	5.177986539	1.737742659	0.559537048	1.026501536	2.158406253	1.759216686	0.684478079	1.289167702	1.708740441	1.01118726
gene10301	110676960	LOC110676960	0	0	0	0	0	0	3.349539097	0	0	0.480450281	0	0	0	0	0	0	0	0	0	0	0.142615413	1.303589467	0	0	0	0	0	0	0	0	0	0	0	0	0	0	0	0	0	0	0	0	0	0	0	0	0
gene10302	110677566	Trnas-aga	0	0	0	0	0	0	0	0	0	0	0	0	0	0	0	0	0	0	0	0	0	0	0	0	0	0	0	0	0	0	0	0	0	0	0	0	0	0	0	0	0	0	0	0	0	0	0
gene10303	110675220	LOC110675220	0	0	0	0.73862442	0	0	0	0	0	0	0.315656159	0	0	0	0	0	0	0	0	0	0	0	0	0	0	1.666857295	2.190777798	0	0	0	0	0	0	0	0	0	1.311866398	0	0	0	0	0	0	0	0	0	0
gene10304	5566053	LOC5566053	0	0	0	0	0	0	0	0	0	0	0	0	0	0	0	0	0	0	0	0	0	0	0.238102736	0	0	0.200418066	0	0	0	0	0	0	0	0	0	0	0	0	0	0	0	0	0	0	0	0	0
gene10305	110676961	LOC110676961	0	0	0	0	0	0	0	0	0	0	0	0	0	0	0	0	0	0	0	0	0	0	0	0	0	0	0	0	0	0	0	0	0	0	0	0	0	0	0	0	0	0	0	0	0	0	0
gene10306	5575506	LOC5575506	0.048618716	0	0	0	0	0.495544694	0.788314079	2.134488689	2.783448696	3.14611724	1.598530925	1.73811488	0.725729735	0.279255745	4.240791131	5.412495623	0.110050206	0.472311133	0	0	0.499519327	0	0	0	0.500746348	5.821530704	1.147699949	3.315531688	0.402313643	0.04610769	0.14096816	0	0	0.449007308	0	0.421022778	0.458171826	0.724028998	0.062482007	0.100593139	0	0	0	0	0.853873172	1.014326543	0
gene10307	5575504	LOC5575504	133.6219148	147.8595088	115.4429542	215.4805979	558.8791936	407.4693343	402.3637107	546.3621631	810.300563	1343.250833	991.3520367	761.585806	1031.635557	754.7047573	1078.201883	1018.213253	84.976294	80.357506	81.03729653	64.84085788	82.3716482	7.794262129	52.1968716	4.14248899	67.32222541	33.52314714	52.82195631	63.17852354	64.76267608	139.030715	102.3686206	113.1671791	72.84335333	52.49547421	113.9407245	117.8062163	66.55892111	143.301599	115.62701	157.0593221	105.8603007	109.8064736	153.0804798	52.98462557	70.17912137	124.0410787	69.57759166
gene10308	5575507	LOC5575507	58.83202219	38.54417516	39.72742764	69.29879823	91.18967235	100.0547999	105.9406532	45.63087191	57.25882569	16.9987885	17.60910431	206.1174913	10.53820052	54.06701517	17.51603803	24.70095473	1.065347135	0	7.619729657	3.370798725	6.938070076	1.921759869	2.231740725	2.785569797	2.64409246	0.939260857	0.925864426	3.851542644	1.947309785	20.08566257	38.50686611	21.32294414	91.60483918	91.27944396	20.68219988	181.7777538	29.56905214	79.79480273	50.20342483	75.95620269	57.23623412	29.80085247	55.36529497	414.8493978	213.2619403	280.0448517	278.314283
gene10309	5575508	LOC5575508	0	2.73917996	4.802802385	1.06481896	0	8.961169757	0	7.831675364	4.308517191	0.604017865	1.516858701	1.674050691	0	0.192116298	0	4.893836285	0	0.216620231	0	1.368852274	0	0	0	0	0	0	0	0	0	1.649448658	0	0	6.048650799	0	0	0	0.315203094	0	0	0	0	0.996624508	0.253844483	0	0	8.262121624	0
gene1031	5578290	LOC5578290	0.672938194	0.24602665	0.843321281	0.148772578	0	0	1.363895175	0.666785924	1.003283554	1.603431823	2.225263988	1.453472887	0	6.361501997	1.17394723	1.60532317	0.380804933	2.928175496	0.037828445	1.606508329	2.89332284	0.267138251	1.728411966	0	0.84010881	19.47267614	5.29515655	1.567932963	1.392119336	1.196592664	2.50257389	1.596952412	0	1.381060145	0.616065528	0.655586212	1.078955839	2.505345733	2.882739596	2.726632917	2.149045086	2.401971088	0.585192548	2.98063504	0.246220284	0.163793354	1.957033814
gene10310	5575513	LOC5575513	2.365012098	1.383439986	1.376740367	0.313712864	4.549714884	14.80754738	11.50404106	6.489388282	11.84734837	10.67720514	19.84196364	38.04704013	3.236057588	9.508894791	7.151363485	48.14368988	3427.711389	5106.989542	3740.155318	4092.707531	4047.944134	6888.123853	2092.033311	2689.110764	3158.83373	909.961162	848.5976708	2529.852953	3386.618285	1157.542942	1873.9712	1350.042119	1284.511546	1170.22128	1932.166992	2069.73513	1504.767	1469.745828	1606.91967	1784.327067	1512.236961	1356.532148	1469.109635	1155.426977	1288.442515	1130.895012	1422.581148
gene10311	5575509	LOC5575509	1.018800487	0.248316089	0.494227125	0.112617753	5.13314289	4.697565056	1.2956114	0.621222281	2.126501506	2.299764514	0.577535535	4.552753668	0.422433235	1.46294429	0	0.540087251	48.04357158	30.24154879	165.1686854	174.94373	56.43282716	18.48851298	54.75033511	10.0495861	81.87790968	24.7367827	3.674296622	18.99028327	2.810147836	248.9529453	147.0137295	191.2196451	68.04880754	167.9663736	218.5621452	350.3999589	154.9486063	359.2641777	82.92261321	269.2867169	154.6094106	137.4485737	127.57784	1304.881269	1082.814417	1172.998929	954.5372891
gene10312	5575510	LOC5575510	8.867690223	12.9681337	11.23241912	0.816858782	5.415652311	21.519916	32.89144311	22.98038621	42.30668594	20.75864514	9.774524058	14.97034917	6.128133222	5.65935112	7.448408697	28.20567812	8793.355338	13018.41835	14665.48716	20078.87142	15183.55471	13127.1166	15897.83634	20260.48179	23146.99494	2101.48644	3511.154799	12778.24263	11367.63016	6455.844812	7965.856941	9105.335565	3955.085614	9702.856394	12769.55102	11656.72225	9101.658228	7654.536649	4433.458172	11254.62331	7493.132408	6125.836366	8309.167387	2543.765405	998.0343616	1340.673753	1592.228892
gene10313	23687395	LOC23687395	0	0.341434622	0.226520766	0	0.320821431	0.339955366	0.222683209	0	63.90896489	26.7028213	95.29336335	254.1574735	95.54911733	61.35222617	109.9708933	83.54474666	156.9583483	100.3641401	43.78344659	55.65799155	89.17183122	229.1131195	125.6540319	313.9030091	149.5265516	20.03509969	87.26454476	174.5021762	106.2587151	38.96934849	55.42179998	29.61706572	0.357809217	53.18644766	33.77142677	28.50767605	24.7524398	33.69925219	26.40430579	50.48028068	37.22078403	56.23375311	7.973614999	14.9948532	7.380792293	0.194838551	2.715962281
gene10314	5575511	LOC5575511	1.157125432	0.592264155	2.806647537	0.076744879	0	0	0	0	4.347398932	6.268821514	3.804503601	4.343549085	0	12.29563047	6.190424174	24.29128036	2.619194907	1.592475704	0.468334603	3.906837937	1.602371129	0	0	0.798982947	2.70858252	5.080255794	0.227627157	10.25825504	0	1.53630824	1.327429747	1.79736817	0	0.237474976	2.542397253	1.102237632	0.726965965	0.927871009	3.420265064	0.359117506	2.483247805	5.028092182	3.293167821	2.56261915	0	8.787313706	6.505944119
gene10315	5575512	LOC5575512	72.42527829	43.51949644	74.72062736	15.50441428	54.19438193	93.55308584	50.88486359	100.4793236	159.3382913	182.1563043	148.7782519	128.9471595	161.628217	150.7469451	144.9441557	173.1157601	187.3104411	104.2602078	101.1940639	113.4251353	130.3078928	73.39403107	112.2077139	53.6163241	108.5005099	68.97604636	157.4260607	90.56481046	114.5215946	351.7201102	161.3603154	218.3139452	106.4886958	105.9592094	149.4145141	126.8021587	115.6679107	147.2027525	170.1186726	146.733734	85.44520107	160.6053766	128.4348724	199.4628715	168.2539016	169.7107393	176.1478334
gene10316	110676962	LOC110676962	0.458230612	1.675294155	0	0.101305217	0	1.33442879	0.145683284	0	0	0	0	0	0	1.096658711	0	0	0	0.618267337	0	0.312553134	0.272925311	0	0	0.150668296	1.430159476	0.609642591	0.30047371	0	0	0	0.077021602	0.197714357	0	0	0	0	0	0.174973376	0	0.948088716	0	0	0	0	0.26825803	0.509867271	0
gene10317	5572903	LOC5572903	82.71101619	53.92543986	82.60225479	46.06504881	122.1207217	129.8118427	74.79211266	98.87519041	72.15113086	57.17774312	58.52943462	37.21169889	32.97905177	39.67893344	59.49662506	97.69032733	117.6988471	122.2033494	51.00810762	67.90945625	127.1892636	40.27754568	48.02853594	38.67567983	81.28945415	272.1838238	204.3941369	75.12099702	98.10578885	115.1799317	92.79424598	73.83226751	41.84720317	54.41083476	51.79096333	42.44153166	37.97546035	62.55969569	60.94594798	50.79842672	44.93356417	55.40032078	56.32470424	41.55557737	47.21848072	57.10418127	77.46495908
gene10318	5572904	LOC5572904	1.251928872	0.30513735	0.751919144	0.593089978	3.194829949	3.906197368	4.378223886	0	1.919829349	1.884007471	1.689740184	1.598441034	0	2.3969393	5.824005609	8.343323235	4.45309212	5.3570635	0	5.61150308	3.648395459	0	2.261467355	0.470445565	3.516596456	70.66905207	18.52938829	2.845824421	0	1.187270127	1.510588356	0.848845024	0	0.305870634	2.292246832	0	2.294035284	1.16096308	1.915366375	1.911863744	2.924300003	1.924369463	1.922876745	0.132027375	1.989316333	0.398001444	0.46233018
gene10319	5572901	LOC5572901	12.7109137	10.99599865	10.59535923	7.005504213	6.396089744	18.24726462	22.53923818	5.567323753	47.40344424	32.86860085	27.80728266	26.56082217	33.18141327	30.59172926	18.73885578	40.14519489	20.66693038	22.174473	5.072152119	13.7375948	6.15786446	17.78751927	18.67588012	26.31259742	11.7337839	14.29094254	11.62186954	17.82464867	7.407125523	8.489034748	12.63851835	15.98979419	13.71827038	18.00329159	15.40628776	10.23209273	8.15436351	18.45738017	6.672182381	25.74353041	13.53849747	20.44847839	21.05970465	33.30437869	20.75163136	13.44606576	31.93288382
gene1032	110674756	LOC110674756	0	0	0	0	0	0	0	0	0	0	0	0	0	0	0	0	0	0	0	0	0	0	0	0	0	0	0.602110543	0	0	0	0	0	0	0	0	0	0	0	0	0	0	0	0	0	0	0	0
gene10320	5572902	LOC5572902	4.822436467	2.498862004	1.878885865	1.234036028	6.209155474	5.584258016	8.257422779	3.681440603	4.00815554	3.828604997	2.195596515	3.597358032	0.141701432	2.889863353	2.473050352	12.07782759	2.148771234	2.489953677	0.15368752	2.486415964	1.526603599	0.981952537	2.970890967	0	1.777683421	2.424907811	6.797478158	6.162961464	1.649617958	1.29638853	3.034881697	1.376246371	0	3.273026324	1.529562405	1.578360275	2.147034104	2.174913179	4.147947101	2.278377434	3.919263784	3.535727654	2.44953628	0.084094273	3.601193358	0	1.987734841
gene10321	5572899	LOC5572899	2.077482363	0.828577014	1.099419258	0.626301757	4.411805533	3.299948902	0	0	0	0.852646238	0.214123446	1.012770203	0	0	0	0	0	4.739688599	0	6.183376006	5.315035733	0	0.447769636	5.402586008	0.884171046	0	2.60067651	1.803110728	0	1.432862553	1.952307522	0	13.02471132	0	1.38320445	0.490645732	0	0.649045348	1.213573695	4.298354439	0	3.282671647	0.358333017	4.60088072	0	0	0
gene10322	5572900	LOC5572900	16.03202688	3.856131352	24.4573937	1.329129847	45.65393092	29.33320519	9.657460879	23.15289087	14.15258815	43.49089773	15.78477292	19.04194114	0.262400724	16.35713522	0.122666785	9.89675667	60.40219825	16.39417354	31.59019979	14.24458474	61.06197184	11.48441647	47.76262543	5.93032823	25.18295264	27.36343767	147.1074658	24.02376176	13.52813165	8.702298627	24.85099949	18.97732548	0.323285162	6.926793435	31.28539083	6.667604254	12.42452391	21.26506129	12.33495946	14.07568171	7.545068919	9.690168125	14.80876118	8.409128204	12.96679877	30.01466657	8.077441698
gene10323	5572372	LOC5572372	614.0298156	1003.202496	406.6496069	1302.249672	968.9509001	1068.114971	827.2124523	1094.414491	4.42071816	1.859242492	4.20217262	0.552100423	10.75774637	7.096295741	1.077646871	14.73636504	2.097402172	0.250044056	1.250111897	0	0	0.420384971	0	3.656060359	0	1.849169811	0	0.421262477	0	0.292915913	0	0	0.236675889	0.950827541	0.565528903	1.337350347	1.212793154	2.122919161	0.396939729	0.63905459	0.946922991	0.383466852	1.758071363	4.788227189	2.712270316	0	0.598831961
gene10324	5572373	LOC5572373	0.845972587	0.577337859	0.766055961	0.486269857	2.014935547	7.144397218	8.821770588	3.610872969	1.614413479	3.394907831	1.726427553	1.512172343	5.331738162	3.320378036	5.77204677	8.969351995	2.297867144	5.615825413	0.076088599	0.346216132	3.325522889	0.307042946	2.005701365	0	1.42577311	18.12063313	12.09303094	3.922969255	4.550204605	3.048665475	2.068939233	0.584023577	0.043216139	2.314901099	1.135898281	1.367493193	1.948773479	3.230309707	3.406546951	3.85073693	2.535934515	4.761334489	2.675144251	2.373133997	1.4857515	1.270758711	0
gene10325	5568626	LOC5568626	3.165824584	0	0	0.074989038	3.418017453	0.823152173	1.401906497	0	0.809130493	1.871649258	0.769129784	1.010517457	9.563743467	1.13648969	1.709441748	0.359629118	0.255927052	3.661274258	0	0	2.121285313	1.231098791	0.536128373	0	3.811122783	0	12.01064167	6.476759984	0	0.107225653	0.014253402	1.024477011	0	2.320418022	1.035095799	0.391643495	0.17758344	0.777121981	0	0	0.115544464	0.561491977	0.429043154	0	0	0	0.986445786
gene10326	110677348	Trnaa-agc	0	0	0	0	0	0	0	0	0	0	0	0	0	0	0	0	0	0	0	0	0	0	0	0	0	0	0	0	0	0	0	0	0	0	0	0	0	0	0	0	0	0	0	0	0	0	0
gene10327	5568625	LOC5568625	1.742366206	0.728011703	0.845233833	1.48577441	0	0.543643208	3.798466163	1.593633967	8.906378664	2.622058666	6.913962925	6.006481833	11.76562996	69.16095996	42.8435306	40.37733094	0	0.302256823	0.5037177	0.764000551	0.611540279	1.185723822	0	0	0	0	3.91719346	0	0	4.366998201	3.451626535	6.121676304	0.572194383	8.428741939	0.227873136	6.03533722	0.293208334	3.136484972	8.956759646	7.338733927	0.381551342	9.888857656	1.180656529	0.275622731	0	0	4.101967517
gene10328	5568624	LOC5568624	55.03834387	95.4550378	70.16887937	51.8892507	118.4437041	90.40531153	71.1493137	97.35202356	124.9160169	100.623701	86.38023103	136.1883	151.0711162	173.413601	159.7603738	166.7427475	93.17854941	26.51282092	22.09210209	26.52686092	47.85109465	20.73952932	52.84282738	15.92822461	21.50765142	11.34677545	24.15946906	55.52425234	32.46387588	36.45075946	75.71956448	26.49524028	105.7839109	51.57624063	21.23742672	33.67814886	36.97123767	36.99537743	48.22646455	55.29078255	38.34901931	85.55538854	22.87009803	66.48559368	24.76461426	30.74675631	43.87377101
gene10329	5568623	LOC5568623	20.36559682	25.66985336	6.209965851	13.89314485	15.7247096	18.63944973	0.369985512	18.80454574	77.03544188	51.95541406	40.46180276	270.7720774	30.15838252	59.04489408	45.34047212	56.7572967	108.8796967	83.21989572	5.233501972	35.52154863	34.48354401	31.67839653	18.3940691	96.42672358	55.38973739	17.80525241	141.1735063	53.43661127	87.47130855	178.2384945	324.856683	109.2125283	226.9487612	265.9020706	204.9110515	140.2479199	176.2320343	373.7170921	389.5994278	216.9044289	177.5972265	471.0114246	152.352768	411.5067661	192.1218826	249.589618	270.3763029
gene1033	5578292	LOC5578292	12.52910559	1.539714054	12.46236217	0.55864004	35.44557057	4.445825522	2.912178466	9.244713994	3.013858453	0.792220502	1.551800985	2.070192798	3.143218265	0.604744244	1.102041008	0	0	0	0	0.10772193	0.517352762	1.146402691	0.249622132	1.246273571	0.394325374	1.470799957	1.864057274	1.148795675	0	0	0.584003566	0.408855387	0	0	1.542214638	0	0.165366204	1.447316392	1.217775149	0	1.291143998	1.568588773	0.199763102	0	0	0	0.306193706
gene10330	5568622	LOC5568622	234.5048878	159.467365	245.7214583	93.08015747	369.3325586	438.6380748	525.2695573	320.7406067	104.2415427	26.87489071	38.44908058	77.06398241	1.795100317	35.74590341	52.6580056	60.81916374	193.5415735	179.0368681	64.7358325	144.5111399	191.3784971	85.19461088	41.91259997	203.5605439	42.5628511	49.31869477	58.55124388	128.1816823	113.0713201	216.7479743	311.9984045	71.45051032	223.096632	357.435957	70.68122149	185.7344705	78.19721346	167.3796643	298.1267908	122.7917881	88.11640499	273.0027367	119.1049898	280.0465285	147.6333078	145.8702153	153.3592715
gene10331	5568621	LOC5568621	7.749170313	12.27677448	6.265293051	8.994193364	1.774707297	7.208781297	2.463660335	3.937602206	2.310647604	0.323933356	2.440463227	1.539067604	1.874307897	4.945512821	0	0	2.923420813	1.394075026	0	5.285608164	3.942371447	1.757834798	6.12412337	3.609613131	2.620098881	1.718284834	0.846888695	0.880752038	6.234218623	5.919984758	10.58295689	7.244383201	4.61840137	13.69467762	7.488382715	2.050442056	7.6069204	8.383796903	8.022360849	4.453665382	7.039195229	10.15526007	2.450451554	3.813698191	6.804795798	3.233400568	4.382015369
gene10332	5568620	LOC5568620	37.93383616	59.10824626	20.89306058	49.98867712	66.6932193	57.64617442	60.98534242	75.14880814	111.1353727	140.8454089	106.1107276	139.7585161	100.9665581	146.2867669	142.9477503	173.082312	200.6006993	159.8493933	68.60949316	119.9929021	207.6346964	198.4029183	189.2989913	176.6346926	136.798549	44.9585867	81.13986178	172.609358	118.2256374	476.1536344	600.7248117	281.9631776	489.0702296	362.9080314	362.1406981	290.0511178	241.3119607	511.0186636	274.4073178	304.3470709	334.8404337	400.416515	232.5761445	137.2039178	105.0239554	100.3603581	128.1433489
gene10333	5568619	LOC5568619	3.349842379	1.07161652	3.04693422	2.221740531	0	0	0.199687679	0	0.749142001	2.835631973	1.186844871	4.116632281	0	11.72485933	2.678423292	0	4.739055216	7.288133185	0	2.142078625	0	0	1.985520434	2.478247445	1.568252545	0	2.059292458	0	9.528583803	5.360904115	1.346059572	0.813019583	0	5.80063545	1.916708727	1.631732674	0.493252503	1.439013164	1.076256707	9.313388693	4.279122431	4.158906155	1.191702389	2.782013729	1.103101643	0.174718418	1.420706365
gene10334	5568618	LOC5568618	26.53789196	12.45069575	45.69509392	11.29342354	60.4864157	50.24641554	40.34247719	89.80018313	131.5783971	139.4367977	140.1686904	98.27261049	117.0589269	95.98288672	109.0237934	163.6338577	118.4988181	67.45747539	100.5664663	69.13033262	80.71656658	48.32356545	95.34364501	38.32790883	57.83687242	320.8334335	347.9723044	79.92502467	73.07430534	148.9422053	72.52688174	82.88836569	35.67326475	46.19155774	84.24502035	54.9033636	42.10795603	87.88026106	89.62744499	54.43895962	63.68066154	83.77410991	86.78253752	97.88637641	52.97035965	62.43284828	47.41267488
gene10335	5568617	LOC5568617	31.15027382	24.08730992	22.46622689	11.24417267	109.093454	53.98672941	49.5611825	45.13210552	20.22073989	28.4169172	16.25198196	20.69558541	20.40283797	12.07318648	13.62556416	8.110566509	78.30951421	28.56517241	36.81910042	24.96075477	23.08902936	50.83897926	24.83573409	34.66990416	36.0063631	22.0052282	36.60419266	28.95035191	54.74644779	24.18215738	26.84550809	57.80611749	30.41773373	40.16790561	26.49869305	24.82669306	35.07051088	49.10468678	20.72482065	29.80125809	25.63569785	41.75399202	20.13660819	18.6203094	42.60455015	17.82868975	16.83549426
gene10336	5568616	LOC5568616	0	0.465322034	0	0.211035548	0	0	0	0	1.423168824	0	0	2.275053655	0	2.512973944	0	0.253018742	0	0	0	0	0.355342898	0	0	1.569335097	0	0	0	0	0	0.45263465	1.805048521	0	0	1.469286824	0	2.204340853	1.999034511	0.91124632	0	0.658341952	0.162583693	0.197520149	2.112987178	0	0	0	0.15422634
gene10337	5568615	LOC5568615	0.115882127	0.593132153	0.562152169	0	0	3.543374541	3.64734863	4.027626526	2.280546349	3.139004422	2.364876824	5.799886419	0.432442034	4.326417726	4.986551619	0	0	0.093812328	0	0	0	0.788606883	0	0.114307701	0.542510422	0	0	2.52880963	0	0	0.014608518	0	0.44398408	0	0.636530822	0.100350275	0	0	0	0	0	0	0	0	11.39710032	39.35910064	0.112335844
gene10338	110676964	LOC110676964	0	0	0	0	0	0	0	0	0	0	0	0	0	0	0	0	0	0	0	0	0	0	0	0	0	0	0	0	0	0	0	0	0	0	0	0	0	0	0	0	0	0	0	0	0	0	0
gene10339	110676963	LOC110676963	0	0	0	0	0	0	0	0	0	0	0	0	0	0	0	0	0	0	0	0	0	0	0	0	0	0	0	0	0	0	0	0	0	0	0	0	0	0	0	0	0	0	0	0	0	0	0
gene1034	110674761	LOC110674761	0.822628186	0	0	0.038971266	0	2.395603232	0.112086272	0.429946756	0.735873818	0.795831317	0.199855621	0.210063475	3.142926289	1.35000127	0	0	0.266006914	0.047568451	0.079273878	0.300591415	0.944928678	0.239922461	0	0	0.825255511	1.641670697	8.900407892	0.480846543	0.364668367	0	0.622220838	0	0	0	0	0	0	0.605797095	0	0.668656574	0.060047631	0.948360923	0.111485328	0	0.825572892	0	0.056960979
gene10340	5568629	LOC5568629	0	0.354459376	0	0	0.2220399	0	0	0	1.156373143	0.24317068	3.297617751	1.444186393	0	0	0	4.882675718	0.731519014	2.093011824	0.218003165	0.165325278	0	0	3.831053561	0	0	1.612355149	0	0	0.334279336	0.306484225	0	0.209162395	0	0	1.183450129	0	0	0	0	0	0.495392954	0	3.985600473	4.652166237	1.135162726	5.933285147	7.518849259
gene10341	110676965	LOC110676965	1.324142739	0.553265672	0.825879538	1.066411094	0.129965938	0.275434332	1.98461527	1.211110982	1.184498646	0.142334353	0.107232475	0.338128489	4.823705821	0.271628545	0.769993299	0.300838074	1.07044449	0	0	0.193538683	0	0	1.793935129	1.865931922	0	0	25.67612543	0.128999036	0.195662706	0.089696739	0	0	0.072474913	0	0	0	5.496448208	0	3.160323971	0.195691358	0	1.878804096	0	0	1.993324022	0	0.09168719
gene10342	110676967	LOC110676967	0	0	0	0	0	0	0	0	0	0	0	0	0	0	0	0	0	0	0	0	0	0	0	0	0	0	8.332779838	0	0	0	0	0	0	0	0	0	0	0	0	0	0	0	0	0	0	0	0
gene10343	5568614	LOC5568614	9.540947516	0.960048643	9.596456118	1.509410345	21.65011927	17.07855473	0	23.53756206	7.203649961	11.32834392	6.649046566	7.353733164	2.613162639	8.295595906	0.101799852	5.429072639	13.47290664	9.778844727	0.118091751	5.73160167	3.714578947	2.978373228	13.48926682	0	7.458096961	6.463223784	10.15922678	6.088564091	8.872834401	8.05205307	1.070351589	4.872017348	13.615763	3.053875616	10.89822193	0.606397087	4.605570814	6.216784671	1.012416019	3.350438234	6.0826699	3.368848267	5.646587874	0.193851264	21.06082904	22.86354908	7.382205965
gene10344	5568613	LOC5568613	0	0	0.733725074	0	0	0	0	0.23056523	1.352993443	2.845174483	3.000913922	1.577094514	0	0.904947385	7.769135361	0	8.273705485	2.040742134	0	3.094973537	1.689106037	1.543943104	5.378945765	0	0.354044261	0.503068514	2.479466902	0	7.040114654	13.50712782	1.287032205	7.831253449	0	2.586735925	7.846488158	5.566560933	3.860316743	8.085592212	4.373508093	8.084278256	5.409838469	6.728804096	7.413418881	0.27913758	0	0	6.231416116
gene10345	5568609	LOC5568609	10.28502679	0.479007976	12.52101196	0.73862442	21.5142621	21.17581129	26.11733965	14.61991138	1.758032077	4.140549973	1.262624637	1.170983499	3.096560441	0.094068543	0.076188235	0	3.410523056	8.379272551	0.088381288	7.908949453	7.023247859	4.814748834	7.765792085	7.883601017	6.256444131	143.1536265	58.37778485	2.680443928	15.44941052	10.80998045	7.217834543	4.409450587	4.467625059	5.37778184	5.277645039	2.439362488	4.887345403	6.678899497	6.061634709	5.760492078	5.556536789	8.865169038	8.700535437	9.140079074	5.86767212	9.567051758	8.446160157
gene10346	110676966	LOC110676966	0	0	0	0	0	0	0	0	0	0	0	0	0	0	0	0	0	0	0	0	0.039376905	0	0	0	0	0	0	0	0	0	0	0	0	0	0	0	0	0	0	0	0	0	0	0	0	0	0
gene10347	5568612	LOC5568612	6.31232991	13.846752	10.95929038	6.169686329	19.63031745	8.223682184	22.81473689	10.33151817	35.06855414	65.49533215	24.1065813	33.84978729	52.48437123	27.66959011	25.50129067	43.32573877	5.264068196	26.08863022	31.37535741	8.837724389	14.98919952	47.02659444	18.90415673	16.71341878	22.39701849	1.98902299	15.68523264	13.14055726	19.93128839	8.821938071	7.748141282	1.720170284	0.254575746	2.386390692	19.46559989	8.630966943	12.52336326	14.84259447	2.561762288	4.811705148	2.037078031	4.949622556	10.08551863	4.414596015	21.58876003	31.32916582	12.88243547
gene10348	5568605	LOC5568605	35.16927756	6.118592222	17.88448615	3.056455037	0.166643442	11.8310029	12.60778597	28.61767149	19.31013086	27.5578519	19.93668809	21.460787	4.676461172	12.18995587	0	31.63044732	45.01908629	58.41520027	0.490841481	32.38448346	46.48081302	25.91428338	33.64041081	10.40743562	39.51539407	44.53133681	72.52415336	28.44943155	61.96745924	87.40754592	30.20940033	37.51791644	29.64401805	33.10202058	30.64264583	17.95823582	25.42847781	32.36909051	44.8858472	29.1063882	38.79092302	36.58697225	61.20533104	44.04665431	30.67028617	27.52761929	31.97689197
gene10349	5568607	LOC5568607	0.502139529	1.395227339	0.389746144	0.799290439	0.137999396	6.580338411	0.191571669	5.143888809	8.983677886	4.685102164	5.693036572	7.001063452	15.11575926	6.922042924	5.606318693	15.01337376	3.864476821	6.504109563	5.013149825	9.042074819	11.75375616	4.373997059	6.666876612	16.93984952	0.470160387	31.26521828	18.76815781	9.862036372	4.15514027	10.66700048	6.925186083	2.599918676	0	0.206106563	3.861494558	4.000500681	2.366024917	8.053071837	5.291633447	4.883004758	11.80246099	6.234177436	2.47707938	3.78100243	0.705511804	6.956115729	11.09841996
gene1035	5574144	LOC5574144	0	0	0	0	7.571953588	0.38207373	0	0	0	0.789766722	0	0.469041067	0	0	0.305174335	0.417312992	29.10377527	26.76577787	26.19703515	31.9480127	3.047615657	9.642812793	17.41942761	5.435558764	28.00866084	4.189269661	6.194278818	6.799847411	3.799839006	41.80661803	6.417373462	10.86904055	0.201069781	31.7727858	3.843594668	36.12976228	4.121350187	13.22597424	20.23338798	20.90217491	12.06698325	6.189765818	0.497860917	95.30448655	116.1331743	203.4304141	258.9497784
gene10350	110676968	LOC110676968	0	0	0	0	0.910487635	0	0	0	0	0	0	0	0	0	0.770607819	0	0	0	0	0	0	0	0	0	0	2.644622747	0	0	0	0	0	0	0	0	0	0	0	0	0.851535509	0	0	0	0	0	0	0	0
gene10351	5568610	LOC5568610	0.272030635	0	0	0.180420873	0.373801116	0	0	0	0	0.409374494	0	0	0	0	0	0	0	0	0	0	0	0	0	0	0	0	0	0	0	0	0	0	0	0	0	0	0	0	0	0	0	0	0	0	0	0	0
gene10352	5568606	LOC5568606	0.141660623	0.414329742	1.374410857	0.140931921	0.535309094	0.825069338	0	1.295681586	2.154258596	3.624107192	4.898561334	1.266088758	0	5.543120232	4.448310047	0.056322924	0	0.114681299	0	0.1449373	3.116566237	0.674825203	4.198258158	0.03493399	0.696354001	37.45825023	2.090037344	0.821141071	0.9524316	0.570962997	0.772369249	0.733473624	1.384013318	0.5814556	0.453909134	0.797378672	0.083436113	1.379358642	1.00129795	0	0.65145135	0.395718555	0.739135407	0.392159545	0.808578884	0	1.098603634
gene10353	5568611	LOC5568611	9.723973392	3.342635474	12.47887842	2.029860054	21.45348573	34.97381742	33.1443391	20.48080476	37.91291067	33.69774535	36.7633485	36.56360117	17.7340549	27.6480861	30.41276815	30.74444251	37.00580621	20.91892338	22.10878933	20.09597202	23.20704247	12.33843279	24.24844798	23.23446361	12.58696832	202.4827353	168.5771851	42.16505087	29.25258109	6.282551194	8.849484002	7.873087068	4.720066326	13.07896437	9.576030811	8.118719125	7.727649392	14.24571329	8.513686231	18.87668943	8.274402697	11.20677647	10.07007657	8.408136327	11.77080135	10.83051597	11.15394211
gene10354	5577549	LOC5577549	2.448684167	0.683638242	6.608896397	0.708680186	4.465969194	3.759926764	4.883315727	2.850475171	11.2310137	13.39994589	9.641020665	8.754024728	1.495285209	10.7403395	5.902786466	7.434562541	5.038804016	8.542045582	0.180196309	5.921673436	9.804782896	3.090397627	5.699986447	3.864664403	4.126928097	51.44357097	30.21571067	5.707916801	2.302562246	3.082214287	7.341208223	6.396883243	0.034115443	3.426405554	3.423742547	2.73735134	2.097804374	5.253109274	4.405673394	6.862640281	2.502379075	7.019861645	2.618628816	1.478989093	3.440429374	4.049774873	5.696995957
gene10355	5577548	LOC5577548	2.498150166	0.290603523	1.817804748	0.263592391	3.822827693	1.570727234	1.462098086	5.296819511	4.672544613	6.066346014	8.110655818	10.75763314	2.118738257	9.212615629	4.622171358	5.598266775	0.642574145	2.206228835	0	0.174268196	1.648542696	2.009154406	1.480704952	2.464209184	1.010045851	3.739058537	1.340265211	1.393856505	0.939630571	0.215375223	2.984637793	1.616828316	0.609080698	2.85475842	0.311866585	1.081659715	0.312109909	2.536527633	4.961651611	1.35091674	0.174063393	3.594932897	2.477626659	1.131649673	0.099713911	6.15947244	3.357357554
gene10356	5577547	LOC5577547	12.56333616	7.912975655	13.99938719	2.639991633	1.538327825	5.976939437	22.5415662	11.37713065	65.42755603	65.70428422	65.71871852	54.25233482	54.77432804	42.33217637	60.32562077	53.61038598	32.94252221	37.25879334	32.38884562	43.01612888	53.56506292	29.96615179	23.00319649	35.95094067	23.87586375	8.440049312	25.93779817	27.82320475	24.70336567	68.65568061	49.36373875	22.05868076	0.095315722	25.27296613	40.08464119	28.97597093	32.13831901	28.35605499	27.65547993	21.74729243	34.19449651	39.99798553	30.91698019	29.75164551	41.94447107	30.31103444	27.13113868
gene10357	5577546	LOC5577546	0	0.379261199	0	0	0	0	0.164902435	0	0.927964162	0.780556615	0.196019714	1.545237336	0	0	0	0	0	0	0	0	3.166540331	2.823810419	1.229734685	0	1.78071533	8.97089961	8.50283657	4.008748466	3.934360586	0	0	0	0	0	3.165642839	0.149720855	0	0.198056598	2.666324014	0	0	1.073259993	0.656073278	3.446087706	0	0	1.340824916
gene10358	5577545	LOC5577545	24.35035006	1.280360144	24.04976457	1.778321354	7.293562544	13.22618505	11.63849813	17.71730244	43.95631732	54.59610893	46.65332499	33.35374293	65.2760693	43.29477041	46.01141963	45.16568406	37.4058493	28.70540369	0.590594963	24.01781569	31.14121872	14.52291887	28.67130438	8.258395164	26.53973498	150.3701381	78.14936496	16.86682481	32.94120442	83.08189913	45.20381415	51.84795608	13.16605857	30.99500381	42.38061857	30.27946285	25.61150564	48.76788505	63.00930615	29.32309725	30.30852569	40.55778953	84.822178	73.19573315	80.43786645	67.85757061	70.01982574
gene10359	110676970	LOC110676970	0	0	0	0	0	0	0	0	0	0	0	0	0	0	0	0	0	0	0	0	0	0	0	0	0	0	0	0	0	0	0	0	0	0	0	0	0	0	0	0	0	0	0	0	0	0	0
gene1036	5574145	LOC5574145	0.496256723	0	0	0	0	0	0	7.716217545	0	0	0	0.443528373	0.308650224	0.356299368	0	0	7.301416765	3.816572031	10.71225592	2.284809178	0.443360887	3.03943611	1.76484936	5.139900756	29.97006893	1.485525539	1.952450506	0.338420065	7.186306404	52.00421757	3.878714444	4.817736334	10.64744416	25.20687574	2.271580531	55.43680901	0.584576449	1.989681556	8.92865266	4.363753518	4.817817394	4.004741681	0	34.61948361	9.58713792	65.01901044	97.8977506
gene10360	5577544	LOC5577544	136.5002	141.8019918	141.3171655	103.0445857	271.4381945	214.104287	213.8092184	145.6562807	86.36687268	114.3988643	86.81541188	55.04731798	68.33191075	76.4905983	127.1295603	73.24404311	57.14746315	98.1506267	83.46945962	86.5763041	82.41586272	84.96201525	54.59542575	103.4472657	100.0116376	33.77384301	39.29563545	128.6550385	102.7359647	49.46476154	107.5831438	45.60865526	54.63642128	65.19451904	84.32532021	61.26472325	74.29613415	82.95027289	53.83895503	101.0289249	49.6165497	67.51169386	98.43554651	85.40565227	94.04059773	78.71933234	70.73361104
gene10361	23687409	LOC23687409	0	0.086767778	0.115130114	0.19675713	2.445882242	1.900620895	0.11317966	0.108535208	0.212300622	0.357153135	0.269073584	0.318168928	0.369021529	0.085198148	3.657206791	0.283079749	1.880212452	0.864584549	0.16009437	0	1.404715448	0.080754292	0.562680003	0.058526229	0	10.77495246	3.968387397	0	0.122741887	0.562679892	0.052357544	0.076800999	4.091805258	0.121766809	0.325907602	0.15413983	0	0.543739175	0.305002213	0.429659514	1.819001644	0	0.337718561	0	0	0	0.575166266
gene10362	110676971	LOC110676971	0	0	0	0.285012684	1.180994831	0	0	0	0	0	0	0	0	0	0.999556518	0	0	0	0	0	0	0	0	0	0	0	0	0	0	0	0	0	0	0	0	0	0	0	0	0	0	0	0	0	0	0	0
gene10363	110676972	LOC110676972	0	0	0	0.413655569	0	0	0	0	1.487778943	0	0	0	0	0	0	2.314422975	0	0	0	0	0	0	0	0	0	0	0	0	0	0	0	0	0	0	0	0	0	1.667077623	0.801532986	0	0	0	0	0	0	0.693973595	0
gene10364	5577542	LOC5577542	6.184264411	2.476301756	3.857180414	0.585947864	0	3.644760447	0.421314974	0.538701134	7.112663855	9.085013591	1.50245278	5.527172951	10.98955734	0.211435255	9.418540005	18.49958079	18.33111271	9.178525936	8.740695473	11.14811645	12.56299264	8.016279527	9.774775021	12.78145993	7.444818994	1.175387888	13.03451595	21.48830868	15.53496298	2.094594235	10.22774927	5.146096017	12.18550274	7.70577553	3.504804821	9.563175663	5.781658239	6.072260392	7.569204525	1.827910336	3.00946351	3.656145774	1.955595209	4.891405269	6.206401795	0.245755392	2.569290203
gene10365	5577541	LOC5577541	2.165209352	0.7036462	5.60190908	0.159560853	0	0	12.04657443	0.220042476	2.582488499	0.181021581	2.454818893	2.580201572	0	3.972774086	0.139897363	0	4.90102901	2.43450602	0	4.799798591	3.492703542	4.747877323	3.707496256	1.661171441	1.013658164	3.840871982	13.48794789	6.398404514	5.723431803	2.053382137	0	0	0	0	2.422712055	0.937501582	0.283395074	1.515755668	2.473425657	0	1.106344103	1.493420599	3.423424966	2.131184283	1.478820002	0	2.915206303
gene10366	5577540	LOC5577540	2.232468423	0.448105376	4.20453307	0.464519657	0	13.00249289	0.709759069	2.882682316	3.0542847	1.844489322	3.920683662	1.564912807	8.98440421	0.251428083	2.850921858	3.550433325	4.954188558	4.713138962	0	1.567524043	3.891250629	1.429882966	6.226964342	0.259074954	0.819722335	45.25091536	24.97219867	4.656819967	9.327250929	1.079340273	0	2.66310548	0.033542551	0.89836446	3.205950895	1.781620155	1.203169588	2.406941377	1.012602846	2.626503751	1.968285767	0.81519434	2.076334512	0.387774073	2.921383905	0.036529981	1.018423206
gene10367	5577539	LOC5577539	12.10985624	27.99661371	24.70776954	13.70115027	47.96328559	17.63276	9.851558684	23.45533855	34.72852464	45.55981601	51.68798514	35.33442708	85.72968533	35.80113166	44.94402327	46.44831454	40.71353645	14.99363275	37.96135586	16.21627495	21.3199336	23.02649212	32.51103381	15.80999074	25.84540828	13.14965199	23.47191438	18.45964582	78.47132134	41.20878279	27.56881865	30.19789927	22.92557797	19.1878711	24.78137463	17.88916932	22.09687274	24.48050924	20.14022123	30.58250434	23.1128831	25.20517252	21.62480571	41.01729751	24.08300562	11.74063174	37.97997304
gene10368	5577538	LOC5577538	1.630847924	0.454277396	1.356232367	0.10301326	2.454396854	3.561935351	1.555465365	5.185207842	3.404003638	2.980144456	1.981053715	2.776317728	6.085901365	2.286055004	0.722547321	3.64344504	2.900450736	4.840924958	0.052386421	3.37686826	1.786579631	0.898436108	0.460303374	5.055884418	1.817840618	18.28768102	17.87407874	0.529594994	2.0081931	0.773309517	1.767099855	1.658645123	0.029753983	0.956275072	0.853153441	0.7397568	1.097767396	1.289945314	2.045971223	0.482036921	1.07139167	0.626703724	1.105089873	0.773945381	0.545561919	0.324039889	0.150565705
gene10369	5577537	LOC5577537	48.70555753	8.702563669	86.95949479	8.257997757	93.09393454	111.5767362	115.1750906	64.30981283	90.90538926	66.4074632	64.35438423	75.76923075	74.59305194	55.7405677	103.1746019	77.8962777	57.40292659	39.50367965	18.52732414	25.94643372	59.05478039	18.9402007	24.52761439	18.69374282	22.28752579	97.92963522	101.7557522	34.71293856	27.27285893	79.87752495	57.40667358	55.34254526	12.90819883	63.41296763	48.44472059	44.55590947	31.77845719	32.93105631	68.47646952	39.11576439	30.12611192	41.25990844	49.67925623	28.7911399	51.13095373	35.83224587	33.19253221
gene1037	110674783	LOC110674783	0	0	0	0	0	0	0.466006469	0	2.62238276	0	0.276971213	0	0	0.350795258	7.102924795	6.216287455	0	0	0	0	0	0	0	0	0	0	0	0	0	0.231678085	0	0.316220799	0.18719576	0	0	0	0	0	0	0	0	0	0	0	0	0	0
gene10370	110677567	Trnad-auc	0	0	0	0	0	0	0	0	0	0	0	5.88907118	0	0	0	0	0	0	0	0	0	0	0	0	0	0	0	0	0	0	0	0	0	0	0	0	0	0	0	0	0	0	0	0	0	0	3.193770461
gene10371	110675998	LOC110675998	0	0	0	0	0	0	0	0	0	0	0	0	0	0	0	0	0	0	0	0	0	0	0	0	0	0	0	0	0	0	0	0	0	0	0	0	0	0	0	0	0	0	0	0	0	0	0
gene10372	5564019	LOC5564019	206.4434637	186.0378132	233.0837787	57.83458989	428.0344332	412.4773495	407.638376	369.4767526	167.7020825	194.5607304	172.7861086	153.3058207	193.1436859	203.0456233	137.5679963	234.0071385	160.5753061	221.2002641	160.2293958	183.0017501	214.7037668	155.1356152	186.3323527	163.854404	167.622668	94.4866123	174.6747774	235.0372838	220.6270578	340.3115969	207.0143592	247.6212868	148.7851522	203.1703753	194.3959997	161.7935077	137.3351319	200.1479054	208.7646887	192.7883395	121.6948773	234.9291112	181.7807981	229.128807	268.777239	281.5019009	246.6414994
gene10373	5564020	LOC5564020	36.05602845	35.79982989	29.82680471	46.31706921	48.50204054	38.13156955	27.87352455	112.4730394	33.27209316	41.12346913	36.57571048	17.638946	66.09559367	47.41460962	26.48424951	40.44130129	13.74553487	40.86480006	54.2768583	34.94844118	40.68988879	26.34502169	38.693028	22.08845426	43.35465525	4.544519729	24.63836343	49.69414381	57.31633729	12.23779249	20.19093581	10.31689329	18.32212191	17.9151122	17.3730479	14.13269051	17.58530669	23.04301374	16.58382435	23.95074354	21.7201408	11.78010168	20.88307487	12.60808622	13.99791861	27.23874121	22.44326378
gene10374	5564021	LOC5564021	4.32949429	4.332054268	6.632423575	2.871482254	0	8.626571513	0.21733539	1.250500758	6.522788755	5.829555709	4.133549244	6.517012488	9.637240055	0.32720672	16.16573827	5.435892578	18.05256816	20.84517131	0.614848503	15.15402309	7.939609665	5.27237866	9.18422408	22.92676467	14.08150682	2.273715042	8.516885445	54.69856527	32.05485157	22.47433215	14.82255214	19.76212921	5.936677045	10.05447606	10.43050426	15.78612974	6.08423724	11.48538013	7.906764871	10.60793786	2.328648278	18.95453441	16.428932	14.63474625	6.002949863	9.317812139	13.474582
gene10375	23687831	LOC23687831	0	0	0	0	0	0	0	0	0	0	0	0	0	0	0	0	0	0	0	0	0	0	0	0	0	0	0	0	0	0	0	0	0	0	0	0	0	0	0	0	0	0	0	0	0	0	0
gene10376	110676973	LOC110676973	0	0	0	0	0	0	0	0	0	0	0	0	0	0	0	0	0	0	0	0.124652033	0	0	0	0	0	0	0	0	0	0	0	0.157704363	0	0.125018927	0	0	0.095677981	0	0	0	0	0	0.231158844	0	0	0	0
gene10377	5564023	LOC5564023	0.979130628	0.334106086	0.949966007	0.216465329	0.17939162	4.942356051	3.05064967	3.701606125	4.08740039	1.669941523	3.922336138	5.017216394	0.568378454	0.09373203	1.670145068	14.01455079	0.295506305	0.634123835	0.880651199	4.741750986	4.723733306	0.710744431	6.345169283	0.064388515	4.400514914	122.0594554	31.33161907	3.20502613	1.485399759	6.190407838	5.225319097	3.295257411	6.802510516	2.411344695	4.900213015	2.543688937	3.588319205	3.439666488	4.026633513	6.820333852	0.133413476	3.16059415	5.944738829	2.168424295	6.075963178	0.762626184	3.796667141
gene10378	5564022	LOC5564022	9.826911029	2.794341812	3.972585122	4.16400579	0	0	3.644932073	3.994695172	5.372011941	6.983391822	10.21287523	13.66210299	10.52607371	4.703643667	0	11.72126066	24.71507277	25.63397565	82.12472724	30.72120357	11.0962669	36.40949883	45.30253901	30.96502214	38.59340479	3.813247758	13.96148152	23.08266293	36.14063546	49.96221889	30.79833747	32.15372383	93.70731064	40.61532604	59.47619965	71.86049715	59.80842686	56.59814858	46.3062854	59.01952264	41.28540654	33.55092251	96.33179056	44.7352503	46.50248319	23.23533803	59.2740276
gene10379	5564024	LOC5564024	39.67888298	29.77011928	34.31254189	11.55638337	38.64043308	28.63635658	31.59218839	34.71390105	100.3101139	87.49121904	98.57838547	66.91698045	93.56389234	105.5309493	68.81892107	89.16840516	48.81226872	36.59117435	0.930992424	27.18212092	52.09538792	15.49707158	24.13201535	12.59280135	32.46753243	15.49268089	31.90091132	35.05884199	34.97509997	69.04209133	40.60370224	51.80777585	18.11061113	25.31483246	52.11914369	44.81825743	30.34752463	70.94718638	59.63968916	88.87831807	33.32067054	52.04663107	42.22439904	60.36598857	49.99256646	53.70005535	38.96632236
gene1038	110674773	LOC110674773	0.07196927	0	0	0.14319812	2.076773678	0	0	0	0	0	0	0	0	0.103344113	0	0.114457204	0	0	0	0.368169764	0	0	0	0	0	0	0	0	0	1.023783772	0	0.093158494	0	0.443104097	0	0	0.056518516	0	0.092490811	0	0	0.089351499	0.273098464	0	0	0	0
gene10380	5564027	LOC5564027	88.21273407	53.11869139	63.11010111	25.07399085	34.63267343	54.77743305	38.53254586	91.53079378	62.33212605	74.46266179	65.7640015	52.00785986	108.115351	85.42165998	40.73505173	84.58673531	38.17271953	41.85737494	64.2557515	49.67714621	40.48127364	18.91732371	57.11861419	20.29113499	42.33853052	30.32638491	35.36223444	36.90259296	59.80675178	146.5751226	49.62134792	86.83769002	41.46561569	60.28246611	57.00531341	52.31714556	67.96492835	67.08424547	73.59262585	58.66521136	43.74784219	69.25411341	77.35513995	97.67983465	55.33031444	37.89000952	53.71522693
gene10381	110675999	LOC110675999	0	0	0	0	0	0	0	0	0	0	0	0	0	0	0	0	0	0	0	0	0	0	0	0	0	0	0	0	0	0	0	0	0	0	0	0	0	0	0	0	0	0	0	0	0	0	0
gene10382	5564025	LOC5564025	0.543438061	0.993406576	0.175750361	1.081285233	0.871203518	0.659401779	7.947554393	3.313659894	0.972254166	0.27260371	1.334939908	0	10.70317426	2.210987905	1.685391976	2.592789999	7.995594991	0	0	0.092668006	1.456539547	0	0	0	0.084804798	0	3.919810905	0	0	0	0.0570898	0	0	0	0	0.392166883	0	0	0	0	0.555354606	0	0.171846609	0	0.795350746	0	0
gene10383	5577920	LOC5577920	2.100214501	0.124514564	0.771005354	0	0.077998223	0	0	0	5.890059515	5.125262863	7.079036909	8.218488424	8.331709625	13.28581428	6.601521872	6.499657342	0.899388536	2.113796698	0.076580198	0.232301994	4.411965987	0.077256678	0.807463981	0	1.222394504	18.23770829	15.07437559	5.341838039	3.640197186	2.153236859	2.504492225	3.453306675	0	3.786018255	0.935375874	2.261110938	1.693905499	4.291558045	7.07595647	2.759908409	4.640579769	2.818880518	2.261639542	0.125708764	7.476753778	13.8791813	4.016859904
gene10384	23687576	LOC23687576	2.323696785	0	2.504980659	0.299670479	0.177390244	2.53759336	2.955051635	0.118074493	9.007438798	8.353690347	9.147586655	3.576709354	12.12394879	14.273692	8.482766991	9.444105288	9.496808745	1.88114777	22.72856504	5.481331478	5.074702684	0	5.050110442	0.063670167	3.263565551	98.41306895	23.87143024	0.968387865	10.01473604	15.05850817	8.747322436	10.19323762	0.148381292	12.84949633	6.85467196	5.813161735	2.838629005	10.49964045	9.124753292	6.543919001	4.617376871	7.452717391	16.53304661	6.432697051	8.955584468	11.04244176	14.26637711
gene10385	5577919	LOC5577919	37.68131908	65.89394155	88.31405198	67.14626088	42.42088229	87.91863862	66.89957656	44.84570949	69.03934964	63.19645292	54.30252541	45.4444689	70.30845363	50.52290939	52.27154508	55.2338704	52.92277556	58.80461928	51.1433338	46.44928387	46.33991023	36.76538114	32.82901285	49.70842639	29.54298906	12.68406623	27.23902003	36.53252697	49.30700183	31.86028161	45.75685725	34.67171932	37.04917566	41.9274001	43.64043132	44.22854352	35.47437384	40.30499153	35.29838773	63.16917026	39.89943841	49.88224875	43.92991332	47.25518759	57.40773182	38.07574123	85.15906231
gene10386	5577917	LOC5577917	9.102399083	3.087276165	15.74732987	1.491078839	7.760823178	11.17782044	7.008086655	5.617136092	21.97483202	18.15404597	27.41611651	27.05215499	22.8498199	31.96777887	34.18178296	36.62630533	26.80951236	15.62549928	0.813757536	15.98908688	24.24956531	20.97143779	23.53078085	22.06820344	15.65918836	59.52907643	80.14570123	18.77159619	11.68385871	35.56917333	13.7559496	29.38485063	10.12618282	25.03889817	26.60574256	21.84277071	18.21511027	29.89949575	26.07359998	23.99512602	18.94021095	26.68631449	32.8758532	13.35808179	30.33529518	39.49052253	17.06297339
gene10387	5577916	LOC5577916	1.03191175	0.37726762	1.188895286	0.299426049	0	2.253798706	2.52204779	0.117978185	2.423101634	3.39698465	3.363566121	4.265493644	9.065488432	2.407878489	8.400840428	3.897644347	2.481754826	1.51413301	0.087011595	1.055780351	1.728601176	1.141142891	2.905267698	1.335982904	1.147354966	0	1.903081855	1.055561442	4.269468762	0.122327037	0.268303433	0.083482979	0	0.529443938	0.118087601	0.614352133	0.557133038	1.994782115	1.740577476	0.133440436	0.461361066	0.240214145	0.12236712	1.285490031	0.679616184	0.215286534	0.250083168
gene10388	5577915	LOC5577915	2.870536687	1.621908361	6.962585475	0.778846541	26.17676993	3.989707198	0.995582578	0.477363876	17.27435743	27.68614562	18.19554613	17.02582955	40.4138251	20.23498191	0.151747854	15.77066656	18.31131313	11.40795058	0.352066717	6.407855002	11.59883782	3.196590673	4.021552594	0	6.841480161	9.113620193	14.88716662	0	19.43453726	21.28328954	9.95143041	44.25038705	11.79786344	9.907853103	10.98955175	16.8356078	5.430751655	15.24578249	11.73788771	13.63316459	9.200466289	14.57933377	10.64513177	38.14327514	10.77030906	26.56834775	27.06799519
gene10389	5577896	LOC5577896	0.535531524	0.04350904	0.837101197	0.197324723	1.676174277	1.083013457	0.283765384	0	4.843771961	5.507070198	8.196687393	5.158569312	0.999232359	7.476343186	2.62971247	5.725243238	0	2.769834568	4.375156449	1.156717084	0.58477149	0	1.763447456	1.614114193	1.754990255	11.75601648	4.799212971	1.014453725	0.861671757	0.874669766	1.155188793	1.30938335	1.960613206	3.388776547	0.108949253	0.644102011	1.285046603	0.238572127	4.741171995	1.354253901	1.641824085	4.654122702	0.33869279	1.383679348	0.940534927	1.241414575	1.643952586
gene1039	23687562	LOC23687562	3.62153761	6.840855514	5.563303897	6.40517054	8.294009504	18.89563616	13.81655822	3.864460995	1.079870085	0.454166105	0.342161638	0	0	0	0.701978624	1.439889103	2.049370061	0.244317856	0.407161127	0.926326367	0	0	0.715519927	0.297694482	0	0	0	0	0	0.858623744	18.56612587	13.28207818	14.5691173	3.096842882	2.762889297	6.533620014	22.51536603	3.802888267	15.90182977	9.678506156	24.67300618	8.243073697	8.589050932	0	0	0	0
gene10390	5577914	LOC5577914	0	0	0	0	0	0	0	0.23056523	3.607982515	1.138069793	0.714503315	2.027692946	0.31357026	0	0	0	6.847204539	5.91815219	0	14.57216707	7.995101909	6.175772416	5.080115445	0.124329364	6.490811459	7.294493454	2.231520212	6.532478278	4.954154756	0	3.733982324	8.32070679	0	3.233419906	3.692465015	1.200630789	0.395929922	3.32086823	3.239635624	5.9980129	3.60655898	4.381546853	1.434855267	0	3.541804213	62.68956269	0.12218463
gene10391	5577913	LOC5577913	0	0	0	0	0	0	8.358847567	0	0.261323241	0	0.165602862	0.783275477	7.994496948	0	0	0	0	0	0	2.839441291	0	3.578449411	2.077827572	0	3.008794868	5.829894972	0.287337236	0.199217723	0	0	0.239376406	4.159549695	0.559627717	0.899304867	2.674422398	1.517859704	0	0	5.068314181	2.719917073	6.269283251	4.170910386	0.277134402	0	206.5066503	583.3850144	47.85935833
gene10392	23687672	LOC23687672	0	0	0	0	0	0	0	0	2.703114289	2.893829657	0.778630711	1.718640344	0	5.522537044	0	0	0	0	0	0	0	0	1.628253222	0	0.257213395	0	0	0	0	0	0	0	0	0	0	0	0.862930068	0	0.706079241	0	0	0	0	0	0	0	1.065206593
gene10393	23687779	LOC23687779	1.0198225	0	0	0	0	0	0	0	0.364908808	0	0	0	0	0	0	0	0	0	0	0	0	0	0	0	0	0	0	0	0	0	0	0	0	0.209296518	0	0	0	0	0	0	0	0	0	0	7.522527198	84.76532426	0
gene10394	23687531	LOC23687531	0	0	0	0.068852079	0	0	0.099013628	0	1.857282028	0.937351138	0	3.154583424	0.129133311	0	0	0	0	0	0	0	0	0	0	0	0	0	0	0	2.791854204	0	0.130869309	0	0	0	0	0.449490182	0	0	0	1.825710443	0	0.257770278	0	0	1.640893866	0	0
gene10395	5577912	LOC5577912	0	0	0	0	0	0	0	0	0	0	0	0	0	0	0	0	0.323649762	3.588335672	0	1.755497347	1.213563465	0	0	0	0	0	2.25020215	0	2.957938914	2.305189966	0	0	0.109564245	0.146722032	0	0	0	0	0	0	0	1.597662977	0	0	0	3.937641318	34.0976868
gene10396	110676976	LOC110676976	0	0	0	0.273612176	0	0	0.393471549	0	0	1.241650638	0	0	0	0	0	0	26.14639786	97.18581903	115.766884	94.96859017	99.88188282	131.3882156	21.51786188	147.3106198	91.93164602	18.93549887	8.115402973	128.2865125	8.534296798	7.824675507	25.11905522	16.02002064	14.22524993	10.15979898	21.14979744	24.65004159	11.66306265	19.84837114	15.37502897	1.707109305	10.11807801	35.34030505	21.13354654	15.53170042	18.11324872	23.75471617	31.19341723
gene10397	5577897	LOC5577897	749.2048357	375.3381474	860.1239833	143.0245467	575.3743587	507.5933672	535.1421546	408.0287031	398.589504	165.6457516	171.8929998	462.3232902	208.3425165	191.8730717	229.2569005	205.3524385	47.91388341	44.55442013	71.75210013	38.71248597	44.73741317	14.04503141	24.15208981	12.65857374	28.24297758	30.62629488	36.1753253	20.75064246	12.58963471	40.39985137	49.86719193	39.55863993	17.8421676	8.688431922	24.46566979	19.81993491	18.07785552	38.94899537	35.53462903	18.20289795	21.90228125	48.12562456	26.35636265	80.8661414	82.94918306	53.43596685	75.92374351
gene10398	5577898	LOC5577898	8.585124169	3.548126273	2.353962451	2.846987437	1.025820845	0.271750316	3.738134506	4.096841194	8.347540192	9.549280083	5.713103294	11.67620722	13.92932878	0	13.24038831	15.43434236	6.759212664	11.93601334	0.251792797	12.22080293	6.502858899	7.366494163	10.17715912	11.59813955	6.290901337	1.862263854	4.772827476	8.40005996	35.90649262	7.610743584	12.44612436	13.77015936	17.87638498	7.277458947	8.884721584	17.77802632	5.422931591	4.703493593	5.27670627	15.05976639	6.866122962	8.804954051	6.373873201	0.413325669	3.277771208	11.21387073	7.598711151
gene10399	5577899	LOC5577899	2.359891227	0.284209157	3.097692682	0.349861075	3.547960596	5.699981963	2.144889678	7.668830551	9.834856131	11.48970079	8.246960497	10.57055192	5.836465926	6.817227931	0.06457809	1.986925623	1.382557237	2.719580292	2.434674855	1.761147649	7.342023083	0.906897916	4.47601932	2.464759793	4.159246567	15.79066356	17.04006664	5.793542376	6.490120956	2.448645381	2.565468872	2.407815603	0.468033218	1.50992838	2.440034817	1.779126753	2.616362759	4.738800823	3.211197812	5.256044493	5.362350421	4.170740589	4.266779936	3.873621995	4.875991579	1.923027312	2.664465806
gene104	110674353	LOC110674353	1.268506489	0	1.230722449	0	0	0.461757556	0.302468103	0	2.26945959	0	0	0	0	0	0	0	0	0	0	0	0	0	0	0.312817999	0	0.632870951	0	0	0	0	0.119934374	0	0	0	0.580649997	0.549243351	0	0	0	0	0	0	0	0	0.556958183	0	0
gene1040	5578613	LOC5578613	0	0	0	0	0	0	0	0	0	0	0	0	0	0	0	0	0	0	0	0	0	0.237568549	0	0	0	0	0	0	0	0.827665272	0	0	0	1.074666007	0	0	0.274150152	0	0	0	0	0	0	0	0	0	0
gene10400	5577900	LOC5577900	5.498685002	0.654523729	1.612876698	0.848123997	0	5.585897333	5.488450855	5.38018682	3.431716523	2.501708496	4.784360417	7.543090633	12.56630704	5.508714753	5.948843106	11.99881712	0	6.107814693	0	3.14002167	6.169289069	1.914507945	3.334978593	2.648919203	6.824751859	2.04156322	6.792001679	9.941340258	16.66603243	8.003947048	1.692658707	0.827629099	0	1.574631917	2.341381118	0.775158541	3.916504641	2.490281452	4.108486688	3.042657757	1.960207162	1.905137738	1.455739953	0.283200499	0.224584755	0.106714808	0.619815292
gene10401	5577902	LOC5577902	0.603825979	0.203777703	1.892714728	0.184836892	9.637583826	4.598949739	4.82882893	0.08496647	2.243685426	2.23677029	2.106434679	2.407750269	5.142196143	2.80127907	5.834106265	3.102514135	1.366781756	2.82015618	2.694582291	1.853378269	2.884059533	0.568964347	1.431600277	3.711184042	1.304701978	27.15929689	5.299563132	3.04081064	0.096088127	1.673870764	2.675927586	0.480987501	0.071183506	4.813901881	2.126131767	0.683784849	2.079155399	1.596242329	2.626470989	2.114248356	0.474666704	2.018325626	1.762546578	0.205732103	1.223628511	2.75208023	0.990587901
gene10402	110675221	LOC110675221	0	0	0	0	0	0	0	0	0	0	0	0	0	0	0	0	0	0	0	0	0	0	0	0	0	0	0	0	0	0	0	0	0	0	0	0	0	0	0	0	0.510341654	0	0	0	0	0	0
gene10403	110676979	LOC110676979	0.248128361	0	0	0	0	0	0	0	0	0	0.281316995	0	0.308650224	0	0	0	0	0	0.669515995	0	0.110840222	0	0	0	0	0	0	0	0	0	0	0	0	0	0	0	0.194858816	0	0	0	0.253569337	0	0	0	0	0	0
gene10404	110677568	Trnas-aga	0	0	0	0	0	0	0	0	0	0	0	0	0	0	0	0	0	0	0	0	0	0	0	0	0	0	0	0	0	0	0	0	0	0	0	0	0	0	0	0	0	0	0	0	0	0	0
gene10405	5575298	LOC5575298	0	0.027636837	0.036670666	0.075204112	0.727113453	0.330205212	0.973334258	0.207420537	2.163869692	1.421982785	1.799783302	1.959270335	2.162715467	0.976927903	0	2.584734008	0.427768448	1.346317516	0	0.116012193	1.857227171	1.234629667	3.13638515	0	0.778566422	19.2341946	3.791972469	1.494958235	1.485614922	0.358443946	1.110189206	0	0	0.853260152	0.41522581	0.130922252	0.296821269	0.129891803	0.582886639	1.329429051	0.42487813	1.032354354	0.932259639	0.167411385	0.132761224	0.063083483	1.722071262
gene10406	5580049	LOC5580049	5.87222837	0.24963844	1.059965909	0.588730863	0	7.556129399	4.363411466	0	4.764297292	2.055121234	2.709518327	2.685172352	2.378223722	0	0	0	3.554837072	4.753860045	0.184242168	3.283472333	2.80616557	5.669025658	2.752094781	0	1.342596171	20.57613939	17.32757673	0.931288377	0	1.036082537	3.847704609	5.03795986	0	7.637274528	6.126074748	3.252140394	5.308640707	10.24672092	7.458901998	2.684250022	4.39607772	1.610693235	3.109266106	8.770737392	13.55104589	19.54487538	3.508183097
gene10407	5566784	LOC5566784	3.694161511	1.665108367	1.301086954	1.10758209	0	3.978946388	4.850717259	2.915967688	3.395111547	3.617342192	4.532519417	3.2564208	5.287647494	5.6316203	1.853897466	8.088260259	5.555487011	1.966426469	0.136545555	2.485222484	1.582384564	0.895386358	1.859664912	1.821985493	0.900260601	3.787099774	10.5024135	1.104314307	0.575780557	4.871121325	2.462464842	1.604850068	0	1.194340813	1.250859449	1.424224625	1.847947482	2.144884298	2.536349606	1.282608124	1.267008213	2.670156381	2.352346365	1.737114101	3.155086417	4.07525353	2.256590457
gene10408	5580047	LOC5580047	0	1.087074578	0.480804522	0.657355159	0	0	2.835954411	0.302175323	1.773212855	0.248589525	0.374566919	0.295273764	9.657570952	1.423212516	0	4.72877229	0	0.267456594	0	0.338018814	0	0	1.174927569	0	0	0	0	0	0	0	0	0	0	0	0.302455569	0	0	0	0	0	0	0.615256007	0	0	0	0	0
gene10409	5580046	LOC5580046	0	0.186453951	0.061850335	0.042280839	0	0	0.912037654	0	1.02647151	1.055286252	2.023728389	1.139513908	0.475790832	0.091540499	4.522583591	0.202768581	0	0	0	0	0.14238545	0	0.90685084	0	0	1.526645972	0	1.391151119	0.131879082	0.120913422	0.723280662	0	0	0.065415708	0.116722977	0	0	0.438162299	0.655414592	0.131898394	0.130294161	0.079146074	0.846671293	1.411816517	1.119604194	0.265998345	1.97754559
gene1041	110674791	LOC110674791	7.51062945	0.915297035	9.412266543	7.471994789	0	3.64532614	10.7451993	1.144917581	14.55687668	0	16.3208393	0	0	0.449369651	11.2825931	0	0	2.5334279	0	0	25.02298433	22.14840925	14.09706411	2.160837785	5.860257695	5.620695575	22.77773064	11.09732076	5.179124706	5.342044294	4.023972283	0.810159355	0.239798262	3.532361947	6.875876477	23.30588805	0	13.26404373	0	0	1.279220505	0	0	4.851396413	7.694546289	18.80320541	9.100981787
gene10410	5580045	LOC5580045	2.714559221	2.137573094	0.202592516	4.708730675	14.63352399	9.729426809	6.771451397	0	8.965963592	5.656287017	6.392037224	5.598764855	10.38977516	14.09264365	22.82789992	26.56696795	17.01554438	14.87586045	0	8.972971255	11.56641132	8.241913803	10.8915234	11.1226625	17.791763	5.417286208	7.393875068	8.54391502	9.935393939	8.317161685	6.028109957	8.64930692	23.52091648	4.285419904	8.411246781	8.679592109	3.115682694	7.176064768	8.587315838	3.456295247	10.66955483	9.073581842	9.904627395	3.699555816	10.26842621	7.144537581	5.262973857
gene10411	5580042	LOC5580042	52.452534	7.727916306	65.62553291	3.790386502	48.19394354	49.92833579	44.87588469	61.15031249	47.34107685	59.02450619	57.78195381	41.70162087	39.5373807	40.69479696	25.67573694	67.35734693	60.42733333	62.04657568	32.63658465	43.89380677	81.76306381	22.90889982	41.3910567	5.328436483	36.8706913	625.4026565	236.0899286	24.34480024	66.07742669	65.70596945	45.86211284	43.67614539	0.599891361	22.01150068	45.43940746	24.60936495	16.66113621	36.05179153	50.80828537	20.16628504	27.92141509	34.6016188	40.55052521	44.73165903	52.93492323	35.47527745	31.9503532
gene10412	110675222	LOC110675222	3.217974795	0	6.244246846	0	0	0	0	0	0	0	0	0	0	0	0	0	0	0	0	0	0	0	0	0	0	0	0	0	0	0	0	0	0	0	0	0	0	0	0	0	0	0	0	0	0	0	0
gene10413	5580040	LOC5580040	677.7448956	636.6449761	780.0540075	723.0154476	0	21.48768571	4.431088011	2.499560847	0	0	0.309837613	0.488494384	0	0	0.317831335	0.869241809	0	0.442474274	0	0	0	0	0	0.808713812	0.511759831	0.545377272	0	0	0	0	0	0	0.837636325	0.560856799	1.000751607	0.47331109	0.643842264	0	1.404837384	0	0	0	0	0	0.479959355	0	0
gene10414	5580038	LOC5580038	1671.641402	2771.649847	1571.779754	1998.012885	3.732304277	90.52328022	21.30052725	19.32230497	2.699675212	0.90833221	1.368646553	0	0	0	0	0	0	1.710224992	0	0	0	0	0	2.381555857	0	3.613644822	0	3.704537199	0	0	0	0	0.23125583	1.858105729	0	0.784034402	1.422023118	0	2.714946547	1.248839504	0	0	0	0	2.120125804	0	0
gene10415	5580039	LOC5580039	1539.322028	2792.566886	1270.466854	4271.108928	28.00564355	136.0146003	59.93632847	55.92334895	1.01286144	4.259839599	1.283718605	2.023928998	0	0.812940801	7.90102909	0	0	0.458314642	0	0	0	0	2.684480491	1.116887174	0	4.519212141	0	0	0	0	0	0	0.867623305	2.323740817	2.073156074	0.490255402	0.88918868	0	5.09295462	0	0	0	0	1.253787413	5.965700055	0	0
gene10416	5580035	LOC5580035	0.226995898	0.553265672	4.184456328	0.777852798	6.810215172	1.48734539	1.407272646	0.069206342	6.836249327	5.864175361	3.560118175	4.463296052	0	3.585496795	4.971956729	3.850727348	1.541440065	3.889680546	0.102082503	1.819263618	4.681311136	2.626098653	3.946657283	5.784388957	3.68401782	33.59767543	13.24739225	4.282767992	0.156530165	3.264961291	6.367042363	3.036224008	0.057979931	4.386848343	1.731763148	0.753523334	1.069579111	3.943821752	6.515129416	3.718135796	5.258065527	10.05160191	1.794522603	4.105503886	2.391988826	7.324686539	1.760394053
gene10417	5580034	LOC5580034	55.18883195	64.23343597	69.26458661	73.20658762	56.70287671	31.70110998	55.53533872	7.872683002	76.09108056	117.3406233	43.34023073	47.06228922	44.71706006	30.53603461	86.8558076	39.05372642	73.92167483	77.6743046	64.5522028	83.40298575	86.28597794	167.1131207	94.23328715	158.8220713	95.05187879	9.093889531	41.83286698	80.45079255	137.2136406	21.84771323	58.33921957	66.52212414	38.40969299	29.35489767	59.79517553	42.3110817	65.60732059	25.23033914	21.47287194	30.37998682	27.4233749	52.1744098	45.6310518	53.26254851	82.69848241	73.52046627	94.48379633
gene10418	5580036	LOC5580036	1340.111612	2059.940024	1138.217605	2999.473483	1355.191569	1377.824317	1094.957546	1571.794501	331.553862	362.7947958	299.6331781	222.3764487	327.5433086	398.4724326	370.33569	354.1853301	289.6238825	794.7487241	1012.26452	878.129707	774.4243653	859.3399918	799.2785344	931.1826775	1074.004491	127.3515209	268.1887076	1124.001551	1098.123971	226.1820264	434.9841569	440.5505677	581.6052707	315.5093824	575.9543053	564.338588	637.3175294	306.8079691	247.6903912	251.3985187	483.5071133	223.6778818	450.0662688	614.5585505	541.1333054	497.5795394	583.9392708
gene10419	5580037	LOC5580037	0	0	0.39817491	0.408288066	0	0	0.391429309	1.126099731	0	0	0	0	0	0	0	0	0	0	0	0	1.008300841	0	0	0	0	0	0	0.279869881	0.849000114	0	0	0	0	0	0	0	0	0	0	0.212281109	0.209699209	0	0	0	0	0	0
gene1042	5574147	LOC5574147	79.88455541	22.86451585	73.59428728	9.397493388	66.97006942	48.73230411	41.94058223	58.76516462	22.94584915	23.16106816	20.49586975	14.1919944	26.13386906	25.95884909	10.79644569	10.2957261	37.04906493	15.92041576	36.41932579	19.99567524	42.23252168	24.60485962	26.64298506	18.79614141	13.15238577	25.83886303	37.72492293	43.81476832	61.90880852	27.45385311	21.97347592	20.87057272	14.50767136	19.30248454	21.02299823	16.39528169	10.45575082	25.46628464	24.0175108	18.44899924	22.96800235	24.56715336	19.93084404	28.40390176	19.9506895	9.479868709	20.7216827
gene10420	110676982	LOC110676982	0	0	0	0	0	0	0	1.862333747	0	0	0	0	0	0	0	0	0	0	0	0	0	0	0	0	0	0	0	0	0	0	0	0	0	0	0	0.440809041	0	0	0	0	0	0	0	0	0	0	0
gene10421	5580033	LOC5580033	1.371160193	1.604150642	3.192764366	2.000690191	0.753652193	0	7.585130732	2.508229845	0	0	0	0.980377168	1.705604709	0.78756577	0.318933641	0.43612826	1.241468106	0	0	0	0	0	0	0	2.054138882	0	0.539463203	0	1.134617493	0	0	0	0	0	0	0	0	0	0	0.567391821	0.280245417	0.340465367	1.04061565	0	0	7.780928226	0.265839853
gene10422	110676981	LOC110676981	0.963652674	0.03708548	0	0	3.902812939	2.067789234	0.048374202	0	0.272218694	0.9159065	0.402517283	0.63461447	0	0	0	0	2.066459099	0.862243004	0	0	1.767187013	0	1.202477363	0	0	0	0.099772433	0	1.678758404	0	1.291540455	0	0	0	0.092864271	0.87841357	0	0.697199878	0	0	0	0.251873031	0	3.032734017	0	0	0
gene10423	110676983	LOC110676983	0.599774244	0.438555722	0.581909224	0.198896336	6.799305262	8.951441669	0	0.822864279	1.609566157	1.353885809	0.339998796	3.75232854	0.932584117	2.368422346	0	0.238464567	0	0.485546991	0.606881123	1.840941908	2.009416917	2.653049022	3.910483749	0.887438166	1.123154319	2.094634831	4.42448487	1.227040134	6.203818785	0.284398762	0.17012183	3.493620178	0.804279126	6.000671411	6.314476954	22.59327453	0.824270037	38.30379552	4.624774396	1.706299992	3.984019866	20.66357912	12.51764591	332.4034531	2.896745844	15.01562337	311.9316444
gene10424	5573241	LOC5573241	3.42884022	0.626793129	1.692032497	0.529324491	1.421608732	5.466058663	7.668405022	7.948510053	5.023918956	7.517595062	7.138195284	5.600671807	6.691921478	2.37692747	7.287981433	5.547116698	2.141049046	5.144831712	0.079757918	2.933539975	2.786074291	2.17248667	2.102424908	2.011858261	1.798971319	63.94417687	12.55991339	3.063956167	1.956773347	2.522909392	1.054545709	1.415684067	1.041904772	2.911842698	1.515406047	1.561425272	1.392785259	1.930070803	3.532837787	1.743006463	2.507192488	2.275284437	5.440053343	2.618501811	4.516462391	4.316796812	1.805226518
gene10425	5573242	LOC5573242	14.39473478	2.122779662	26.40624531	1.444103021	12.46639113	16.9086622	36.34244485	5.753196247	51.93949332	44.59906518	46.76604551	57.73151676	42.28177548	37.6925122	60.77466741	85.99243874	72.01116442	45.73166796	10.44458609	31.68310153	49.87459544	33.09229334	34.98859605	32.45522628	49.60808251	44.17639333	93.27954258	56.42382309	68.56595923	24.66408744	45.86952605	40.71040432	12.88405123	27.05955299	37.6519396	44.83349396	23.65373385	45.45060583	41.19590706	40.9203502	36.59053369	37.54494417	39.0164537	30.5397295	46.95035351	18.77603777	39.51741278
gene10426	5573243	LOC5573243	20.70350209	14.05004445	24.81313379	4.307869975	0	12.21589755	24.52182929	22.52542067	33.40882726	38.6909105	35.28578492	32.65360632	57.22970278	34.78115973	38.39939199	50.57271652	32.77355407	26.7291818	13.69204131	27.82783751	21.7608504	12.89212553	23.41991009	12.28002475	11.40293155	19.44318195	44.72036093	28.42188	32.19226331	298.2348511	48.83862704	63.40687007	83.26238861	31.65881456	42.61500625	42.18489718	42.40030026	44.02302186	82.08161106	101.0705117	33.04993513	49.22375632	80.35980727	74.32034091	29.70655451	31.61875132	49.19098827
gene10427	110676984	LOC110676984	12.08346593	1.653693159	16.55088692	3.042826777	28.85732399	14.30127678	16.70190797	21.15836382	41.9649105	40.06361157	37.436081	31.301432	25.15848253	29.04242637	26.37783636	56.21254886	6.289349797	12.65927214	3.051212911	10.44571133	34.00291772	16.00646411	23.59286137	12.36547137	13.18949091	96.71495609	86.05621063	19.30072963	15.23898543	6.373135321	26.67785664	30.61303318	25.94550564	67.69912814	12.54115416	5.987365954	42.27061528	19.54172821	102.7238066	23.86453708	42.79029178	60.32849677	13.97645182	6.439706255	2.723648404	1.186333778	4.885920705
gene10428	110676985	LOC110676985	0	0	0.546662941	0	0	3.281659399	0	0	3.02414924	3.391682265	3.832860537	3.021471199	0	3.236315397	5.569975278	20.1618676	0.637689971	0	0	0	0	0	0	0	0	0	0	0	0	0	0.887875213	0	0	0	2.063307351	0	6.858474919	0	0	0	6.333812691	0	1.069041019	0	0.494779953	0	0
gene10429	5573245	LOC5573245	0.415139506	0	0	0.826008058	1.939526689	0.967153383	0.316760435	6.834641001	0.148543557	0	0.376533493	0.445236043	0	0	5.986843241	0	0	1.075443247	0	1.019380504	0.296711941	0	0.196849374	0.081899847	1.399323696	3.313877996	2.286629119	2.378061331	0	0	0.11513476	1.827041206	0	0	0	0	1.695278523	1.807119145	0.106702734	1.374291705	0	0.82464835	0.472593212	0	0	0	0
gene1043	5578621	LOC5578621	10.72635546	38.95847504	30.19694763	41.75171719	0.48325363	15.36225286	9.895124023	21.87310296	19.50490325	28.84375602	20.13554026	26.08827974	27.7789778	11.61498962	6.544168398	27.40592483	46.5688583	42.84817219	102.4850815	50.19466627	49.01487716	110.0916254	42.52384255	56.54562144	68.98552871	14.03669301	18.67926333	41.25062129	66.56941294	6.837165496	13.69936825	8.64930692	10.77936738	18.94606694	16.74200316	13.55234557	16.01857917	12.69030401	5.197585902	18.73675844	17.43068326	19.64805692	4.003554652	10.51452706	32.42660908	40.79448416	25.05772169
gene10430	110676986	LOC110676986	0	0	0	0	0	0	0	0	0	0	0	0	0	0	0	0	0	0	0	0	0	0	0	0	0	0	0	0	0	0	0	0	0	0	0	0	0	0	0	0	0	0	0	0	0	0	0
gene10431	5573247	LOC5573247	7.809406205	0.064889184	5.854794863	0.353147029	0	4.134915397	10.24159485	0	5.715676005	3.338707056	5.433112074	1.26902544	7.837614156	11.08646877	19.09366099	0.141133911	5.825332481	9.483152338	0.239452784	2.996265534	4.994900771	3.140384252	2.524797588	0.087537547	0.41545785	54.19250518	23.39288436	0	6.05829711	26.34204965	8.032477173	7.351749092	0.20400346	0.455315845	6.661943171	9.145014805	3.972408014	9.657574633	9.465965625	12.57739763	13.14993693	6.830960572	15.82724627	7.27177937	9.039683423	8.738796946	1.892604717
gene10432	110676987	LOC110676987	3.311148987	0	4.240529445	0	0.181995853	0	0.25264784	0.484560316	11.61086445	12.95552557	7.508069449	9.706609785	0	2.662596727	8.62598858	0	10.49286625	2.251653005	0.178687128	0	1.124121602	0	0.628027541	0	0	0.528629226	3.647626685	0	4.931880059	1.884082251	5.309523517	5.657544979	6.901262763	0	22.79545648	4.931843422	0.728082188	11.68257468	3.91487626	0.411050189	2.707004865	4.110867421	13.82113053	28.15876319	9.304404702	0.221056357	13.22445658
gene10433	110676988	LOC110676988	0	0	0	0	0	0	0	0	0	0	0	0	0	0	0	0	0	0	0	0	0	0	0	0	0	0	0	0	0	0	0	0	0	0	0	0	0	0	0	0	0	0	0	0	0	0	0
gene10434	5573248	LOC5573248	0.896149276	0.393159323	0.173891272	0.178307897	0.123141131	0.391455971	0.427363318	0.819651989	16.35348403	21.30788826	10.16014536	18.9019829	25.75031393	6.948847208	7.608260193	14.67957965	0	11.68018414	0.120902397	3.850886039	1.000786287	0.36591121	1.48726507	0	4.363202065	34.51597357	11.81132979	0.122225003	0	40.70856161	7.591705393	7.771959392	13.25313446	9.563593675	20.510304	14.66710068	3.378043584	17.34906962	4.146048221	14.46238238	3.20530034	9.23449603	30.77521521	46.24235124	9.443250182	13.61087503	14.68145031
gene10435	5573249	LOC5573249	96.44035871	61.12382925	87.24798912	31.56140455	106.1652196	102.8807105	102.4234055	59.41213995	302.5106541	346.0828861	329.9683129	251.9498279	270.6492842	253.1932338	323.9615284	404.0124536	299.5941421	395.2733054	264.9817657	296.6611418	324.8004031	201.1999028	313.1586757	373.9165316	319.6871149	437.8202208	418.2280041	412.0004861	684.8024558	374.4175867	194.6359542	307.2846065	116.3947107	195.602124	252.4458905	219.2054931	174.3491456	245.0991946	233.5785934	248.7662572	177.9724066	257.886284	325.2767275	300.3356414	245.6410747	215.2450286	303.1816334
gene10436	5573250	LOC5573250	0.694614095	4.825076099	3.369620762	2.303470006	0	7.838385215	7.28757701	15.24768714	0.621360093	2.613283737	3.150091334	1.862429539	17.06478738	2.992288687	0.201960175	25.96016751	0	0	0.234281585	0	1.551438537	0.236351141	0	0	1.138159858	0	0	0	0	0.494054365	0.021891389	0	4.923412922	0.890965778	0	0.150378487	0.81823585	0.795706157	0.446339257	0.538939156	3.016843966	0.431189666	0.658955006	0.384580473	0	0	0
gene10437	5573251	LOC5573251	10.49006008	2.144397762	8.207742441	1.34659345	0.154995042	0.164239017	12.37199534	0.412671196	4.641438753	5.431852529	7.161477256	5.040574477	8.278225042	5.668938109	8.789253037	6.816707516	16.85102572	13.97107786	2.434835154	13.61783451	11.18584972	14.73806142	13.37134243	0.333791531	14.89140804	28.36273012	32.83979044	18.61487372	18.43416225	32.09121552	18.15831891	24.82100203	25.67038683	4.051076923	13.0111985	13.28421959	3.366063282	8.786442403	19.27960615	15.28625872	5.994027036	14.56408197	29.96161561	3.497250101	2.971502999	28.52147329	5.685913744
gene10438	5573252	LOC5573252	9.004071584	12.71352374	9.03711118	30.68288378	34.13136895	20.34392582	8.29174338	11.35926081	15.55352148	29.43638374	19.36079532	18.31470304	23.94543993	20.95450679	36.10963338	19.25757441	7.02794445	16.58931034	31.41642463	11.11834135	7.766939942	21.12929699	13.98635418	7.656670909	4.651387783	1.858851329	8.550915436	27.10195452	28.9037866	11.77798015	13.97329642	21.30061645	4.996215618	9.876658858	21.03412213	15.05674443	9.021657137	25.25273473	5.98526922	18.95081255	13.32632984	23.51394642	24.15277097	34.38068886	20.7211772	18.91464093	32.20524559
gene10439	5573253	LOC5573253	24.04670379	18.49876199	8.991941529	15.45027574	21.34021495	16.41262865	25.8020942	25.65969455	12.54793074	20.35546584	15.05149897	6.268409451	34.5857732	24.09893041	12.52664916	30.67404726	22.6794068	18.25031165	8.448485893	7.175850296	8.72770186	1.704623326	4.157117888	13.83666349	7.50509032	3.499168218	7.884024007	19.47326946	11.91827615	14.49052235	18.06217577	16.8602118	0.383879794	19.79167106	8.255408188	11.27949809	11.80264172	6.025772654	18.9927487	25.91309003	11.51906321	21.14696184	13.30713361	7.211594547	16.27705877	19.44023763	23.06799361
gene1044	5578622	LOC5578622	50.127547	37.41693985	59.05610063	21.07588132	69.4959751	71.46845309	86.79883389	75.32261548	46.17565233	57.02612443	46.68375922	46.93478616	61.79759853	83.54884042	82.93678764	58.12986258	29.04176491	38.88987096	8.453586865	37.85470568	12.59563185	27.81838059	15.20952359	46.35608606	40.92855574	54.18649047	40.50045446	16.27821797	37.34425784	59.14027541	48.12792925	37.657124	62.07517345	51.28488675	22.67237383	33.8485896	65.60982134	59.13197722	93.75566622	33.33694585	13.11160791	113.3556954	56.04598819	63.4369118	50.83101621	70.96534705	31.52793783
gene10440	23687788	LOC23687788	41.56782078	22.66288412	42.0666158	13.17242582	20.60278908	27.69674094	31.32228412	37.86598876	80.273569	85.20241819	71.8016514	55.50171801	86.78108713	59.44821337	89.59515422	57.56635881	60.40518255	83.87892975	30.9461662	59.93025734	67.55157319	36.09282591	58.76004897	44.53495411	36.24901097	428.1700363	268.535622	58.22006394	52.42856034	136.8856853	66.38748505	59.38238784	38.11106989	38.52107352	84.71409559	48.35051396	47.14241404	86.83941019	88.00378486	62.50677348	48.13942089	83.00248532	140.3272659	134.8034376	121.8372296	104.9073255	118.6636376
gene10441	5573254	LOC5573254	51.34306857	40.89784002	48.14401688	16.64584356	30.34885388	59.93244561	46.64445829	81.59026017	606.0499904	541.5049378	588.7716394	396.8393697	509.3251208	701.4263591	641.6572694	695.2000484	24.99636736	7.546674284	5.804630815	23.33065526	10.69882896	6.051103625	11.56079476	0.707339368	5.774160802	23.46902822	4.796134465	24.45054278	10.97745855	12.51285775	39.46773877	32.48719422	24.06710463	68.13765829	14.70511914	14.15812546	36.04063428	14.78599077	55.10886576	47.47704233	38.25248281	33.83040084	16.87068239	6.352320748	22.41706174	16.87532739	7.090402135
gene10442	110676990	LOC110676990	0	0	0	0	0	0	0	0	0	0	0	0.161038027	0	0	0	0	0	0	0	0	0	0	0	0	0	0	0	0	0	0	0	0	0	0	0	0	0	0	0	0	0	0	0	0	0	0	0
gene10443	5573255	LOC5573255	2.353058565	1.474765322	6.740196542	0.371580069	8.31438213	2.773598998	11.2214666	7.583929728	8.419620038	7.419405087	8.130419958	6.208978212	0.278762036	6.435941342	0.781892109	8.553635029	2.536301162	3.265573006	0.604683317	0.91713749	1.651765384	0	3.187899836	0	2.413031003	11.4042329	10.58030808	6.877104957	9.50382839	7.969748021	29.83300977	57.29093353	47.30924064	73.93189415	3.282578724	4.46347785	36.78183368	17.84174667	92.59252006	22.71979436	53.81850462	58.4275237	4.039328818	2.481515946	4.722963293	1.589632243	1.194835241
gene10444	5573256	LOC5573256	371.485736	328.2672017	399.2312925	255.6775006	66.87145385	65.66579308	70.47409327	76.43769834	2380.862998	3116.913196	2102.115413	2309.07255	3622.605473	2136.663396	2249.987765	2794.331381	1.730187828	0.618798609	2.062483216	1.824793295	1.138165973	1.387134943	4.832641571	4.523932904	2.624212066	5.084720427	7.518297598	7.645167353	0.52709137	1.933056248	0.289079199	4.947106267	2.147623961	2.614520414	8.397284161	1.103206301	2.401095963	4.086220339	4.256762899	9.22544972	5.207567899	0.948987783	0.966844831	1.128543342	9.844579862	2.976781475	3.704910953
gene10445	5573257	LOC5573257	5.662064769	4.303534632	9.758036507	5.78117436	32.86162628	10.52238732	13.85615498	11.99286782	2.932335664	3.363453754	2.365041876	2.796568978	8.71122606	0.534896664	0	5.568716838	4.047248412	7.780265294	2.713810751	4.192325048	6.456303675	2.839182922	6.182146105	2.131170862	2.022930035	79.98820973	19.19889224	10.97399336	8.630790103	2.402204871	2.432488073	9.643542577	0	1.528968911	3.546633522	3.354800467	3.510396265	5.803356901	1.914885127	4.39309889	2.969245962	4.9022094	9.046558167	1.319942025	6.411316365	1.056925709	3.972151703
gene10446	5571858	LOC5571858	0.16973933	0	0	0.05628873	1.632688382	2.78045784	0.04047337	0	0.07591931	0	0.096221484	0.07585208	0	0	0	0	0.57631659	0.034353101	0	0	0.871969516	0	0	0	0	0	0.667814914	0	0	0	0	0	0	0	0	0.330725066	0	0.145832014	0	0	0	0	0	0	0	0	0.123408662
gene10447	5571859	LOC5571859	9.345267001	4.21627398	10.9960357	1.978126589	14.20757571	10.71215601	16.4990899	5.819597829	6.758918628	4.488364104	5.861203051	10.30710865	2.720675407	2.28413878	3.699951035	4.743306097	34.20541212	16.90155294	29.23983434	17.90224704	25.0474745	11.90750122	32.05625236	16.47525607	16.94169553	6.34886802	21.12181578	29.01732211	21.38939432	10.37113843	18.77437069	8.750807588	5.789731043	18.15897292	9.10155485	10.67548602	8.119716244	23.23288563	11.7544734	10.07917114	11.37895054	7.89948143	13.5812118	9.247339013	7.333360545	6.637249559	6.746271216
gene10448	5571861	LOC5571861	3.525424616	4.787333857	2.931784689	2.839234632	0	2.566626924	8.64634933	11.51602344	0.901038096	0	0	0	0	0	0	0	0	0	0	0	0	0	0	0	0	0	0	0	1.041872751	0	0	0	0	0	0	0	0.791019229	1.730787596	0.323619652	0	0	0	0	0	0	0	0
gene10449	5571857	LOC5571857	2.996474596	0.715437126	5.814441766	0.608379742	6.806476013	2.760307864	2.799642887	3.579675282	1.203474704	0.644192294	1.247977019	1.421028777	0.45641085	0.790306718	1.209053669	1.750584431	9.689468141	6.089239929	7.837772965	6.882373267	8.222464262	2.24725516	4.494549767	2.412867883	5.7830576	5.12561841	12.63128266	7.923513869	4.048235656	5.97340045	6.020814804	3.324598252	7.778637714	3.890573533	3.806932383	3.389195372	3.793894624	5.604200104	6.680130328	3.669250793	4.249557986	4.251647939	2.668606389	1.354310198	1.288800373	0.765490983	1.007779078
gene1045	5578623	LOC5578623	38.78050668	7.197045154	28.5532715	6.985057738	20.01712733	7.022546861	33.70222595	2.70077031	54.06116415	47.99160038	75.32525194	50.31857002	27.91529964	76.18064871	16.14055662	48.83912648	10.02575644	8.605665628	0.531167877	5.337331094	10.33251628	1.20568503	8.634336317	4.077796782	7.188420663	30.64250854	41.24207382	14.76691039	4.276001404	24.54951356	16.34153118	17.83695245	20.89190118	23.93718198	10.99331869	13.63764403	35.01540161	13.07929614	38.7070589	12.52440929	3.419924363	36.04906635	14.19296117	24.63198034	17.45936796	13.63514137	14.31233235
gene10450	110676996	LOC110676996	10.11633925	23.97674425	15.23019031	19.89723841	6.710829454	3.55553318	15.97031582	7.657478173	6.86511526	5.249625859	12.26045658	16.21226654	22.9980729	9.016469882	10.14255879	5.547808013	0.789610229	6.212859363	10.35386795	12.13487541	7.012274034	16.61757063	1.654113714	4.47329738	5.879217353	0	4.117373567	2.378893986	7.216500969	2.977404099	4.969280882	2.257723498	6.14800426	3.579586038	10.21943994	11.47918603	4.109228569	5.594516376	5.379700804	5.413168291	5.703818487	4.76401171	10.58979456	11.58831454	1.837962002	24.74449601	11.15940973
gene10451	5571848	LOC5571848	10.89151149	11.36025149	6.371336273	3.718058777	0	13.06016239	13.29062407	12.30573805	22.63789772	30.61159279	27.78370985	8.875359132	0.199236742	11.72973124	15.64734525	40.24689352	9.426272016	36.17652932	0	17.69840033	22.39466435	1.52598893	14.05047301	6.951698832	11.69756502	13.42489792	28.9874961	20.97153267	23.19415571	24.60731004	18.55600443	13.68354228	10.18681151	8.546533578	11.43735429	8.876899964	10.44001172	16.51318618	7.410256341	10.93598888	17.35023787	16.504869	14.28299435	12.7698375	7.595089435	18.8465844	16.76891229
gene10452	5571854	LOC5571854	94.47500737	83.54470747	101.919037	36.75864518	83.18754392	44.69521014	75.63224693	60.51848314	213.2623087	253.5520228	201.6559502	169.7881457	261.1291845	200.7981311	183.0589676	198.5245806	130.0841698	81.45216575	59.3582966	118.8188376	102.2305423	95.8586533	131.8058692	80.07061307	71.53306072	46.96439331	105.0014127	145.5999413	201.0866841	313.7464244	135.9529845	311.0237293	142.6956535	115.3187703	180.4748685	121.3894931	119.7259636	172.4951943	176.861048	198.2934478	88.70442374	180.8088936	204.1637783	342.5453571	287.8196523	247.3382261	372.7825823
gene10453	110676006	LOC110676006	0	0	0	0	0	0	0	0	0	0	0	0	0	0	0	0	0	0	0	0	0	0	0	0	0	0	0	0	0	0	0	0	0	0	0	0	0	0	0	0	0	0	0	0	0	0	0
gene10454	110676997	LOC110676997	0	0	0	0	0	0	0	0	0	0	0	0	0	0	0	0	0	0	0	0	0	0	0	0.869843357	0	0	0	0	0	0	0	0	0	0	0	0.763632019	0.692509399	0	0	0	0	0	0	0	0	0	0
gene10455	23687791	LOC23687791	21.39442737	18.57681497	11.67590689	19.33330682	49.60977161	35.43507701	39.79075306	17.6113365	18.18126251	13.2809024	11.82482848	12.4287951	14.96970987	9.984416104	19.28343984	41.25517661	11.50142521	19.70132917	19.84394082	15.8697356	26.75960368	16.37937385	15.21710023	0	22.28549632	3.735865053	12.62599335	11.30712181	18.25685251	10.90558635	15.91264571	8.308015215	0	4.939586595	12.73109485	16.44262451	6.930559119	21.4445949	6.873725192	14.93961215	12.29825576	11.28871074	18.2665002	17.17561539	17.84777833	18.07715154	34.47975866
gene10456	5571860	LOC5571860	7.397215675	0.657833584	11.73516935	0.46409145	0	2.619934147	8.676105695	0	7.8689901	13.83972161	4.646650212	8.219386325	8.704118425	2.296651972	17.08976277	11.92322835	18.7802787	4.936394406	11.59817258	6.341022128	19.82624691	4.761882861	9.242961589	0.098604241	9.734004101	8.977006417	56.04347502	8.725618733	11.37366777	10.5227542	9.703245098	12.42176063	10.64712367	13.23224978	8.78535924	3.549135079	4.160601141	5.038466377	8.864150925	7.755909056	1.532315333	5.584751114	8.724419876	11.29042698	15.27375082	16.26692532	3.973034302
gene10457	110676998	LOC110676998	0	0	0	0	0	1.279239451	0	0	3.143621803	0	0	0	0	0	0	0	1.988647985	0	0	0	0	0	0	0	0	0	0	0	0	0	0	0	0	0	0	0	0	0	0	0	0	1.090750156	0	0	0	0	0
gene10458	5571855	LOC5571855	17.02579321	19.01039095	18.52768491	14.19147539	26.87307347	22.78063658	16.89714146	13.46805084	20.16979459	19.04325966	22.95503026	18.91814137	9.158319755	14.86711814	10.70330161	28.17490083	4.166323616	19.74353685	14.27867866	13.65320609	9.96938453	6.889257493	15.27367852	4.992951489	12.92553443	3.214075948	11.76772788	10.66925877	9.99530881	0.436390729	18.50486955	12.2105395	0.352603458	8.971532804	23.16968076	21.91646116	23.12753021	24.511377	7.096404553	0	9.40493834	20.2809704	30.99389436	55.53998537	31.51810689	4.80009622	24.75714211
gene10459	5571846	LOC5571846	1067.448211	1269.376697	804.1379319	1900.800482	290.0607663	252.8782272	242.7432552	256.9965145	263.3484961	401.5963782	384.1986395	363.4398214	407.0379952	307.1682299	311.5938953	362.0935409	183.7723808	774.707926	1731.583565	873.2776412	683.7152693	1212.150037	1022.695187	1636.522256	1097.628883	251.4870944	355.5319398	1559.393328	722.9387578	230.3155975	305.7112907	411.6851287	945.3511209	337.5890546	777.5214517	731.7981096	620.9500948	390.21276	293.9622225	342.5332602	512.9617117	316.4149336	756.1381213	1000.641764	870.4062911	992.4310365	983.7953651
gene1046	5578620	LOC5578620	1.097230172	0.840500736	3.244336184	0.450495819	6.461654541	0	0.199335807	2.198292192	8.226041193	6.368929346	3.495022866	2.334874036	2.794712209	2.851022782	6.015833107	0.083094922	2.838422675	5.583362599	2.044235842	7.270233726	4.551285056	3.697906214	9.662355881	5.050839333	4.794310382	97.38852392	33.30175273	11.04561348	1.621328411	5.500109187	3.477779829	3.787405761	0.040036802	3.270511648	2.774330336	3.483944938	2.790172232	4.070019466	2.820195576	0.756730721	2.456159723	5.448945712	4.361875733	10.29845515	3.486999863	2.572555533	7.901416258
gene10460	110677000	LOC110677000	0	0	0.152920331	0.104536214	0	0	0	0	0.281986009	0	0	0.563472591	0	0	0	0	0	2.934736347	0	1.773868831	3.097928964	0.214522032	0	0	1.475772536	0	3.720683091	0	4.238795253	2.690544568	1.053084897	3.876383733	0	0	0.577177671	0	0	0	0	0	3.543568296	0.195682752	0.299047355	0	1.384068839	0	3.819791913
gene10461	5571847	LOC5571847	25.79296528	6.801913263	18.59758368	1.776121822	39.70332	17.44417433	5.377210714	23.97796195	35.30270474	28.63432287	23.80981468	20.65898767	47.16204773	31.37043393	24.09626088	26.8984631	15.31365293	9.014065926	0.380307363	8.652317584	11.01816346	6.330503097	8.354109667	0	6.730417171	18.2829386	11.64509696	1.922338574	6.123091731	31.14411471	15.79580121	18.79155719	9.180155681	6.363708511	6.967799959	8.787893614	4.316765365	13.72392185	10.32467831	15.60158942	4.609146252	9.274292769	8.557409746	2.809288373	13.86207032	14.70261201	14.75624427
gene10462	5575840	LOC5575840	1.569269076	0.045898065	0.852614812	0	3.363913301	0	2.09542602	1.837200373	4.82898242	4.912060608	4.981670637	3.590478963	4.138314256	5.227861165	8.103311324	0.998282469	9.377535616	8.740359776	2.032465598	5.394705131	9.673808405	5.296917384	6.696993868	2.476717258	2.821111617	62.13288859	37.04437716	5.222361605	5.583765238	7.381574009	2.318540802	1.868790447	2.741657502	1.674704449	4.827123655	2.554802758	2.957687671	3.235780462	3.952801244	5.000149806	5.324217971	2.961391003	3.453803068	1.52916279	4.189198036	4.190652937	2.433992836
gene10463	110677350	Trnak-cuu	0	0	0	0	0	0	0	0	0	0	0	0	0	0	0	0	0	0	0	0	0	0	0	0	0	0	0	0	0	0	0	0	0	0	0	0	5.10369941	0	0	0	0	0	0	0	0	0	6.30004036
gene10464	110677002	LOC110677002	0	0	0	0	0	0	0	0	0	0	0	0	0	0	0	0	0	0	0	0	0	0	0	0	0	0	0	0.320326319	0	0	0	0	0	0	0	0	0	0	0	0	0	0	0	0	0	0	0
gene10465	110677001	LOC110677001	0	0	0	0	0	0	0	0	0	0	0	0	0	0	0	0	0	0	0	0	0	0	0	0	0	0	0	0	0	0	0	0	0	0	0	0	0	0	0	0	0	0	0	0	0	0	0
gene10466	110677569	Trnap-ugg	0	0	0	0	0	0	0	0	0	0	0	0	0	0	0	0	0	0	0	0	0	0	0	0	0	0	0	0	0	0	0	0	0	0	0	0	0	0	0	0	0	0	0	0	0	0	0
gene10467	110677352	Trnap-ugg	0	0	0	0	0	0	0	0	0	0	0	0	0	0	0	0	0	0	0	0	0	0	0	0	0	0	0	0	0	0	0	0	0	0	0	0	0	0	0	0	0	0	0	0	0	0	0
gene10468	5575841	LOC5575841	32.53103168	19.15896433	39.29905623	12.00520875	72.87885074	100.8169021	99.60142271	59.97132052	26.72246282	24.00149112	15.92968746	23.75740562	25.50761877	33.62599049	14.27968362	20.13078682	906.5433301	692.8179068	562.1847926	531.3702648	576.74769	245.1566709	538.690288	197.278988	496.5927333	239.9776404	868.280995	644.8148287	917.5507571	1253.962705	495.2450817	643.1018159	399.9069803	326.0212086	483.2284534	356.2461542	325.153857	449.6510441	584.1597207	682.2402214	446.4059754	485.5991756	414.2819177	431.4266429	338.5747008	321.3351414	343.8228537
gene10469	5575842	LOC5575842	1.791321045	0.087321088	2.471771484	0.396023665	1.367488561	6.143955879	9.567717315	2.330182987	1.780453698	1.377817561	1.353947211	2.63273798	3.466164293	0.342965795	1.898134177	1.076231929	3.243775535	0	0	0.081455784	1.920461692	0.758513041	1.321292378	0.039266297	0.074543973	5.719734513	4.463539729	0.217170386	0	1.057033694	1.570706231	0	0.030502951	3.34951699	0.801743274	0.206830354	1.187922652	1.869622379	3.069471847	1.235426897	1.017000695	1.927437345	2.341341556	0.440792856	0	0.232537637	0.501656176
gene1047	5578624	LOC5578624	7.26684899	1.973596715	8.561196208	1.239337429	16.54736566	4.081249714	7.822076641	5.317227732	38.26000977	20.46549985	44.96048849	30.0613244	20.91959631	44.12436319	52.15716533	28.23190879	22.32333515	25.8846482	0.7002815	17.63141635	15.76696092	27.26964638	15.99821141	12.08339949	10.69208505	31.69727929	58.40604021	3.398122525	16.32160919	26.08938578	29.10533438	16.39393797	0.795479573	8.415551945	9.693932634	8.720109533	13.77775484	11.29746039	19.74518924	15.67963087	8.380993685	13.66182471	3.939310887	11.26543079	8.022147791	3.898476396	5.836842645
gene10470	5575850	LOC5575850	4.347504485	1.887472495	5.448261199	0.961142429	11.32564574	15.69376234	24.92249394	6.378795296	28.60047671	27.87372936	31.16571247	45.89832796	17.4067413	33.55499292	32.23312154	26.57609749	26.44696805	17.08433888	11.3030354	15.56822504	26.13679299	4.006418054	20.29273526	6.298642359	9.243723011	178.5822154	121.1577916	29.46231589	16.20750618	7.172245757	11.55497549	7.092993103	8.467195136	13.05817679	6.218874534	7.804120969	5.939213393	10.16796409	14.2589117	7.683295505	10.41289887	8.152514051	7.131634271	9.929048427	4.215358951	4.232735477	2.941341867
gene10471	5575848	LOC5575848	561.1974188	257.0826403	755.3780564	143.5966449	337.5704092	296.1602141	429.2917683	291.9123497	336.1160431	299.0797755	261.7021424	266.7428023	255.1547431	217.0073042	265.2437716	291.1005473	1448.357638	1102.344043	843.7118839	914.8372255	1570.105671	1260.898097	1174.697425	1078.386246	1146.701556	407.6296484	639.7150834	728.0003832	1214.849391	1408.164171	1213.630959	1605.817742	517.4082624	1214.403851	1412.270857	845.2723352	1119.742371	1353.727651	1199.666759	1216.455052	1095.527232	1321.513225	1137.767528	901.6691964	1261.024616	1064.931124	809.4291855
gene10472	5575847	LOC5575847	21.92864313	22.30852581	34.22575815	7.588119038	36.68299059	36.9272417	39.10202594	53.71725042	6.481824697	20.08699284	17.51130455	23.17756632	36.76510471	19.1668438	9.535962025	16.67910126	50.93112926	34.88717578	38.58866306	13.46151774	29.89799154	9.083559508	13.11057976	8.840377459	10.71240032	7.991267609	4.501308723	17.94496878	51.67571594	34.17791844	8.846092023	11.35395354	11.54308643	16.24050128	8.030146737	6.109670008	1.197974459	1.965918708	14.94841837	27.81428595	8.768933164	13.49408754	12.30084658	21.53712477	7.702498852	32.78048989	8.687877201
gene10473	5575846	LOC5575846	106.1512123	160.682685	68.65957783	104.524416	36.7858449	30.84486095	28.19750724	23.42081155	79.13042123	113.1528777	93.4292668	82.38920387	88.02861908	86.57620083	104.5031926	138.0908758	103.2769886	79.52726036	50.56389788	47.15810268	42.94683327	100.1201059	56.84696984	124.6863686	32.47640945	13.00770285	39.84033697	91.12167817	97.27758323	247.2566745	199.1717227	210.0236759	223.6858895	152.1622658	154.2944882	214.8915958	194.3287392	175.7335398	144.4969686	181.8201244	161.7667854	181.4991133	273.3964871	296.9519816	130.4189459	95.96687757	221.3762465
gene10474	5579227	LOC5579227	174.3040049	218.2484062	157.9863449	327.6921521	185.4879617	191.3028389	190.9342431	163.6204245	219.8147151	229.7653926	214.7054828	169.8395114	198.0715921	116.6772162	168.8035585	249.5900589	121.6261502	213.2530431	131.2824693	186.0457418	149.4316027	183.7244904	215.9486578	327.7122832	230.3866419	90.88516377	85.07722177	226.5600803	225.7050386	57.79344236	116.7646164	129.3513407	130.8020027	90.43893342	169.1712537	136.1880751	162.87075	120.8539173	61.05415508	71.51762306	103.1256685	87.45586539	152.3014307	290.966999	181.8329996	328.3772344	294.4268172
gene10475	5575844	LOC5575844	8.81631423	3.792059209	8.855604997	1.857380427	17.6730945	36.54810045	6.232403529	0.569204761	28.7626962	37.46125668	20.34388074	21.87737156	45.544195	46.468791	20.9893757	28.70208326	29.58189963	27.03755786	12.59404377	16.7670338	32.5256681	9.458386132	19.6728872	5.524855531	14.66448131	46.98686317	36.7269002	11.74156332	25.74842497	17.80395941	22.21525122	24.83792007	25.43308544	22.45732421	12.15429674	8.532844887	7.738118803	19.96119529	15.72901882	17.38273193	18.97323968	26.01203039	11.0204246	4.364408216	20.40215509	19.90812097	14.27770406
gene10476	5575843	LOC5575843	70.02727541	36.05780442	64.9592643	17.37244635	93.47091713	82.89471641	82.21338638	144.7227424	270.6525543	296.0374929	273.0299515	171.2774144	225.5827983	200.1515211	214.9513913	231.6639605	75.62464169	67.94211171	21.81603725	88.87514385	103.993231	46.74586146	67.48783954	64.85748089	55.30696612	77.60887565	125.6630145	94.96276747	79.06845681	179.4605858	71.24646849	124.2040474	40.85919206	65.54978285	102.5254517	70.47828792	75.87835243	105.9378522	137.5687997	90.55493547	63.36862004	93.90897961	123.7365291	150.3499484	205.3685242	183.1232111	165.8241609
gene10477	5579229	LOC5579229	9.090415741	6.018160958	10.48822819	3.014551554	11.64726337	4.471707039	6.561255249	9.213295851	21.09856994	26.9903084	10.16703805	14.05325738	23.22660871	19.22724977	23.28744104	26.17898841	15.84945235	11.73484853	28.00872144	9.174996427	4.938732618	4.848686733	12.23238935	2.9081868	9.316626152	57.6105934	27.30700715	10.22025091	10.41926706	13.86337187	13.07025881	19.08132961	13.17834881	12.98364609	13.27045347	9.148556778	14.47061329	11.53918152	9.314413787	19.4436744	10.67065991	16.31888762	24.23971619	28.83775978	25.45797878	28.60161321	29.89011899
gene10478	5575852	LOC5575852	62.40304086	42.25281937	77.05636765	12.42515806	90.28107764	83.94742092	77.00925371	166.0397937	62.07691441	49.03933033	59.83071138	50.23069834	85.9935918	73.69412351	77.63852342	110.9931868	46.58612521	37.06103487	1.601923143	34.28540995	53.45309768	60.5129904	71.00361316	66.2401681	52.37597167	52.13054472	114.7124397	10.61637672	46.39752569	71.56662331	58.06095514	82.31273121	56.71375599	44.13362808	50.72775387	45.24201181	40.82107965	56.2207557	52.72984455	36.1680729	39.63804894	72.0695876	65.33220031	55.80609168	82.71851236	60.11343636	88.75768764
gene10479	5579234	LOC5579234	2.276382339	0.38411395	0.113260383	0.619397643	6.095607181	2.88962061	0.055670802	0	11.69575828	8.1689552	9.330808494	8.86838475	5.372822707	2.682064532	2.308031094	3.805927348	15.98649844	1.93734922	0.157494412	5.852449755	7.378838665	0.158885658	7.472816878	3.339393714	3.7709547	140.0127315	43.1729853	4.298867478	6.399672611	6.255023266	2.49442249	4.533224345	0.044726152	1.317682262	6.839782637	4.043641993	3.07113605	4.078679332	5.400880729	4.89103198	2.80348854	4.565369132	12.40340111	4.265777203	10.1485894	6.868058933	8.317634487
gene1048	5578625	LOC5578625	1515.057256	1891.791171	1200.610664	2160.108097	521.8740778	396.8364084	398.036761	417.7670273	451.4775993	592.4258629	565.0581055	555.3895321	556.0021861	521.3512594	460.4074293	545.3082143	723.2913702	1301.591032	1848.676112	1304.499107	1334.263343	1448.127838	1349.158494	1502.563019	1560.04268	248.024819	523.1035513	1781.563829	2028.143857	443.337582	802.50705	656.1568961	1056.521167	814.3939042	987.0524886	1063.415469	1000.53887	1029.118939	508.3531106	831.1516803	875.520968	796.9583419	1172.44657	1385.296707	1165.052829	1125.084851	1405.394908
gene10480	5575855	LOC5575855	0.891769599	0.163015778	0	0.147863723	0	0	1.275824102	4.282142399	6.381788622	5.535789675	1.390192446	1.594034304	0.4159816	3.841603709	4.407818782	0.177279579	0.252319058	0.090241464	0	1.026446228	0.049794761	1.062025191	2.378565773	0	0	0	0.21928368	0	3.920242068	0	2.571600376	1.731487194	0.170833724	0	4.694315104	1.158366616	2.363578838	0.893860699	0	0	1.594817669	0.138394052	1.903475761	1.974950849	0	0.186048842	0
gene10481	5579232	LOC5579232	0.164729662	0	0	0	0	0	0.157115376	0	0	0.247898999	0.186763228	0	1.024547273	4.021234253	0	0	0	0.13335683	0	0	0.662270325	0	0	0	0	1.643706499	1.620262746	0	0	0	0.519160367	0.213229441	0	0	0	0.427952111	0	0	0	0	0	0	0	0	0	0	0
gene10482	110677003	LOC110677003	0	0.776404603	0	0	0	0	0	0	1.139809159	0	0	0	0	0	0	0	0	0	0	0	0	0	0	0	0	0	0	0	0	0	0	0	0	0	0	0	0.667090523	0.486541903	0	0	0.217020847	0	0	0	0	0	0
gene10483	5579235	LOC5579235	3.893152931	3.177687723	3.64542808	2.582084374	9.579580977	2.307025346	1.640716288	2.070246961	13.93032409	11.2406111	7.082745912	8.496446207	6.475764443	7.345478644	7.634017531	6.191523142	2.049370061	2.015622312	4.458414338	3.658989151	2.386195371	1.293887179	5.688383422	2.098746099	3.263738556	5.601149475	22.79746789	10.37270416	5.806253451	1.245004428	1.597904276	0.527376634	4.336046815	0.929052865	2.403713688	0.784034402	0.604359825	3.578172142	4.65419408	1.966922219	3.7934747	1.686083256	6.355897689	2.406123324	3.021179271	3.626674225	4.256735286
gene10484	5579236	LOC5579236	0.78807546	0.768322428	0.254867218	0.871135113	0	0	2.254944925	1.922142915	3.759813452	1.976603313	3.27611243	5.634725913	20.58625218	29.79972696	17.7197129	33.83978576	4.756898835	5.316551352	0.354406031	4.03152007	0.234691588	8.223344555	0	0	1.229810447	0.524238618	2.067046161	0.716566073	1.086870578	0	0.033115877	1.020100982	0.20129245	0	0.480981393	0	1.031478563	0.601846407	0	0	0	1.630689602	0	0	0	0	0
gene10485	5579237	LOC5579237	0	0.678417685	1.950382187	0.717919824	0	0	0	9.617606223	28.21882153	21.17645685	36.64163035	34.27485495	6.732357569	46.40810878	14.74704245	41.56154478	18.55120774	32.42292257	0.208623628	17.40334153	28.32133856	3.156997959	20.89747313	25.16818604	19.40150243	10.18369398	53.53838206	33.32312514	14.71526404	13.34505039	24.05546823	39.23199319	24.17241514	21.2628344	10.47592523	25.30887582	9.350682654	27.2796496	22.25760611	21.91615637	13.43223226	35.32494638	19.36399853	11.98617497	8.690580871	0	5.246611187
gene10486	5568773	LOC5568773	0.042321269	0.030945368	0.123182033	0	0	0	0.080730113	0	0.378580681	1.974346353	0.719729833	1.059087199	8.370395847	1.033109246	0.492199106	0	0	0.137044664	1.199036852	0	2.287520696	0.172804099	0.100338744	0	0.594390098	27.44887213	3.912912852	0	0.35020308	0	1.013682616	0.602596673	0	1.910815598	0.154978126	0.439786647	1.196478327	0	1.142166629	0.043781795	0.778487269	0.840685223	0.240891848	0	1.932510746	0.070635493	0.041026133
gene10487	5568759	LOC5568759	0	0.277444076	1.288468957	0	0	0	0.06031622	1.966596634	0	0	0	0	0.471985521	0	0	0	0.286288966	0.051195371	0	0	0	0.516431338	0	0	0	1.26203005	0.373209014	0.603760884	0	0	0.470358462	2.046456916	0	0.129785044	0.231578884	0.273816333	0.099325528	0.796872881	0.325086337	0.261686977	1.163268766	0.471078446	0.119985676	2.380892492	0.111064975	0	0
gene10488	5573809	LOC5573809	0	0	0	0	0.173287918	0.734491551	0	0	94.08303529	70.78761844	139.5451943	150.805306	110.4354113	108.651418	109.4123811	52.94750104	0	7.248486057	15.8227879	1.419283674	3.60534191	0	3.587870257	5.597795765	2.597704873	34.98184932	9.426983251	3.955970435	6.52209019	2.15272173	0.174875071	3.264756998	0.289899653	0.258811112	0.692705259	1.419681644	0	0	2.917222127	0.130460905	1.804238171	0	2.153427124	0	269.9846647	248.0500887	3.422988436
gene10489	5563940	LOC5563940	10.37169551	4.158856699	13.20061211	1.553299026	0.153246156	0.487157478	2.871953832	4.488163041	12.57005333	7.048862931	12.6440549	12.16022596	0.277451448	7.686819646	0.259405359	10.46441267	25.2437685	12.54946076	1.504601061	12.55135209	18.58217819	1.366102925	18.77306303	0.550041991	13.88801174	22.92379388	96.74956788	12.16848452	18.6875822	8.143806019	30.00205064	83.00610132	7.520217799	164.563348	6.53429164	3.766461456	127.2553579	27.59495484	103.0498087	26.65101004	45.35970367	72.41411824	15.8697556	0.24698492	35.45155356	6.793975398	1.945992721
gene1049	110674433	LOC110674433	0.888429638	3.248104648	0	1.178479411	0	0	0	0	0	0	0	0	0	1.27573856	0	0	0	0	0	0	0	0	0	0	0.831849313	1.772986785	0	0	0	0	0	0	0	0	0	0	0	0	0	0	0	0	0	0	0	0	0
gene10490	5563941	LOC5563941	0.293214726	0.428797993	0.142240481	0.583412861	0.201455237	0	0.699153711	0.804555803	1.573753807	0.220627045	0.83108482	1.048240111	12.76568172	19.57840803	13.81093048	6.761605317	0	0	0.593378206	0.14999846	0	0	0	0	0	0	1.442013816	0	0	0.278070978	0	0.379543134	0	0	0	0	0	0	0	0	0.299644358	0	0	0.324682896	0	0	0.142120812
gene10491	5573813	LOC5573813	34.00429917	13.7800419	46.63850001	5.253290777	39.21963492	35.59334638	33.73503193	17.23704068	117.5193332	95.76864952	90.73015655	121.8091821	72.70569664	49.02449562	30.17659402	83.83354331	29.67516164	17.35711691	27.26784085	13.69277824	23.54738935	12.82500887	15.54124111	14.14434405	11.12436828	16.89696215	34.11786425	21.04711731	20.34081102	20.98067137	17.64607259	16.96997005	0.104644262	13.31268037	13.0022811	9.460772055	9.544828746	13.6101484	17.55035764	6.922539531	7.954807303	23.39743858	6.47763772	9.980494273	9.833502326	15.84103602	6.486829122
gene10492	5573814	LOC5573814	4.519836663	0.47213008	0.704765527	0.32118476	0	0.352563442	3.541110064	7.234523441	9.819138533	6.801828946	2.745209741	3.17396691	0.803183708	0.927178484	0.844810613	2.182125234	3.105782324	12.93729136	0	5.119852164	5.768669728	5.382758503	4.018500143	2.706902804	5.667840251	134.9774417	45.25048187	2.752037956	9.851174511	4.516027842	3.581517619	0	0.123693149	1.325141071	4.728968465	5.03233241	1.71136297	7.026797412	3.734123729	2.087418872	2.969323677	1.50307524	6.584841633	4.111177031	4.11076451	1.683871794	8.371829747
gene10493	5573821	LOC5573821	102.6445431	43.36219705	67.28139758	20.53281631	101.9080714	93.36073533	48.9500061	86.58339589	57.84884089	57.77024466	69.10672745	51.64893054	60.58854036	51.56751336	64.00872368	22.53877455	68.20693466	70.95449698	24.87461631	36.17938493	33.92790901	25.84343434	38.49364397	17.23692494	27.95621657	8.786774417	64.96088226	52.54540776	58.06688018	58.06667185	32.27997028	26.18121123	0.632600055	20.04900393	40.56062517	30.74106115	24.42019514	45.86687523	31.65202929	38.71692216	14.62347895	42.02298454	37.07042353	49.36460672	49.05496419	43.51816236	47.08403134
gene10494	5573820	LOC5573820	2.567215514	1.50172111	17.80884687	0.766202929	0	3.364233621	0.122427565	8.922674783	11.71203253	8.88573035	6.112251083	11.24277225	8.781833768	0	22.09409343	8.573885112	18.88569921	11.95015747	0.519527022	3.808564793	7.626143141	8.211155803	3.651939369	0.126616809	11.29748597	1.024648207	26.76589887	23.80953634	2.920964678	10.10369693	13.96473965	11.96300243	0.295076433	3.292909234	5.405574968	8.559042218	3.124911192	7.646185029	12.53710938	6.108365951	11.28109122	9.880496541	5.845016478	4.548371652	5.410450916	0.321357091	4.106276306
gene10495	5573819	LOC5573819	22.26492637	4.052862774	37.09665541	2.866155273	32.53091189	28.58910187	12.45473805	36.08870901	9.244115598	4.948162196	4.366931071	4.030223762	2.80462208	8.363792524	4.261079748	12.40072413	15.09797302	3.042120156	16.60346637	8.266132953	14.26831909	3.068727046	14.47758934	7.320808386	5.189751379	38.4334383	41.0269778	7.944092708	10.10595938	22.18411714	12.23384443	20.91590814	8.710422566	3.566827117	15.65294415	6.182848715	4.426574933	12.26837085	15.57450015	7.386205605	7.488379519	12.71317904	20.14157956	13.52352482	14.02431732	9.564605191	12.2944352
gene10496	5573818	LOC5573818	5.552983772	1.146222951	4.02135252	0.898709349	7.411377511	9.168742435	6.309956212	1.360872017	6.940052165	7.077116581	6.235481952	7.88375658	6.775231966	0.724890425	11.49489996	2.493033798	0.30070282	1.204513301	0.035845502	0.462125632	1.590398272	0.216972888	0.314963409	0.26208318	1.318492342	0.05302279	0.731731563	0.724752648	0.494679502	0.151182406	0.65983608	1.066147207	0.020359216	0.599805187	0.145942943	0.276098136	0.43817043	1.704422552	1.365814123	1.236879852	0.108607655	1.18751025	0.403285187	1.412196037	0.326639006	0	0
gene10497	5573817	LOC5573817	0	0	0	0.082155092	0	0.180362742	0	0	3.324195379	3.54178413	6.74103096	4.87116906	0.308166699	10.1386241	0	0.196997882	1.401918945	7.11979231	0.167116786	1.774289877	8.687326671	0	0.293680764	0	1.971678346	0	2.924087755	3.885733884	0.256251732	1.762084236	2.826401215	1.603396322	0	1.906620239	3.402032878	1.930812657	0.778214218	2.837949374	1.751094953	0.128144628	0	3.844680706	2.820258604	0	1.087740785	0	0
gene10498	110677005	LOC110677005	0	0	0	0	0	0	0	0	0	0	0	0	0	0	0	0	0	0	0	0	0	0	0	0	0	0	0	0	0	0	0	0	0	0	0	0	0	0	0	0	0	0	0	0	0	0	0
gene10499	5573815	LOC5573815	0	0	0	0	0	0	0	0	2.742757277	1.774668448	3.008266752	5.269862354	8.654788597	1.778042781	4.868831601	0	5.87251754	0	0.07954975	0.60327494	1.422325531	0.240757388	1.677550075	0	1.214586842	0.117670264	4.871662486	3.86015907	0.731874819	0.167754975	0.074331686	0.839561112	2.033188842	1.512626464	0.539803875	0	0.648270047	2.026350877	0.530436984	0.548986493	1.084618728	1.830117711	3.579945464	2.611667541	1.035557347	0	1.143184057
gene105	5572022	LOC5572022	0	0	0.250097305	0	0.078713976	0.125112769	1.201983844	2.200531037	0.666150237	1.034458996	0.097418153	0.204787793	0.035627821	0.370152108	0	0	0	0	0	0	0.025588808	0	0	0.028252579	0	0.342951561	0.563433556	0	0	0.624736378	0	0	0	0	0	0.297633924	0.022492759	0.426531935	0.404895778	0.948165033	0	0.391152857	0.16302811	0	0	0	0
gene1050	5578628	LOC5578628	1.539197822	0.679525125	1.493350906	0.654887126	0.518781765	2.790897039	2.437519636	1.593745457	6.702518816	5.550412453	5.860816661	5.139238415	3.829257976	2.752334097	5.302740334	12.70127447	2.23503777	2.162966798	2.31166627	1.931358721	1.414054172	1.185806775	2.065617028	0.57293796	1.087677604	0.463650805	6.741308664	1.465547813	2.102751262	3.525319033	2.086811115	2.293104081	0.022253561	2.65225939	1.116656482	1.86102583	1.756114984	1.430527309	0.858416183	5.497997569	1.068418497	3.136841474	1.4877313	5.273950529	3.264287722	2.932501486	3.012341776
gene10500	5564830	LOC5564830	0	0.98254895	0.230068409	0.8912226	9.123686829	0	0.753902502	0	1.414158425	1.784278033	0.358465908	0.847743669	6.489368399	0	5.975356194	0.251416824	4.830804336	0.38393969	0.106640668	1.051338756	4.519592224	3.335063444	2.623652542	2.573008823	1.110148784	9.780081055	20.05864763	0.215614517	6.213741587	1.499229729	3.836354651	0	0	3.649961105	1.881453038	0.889843776	0.993189089	2.173144839	0.711078969	3.843271323	1.292434712	2.453370061	2.549525681	7.702374121	2.637617357	0	3.677997571
gene10501	5564833	LOC5564833	0	0	0	0	0	0	0.052456791	0	0.295192866	1.407040921	0.561199033	1.179725829	0.068414008	0	0	0	0	0	0	0.675253906	0.933596934	0	2.086338652	0	0.875437986	4.609847858	3.462170524	0	0.910219459	2.190655153	1.456008302	0.498342863	0.042144002	0	0.90631481	0.238137043	0.431915206	1.953105316	0	1.251735028	0	0.477977694	0.834808753	0.121803136	0.096592794	1.101540282	0.053315899
gene10502	5564852	LOC5564852	6.334577013	3.193170084	5.494056559	2.832713559	8.110947307	10.27170014	9.932310855	1.843495656	1.631274514	3.105382564	2.611586949	1.200927321	2.148999823	3.238770623	0	3.434410787	0	0.854692366	0	5.302717153	6.731228232	0.065315731	2.958196487	0	0.449329894	0.191538528	16.33177647	5.694330091	10.62254927	1.183278362	1.222038177	0.496945815	5.295257916	0.640168735	0.615068457	1.038928855	0.829105933	0.329840566	1.295133311	0.049645349	1.127955204	1.90655095	1.27471733	0.318836896	0.084281756	0	0.418685668
gene10503	5564839	LOC5564839	19.50666781	14.08721122	14.01899074	15.33339303	24.15703946	22.09123153	29.17082222	19.38339652	57.30327865	60.88500083	50.78442931	38.74231599	62.60867965	57.75015904	61.61733177	96.51496256	17.44357217	9.55295219	50.68473981	21.68262002	16.88957419	11.47202846	10.27733597	0.71265339	9.921386531	6.247753434	2.842450787	27.26188357	15.44404471	10.50571914	15.93848681	12.4690516	0.922675546	26.44169341	7.936925436	15.84943452	12.48204252	23.17322519	29.71124099	20.42898571	28.54804583	32.29063405	19.19064293	31.46688185	10.57372387	40.1941052	30.81583194
gene10504	5564842	LOC5564842	0.828105126	0.514684831	1.96842552	0.411922678	0.056895544	2.170397532	2.566939981	1.36334923	6.074339912	5.732529128	5.914875197	5.994949053	1.339118516	5.172653345	7.271341849	4.280207963	4.873558686	2.346372568	0.05586117	2.118148963	4.032115369	5.691817325	2.061506706	2.450562363	3.023929796	4.957802113	30.87012031	0.225889043	0.171311596	1.570671467	1.268386076	1.661470111	0	0.212438341	2.046920463	1.147380769	1.300646036	3.177893999	2.554160619	4.369085387	2.073346483	1.953411869	2.749575739	4.309798484	3.199617333	3.731758519	1.966769451
gene10505	110677006	LOC110677006	49.16731152	18.66939684	15.90093405	9.382410264	0.237057872	16.57894328	0.987255887	18.30369328	7.407516102	8.307771541	4.498616797	9.867941818	6.652478584	1.238626166	8.426806662	9.602751325	11.32444634	0	0.232748106	1.059043672	5.394492832	0.93921646	1.227051628	4.594670764	0	0	7.126799338	0	0	1.963282218	3.849413657	3.572950059	0.132194242	0.354053601	9.160334346	4.033643169	0.948360145	0	1.773671053	0	3.173397195	3.426938671	4.582492919	1.910316094	2.120896759	12.81314994	2.00684922
gene10506	5564848	LOC5564848	2.568348942	1.239831557	0.870936984	1.604196272	0.6852824	5.482454789	5.089527397	2.189460804	2.453631019	3.902591619	3.364211781	3.387469515	2.016138437	5.693149279	0.7830017	3.013883298	1.185286879	1.554357751	3.936019293	1.964438992	1.225266239	0.373322005	0.945903354	0	3.432067034	0.696670304	6.131552493	2.108570807	0.309506191	0.496599163	1.285670935	0.193661555	0.802503675	0.86996772	0.502216774	0.431865896	0.665793227	1.285400438	0.705003014	0.877062622	0.815430794	1.052568741	1.13545574	1.656691661	0.656898014	1.706337578	0.02417234
gene10507	110675223	LOC110675223	1.016923185	0.860982252	2.492546188	0.283983757	3.383102523	12.00152896	13.22151409	10.6718615	4.596270145	3.624516049	6.917656009	4.209516584	7.989249493	5.687283951	2.67661028	2.383354345	14.2956509	2.556407097	1.444172588	4.107020107	4.016657569	0.509925453	6.217855252	1.319877386	2.154887628	32.68424331	7.79129956	7.372853743	4.650344487	1.167433817	3.258902696	0.969924535	2.337708416	5.107694517	2.74393807	2.96631066	2.437845589	6.008550982	3.576756552	5.758412478	3.938105724	5.382379492	3.452674445	1.540925098	0.9399926	1.116628881	0.570727934
gene10508	5564845	LOC5564845	0	1.143618384	8.598827839	0.259330222	0	4.175100186	0.248622133	0	14.45720576	15.49504951	5.9107483	6.989227335	15.07773305	12.53938852	29.55831418	36.06684858	23.01149811	7.069377437	18.99071084	5.734062007	11.52787028	5.32179656	4.944164069	2.956989477	2.562735769	21.58854953	26.66489548	9.243702345	19.41318063	8.775889493	5.915005153	7.25448737	0.29961607	10.56567923	5.727378428	8.126387337	10.0307323	9.107556487	12.56248814	4.584338861	6.926065306	10.51794793	8.655120554	9.236693202	9.385051396	18.81669367	19.20473842
gene10509	5564847	LOC5564847	0	0.266025749	2.470882955	0	0	0	0	0	0	0	0	0	0	0	0	0	0	0	0	0	0	0	0	0	0	0	0	0	0	0	0	0	0	0	0	0	0	0	0	0	0	0	0	0	0	0	0
gene1051	5578627	LOC5578627	0	0	0	0	0	0	0	0	0.420048443	1.884392258	0.709835824	2.098382341	0	1.011415295	2.457504182	0	0	0	0	0	0	0	0	0	0.293109557	0	0	0	0	0	1.470023734	0	0.059969344	1.445533919	2.006125623	0	0.061459924	0	1.609236356	0	1.919463826	0.388653965	0.44546315	0	0.274895889	0	2.731195326
gene10510	5564844	LOC5564844	0	0	0	0	0	0	0	0	0	0	0	0	0	0	0	0	0	0	0	0	0	0	0	0	0	0	0	0	0	0	0	0	0	0	0	0	0	0	0	0	0	0	0	0	0	0	0
gene10511	5564843	LOC5564843	0	0	0	0	0	0	0	0	0	0	0	0	0	0	0	0	0	0	0	0	0	0	0	0	0	0	0	0	0	0	0	0	0	0	0	0	0	0	0	0	0	0	0	0	0	0	0
gene10512	5564832	LOC5564832	0	0	0	0	0	0	0	0	0	0	0	0	0	0	0	0	0	0	0	0	0	0	0	0	0	0	0	0	0	0	0	0	0	0	0	0	0	0	0	0	0	0	0	0	0	0	0
gene10513	5569062	LOC5569062	0.618349675	0.043060772	0.114272641	0.175762539	0.930605163	2.272333235	0.50551521	0.215453706	0.421438871	0.930544405	0.968127158	0.368432457	0.109881932	0.211409009	1.609514294	0.046828568	1.666257932	2.193037836	0	0.723031306	1.039113321	0.040076422	0.767922702	0.2614065	1.461208991	15.39567001	4.807691247	1.405602703	0.791880196	0.279244564	0.534523802	0.038114498	0	0.030214976	0.215653524	0.025498636	0.184990098	1.551607251	0.567619871	0.426459468	0.180545397	0.438683032	0.614539344	0.52168513	0	0	0
gene10514	110677008	LOC110677008	0	0	0	0	0.581024195	0	0	0	0	0	0	0	0	0	0	0	0	0	0	0	0	0	0	0	0	0	0	0	0	0	0	0	0	0	0	0	0	0	0	0	0	0	0	0	0	0	0
gene10515	110677007	LOC110677007	0	0	0	0	0	0	0	0	0	0	0	0	0	0	0	0	0	0	0	0	0	0	0	3.140776684	0	0	0	0	0	1.509794771	0	0	0	0	0	0	0	0	0	0	0	0	0	0	0	0	0
gene10516	110674009	LOC110674009	1.708227724	0.113550762	1.054674754	0.411985601	0	4.296234621	0	1.278335145	0.138916184	0.46739713	0.176064843	0.416379501	0	0	0	0	0	0	0	0	0.208111133	0.105681066	1.288638507	0	0	13.63603847	0	0.105901664	0	1.546365904	0.890746639	0	0	0	0	0.268958446	0	0	0	1.365547746	1.110890998	0	0	1.203717997	0.136368157	0	0
gene10517	5569065	LOC5569065	0	0.642799709	0	0	0	0	0	0	0	0	0	0	0	0	0	0	0	0	0	0	0	0	0	0	0	0	0	0	0	0	0	0	0	0	0	0	0	0	0	0	0	0	0	0	0	0	0
gene10518	110677009	LOC110677009	0.063205626	0	0	0	0.086851738	0	0	0	0.339239763	0.856054097	0.429958509	1.920656308	0	0	4.484021727	0	0.1430682	0	0	0.064667601	1.157605472	0	0.599412377	1.184590833	0	0	0	0.086205591	1.176791525	0	2.03182187	0.899961192	0	0	0.578638686	0.875745327	0	1.303278909	2.193163397	0.196160642	0	2.354137027	0.119921734	2.099667969	0.111005788	0.052746061	1.225427515
gene10519	5569087	LOC5569087	1.929968823	0.769743143	2.383159299	0.349098376	1.928725287	1.021877668	1.506076381	1.925697174	1.25558859	0.79210331	0.795677656	2.822572578	0	0.503878987	4.897235486	1.674190584	1.588564958	2.272589762	0	2.154119895	1.724254102	0	2.495852054	2.076815352	0	0	1.035434181	1.435782169	2.540720755	1.331120833	0.928959143	0.454216562	0	0	0.963741562	1.519356607	0.137784784	1.205918576	0.901922226	0.181506629	0.358598056	0.653481972	1.997335513	0.388562815	0.924418759	1.024919953	0.680329802
gene1052	5578629	LOC5578629	22.63461006	28.46678585	3.513665619	35.42859955	0	8.568951283	3.02237211	0	0	0	0	0	0	0	0	0	0	0	0	0	0	0	0	0	0	0	0	0	0	0	0	0	0	0	0	0	0.355505779	0	0	0	0	0	0	0	0	0	0
gene10520	5569067	LOC5569067	64.95224449	16.26407151	64.67228939	4.948872123	30.66199403	32.0767951	55.30762459	43.67836561	80.47879004	96.35532568	97.32725272	75.45350397	68.24258313	77.45124219	73.88693036	92.44795475	75.7628413	83.36040344	79.95922422	48.85941448	70.72682013	60.35408345	54.75720953	30.35252986	42.98353303	605.4197474	319.1519583	74.34008072	48.21954392	99.27058923	60.0939479	67.6099583	26.02895908	43.75287907	42.28760161	35.01566223	24.89009068	61.46162603	52.87836531	41.31608537	44.66253916	52.7598922	54.06727795	62.16539416	75.75765888	106.6281698	70.68011128
gene10521	5569068	LOC5569068	17.26821286	19.13917663	28.9224491	10.60902385	63.19272574	51.34602485	37.96774317	38.23849253	50.08114734	51.97330736	48.42963694	41.91394109	24.41955431	48.54845086	25.790856	102.0456579	88.87199271	72.1046583	11.03547054	38.68282123	44.09045661	25.72949305	47.8362081	19.90241593	41.69764202	21.76494123	34.684797	26.52694658	21.80986959	82.74369501	40.14649219	45.41051829	0.557140483	18.09268161	47.59283236	34.31487271	19.55635931	44.14370448	37.14260862	31.21524581	25.26288954	52.58167993	67.25128155	52.7349711	45.33170139	30.18638901	51.62895144
gene10522	5569063	LOC5569063	4.235905598	0	2.706410125	0.068522213	0.141966278	3.309530635	4.335727437	0.188991186	14.60223281	8.862173271	7.613692551	4.432192944	0.899602484	7.566085354	13.5775996	0	6.547987268	10.87299588	0	1.902680814	7.014988813	4.640347	9.307991806	0	6.09431067	20.82410045	57.71974327	4.086392805	7.69424842	14.01097438	4.936184009	9.628758052	0	7.527108619	8.890823728	6.531115839	5.922825382	1.77526341	3.717679418	3.954567776	2.533926331	6.926453516	9.801094704	13.95712216	11.24977904	11.38074381	7.110868726
gene10523	110675224	LOC110675224	0	0	0	0	0	0	0	0	0	0	0	2.666749214	0	0	0	0	0	0	0	0	0	0	0	0	0	0	0	0	0	0	0	0	0	0	0	0	0	0	0	0	0	0	0	0	0	0	0
gene10524	5569069	LOC5569069	26.16626356	2.243156637	44.55833203	2.812616609	44.01440608	21.02059501	34.07891661	20.96170328	43.26216691	29.87234798	33.55344528	31.93404289	46.24141545	28.63351282	43.96832027	24.53781346	89.86359096	46.31017546	96.53203346	35.5414761	70.65560322	48.26256127	30.80464338	56.33865244	27.54120499	84.99006719	113.0646338	37.77998543	44.42443959	31.40361637	30.48373815	19.27094533	6.775646285	19.81366908	26.92855465	18.12732867	12.89611076	24.8064194	27.36574062	19.60188746	18.34919926	33.15814091	32.69785369	29.97357888	72.41854594	47.21125599	24.49083777
gene10525	5569070	LOC5569070	5.09686202	1.813053535	1.00237412	1.735896066	19.30741376	12.53610089	11.23347563	2.771870728	11.0903034	12.23083563	12.80662132	9.356851771	18.42043181	3.164898449	11.45484804	13.80186384	4.521229304	4.906787882	2.973553037	4.791936864	7.999548646	5.812151798	6.858520278	2.717629071	3.80491354	3.98613144	8.942495436	5.44852374	7.836734501	4.245749812	3.968049415	0.891551671	0	4.099270422	2.396108522	3.996207865	3.137204312	3.945029799	6.373164716	3.348913252	3.026634229	5.985824026	4.835206721	0.610147417	3.507995614	2.414097172	6.409797161
gene10526	110676022	LOC110676022	0	0	0	0	0	0	0	0	0	0	0	0.506586768	0	0	0	0	0	0	0	0	0	0	0	0	0	0	0	0	0	0	0	0	0	0	0	0	0	0	0	0	0	0	0	0	0	0	0
gene10527	110676023	LOC110676023	0	0	0	0	0	0	0	0	0	0	0	0	0	0	0	0	0	0	0	0	0	0	0	0	0	0	0	0	0	0	0	0	0	0	0	0	0	0	0	0	0	0	0	0	0	0	0
gene10528	5569072	LOC5569072	9.986921006	2.246907656	34.28573969	0.67935373	11.96378787	3.852909033	31.50674937	9.212487234	55.12933017	35.83875559	50.42002297	63.01454502	27.71254747	84.45077104	40.90016942	71.94782325	14.10444469	0.345508879	0.345478927	13.7985629	16.92971713	7.667676655	9.713974744	12.46139033	6.393775219	65.0716136	78.08045591	9.08071515	1.765822475	18.6993977	10.66372955	8.507693583	22.10769121	4.554665789	8.127010532	7.909183309	4.290119403	11.04926331	12.2861345	7.594148535	3.22751154	10.1735315	5.182483124	22.68457398	23.23631942	13.96162999	6.702435885
gene10529	5569073	LOC5569073	4.113986543	0.832042157	3.566824398	0.29027122	0.12027844	8.156921664	7.680680795	14.73099122	18.47892816	18.57321503	11.80950062	12.51699262	19.38095624	18.35086367	11.50338328	11.55418023	9.906549003	5.243728332	0	7.164502088	13.45068587	0.119134929	5.60323391	0.431711924	5.655040553	49.95897303	21.86816613	1.432603315	8.691756148	7.304955362	3.486918577	5.551833722	4.493872519	0.089819871	5.449110964	5.836571963	1.993456024	4.812994584	4.274645412	10.68518139	3.04133495	3.260175742	6.144816216	3.683174019	15.06541056	11.32220482	10.01264717
gene1053	110674832	LOC110674832	233.998963	219.4110396	96.59861949	197.799905	0	6.012672854	7.877041653	1.678621908	0	0	0	0	0	0	0	0	0	0	0	0	0	0	0	0	0	0.915643079	0	0	0	0	0	0	0	0.470815959	0	0.397324977	0	0	0	0	0	0	0	0	0	0	0
gene10530	5569074	LOC5569074	722.8326462	932.1775514	534.0297722	1476.167682	859.6845749	485.765834	460.885899	873.7014724	201.817339	286.5428159	211.3416462	205.2137721	421.9545248	250.4406025	269.3644685	297.7292449	72.43641902	311.5287506	392.8850826	294.6748835	211.2117436	240.1000762	207.698663	241.8795278	392.895196	93.40022629	104.6585906	422.8253391	226.7417303	90.66661311	93.34170724	157.4086345	318.1690246	114.9330829	232.91017	208.8810438	250.9978714	132.8882955	115.6681033	143.1827134	218.293694	99.82295271	220.0998616	318.9229229	227.6221407	389.2355123	388.1642911
gene10531	5569075	LOC5569075	33.235567	4.356641462	40.55539601	2.099339893	134.3219396	92.31309177	101.8462808	58.58311402	96.2703333	104.6546292	87.39463558	87.19893151	51.8803718	55.61178703	55.86846197	36.57024466	50.15326512	43.48646888	8.54079588	40.57658497	63.37833444	18.7529974	23.39649068	16.9889147	27.02204382	253.2288556	157.8649719	68.69289792	41.79226385	36.63978008	41.3111471	27.23445425	34.02782509	40.50495472	27.10277292	16.76873577	15.49938227	34.87319638	34.0981821	37.27183065	26.73385097	33.28757147	27.7317128	38.34877088	63.1120181	49.4113013	24.8181535
gene10532	110677011	LOC110677011	0	0	0	0	0	0	0	0	0	0	0	0	0	0	0	0	0	0	0	0	0	0	0	0	0	0	0	0	0	0	0	0	0	0	0	0	0	0	0	0	0	0	0	0	0	0	0
gene10533	5569076	LOC5569076	36.81961858	20.07465694	28.50363843	9.955251034	0.881434758	26.15210992	10.52307632	21.59058205	71.84085412	68.34450713	77.67087693	67.87879124	49.15167188	55.81856422	50.87845391	27.74804138	134.161141	118.3983622	92.77196	77.04891148	100.0031773	49.76412251	113.7572201	59.60426363	72.07261222	295.4511316	309.9127117	95.8865392	100.3206819	72.02594761	37.26229315	46.49762617	25.95268241	49.89350533	50.50304621	40.6612368	28.51198651	53.49434804	57.70546203	51.62759244	27.66305694	65.78126007	107.5875018	82.96288932	83.14069328	65.20020799	98.87042789
gene10534	5569077	LOC5569077	3.307120213	1.025890594	0.777845705	1.329336725	3.02957356	0.510722975	7.120970634	4.1247506	6.902819738	7.012808182	9.146427265	9.494167987	2.92950399	5.828136426	5.361372858	9.323692555	6.805259264	12.21000936	0.067602164	6.254561893	3.782803042	3.068970133	8.791191603	0.24713547	3.987921454	17.49953687	30.162762	2.596984394	2.798795053	5.179674032	3.556347217	2.010680664	0.115188265	5.553122066	4.036829888	3.94865826	1.652718884	3.903229483	3.606164741	1.036742554	1.792232784	4.727966455	2.661988916	7.102146864	5.36816391	6.105105903	7.286168351
gene10535	5569078	LOC5569078	73.90934975	21.45021084	75.81901375	7.620442183	58.22616909	46.39275466	32.17653806	72.1467198	91.2633042	103.8672109	84.25709772	74.14039183	85.75365646	70.79231477	75.34273145	92.53080545	188.6927035	223.4347642	227.790915	196.5924852	211.3804894	154.2742082	240.7244019	177.7214583	191.5082289	678.7768145	1019.192578	234.395015	260.2799278	173.1051538	110.8211741	112.5464693	52.7630315	68.31586462	102.0539743	89.4068553	53.62653859	103.3353327	112.8917863	81.34938813	79.610493	101.9782076	119.667225	121.9951089	126.6558494	116.3526834	128.9971679
gene10536	5569079	LOC5569079	0.276469363	0	0	0	0.189950218	1.610231477	0.263690141	0.252869326	2.967754849	2.496325583	3.291212122	4.200596227	0	5.756435706	8.03839158	0.439686416	4.380588219	7.162101067	0.745987519	14.42607566	0.741001763	4.891752393	7.537977415	3.681627215	8.154159265	2.75866825	3.26318651	0.188537052	2.001779989	53.35576007	0.975876271	39.90223673	9.851013211	13.05005259	43.02765359	14.48453298	14.87240612	6.334117775	13.50150241	5.434198471	4.237977023	5.663510424	23.86715062	269.4035517	261.7132219	156.426744	310.0860774
gene10537	5569080	LOC5569080	3.728928686	0.061968127	4.686770486	0.056208289	13.27574897	12.71012831	11.23551753	0	5.610000323	5.611604348	4.515946853	2.878259869	4.111366549	0	0	0	9.591549767	8.301569852	0.114336779	7.71706975	13.81800179	3.229710047	3.415783232	9.028470597	11.42656034	49.7234429	51.68169274	2.542926333	11.04519119	6.10822293	10.43796124	3.291001025	0.194820024	6.43532581	4.344813694	1.321009731	6.322642981	3.106636971	8.386362216	0.789057757	10.04638269	3.893031103	1.447158421	0	0.744202788	1.202304915	0
gene10538	5569081	LOC5569081	0.176037635	0.193078428	1.366353087	0	4.837915748	7.048870443	2.434559586	0	1.25978165	5.695697964	2.993755633	1.730665816	2.408731548	2.654198926	3.173360137	6.019217303	0	0.071255597	15.91237051	0.090054734	0	0	0	0	0.082413271	0.526961935	0	0	0.18208611	1.419039018	1.253844527	4.557334258	0	0	0.805799995	1.600652051	0	1.109116949	1.809868422	1.547958576	0.5396934	0.109277381	1.837005179	0.389860427	4.173776421	0.073453049	2.218455771
gene10539	5569082	LOC5569082	26.06421824	18.28816302	33.97258384	24.79515449	0	26.06752089	11.55085736	25.04332484	32.50037413	45.95898865	41.49004176	44.23666343	38.31647604	60.86589732	73.1795185	25.54085199	17.87796746	43.05309061	66.77623238	38.51913837	20.1106727	31.17474167	31.20969272	38.95469417	52.01320174	9.457241388	16.05516737	74.6882942	54.46415825	22.22129684	28.07822091	15.33548036	12.30609548	8.915195414	22.17425647	26.4465855	21.08887115	16.28592368	11.50376273	17.70344347	22.33098747	17.32367895	26.97400501	11.66119702	20.80711701	15.81890089	20.4174449
gene1054	5578630	LOC5578630	815.7378097	500.6674784	762.6972115	356.5801957	0	19.44173941	13.92896205	24.0432692	0.373253248	1.883770757	0.236533903	0.372922713	0	0	0	3.317950263	0	0	0	0	0	0	0	0	0.58602577	2.498086922	1.231228683	0	0.431593725	0	0	0	0.159865508	0.214082542	0.763986275	0.180665799	0.32767815	0.477983558	0	0	0	0	0	0	0	0	0
gene10540	5569083	LOC5569083	35.1026101	8.573116717	32.32297037	5.31061608	20.04060669	49.13389862	60.68687924	81.21357953	97.9752654	68.21032852	86.48522117	104.6614676	54.51406684	66.52296043	54.87619511	116.9955462	25.24468147	18.52044218	0.578713645	18.06699353	16.1914915	7.687039475	11.01745421	1.339894333	9.170649799	87.17291899	45.56659355	16.67376689	27.5088319	12.33954629	13.69006174	21.37692628	0.109564245	35.43337065	5.890499965	4.828971378	26.836722	10.64658675	47.22506091	7.395930155	20.45673297	19.43823289	5.968329062	5.699858147	42.56449676	9.903764528	5.821556282
gene10541	5569085	LOC5569085	25.72920437	3.579101979	34.46087976	1.498352394	35.52732388	20.46783121	34.59530936	32.83126885	70.05785732	62.89551743	67.5905014	55.63770106	89.30149183	52.26478133	41.60059033	74.65177428	61.0799024	27.12858937	17.1020599	26.83797842	36.83484477	13.15337866	9.819659192	10.77086988	22.32789189	103.6943986	127.6458423	11.81139744	1.817489133	83.5563563	34.27051751	31.5173422	35.48785896	24.46997439	33.78092647	30.10609136	28.97767109	35.36850716	54.84068898	28.69456546	34.88684747	38.64371981	28.09937551	49.75413213	37.25195649	28.80311705	11.19340504
gene10542	110677012	LOC110677012	0	0	0	0	0	0	0	0	0	0	0	0	0	0	0	0	0	0	0	0	0	0	0	0	0	0	0	0	0	0	0	0	0	0	0	0	0	0	0	0	0	0	0	0	0	0	0
gene10543	5569084	LOC5569084	0	0	0	0	0	0	0.723524595	0	1.764328834	0.228317594	0.516032711	1.491571594	0	0	0	9.530804173	3.605895131	4.483041236	13.509364	1.474657069	8.369978657	0.103247732	7.373951127	0.074828226	2.556998913	47.2327762	21.9365026	0	0.156930625	2.302111118	0.009563044	0	0	0	3.333491762	0.131382803	1.251034729	0.52139492	0.097489515	0.156953606	0	0.47090269	4.317872742	1.008001776	0	0	2.573809261
gene10544	5569086	LOC5569086	1.881458131	0.322435472	1.026796819	0.136483952	0	1.155738703	2.074880954	0	2.682344294	6.547556654	6.532662454	3.363098277	4.278491128	3.757017648	2.871944271	0.374024979	0	0.333185486	0.079323001	1.955054906	1.851631992	1.36040307	2.509152542	2.551856728	0.880818011	9.445455812	5.551744257	0	0.668972949	1.170937622	1.193328934	0.532743282	0.022526593	1.297150771	0.807397814	1.094674875	0.784941253	0.808229974	2.380162582	0.851544795	0.841187756	2.773849696	2.175311003	1.692745083	14.14669642	4.415921955	4.702192722
gene10545	5567981	LOC5567981	1.044981117	2.674320523	4.435615877	5.804465359	0	5.325468198	18.12709994	6.690454497	17.29338205	15.23432174	13.25442994	14.94319383	26.80973921	7.408907888	13.4444755	15.68416649	7.687394744	7.243567008	6.960975496	3.006990052	6.185079691	0.888919763	8.051963234	0.128847942	4.708697696	12.64278215	20.17120053	4.632031461	2.83732472	1.672330496	2.09127859	5.241499045	1.251150072	2.412672528	2.869996899	4.41148872	1.128378476	3.067477906	8.057701645	6.621393813	2.669738829	4.297531589	3.345756954	4.194595498	0.229407886	3.488210892	4.431884119
gene10546	5567982	LOC5567982	3.437836427	0.580096282	0	0.263088631	0	0.192527677	1.387239436	0	0.236560169	1.392877318	0.599641132	1.181753414	0.657903266	0.569602334	0	0.630854423	0	0	0	0	0	2.879426158	0	0	0	0	3.121308836	0	0	0.501581763	0.216693023	0	0	0	0	0	0	0	0	0.957513232	0.675619525	0	0.501746119	0	0	0	0
gene10547	110677013	LOC110677013	0.555268524	0.243607849	2.208789565	0.405102298	0	0	0.158880717	6.703878363	3.57631132	1.253421905	3.021787052	2.282842199	0	4.22588398	0	2.649234164	5.78160299	6.473050613	5.468654291	3.80635137	9.202332986	2.871843399	3.422838304	0.931131477	3.119434925	58.1761289	6.772334176	1.969047082	0.114869397	3.738791872	1.728979021	2.946878797	0.085096949	0.683741153	1.93169423	1.971464781	1.395393472	2.480714525	1.926718687	3.159371007	2.837222445	1.792384385	1.158878501	0.122972127	0.682638821	2.409576391	0.107655184
gene10548	5567979	LOC5567979	5.606021267	0.868459785	6.176535778	1.008304435	14.36210819	7.540159631	4.803142585	4.171508237	3.399871367	1.572890103	4.362920661	1.613508787	0.945546532	1.296178994	1.768091963	0.151111935	5.699489819	1.461503249	0.256381851	4.471894804	15.42865697	2.327819685	14.64286524	7.123203519	4.804167194	149.8001613	35.60748861	1.749509056	0.786256064	4.505496111	1.455354262	6.641586768	2.184262958	1.267516145	5.741143407	5.512894006	6.454498282	12.13631174	13.31008157	9.485602598	4.757941918	10.20407366	8.292829307	7.89110143	6.174394015	0.198233495	10.22415923
gene10549	5567978	LOC5567978	10.134002	3.018887136	14.93029908	1.493610773	4.985592105	39.16658762	24.46226733	27.9212548	22.38338309	19.95743839	17.1633042	13.8654081	32.05925138	17.60599956	6.984243014	11.54037701	28.03616068	22.68754167	5.063744393	8.192320953	15.98390828	3.74621544	15.12781213	5.183275446	5.740023505	23.46963204	32.73340941	9.385088088	9.31750758	7.712216431	10.99305649	20.56719422	18.50266188	4.49336222	4.352424974	8.667384525	5.109083059	4.29958311	11.09421421	5.306579886	4.219201175	11.96028256	5.934418102	12.19136326	10.98641141	6.26442937	1.091541803
gene1055	5578631	LOC5578631	96.21020757	208.918888	110.444546	138.559295	0	0	1.696460497	0.295789886	0.28929035	0	0.183325868	0	0	0	0	0	3.294079484	0.523609638	0	0	0	0	0	0.319001858	0	0	0.954265176	0	0.334507202	0	0	0	0	0.33184983	0.592128422	0.140025231	0	0	0.207804848	0	0	0	0	0	0.283984131	0	0
gene10550	5567977	LOC5567977	31.96183315	12.48305673	27.89637552	3.064811715	1.234676415	30.27810259	34.76942857	26.76802435	42.02552848	33.41807284	39.72963204	27.07443114	36.24502301	19.16921447	42.99391154	40.4197441	42.42018591	51.43763433	57.66749945	46.2280968	67.43116041	43.15224433	29.82417151	8.60994301	38.57971271	56.09948934	71.20739134	40.791338	57.62266683	75.10820489	39.17570648	55.66119185	9.245728221	21.0746191	19.97712488	19.89699425	18.85027074	18.96842055	31.83765934	23.23834873	16.52811039	31.55384379	36.04426828	36.95551967	20.28919093	8.033927277	18.78932492
gene10551	5567975	LOC5567975	14.38778062	5.854811416	15.05168363	1.244675644	12.03418784	14.93795435	35.32112747	12.58745093	17.68287264	27.3002695	16.73776773	14.53631494	18.98654693	27.48691768	33.02964925	4.775328417	11.32774169	17.52207459	20.76135201	6.528255759	20.9020339	14.81457924	15.4244359	0	7.028600211	8.73869278	24.85770188	11.26210571	15.5291793	22.89935033	18.91058068	13.76544495	7.381891008	16.6896311	14.43172492	14.51786908	11.10243049	10.74895778	14.14914276	21.87346343	6.00916531	16.62013291	19.46489137	9.420598881	16.47961711	13.25970883	31.29086502
gene10552	5567974	LOC5567974	1.301312691	2.174906435	5.952028398	2.465940461	17.88152049	6.49645113	13.83009325	12.92249451	12.30594898	5.035691263	9.695294822	7.31057112	0	0	7.350970507	0.295651211	6.311931301	12.79222254	47.65316823	4.755045224	4.484338254	14.92827886	7.492772153	14.85346152	6.788438009	1.483973266	10.23965422	23.07303446	9.99903896	21.50865936	8.225843765	8.181593615	11.8234074	2.28913966	9.530668909	13.03979473	1.751896819	10.22195558	7.884044282	6.731107907	0.759913121	14.54048601	14.81409349	16.87994824	2.611941821	8.377446926	7.388722884
gene10553	110675225	LOC110675225	0	0	0	0	0.103182834	0	0	0	0.134342812	0	0	0	0	0	0	0	1.529729219	0	0	0	0.167716448	0	0	0	0	0	3.397474021	0	0	0	0.132526407	0	0	0	0	1.755700968	0	0.344075533	0	0	0.460422195	0.466132545	0.14247112	0	0	0	0
gene10554	5569935	LOC5569935	0	0.039047453	0	0	0	0.544295939	0	0	0.477700296	0.160726951	0.423812097	0.190910907	2.125670344	0	2.111625026	1.613635289	0.362630542	0.432313901	0	0.05463699	0.50095189	0.145364997	0.379828003	0	0.150002544	5.648252139	5.357590999	0	0.994259026	0.050643724	0.087516273	0.138248715	0	0	0.097777172	0.046244262	0	0.183521152	0.068628931	0.662936414	0.054572779	0.132599073	0.101320637	0	0	0.80216286	0.414140429
gene10555	110677014	LOC110677014	0	0	0	0	0	0	0	0	0	0	0	0	0	0	0	0	0	0	0	0	0	0	0	0	0	0	0	0	0	0	0	0	0	0	0	0	0	0	0	0	0	0	0	0	0	0	0
gene10556	5567973	LOC5567973	11.5869548	14.12066118	7.182275787	11.10041258	10.61453157	7.967040813	27.01446457	14.13048889	21.30582212	18.40574385	19.34025716	14.95840061	7.206584889	7.394783078	16.09597932	11.26122224	9.471037215	21.10548253	16.06656701	18.77036359	13.37121091	15.33235825	16.02492798	17.14429389	14.16401226	0.642316787	3.165777957	25.46094404	13.98258261	6.104733265	14.44463342	6.249329627	0.493262096	7.26602539	14.73291036	18.67427393	18.95709245	18.06641652	10.34089933	7.658249849	10.85428145	2.397578362	14.04548736	0.712804513	18.08867172	20.95056379	8.112263639
gene10557	5567972	LOC5567972	36.33734986	2.075070028	27.17447972	1.145684275	1.102057076	5.210114382	11.59180487	23.1350771	62.69256692	58.21145595	53.15830331	44.88253365	42.89828727	47.48335418	43.8390671	46.89881708	55.57870285	53.83939505	1.747880769	37.30409034	52.94028796	33.50309689	40.80864159	14.97035482	33.56106331	445.0704058	143.8135943	28.94516937	35.22478288	87.52647426	39.79633586	36.7342476	26.14231381	13.80072391	39.42258593	20.46156465	17.48995976	29.89423538	42.17946604	25.27365336	15.95066535	31.02042381	65.54931353	83.88995383	60.35080086	40.62087356	67.40060084
gene10558	5567970	LOC5567970	0	1.435618262	0	0.710279916	0	0	0	0	0	0	1.821257659	2.23332722	1.33214273	3.844494306	0	0.283860756	0	0	0	0	0.079731567	0	0	0	0	1.78099124	3.511178863	1.460630167	3.692415846	0	0	0	0	0	0	0	0	0.4089295	2.981976117	3.692956547	2.006422229	4.210344845	0	0	3.761667905	2.830070274	2.249337209
gene10559	5567965	LOC5567965	0	0	0	0	0	1.233552328	0	0	0	0	0	1.009555059	0.351273351	2.433015682	0	0	0	0	0	0	0	0	0	0	0	0	0	0	1.168385871	0	0.035599568	0	0	0	0	0	0	0	0	0.584278482	0.577172109	1.402393057	0	0	1.487874002	0.7069856	1.095007015
gene1056	5569748	LOC5569748	16.69518218	31.53614331	10.57362621	19.06993956	0	0	0.663478419	0	1.244542356	3.838436112	1.051570079	0.414480083	0	0	0	0	0	0	0	0	0	0	0	0	0	0	0	0	0.479689214	0	0	0	0	0	0	0	0	0.265624294	0	0	0	0	0	0	0	0	0
gene10560	5567969	LOC5567969	0	0	0	1.516927011	0	0	0	0	0	0	4.074834056	7.592521522	2.845023832	3.284236045	0	0.519629401	0	0	0	0.334294088	0	0	0	0	0	1.956146577	6.42748858	3.565064265	4.055554263	0	0	0	0	0	0	0	0	0	2.939322294	5.746209867	2.67120976	5.679112382	0	0	5.738357032	4.907999209	2.850638097
gene10561	5567968	LOC5567968	0	0.736200289	0	0.801325983	0	0	0	0	0	0	0.456602797	3.23948907	1.001934175	2.602376706	0	0	0	0	0	0	0	0	0	0	0	0.803713874	0.792250715	1.098572435	1.249716636	0	0	0	0	0	0	0	0	0	2.587858338	1.666532853	1.23469755	2.250019422	0	0	2.829234095	2.520661733	2.928074786
gene10562	5567967	LOC5567967	0	2.409010947	0	5.280651667	0	0	0	0	0	0.413164998	3.735264551	8.83360677	5.464252123	6.702057088	0.319302777	0.436633038	0	0	0	0	0	0	0	0	0	4.931119497	4.860788239	2.246733209	5.67965354	0	0	0.355382402	0	0	0	0	0	0	3.175517836	6.532558031	1.683418651	6.47632905	0	0	7.714902232	4.582314076	4.258360614
gene10563	5567966	LOC5567966	0	0	0	1.524158248	0	0	8.767342378	0	0	0	4.052902764	8.215539558	2.223344782	6.23312952	0	0.812165651	0	0	0	0	0	0	0	0	0	5.09566708	8.539081169	4.179068875	8.979844047	0.242152229	0	0	0	0	0	0	0	0.292501241	9.188150638	10.56606943	5.479717976	6.657215698	0	0	12.55643937	10.65425017	6.188145133
gene10564	110677015	LOC110677015	0	0	0	0	0	0	0	0	0	0	0	0	0	0	0	0	0	0	0	0	0	0	0	0	0	0	0	0	0	0	0	0	0	0	0	0	0	0	0	0	0	0	0	0	0	0	0
gene10565	5567964	LOC5567964	1125.761541	960.8620308	1359.866178	955.2327356	824.6426795	731.4638454	965.3760748	625.122752	3.33180721	1.401274027	1.05569793	0.832214181	7.239195648	0	0.27073366	1.110650476	1.580770233	0.188453224	0.628122955	0.238172236	0.415949959	0	1.655736986	0.459249976	0.871849918	1.393682449	0	0	0	0	0.176076372	0.90397565	0.891889512	0.716619776	0.852455736	0.806347451	0.731246432	0.53333396	0.598331133	0	0.237892331	0	0	4.639874713	2.044184105	0	0
gene10566	5567962	LOC5567962	2.563540342	0.121718448	2.487182112	0.198728844	0	4.847644235	3.238892121	0.79172055	1.131703849	1.25254231	0.150983325	0.773637982	1.490878053	0	2.284460118	0	1.431826549	0.161712703	0	0.306565274	0.475905132	0	1.026130894	0	0	0	0.589434532	0	0.619859452	0.15786626	0.256017104	0	0	0.034163067	0.060958063	0.115321832	0.392179007	0	0	0.447741826	1.054706085	0.454670591	0.252668782	0.073731498	0.233883352	0	0.484108365
gene10567	5567961	LOC5567961	68.80793036	38.74919736	85.69232374	14.84006467	117.4361158	59.52546126	115.0485695	88.32348937	119.4910713	127.8525901	135.0417346	110.965137	142.3030766	101.2203546	76.69788569	114.7806066	57.50154493	27.51123024	1.588794695	22.03211422	34.94532781	14.88341686	25.52731519	11.11857221	25.83334591	21.48709091	23.49725719	27.30497891	28.19041655	90.62195108	56.77449411	51.39283218	22.04409298	43.15812953	51.13343885	53.17532612	44.78767705	61.67004881	65.51025731	42.81393815	30.77432563	57.64730611	48.51778217	78.24166981	43.13779376	69.9163632	61.32039284
gene10568	5567960	LOC5567960	86.69442871	20.95052755	82.20319988	6.687824838	45.4545258	88.81065177	65.44600652	65.68467539	55.2211637	55.51703863	64.69036709	46.81948969	80.30666028	48.73599065	51.91475814	62.97294156	154.2052699	146.6385893	129.4050511	105.8105777	165.399353	100.7564054	117.4943811	71.80965001	103.3951179	129.0833645	264.1607842	141.0515182	215.4699792	117.7859072	105.0735369	66.85389641	29.68202746	78.36120228	46.3821652	37.37759028	48.86481306	71.98335742	120.4227479	50.24976682	71.75604724	87.63320848	64.62848961	38.94410596	35.85089871	38.1750234	43.2723612
gene10569	110677016	LOC110677016	1.266812889	0	0.675993612	0	0	0.184456423	0	0	0.453285921	0.381281237	0.574502639	2.151201435	0	1.00049243	0	0	0	0	0	1.296114864	1.952326941	0	0.750866038	0	0.889601202	0	4.236478721	2.505302505	0.524135718	0.120138542	1.365426423	0.573925973	0	0.324982444	0.811824668	0	0	0.145118106	1.221026885	0	0.064729582	1.965971576	1.682490725	1.823599476	1.557400824	0.581446101	0.4912181
gene1057	110674434	LOC110674434	0	0	0	0	0	0	0	0	0	0	0	0	0	0	0	0	0	0	0	0	0	0	0	0	0	0	0	0	0	0	0	0	0	0	0	0	0	0	0	0	0	0	0	0	0	0	0
gene10570	5567958	LOC5567958	93.85210339	40.11265287	96.62014189	28.52423474	0	1.113278491	0.182309541	0.349656538	0	0	0	0	0	0	0	0	0	0	0	0	0	0	0	0	0	0	0	0	0	0	0	0	0	0	0	0	0	0	0	0	0	0	0	0	0	0	0
gene10571	5567956	LOC5567956	1345.965125	911.2327594	1296.062785	568.150544	0	0	6.375433159	2.194701114	0.91991823	0.515859188	0.388640242	0	0	0	0	0	0	0	0	0	0	0	2.031787077	0.6762655	1.283836801	0.684085942	0	0	0	0	0	0	0.656672986	0.703502458	1.882917041	0.59369079	0.134599009	1.570714755	0.660801399	0	0	0	0	0	0.602029943	0	0
gene10572	110677017	LOC110677017	354.4562636	471.5155593	315.166854	460.3568435	0	0	3.458539732	1.658307375	0	1.364233981	0	0	0	0	0	0	0	0	0	0	0	0	0.716431418	0.298073711	0.848804204	0	0	0	0	0	0	0	0.463100847	0	0	0.261677724	0.237305769	0	0	0	0	0	0	0	0	0	0
gene10573	5567953	LOC5567953	2536.114542	4525.170662	2212.575386	4843.177758	0	0	38.15280621	17.56183864	5.009650259	1.805942117	2.721137076	0.715030565	0	0	0	0	0	0	0	0	0	0	1.896791443	3.156665942	1.872713041	4.789755194	0	0	0	0	0	0	1.83912731	3.694277664	4.394531509	1.039209173	4.083820185	2.291177509	6.683045968	0	0	0	0	0	7.025374714	0	0
gene10574	5567955	LOC5567955	551.2808193	424.7783645	619.2720073	434.7193459	0	0	4.465384358	2.854761599	2.094024392	0	0.44233396	0	0	0	0	0	0	0	0	0	0	0	0.924997801	0	0.730604496	1.557195631	0	0	0	0	0	0	0.597918034	0	0	0	0.306389849	0.893860699	0.501397553	0	0	0	0	0	0.685205132	0	0
gene10575	5567954	LOC5567954	0.881356154	0.092064113	0	0.167013802	0	0.183330495	0.360264555	0	0.901038096	0	0.856493782	0.45012009	11.43316447	0.180797344	7.468024178	0.600718065	0	3.363649973	0	0	0	0	0	0	0	0.502534471	2.229151294	0	0	0	0	0	0	0	0	0	0	0	0	0	0	0	0	0	0	0	0
gene10576	110675226	LOC110675226	0	0	0	0	0	0	0	0	0	0	0	0	0	0	0	0	0	0	0	0.10942178	0	0	0	0	0	0	0	0	0	0	0	0	0	0.109743846	0.391637689	0	0	0	0	0	0	0	0	0	0	0	0
gene10577	5570443	LOC5570443	0	0.381625497	4.304143748	0.80769271	0	1.646545828	3.318608593	4.614517466	14.9399848	27.88250126	19.23106501	10.72860492	78.33898092	18.11155789	33.48569317	9.130385906	2.559645921	7.95739763	0	0.978977848	5.517705095	0.473568989	4.53713626	0	3.990863427	24.82376548	7.186908023	7.711559529	7.197976764	3.877188404	1.754522166	3.152699332	9.998189355	3.213357763	1.114882062	0.753271042	3.620501103	0.69751946	2.235788135	4.679370023	2.933482005	2.051906234	5.281305685	8.476283365	3.819258531	7.404293636	5.481058216
gene10578	110676029	LOC110676029	0	0	0	0	0	0	0	0	0	0	0	0	0	0	0	0	0	0	0	0	0	0	0	0	0	0	0	0	0	0	0	0	0	0	0	0	3.104750474	0	0	0	0	0	0	0	0	0	0
gene10579	110675227	LOC110675227	0	0	0	0	0	0	0	0	0	0	0	0	0	0	0	0	0	0	0	0	0	0	0	0	0	0	0	0	0	0	0	0	0	0	0	0	0	0	0	0	0	0	0	0	0	0	0
gene1058	110674837	LOC110674837	0	0	0	0	0	0	0	0	0	0	0	0	0	0	0	0	0	0	0	0	0	0	0	0	0	0	0	0	0	0	0.01863155	0	0	0	0	0	0	0	0	0	0	0	0	0	0	0.246674104	0
gene10580	110675228	LOC110675228	0	0	0	0	0	0	0	0	0	0	0	0	0	0	0	0	0	0	0	0	0	0	0	0	0	0	0	0	0	0	0	0	0	0	0	0	0	0	0	0	0	0	0	0	0	0	0
gene10581	110677018	LOC110677018	0.49111949	0	1.905963545	0	0	0	0	0	0	0.739077761	1.113619245	0	0	1.410443874	0	0	0	0	0	0	0	0.668438215	0	2.422234606	0	0	0	0	2.031975428	0	0	0	0	0	0	0	1.157049866	2.81297777	0	0	0	0	0	0	0	0	0
gene10582	5572773	LOC5572773	2.562131919	0.520398404	0.414302607	0.424825386	0	1.658060134	3.122508994	0	1.273294159	0.856824623	0.564828483	2.544333183	5.134724767	2.350528202	0	0.565933011	1.127676175	1.037086417	2.016382106	0.728165341	2.702333161	0	1.181155307	0	0.466464556	0.568121778	5.60018807	0	1.472313429	0	0.97794673	0	0	0.584246866	0.260621781	0.308156335	0.503019879	0	0.18292812	0.147252903	0	0.088359599	0	0	0	0	0
gene10583	5572772	LOC5572772	28.9706381	4.141109728	36.66682692	3.033854021	28.73428747	40.59735117	17.55537089	12.75074419	49.68741072	66.05176632	43.58837641	36.01580722	102.5563353	53.17334549	36.22635139	52.13614987	56.45459363	52.72554327	22.48135114	29.0835857	43.93242269	9.487034944	35.89229299	9.45405507	27.12562072	75.42031804	102.411318	12.62626927	38.75307407	107.521927	41.12093357	88.25231758	27.29009916	45.93309026	56.6339027	39.23483816	37.2056875	49.53088157	60.46605863	55.9973785	26.60079719	50.97679447	52.28042517	49.44631304	57.00101318	37.44621619	63.34751327
gene10584	5572770	LOC5572770	0	1.031205637	3.557534215	0	0	0	0	25.28212175	0	0	0	0.504177319	0	0	0	0	12.13051625	5.251817124	0.380533467	13.85193864	14.74161771	14.97190328	6.687261151	2.504031827	6.602371185	10.69484181	2.219432442	9.617407315	8.168976126	0.534980787	0	0	0	0	3.61508131	9.281624855	6.423621671	4.846616871	2.174908768	2.917918698	1.44121454	3.151632436	3.21093652	0.624657462	12.38420691	0.235381651	0
gene10585	5572771	LOC5572771	0.112422139	1.356353083	3.217668433	0.410094079	7.646801606	6.056683466	2.144513183	2.364987334	2.614718608	5.752196676	3.186481607	4.220035841	0.419530258	3.470794884	2.549579707	6.257717096	5.980081263	1.456180738	1.971740471	3.163119183	6.151894966	2.295182403	2.532126681	2.106999714	0.947362038	4.935793544	7.187516258	4.676612442	2.093127295	1.119466312	2.189626513	1.236932874	0	0	0.617525399	0.146031052	0.662150575	0.515134886	0.505674878	0.058150939	2.297746784	1.814470638	0.533253873	0.871411962	0.098721498	0	0.490417834
gene10586	5573697	LOC5573697	0.157405915	1.035858722	3.207065069	0	0.216293678	0.458387063	1.501301532	0.287938794	10.98285918	2.842531321	5.175336684	9.847683726	0	16.95200044	0	5.757645476	232.3036439	241.0935737	76.02538496	148.6461845	152.7220859	390.7688919	200.7766958	18.78734666	77.9647595	47.11885916	93.82256688	51.09491741	162.4885938	153.1575088	219.4454701	190.5057199	12.06151841	13.72926828	139.7798313	102.9129695	79.97771294	185.904045	79.49962635	191.0090491	118.5519937	96.53898858	111.6952784	35.90557622	74.64052723	91.8189925	35.09544713
gene10587	5573698	LOC5573698	2.985869121	0.424525006	4.82821884	0.880151057	14.01832606	17.87356939	10.75855774	10.62051168	5.193570985	8.861955821	7.616805196	5.040715472	3.095135818	1.310085367	4.340731453	9.36532066	46.18391579	21.62059259	28.98161511	30.5493367	32.01127615	7.789174965	31.65950514	1.472650886	16.85192915	273.439197	99.2008699	27.14933556	25.73717129	6.213914072	18.43360571	4.294411128	1.970202642	15.74517215	10.32663686	8.403423269	5.536443153	16.72207093	21.85111574	13.81430453	16.52811039	19.66782711	14.16292454	7.714738072	5.826639448	4.498999275	2.492481003
gene10588	110675229	LOC110675229	0	0	0.247069348	0.084448203	0	0	0.242883672	0	0.227798681	0.574838258	1.443580503	0.455193908	0	2.742529755	0.148082447	0	0	0	0	0.130272415	0	0.173298797	0	0	0	0	0	0	0	0	0	0	0	0	0	0	0	0	0	0	0	0	0	0	0	0	0
gene10589	5573701	LOC5573701	0	0	0	0.513022831	0	0	0.491839437	0.471656264	18.91298552	25.99706023	27.77087992	15.20916644	40.73243593	36.65391017	44.08044246	8.611162873	7.003499426	5.21831073	0.695714447	0.263801639	8.523131144	2.105580378	0	0	0.724251413	0.5145516	0	5.274938838	1.60018065	1.711647767	24.15043741	3.003753871	16.20097909	9.789389642	4.248843236	7.144939591	3.442223352	20.67538661	8.615317955	4.267773262	2.898407764	21.7675792	9.294846856	2.855091988	13.13210532	21.30178352	3.249314295
gene1059	5565115	LOC5565115	8.04609204	4.358009754	11.85420731	3.26117528	11.26099343	13.45129925	5.968805222	0.272565178	47.71709853	49.77911556	50.17267409	38.08660608	58.19840389	23.96337054	39.68339835	19.66823394	38.44885991	21.59174399	0.402046037	16.61685201	16.83963742	4.055975602	13.42408869	0	9.765869137	19.62536001	25.5008187	13.00621435	28.66655284	40.69617663	13.50547432	13.69383046	12.33093273	16.81865802	18.82443946	25.67712665	10.648202	17.58075767	17.42545466	16.18510117	7.765720208	17.75894726	24.87803496	32.66856511	23.5517744	19.27335117	34.08828371
gene10590	5573695	LOC5573695	11.13485058	1.684513968	28.46080526	0.967696027	5.170532244	3.689874881	10.18071012	10.6760136	20.19591281	20.91692945	18.10920101	16.33459433	22.73440216	7.388050211	13.12852284	10.50293987	31.9831764	23.00178663	12.53592299	12.96377108	27.30551915	9.720160631	14.38313187	12.57429111	9.994309992	143.9012094	108.9169047	19.79510878	18.74561469	21.41083513	18.26745333	14.81078309	0.411903392	20.17268816	20.95001729	12.36891048	7.83977135	16.09817365	27.53417602	15.72955603	12.47767997	14.2055289	20.6893526	11.73462217	36.14440437	32.87517372	18.98272116
gene10591	5573696	LOC5573696	80.72463049	69.16603985	114.8601074	48.8923912	274.6041915	150.2732423	239.6120667	167.9618751	3.395111547	2.855796467	1.820510476	2.870242692	0.907906507	0.209613659	6.621062377	0.928617711	31.72046509	20.32604283	43.5238958	12.09753733	7.433729683	10.72874186	14.18975088	3.599813276	5.193811159	5.826307344	0.574320826	8.361995352	24.7625904	38.48536553	34.7802303	27.96520527	31.87914985	49.43132965	29.13326494	11.12412133	29.00314597	37.79188029	36.39436565	25.97432465	29.08947428	49.83889174	23.54192791	37.5009744	35.12298259	18.39467765	14.99991148
gene10592	5573693	LOC5573693	1.187929245	0.822898837	1.031224741	0.456140489	7.216706424	2.640075092	4.114650426	0	1.230437105	1.693606234	0.567082863	1.341106352	0	0.987570941	0	0.099433565	0	1.467839012	0	1.919063059	1.647820736	1.957216693	2.519972922	2.836964074	0.351244755	13.60021993	8.117541983	3.325686268	0.517366437	0.237173875	4.287711813	0.323722083	0	0.256628203	1.03029409	0.270712985	0.687398629	2.506768013	1.04455621	0	0	0.620985856	0.474503183	0	0	0	0.060609244
gene10593	110677020	LOC110677020	0	0	0.650433626	0.074105983	0	0	0.319707217	0.204391787	0.799602343	0.336292566	0	0.199723563	2.640754912	1.283550431	0	0	0	0	0	0	0.049912036	0	0	0	0	0	0	0	0	0	0	0.144630427	0	0	0	0.096757896	0	0	0	0	0.114183837	0	0	0	0	0	0
gene10594	110677021	LOC110677021	0	0	0	0	0	0	0.402573204	0	0	0	0	0	0	0.606089316	1.96354163	12.7540355	0	0	0	0	0	0	0	0	0	0	0	0	0	0	0	0	0	0	0	0	0	0	0	0	0	0	0	0	0	0	0
gene10595	110677353	Trnad-guc	0	0	0	0	0	0	0	0	0	0	0	0	0	0	0	0	0	0	0	0	0	0	0	0	0	0	0	0	0	0	0	0	0	0	0	0	0	0	0	0	0	0	0	0	0	0	0
gene10596	5573699	LOC5573699	0.102113953	0.074665858	0.198144725	0.54180629	0	0.297369481	0	0.37358912	0.548070095	0.4610089	1.273495275	1.460226001	0.50808371	8.504557616	0.356277571	0.97438901	0	2.066657715	0.137765237	0	0	0	0	0.705086113	0.764885981	0	0.200876311	0	0	0	0.012872853	0.132178388	0.078246699	0	0.560903397	0.265282411	0.400957874	0	0	1.373293376	0	0	0	0	0	0	0
gene10597	5571319	LOC5571319	3.411906421	1.521213719	3.713971061	1.876554305	8.3475474	3.33217082	4.563814452	7.83970314	47.94009464	58.04515272	52.17445829	37.41073529	69.04453006	59.09057207	62.61806931	48.23994717	6.969511795	2.728423193	2.189285595	5.661948534	4.200613045	0.339788449	8.089228267	2.216338292	5.220470923	36.95096034	14.32402077	8.058446002	4.734206915	9.707072009	9.60420271	4.201005238	10.649045	5.55052457	8.456447626	5.224603915	6.600521969	11.15342478	13.36825611	13.55903231	11.09798396	9.350107019	11.36810081	12.99289713	10.01137462	3.715363723	14.96439161
gene10598	110677022	LOC110677022	0	0.314218819	1.528741593	0	2.755654607	3.337146394	2.185953051	0	3.844102748	1.293386081	0.649611226	1.792326011	3.385460554	0	0	0	0	0	0	0	1.023799537	0	0	0	0	0	0	0.195368105	0.29632975	0.679225304	0	0	0	0	0	0	0.562454796	1.640903699	0	0	0	0	0	0	0	0	0
gene10599	5571525	LOC5571525	0.377048621	0	0	0	0.356199117	1.955840964	0.022476271	0	0.632409512	0.744731346	0.267175688	0.252739792	1.231166681	0.033838883	0.493323742	0	0	0.152619777	0	0	0.010526848	0	0	0	0.132388496	7.571565959	0.556291283	0.032140829	1.170010886	0.290529751	0	0.640578016	0	0.193452693	0.086295688	0.061221045	0.148050887	0.512908742	0.151425448	0	0.313069711	0.234057256	0	0	0	0	0.228443744
gene106	5572012	LOC5572012	90.73213675	121.161147	85.23201768	69.73895442	1.584868267	10.63614	3.666874243	19.69184014	1.031739733	2.892824622	0.435881763	1.030826074	1.434698288	3.312371432	0	2.751425044	0	0.155618991	0	0	0	0	0	0	0	0	0	0	0	0	0	0	0	0.197254336	0.351966124	0	0.150960315	0	0	0	0	0	0	0	0	0	0
gene1060	5565113	LOC5565113	0	1.971008957	2.988897377	1.532405858	5.820617384	6.167761638	0	10.5663254	0	0	0	0	0	0	0	0	0	0	0	0	0	0	0	0	0	0	0	0	0	0	0	0	0	0	0	0	0	0	0	0	0	0	0	0	0	0	0
gene10600	5571546	LOC5571546	0	0	0	0	0	0	0	0	1.352418558	1.137586228	2.742526936	1.621465105	0	4.99318706	7.736529227	0	1.026644275	0.122392501	0	0.309365849	1.013033003	1.028858056	0.358444017	0	2.12336297	0	2.379276844	1.649609086	2.189327254	0	0.724243602	1.174188894	1.158490009	2.016796722	1.384086034	0.130922252	0.831099553	2.597836066	0.388591093	1.40763076	0.927006829	3.190913458	0.573698239	0.33482277	0	0	0
gene10601	110677570	Trnaw-cca	0	0	0	0	0	0	0	0	0	0	0	0	0	0	0	0	0	0	0	0	0	0	0	0	0	0	0	0	0	0	0	0	0	0	0	0	0	0	0	0	0	0	0	0	0	0	0
gene10602	110677354	Trnai-aau	0	0	0	0	0	0	0	0	0	0	0	0	0	0	0	0	0	0	0	0	0	0	0	0	0	0	0	0	0	0	0	0	0	0	0	0	0	0	0	0	0	0	0	0	0	0	0
gene10603	5571544	LOC5571544	397.7699116	154.0587958	462.9782089	52.76317121	360.3991613	261.2551315	309.9244966	338.354347	68.92189736	50.03202932	52.65102602	71.92658683	64.00286413	26.14341657	30.99403504	52.66406406	74.65725194	119.7274354	41.65000171	67.35598254	108.733148	59.43560778	35.6582022	81.20602141	84.61684102	78.19581708	84.08785171	49.48311183	137.827944	82.57687305	87.03322207	81.4588647	33.96759717	70.53257738	57.49145439	68.66275025	41.96075446	72.99630377	65.95469303	75.61174485	64.44553535	84.68176543	53.31708301	41.19716715	68.58453686	63.5264703	48.08773855
gene10604	5571543	LOC5571543	7.055023657	3.129012756	8.191414997	3.988787943	59.27891561	55.23619979	50.63236403	85.89617154	3.7245251	1.914539319	21.89801119	35.35165498	11.07769884	6.31089392	10.35717949	0.367870253	19.37259227	24.9990414	8.737983498	13.25310625	19.06408582	84.21637104	24.13022054	35.02402435	20.14202857	15.23333649	39.81533028	27.92039787	29.42896836	22.1559254	10.22059954	26.49825453	9.2168584	7.595494118	34.51739161	8.713447173	10.17256128	19.4757908	12.78258179	16.98994085	11.34645511	23.69230592	16.23837342	117.3107323	56.67124184	117.1714019	79.37866553
gene10605	5571542	LOC5571542	4.475673839	4.222733736	3.08167508	2.298142443	25.98907433	6.306658279	25.75047373	12.94112258	0.774903731	0.434539937	0.654751181	0.774217514	0.35918395	0	0	0	146.0802954	101.6855973	47.52707823	62.48389895	102.0936263	65.63225183	72.56756939	98.69360258	45.5562808	44.08294776	106.7894171	76.99334546	57.0468135	12.73355212	8.845506794	25.78999063	42.48238568	20.29666678	16.38966783	16.12829867	7.029623715	23.31980828	24.30633737	30.91732882	10.91814312	25.99079038	14.24433718	17.26609495	5.071268661	45.30215703	28.4115332
gene10606	5571541	LOC5571541	11.77438166	10.49932132	34.54962731	4.47601033	0	8.363066628	33.55345309	19.96259443	7.963715039	10.37214213	10.25615012	8.469995838	16.43244827	14.22695611	2.671938005	4.338842587	210.6137115	169.3664028	58.69774795	117.0883257	167.1551059	70.55138772	121.1948692	91.78216417	109.7074295	107.4578099	263.8242837	166.0732964	229.3204811	136.3101575	124.845875	208.9132232	187.2685075	126.862956	86.23425712	88.28455169	131.8203379	143.5977474	229.5599528	110.6663057	121.6463589	186.6490082	94.26327422	65.19011489	47.41022243	88.79259828	69.18031608
gene10607	110677023	LOC110677023	0	0.485171436	0	0	0	0	0	0	0	0.998530233	1.128415585	1.186050699	6.190271635	1.429184037	0	5.276236992	8.260537784	48.88133978	56.84424894	45.1451309	76.02678085	37.92989548	52.70029428	45.16129383	100.0243537	3.97248228	21.53703097	116.289654	28.82563184	0.314628561	10.49764046	6.441616692	17.54115901	5.446978474	20.65327372	22.40912872	26.57492714	10.64131786	1.705452936	13.7285014	14.57864096	11.53296668	30.21423903	14.69473918	11.07061495	10.52073677	6.432209039
gene10608	5571540	LOC5571540	32.85918298	6.850581789	28.19178648	5.223220424	10.44845799	32.22628977	37.29758933	31.79292598	6.073110237	7.764758569	6.157734348	8.737534344	0.337801505	4.874387458	8.685327961	10.79710775	13.21591477	12.09142635	0.366375095	5.834742613	6.004786465	5.913784233	6.438450633	13.5276326	6.102450372	5.148461341	20.30012077	9.444767422	0	7.854908225	4.364869764	1.406069356	0	3.343952154	13.67369254	1.881323533	6.931039982	4.04411847	8.550449857	0	6.660440592	12.64321159	7.213426175	1.804248171	6.677122023	15.41042453	8.292468694
gene10609	5571539	LOC5571539	1.356781965	0.909407374	7.459421672	0.374945189	24.39221546	13.17043477	24.26376629	9.514057723	7.07989181	2.72239892	5.64028508	3.031552371	0.281286573	0	3.944865573	3.596291181	17.14711251	17.6656483	41.49084443	20.24407242	19.54612896	28.62304689	21.98126327	21.52509893	32.39454366	209.3915985	110.5423873	54.58983415	41.63418862	12.6526271	8.209959488	13.17184729	0.173276532	10.90596471	12.21413043	10.28064175	7.103337596	18.13284621	13.80396695	2.573276061	19.98919229	16.28326734	8.795384662	9.264759893	9.332898887	19.05963087	22.24983272
gene1061	5565116	LOC5565116	3.002460706	0.906796994	1.994791384	0.487013487	3.968766562	2.233411107	3.844176706	10.68615995	3.240501666	6.630194041	6.234605425	4.054332006	6.535902587	5.248632579	6.566255023	7.214402056	6.020526781	4.29325145	0.110073827	1.836467353	2.609537335	0.75511401	2.669430263	2.623651487	1.32923077	21.10167722	13.16094277	4.451118966	3.983298051	3.99253839	3.904320241	2.112199186	0.050015019	4.253051526	3.107238394	2.600036489	1.614632564	4.934834166	4.23606259	4.574711209	3.251729773	5.996612262	6.130090199	9.395858892	8.138937926	5.964415906	7.371354921
gene10610	23687717	LOC23687717	6.244493976	1.22930292	17.78711693	0.477874793	0	2.797661708	10.1554967	4.393423184	0	0.240954815	1.543018498	0.286205282	0	0.344875662	0.372430103	0	57.98825039	20.09128883	23.86983823	31.37129451	28.39514753	53.28262462	21.63801808	25.1914034	40.25302825	92.02537419	50.39602251	14.84982219	52.50047077	15.56418538	7.932588191	12.64264201	15.15236901	9.118702468	9.088162079	19.48099248	1.697501103	15.95735928	9.259694263	16.7297288	7.035928643	9.939336553	11.9997419	2.83678394	8.295537803	11.62481892	12.8052626
gene10611	110677024	LOC110677024	1.834103455	0.894065919	1.779472408	1.621927849	11.7612475	0.890192401	0	5.591801071	5.468929682	2.760112565	0	2.185634665	3.802443487	0	0	5.833777499	1.383852979	4.454393076	0	1.251018084	1.911708156	0	0	0	1.144864777	7.32042482	0	2.501517387	2.529495185	0.579792322	1.078997217	0	1.873887448	0	3.358192248	0	2.880696316	1.400688931	0	0	0	0.75902717	0	0	0	0	0
gene10612	5571538	LOC5571538	12.79277514	5.075093631	7.394220018	3.429963312	31.79132386	22.19403385	6.360333276	3.485331431	5.60008359	5.529726378	3.394526132	6.324923264	8.802994814	2.345075357	0.791387261	1.947939475	88.71902887	91.77520621	6.609885968	42.74706542	72.16200815	90.76263477	47.10855122	77.19048836	56.70463348	105.6498718	114.8518089	33.41097233	37.44465563	5.420708935	17.60248522	39.10796778	14.1826295	10.61348287	23.17403119	17.56003154	19.55832485	21.51419624	1.923893766	23.23034929	14.18591689	30.41334342	35.89168753	42.49713514	25.81371762	75.97965729	12.53321282
gene10613	5571537	LOC5571537	14.31922416	8.359955632	22.18525512	14.20875586	12.964969	12.44519803	3.599611038	3.654949806	17.873189	18.20787406	20.51336676	13.29381346	21.67802035	15.4610917	57.06031763	10.94504379	61.05530852	32.08052365	6.73902155	22.14600566	24.99086525	46.38122929	18.68521528	7.226578828	27.23031674	134.6839414	32.09894414	16.19918825	34.67432473	24.31709228	21.64760257	12.50041386	20.15853933	11.16254626	19.91762627	15.57208991	12.63983581	20.98083887	12.41082123	22.16266438	13.95260231	29.07816396	12.63639501	21.1413082	15.59587161	31.30983492	25.50233933
gene10614	5571536	LOC5571536	10.00889086	3.252673009	7.121226663	1.622688247	0.152815084	14.573614	6.152028208	0	6.565792373	8.535256671	8.825941555	4.572105895	16.60025961	5.589206209	0	0	42.79369082	19.26640443	0	17.75002873	18.52990765	19.6770912	24.25723253	7.13043183	11.45401516	31.51477777	40.03484659	13.80271541	13.3435911	7.48810074	3.098314024	5.614142255	0.085216635	7.874082367	3.868822199	7.7043418	7.51078877	7.771098362	4.573460287	3.33638627	2.159321814	4.004019559	11.18308122	10.59047717	18.55482815	8.630991577	32.23417275
gene10615	110677025	LOC110677025	0	0	0	0	0	0	0	0	0	0	0	0.750465708	0	0	0	0	0	0	0	0	0	0	0	0	0	0	0	0	0	0	0	0	0	0	0	0	0	0	0	0	0	0	0	0	0	0	0
gene10616	5571533	LOC5571533	0	0	0	0	0	0	0	0	0	0	0	0	0	0	0	0	0	0	0	0	0	0	0	0	0	0	0	0	0	0	0	0	0	0	0	0	0	0.875430582	0	0	0	0	0	0	0	0	0
gene10617	5571532	LOC5571532	0	0	0	0	0	0	0	0	0	0	0	0	0	0	0	0	0	0	0	0	0	0	0	0	0	0	0.546092067	0	0	0	0	0	0	0.284858807	0	0	0	0.318003104	2.854064012	0	0	0	0	0	0	0	0
gene10618	5571524	LOC5571524	2.670289457	0	0	0	0	0	0	0	0	0	0	0.79552181	1.845338428	0	0	0	0	0	0	0	0	0	0	0	0	17.46707994	5.836593758	0	3.068930994	0.281375135	0	0	0	1.522275488	0	0	0	0	1.334551586	0	1.970831591	0.920896004	1.688804011	0.328540917	0	0	0
gene10619	5571531	LOC5571531	0.124259148	0.817726084	1.567253156	0.247239918	0.341492481	0	0	0.227304224	1.778476452	1.121973468	1.127036344	5.330704557	18.08441326	1.07057788	0	4.940426204	6.750360892	11.76949119	19.11119204	9.916398974	6.882893272	13.36071083	7.365095113	3.064272695	7.329773336	22.31790071	18.33298864	10.33803274	4.112914119	38.76985304	16.60442923	27.34340873	8.474211807	2.932672898	21.38641307	8.823569977	15.51562049	13.80731498	2.874434165	17.61099207	17.52377969	21.28934039	17.68201685	19.81365042	34.48064214	49.46306798	25.1754101
gene1062	5569550	LOC5569550	7.706195653	4.9176266	6.52508252	2.323198485	16.94270671	2.244147176	8.953627545	11.79001365	0	0	0.158853543	0	0	0.201194445	0	2.005468697	2.220050025	0	0	0	0.062589044	0	0	0	0	0	0.551253008	0	0	0	0	0	0	0	0	0	0	0	0	0	0	0	0	0	0	0	0
gene10620	5571529	LOC5571529	3.724322796	2.199531734	10.84016766	3.230143748	35.03618	23.77716805	24.72859389	54.24047039	7.944479012	2.586772162	0.48720842	1.536279438	7.305467512	0.205689732	0	0	44.42034358	6.841785179	1.546032104	7.767492715	8.254383766	6.043795529	15.9617978	33.06350238	9.120202979	3.430343998	28.7420522	4.493466418	5.037605749	35.86309607	11.39444146	18.54169056	0.439050924	14.69878325	25.44060456	18.48256943	28.57270364	24.28537475	25.03596671	35.12021747	12.14989113	34.14522227	17.66564461	12.05483284	17.10695712	59.64977541	49.01743359
gene10621	5571528	LOC5571528	6.871984188	2.9776616	18.27332324	1.012834773	16.96222834	13.897317	25.61048053	40.04017557	1.593735302	3.0641593	0.57712242	0	0	0.365474459	0.148003004	0	41.47995368	8.138773043	35.02459426	19.40017635	17.28156042	0.34641165	7.54290052	0.125529969	14.53683451	100.5694414	43.55933838	36.10201345	26.06302818	21.48217645	11.95182923	10.54250286	7.216075163	7.965731161	4.1941371	4.408090413	5.196792639	8.309451822	13.4107706	13.82332675	3.511336756	8.847715856	3.863229775	0.563666229	4.023006958	14.33693975	4.194393824
gene10622	5571526	LOC5571526	0	0	0	0	0	0	0	0	0	0	0	0	0	0	0	0	0	0	0	0	0	0	0	0	0	0	0	0	0	0.997602753	0	0	0	0	0	0	0	0	0	0	0	0	0	0	0	0	0
gene10623	110675230	LOC110675230	0	0	0	0	0	0	0	0.595231499	0	0	0	0	0	0	0	0	0	0	0	0	0	0	0	0	0	0	0	0	0	0	0	0	0	0	0	0	0	0	0	0	0	0	0	0	0	0	0
gene10624	23687976	LOC23687976	1.244656127	0.151682368	0.60379125	0	2.850499112	0.604100834	0	0.18973492	0.185565782	0.312177139	0.117594686	0	0.129020382	0	0	0	19.25171246	9.824205805	0.279867639	8.914119235	23.35176171	43.33917227	16.96786521	8.184971158	21.94816409	4.553792907	45.90862526	28.00999443	35.18951412	11.2135435	14.30458201	29.26846797	12.79602111	1.702925059	20.13055397	2.874221436	14.49879102	20.31764521	6.664838484	6.974552936	2.119915048	34.12469333	14.36591064	44.56290495	15.11945422	46.65424871	19.60670628
gene10625	5571549	LOC5571549	0	0	0	0.276821703	0	0.202577508	0	0	0.746725414	0	0.788677559	0.4973761	0	0	0	0	11.0221252	0	19.3331088	6.263161502	4.66114012	2.082939729	3.62837847	0	0	6.941165274	9.579031368	2.087287626	4.317202926	6.597050464	8.436158051	13.32652744	0.213216519	0	1.018947091	0.72287512	5.899936385	5.418735593	1.787974852	1.871061884	0	2.418202692	0.791905458	8.011002975	9.529374839	9.752669396	14.83557891
gene10626	110677026	LOC110677026	0	0	0.122744052	0.167815468	0	0	0.723987651	0.231426007	0.113170385	0.095193216	0	0.113070167	1.495019381	0	0	0	0	0	0	0	0	0	0.149972977	0	0.296138356	0	0	0	0	0	0.167460368	0	0	0	0	0	0.049676008	1.37678384	0	0.58895271	0	0	0.120017672	0	0	0	0
gene10627	5568798	LOC5568798	0.183684926	0.120879595	0.160392278	0.194922721	0	0.026745753	3.311175516	0.70562173	0.427215136	1.243910108	0.312380805	0.656672023	0.022848816	1.028671645	0	3.534719245	0.665243867	1.219356857	1.139950263	0.714147848	1.148742085	0.025000438	1.001639248	0.01811893	0.567556474	8.357777881	5.456247972	0.75157871	1.709965384	0.174198096	0.312605778	0.190212418	0.014075196	0.150789438	0.13452879	0.063626146	0.072125224	0.420835764	0.44851669	0	0.938563906	0.273658859	0.418212423	0.610194664	0	0.015328788	0.445159271
gene10628	110677028	LOC110677028	0	0	0	0	0	0	0	0	0	0	0	0	0	0	0	0	0	0	0	0	0	0	0	0	0	0	0	0	0	0	0	0	0	0	0	0	0	0	0	0	0	0	0	0	0	0	0
gene10629	5568795	LOC5568795	1.025221884	0.21864605	0	0	0	0.621996491	0.040743047	0	0.229275496	0.578564924	0	0.381787435	0	0	0	0	1.643777103	1.072041938	0	0.262233936	0.7251222	0	0.506391737	0	0.199985383	0.681991675	7.562976838	1.106980382	1.590671202	0	0	0	0	0	0.078214694	0.147968315	0	0	0.164694604	0.618684941	0	0.159104561	0.243147633	1.324458304	0.07502336	1.497235847	0
gene1063	5569551	LOC5569551	0.410710033	0.244003273	0	0.051074668	0	0.485892271	1.248626034	0	1.974756473	1.274771175	1.746168473	1.468284818	1.181427956	2.395892513	3.522730948	3.796595377	0.522931999	0.228586969	0	0	0.722398537	0	0.121718139	0	0	0	0.201984924	0	0	0.048687246	0.155326759	0.498404495	0	0.07902127	0	0.177830982	0.221743893	0	0.032988823	0	0.052464514	0.382429445	0.146109599	0.227393973	0.180328848	0	0.67186341
gene10630	5568794	LOC5568794	0	0	0	0.193039266	0	0	0	0	0.34714842	0.438005593	0.549977603	0.693682004	5.551411972	0	2.708000972	0.154294865	0	2.199160481	0	0	0	0.264094608	0	0	0.181679973	0	0	0	1.40493025	0	0	0	0.14868473	0	0.53291558	0.336060553	0.53333137	0	2.119609451	0	0	0	0.368152367	10.74308642	2.215076224	15.94982647	0
gene10631	5568796	LOC5568796	0.400186779	0	0.679466759	0.066354703	0.137475569	0.072837337	0	0	5.638233537	7.678491134	6.408712017	6.706238797	4.480179724	8.691540629	1.221727031	7.557747737	2.264592813	1.619855207	0.067488116	1.893675201	2.636791173	2.791455499	2.016190904	0.690811911	1.077264157	29.14996663	5.904289383	1.159848776	4.139367911	3.795182131	3.998082236	3.172810921	0.076662624	3.439180512	2.106601126	2.685755972	2.082055358	4.011251725	5.014398472	2.432234762	3.782899439	2.856836131	5.409906648	0.553919154	1.142104885	1.586319441	0.193970032
gene10632	5579502	LOC5579502	5.839828022	1.058075396	4.913773335	1.13110916	10.2970399	5.116957803	14.49158288	5.483132519	15.81056848	26.83142106	22.96821496	14.22614842	29.12124955	24.26654857	18.57215209	3.287589934	6.433861128	5.313354472	6.205348466	5.604779057	12.85872144	2.039828776	9.802155343	0.866621715	5.22597098	40.73813754	24.7042414	15.71832174	12.29477943	2.989656791	7.322807881	3.612357596	0.118802015	3.393977873	3.879602199	3.132721335	2.435098411	4.617696057	6.708021991	6.522533645	1.425954622	6.672824483	4.314360747	4.005837125	3.35825156	3.924617232	8.166032707
gene10633	5568797	LOC5568797	0.310485227	0.317838094	0.120494816	0.123555237	0	0.271252344	0.533040646	1.022333473	0.777676074	1.02793721	2.182489654	2.774955006	5.407034823	2.853379649	0.649973401	21.52898063	0	0.150811912	0.251331397	0.317666896	0.110956285	0.253551564	0.294449562	0	0	0	0	0	0	0.883348511	0.281814382	0.160759369	0	0	0	0	0.68272	0.071134464	0	0.770880511	0.063458714	0	0.824728765	0	0	0.466388407	0
gene10634	5568943	LOC5568943	17.21413015	2.265659062	8.016665244	0.456682152	34.06201639	18.04674523	5.910639382	0	16.63062623	15.54315929	29.27493262	15.38509162	14.98902251	32.13416939	30.0302176	0	17.14451238	5.295562935	0	10.2151346	19.53168797	2.342929303	15.50881654	12.22578094	9.025987614	43.9721309	43.34496798	11.26953552	7.122236079	8.815536084	11.89201246	9.358575194	0.263812892	6.712373237	13.23780863	6.260895904	7.299993858	8.28215777	7.964143426	10.32875459	1.407328219	10.68586873	13.71754956	19.82403494	7.860466425	10.34312751	24.36350877
gene10635	5568942	LOC5568942	3.121914262	0.360433871	1.328475514	0.217954747	0.225782434	0.4784964	0.73134287	5.310080685	6.761218446	7.747773838	10.80475509	9.69228801	15.94234353	5.898560302	17.19855732	2.613144389	47.85428146	46.60068354	25.56682322	33.06200181	70.73187756	10.95815787	33.89195359	7.293549181	24.92321187	634.8266996	120.133635	37.94805534	24.02056753	29.19122477	30.96693897	26.30240055	14.26940846	43.50052467	31.18805066	20.9163941	23.61359516	53.7067667	56.59181913	34.78959478	24.12368856	66.84276122	51.54303148	42.93910685	36.16794618	33.82300078	44.49303498
gene10636	5568941	LOC5568941	28.9013869	3.301989441	29.9808273	2.096552371	117.2798207	57.01782801	72.85162652	39.88747129	9.002539456	7.669564894	8.26492042	8.417992419	1.283958073	10.74576412	15.455748	0	34.02389033	23.13597738	18.10333377	21.91340025	48.93271743	28.18511455	28.90762776	21.82698858	25.97351636	210.1083366	69.16411223	9.414649247	30.82860952	12.35839081	13.90677714	4.342295506	0.148300584	2.912733594	8.977098451	6.089326745	4.711587611	12.04584862	10.19758352	13.21419597	8.76824422	19.70291688	15.78965153	16.00155988	11.10341654	2.584141003	5.440788187
gene10637	5568940	LOC5568940	242.1651144	409.251318	331.5254704	200.6417138	466.2388203	386.9294516	391.4917398	429.5295984	267.2575941	284.6759137	230.9811947	203.6873176	148.8420778	228.3031045	214.2416544	258.8228002	464.5506866	404.729538	345.9550169	355.9051434	563.9525232	100.5347998	386.9160421	228.9526811	446.4566854	187.2577024	287.0695393	471.9846118	437.3016891	695.9504107	794.5093573	617.2101624	618.9284201	744.8710743	525.8645669	481.1698519	746.6728387	722.8459125	1085.496507	444.3548796	467.7943412	891.7089628	542.6431912	629.0743441	1309.668131	1400.47583	897.9750566
gene10638	5568939	LOC5568939	0	0	0	0	0	0	0	0	0.536522052	0	0	0.536046934	0	0	0	0	0	0	0	1.227294605	2.545261428	1.632645552	2.843988181	2.662314497	0	0	0	0	0	0	0	0	0	0	1.098169905	0	0	0	0	0	0	0	0	0	0	0	0
gene10639	5568938	LOC5568938	14.95258194	7.153918891	12.7161883	2.571102746	29.42469302	35.48022882	43.4885578	18.57261243	26.09083776	17.5014764	17.16186919	21.11816342	19.51822353	16.43468959	16.53118687	19.66989363	17.96747323	11.50708582	0	9.065743498	26.38773592	1.256247696	22.32088078	0.364183444	24.88944934	6.262713634	7.625952599	24.6738514	40.097912	7.527824977	9.099083371	1.433698346	0.141452982	5.114490245	8.44992602	5.754873523	0.869813362	15.85994081	6.642639644	9.548519943	3.58430617	11.00087317	11.9083682	5.314692635	3.890472098	2.002667382	1.96845619
gene1064	5569552	LOC5569552	3.589082024	0.645991762	2.303593859	0.73243483	0.07587397	4.984745905	9.848237507	1.515096938	3.556331928	4.819488917	3.81873415	5.033675366	4.533192403	2.933664161	8.027164777	4.215094357	11.24863735	2.056228213	0.074494564	5.818864839	2.318562778	3.156410064	7.723817762	4.030517193	2.068005276	72.94751077	25.30868513	3.388927187	1.028049021	2.251688802	4.95609629	3.21631001	0.042310773	5.326050734	2.931904033	4.54250844	0.650436552	2.530108497	2.838451697	6.626174966	2.200670191	7.335142459	6.285841743	6.725682244	12.89767873	7.142266074	2.034021411
gene10640	5568937	LOC5568937	16.83654067	3.204207074	16.55881114	2.0650603	31.69222883	12.92921156	18.69802817	29.95487329	52.40388508	51.88886386	45.36793852	47.20418358	47.33737133	47.19364401	38.49142972	26.22600152	11.22421152	8.495420015	0.311160569	6.489238188	17.15399268	10.98682356	9.295845666	5.801351974	12.20113059	19.56146577	40.37975179	11.16703954	6.679736434	19.90404209	12.79299986	32.98888548	4.50662188	5.443337446	12.45758174	13.78101499	9.780643205	11.75707101	13.18990004	17.17898036	17.55927592	14.17391914	14.87822376	10.21559409	12.15181489	9.71976314	10.50823455
gene10641	110677029	LOC110677029	4.90029783	1.061660525	6.16302864	0.24074522	8.728699367	5.021039314	6.05861892	9.627994744	24.35284679	13.92938216	12.14032426	18.8161907	12.64261547	25.27953555	13.29784907	12.4114695	7.80548138	4.554742831	0	3.713810378	4.540124036	5.681469115	3.012081591	2.506373437	6.117624789	3.62193934	13.56706618	3.217968299	0.750913643	7.573232223	3.637856396	11.04159801	1.947007769	2.607318981	6.646154513	3.300502891	2.708045555	4.366034203	3.265413903	4.318385722	7.789836266	4.281215225	4.820908771	2.813587208	1.912492979	2.726248987	1.935322268
gene10642	5568936	LOC5568936	1.613100772	0.248316089	0.658969501	0.50677989	0	7.911688515	0.080975713	0.931833421	8.961684917	5.621646589	3.36895729	3.79396139	10.98326411	11.21590622	4.739486311	0.135021813	4.804357158	1.649539025	7.903355958	8.252062735	8.760741313	0.115553206	4.227047931	5.19228615	3.656683345	53.87874589	54.27938191	11.46364661	2.810147836	11.19161041	4.484475294	4.066164867	0.065056221	4.007496466	6.217984215	2.426185196	5.667225275	4.279270119	9.710674442	4.215839013	2.863137233	3.689187177	10.7925698	0.188023238	2.534817555	9.777352755	0.658415099
gene10643	5568934	LOC5568934	0.619349121	7.849727578	13.42012321	7.120107982	14.75164301	28.25682965	0.393813996	14.72848282	18.4677521	14.29140965	16.15038667	11.43986673	12.84027914	24.30898175	16.08685739	30.20634198	20.56147786	47.13101952	37.04422095	21.12249854	19.73554042	8.148663256	11.25776261	9.978594678	22.80961224	4.943994483	6.497972789	21.39969385	29.46894913	20.36186228	8.978898888	4.542956246	0	9.10940781	7.182069409	6.61482114	10.86257346	10.40581437	5.041030925	12.8144628	0	11.27773007	12.92618527	16.91685488	9.789667062	23.43081955	14.00922813
gene10644	5568933	LOC5568933	0.260957881	0.381625497	1.139332169	0.173077009	0	0	0.124447822	0	6.769680615	4.123468497	14.9410582	9.329221672	2.272263259	13.86470983	0	16.18568411	8.269625284	3.168875162	16.01903562	2.269448647	8.159986408	0.177588371	3.712202395	3.217654881	3.787247946	4.687004671	23.61412636	6.050608246	2.699241286	4.949602218	15.36303471	16.38277689	0.399927574	19.28014658	3.583549484	4.067663628	28.58829645	10.76172881	41.92102754	12.01338265	16.66751139	24.94686	4.456101671	0.288964206	55.22647835	45.51462853	2.276747259
gene10645	5568931	LOC5568931	3.809885264	0	0.968105575	0.060163289	0	0.132082085	0.086518601	4.314347167	13.95695951	13.78754509	19.23197014	11.18810923	14.55601541	8.206194386	5.696898795	8.367324973	3.079932826	4.11238805	0	1.392146319	0.648341122	1.605018567	1.935597692	6.442495653	0.67947615	19.5509931	13.91876953	0	3.940789057	1.978610585	6.746900928	0.704513336	0.486565804	4.188731654	3.820077454	2.513707237	2.991958392	3.740883936	2.564701212	3.190629723	1.390510243	0.112620475	2.925861021	0	1.911761624	6.964416468	12.04717087
gene10646	5568929	LOC5568929	1.352669554	0.307414821	2.500613302	0.424323422	4.59656985	1.96957727	3.887870032	5.18287611	4.251411161	5.91427372	4.414272725	4.443691531	3.47889736	4.619673763	7.972112171	7.761886591	1.034397311	2.190106154	2.318154634	1.084723393	0.734891938	0.895646427	1.906876872	0.685176758	0.376534088	9.375092874	3.991412458	1.570652976	0.680665576	1.456160233	0.735089794	1.396006268	1.414693329	1.894474602	1.472632557	1.044734752	1.55034161	1.968325756	1.714882407	2.004475459	2.036136175	2.292113489	1.87281949	1.538321891	0.449446412	1.311875877	1.470753816
gene10647	5568930	LOC5568930	17.95481383	9.720201377	6.030002569	4.809122313	53.13961023	34.94167146	16.13691543	13.57985576	3.397582516	2.857874922	2.348812643	5.246159479	15.03265868	0	24.09411345	0	2.344694131	12.99792332	26.55259505	7.948608348	21.67079609	11.04382527	15.55396593	21.79799597	8.567321421	3.445323666	21.05634032	34.84889239	27.50043601	4.256874047	5.832732722	0.893887615	0	6.20044743	2.212724441	2.392046733	2.575993843	3.955366122	3.106183385	1.250202866	0	8.359242461	2.292914033	0	5.760909527	0	0
gene10648	110677030	LOC110677030	4.693922245	5.516039201	8.945569182	1.77896256	0	0	0	0	0	1.765951879	0	2.39724735	0	0	0	0	2.65621533	0	0	0	0	0	0	0.165362447	0.941782756	0	1.319111437	0	0	4.292511917	1.225732124	0	0	2.23629262	1.227777237	0	1.579802361	0	1.938973435	0	0	4.370709105	0.954204104	7.053994057	0	0	0
gene10649	5568947	LOC5568947	2.079444566	0.056314542	0	0.153240586	24.97574005	2.018540172	0.073456539	0	2.480195123	1.390809968	3.056125542	1.789665787	0	0	8.957064904	0	1.56896578	0	0.103905404	0.157595785	0.963302292	0	0.547790905	0	1.009562576	0	0	0	0	0.438232638	0	0	0	0	0.141014999	0.73363219	0	0	0	0	0	0	0	2.899586928	0	0	0
gene1065	5569555	LOC5569555	0	0.412482255	0	0.935356726	24.02994478	0	3.228244577	0	0	0	0	0	0	0	0	0	0	0	0	0	0	0	0	0	0	0	0	0	0	0	0	0	0	0	0	0	0	0	0	0	0	0	0	0	0	0	0
gene10650	5568945	LOC5568945	27.37625228	12.09852042	23.05829137	6.185335501	16.53542541	37.01439197	16.49860887	25.03935475	35.52272703	48.66805964	47.40967359	37.37338261	39.47982795	32.39906743	24.49135312	34.44777176	91.24829943	51.63116422	23.33753598	43.86099546	49.45399716	30.29970664	51.35409476	86.94793133	50.56135208	33.62041651	80.78093733	43.69803487	62.85723355	76.3178758	35.40272073	41.86165825	32.50368881	21.14611511	49.29891525	29.30807101	22.91648416	30.84357883	39.24190969	37.50200886	25.82451744	37.34971998	34.24727474	51.96738138	62.08123609	54.9807952	57.45141435
gene10651	5568948	LOC5568948	0	0	0	0	0	0	0	0.032945392	0.032221467	0	0.02041903	0	1.09774589	0	0	0.028642544	0	0	0	0	0	0	0	0	0	0	0	0.024563783	0	0	0	0	0	0	0	0	0	0	0	0	0	0	0	0	0	0	0.017458923
gene10652	5568944	LOC5568944	49.46469929	40.50889215	54.6034709	22.74607249	106.6375945	49.6164699	52.21064788	36.19382639	36.57847241	45.32485125	45.61246128	47.54920123	53.32583397	46.4054335	32.98258598	50.34674334	104.998402	69.23184593	32.92231665	69.95266456	75.91250588	63.1348877	70.88620773	102.1392803	73.48567627	24.13003795	26.81317108	96.84898518	120.0654545	16.47061561	21.28451654	19.06615061	21.22581315	10.37715026	11.67327129	13.89753658	15.71078553	19.13971974	20.05961962	22.51556932	10.78386442	26.47520536	20.02148369	28.23868554	20.07733593	19.81394305	14.70495982
gene10653	5568927	LOC5568927	10.92051031	2.16764668	12.88143894	1.293973414	15.35419429	15.45827377	14.93485527	12.79245446	20.988259	26.84363268	24.87729281	18.02576626	31.61235029	22.30307689	33.74063778	45.73593489	2.867629545	1.43584367	0.478573065	4.432949573	2.422146544	1.000086956	3.123769543	2.274396019	2.396120533	12.38837114	9.071533018	2.280810982	2.673234924	25.25447034	8.873350143	11.31514489	9.397059167	6.187996201	7.515578294	5.726750743	4.795416776	7.836796218	11.75504658	9.672236614	12.22159783	10.06631206	10.62429453	12.40113871	7.342424576	2.621933352	11.7407396
gene10654	110677031	LOC110677031	11.14646524	1.73194091	15.07264519	0.831684589	3.54194397	11.66531129	22.65783671	1.146935057	44.37076765	40.25792377	46.20538704	33.49765951	25.0440877	42.11510847	51.12445374	16.61898436	26.64963511	37.10962212	14.09817822	33.00115897	42.7587396	17.82580432	44.92582563	8.589862811	21.13410291	314.896512	118.1321434	30.40512959	35.16481177	49.68266797	21.76247075	41.84181603	0.427059225	23.23314286	35.71551697	20.20989704	12.63783893	15.00320901	18.08506369	21.1884602	16.94394244	26.55279895	32.64797897	46.43947568	59.21782224	40.92834113	47.47603102
gene10655	110675233	LOC110675233	0	0	0	0	0	0	0	0	0	0	0	0	0	0	0	0	0	0	0	0	0	0	0	0	0	0	0	0	0	0	0	0	0	0	0	0	0	0	0	0	0	0	0	0.314384755	0	0	2.889874887
gene10656	110677032	LOC110677032	0	0	0	0	0	0	0	0	0	0	0	0	0	0	0	0	0.508943086	0.364045185	0	0.460090063	0	0	0	0	0	0	1.326926078	0	0	0	0	0	0	0	0	0	0	0	0	0	0	0	0	0.497949693	0	0	0
gene10657	5568918	LOC5568918	0	1.740288845	2.001261722	1.473296334	0	6.23789672	4.086050703	19.15650058	5.393571855	10.26749566	5.756554866	3.119829013	5.92112939	3.645454936	5.536005332	18.16860738	3.591538167	6.807888459	0	5.357202523	3.827435192	0.215956962	6.018982344	3.130272414	2.525594671	0	13.73375888	10.82038736	2.954179661	3.009490579	3.020367366	2.670003441	0	1.953807496	1.743115174	6.595328853	2.741318144	4.180517732	6.321298381	5.745079391	3.72941978	4.333816673	2.709429043	1.756979685	6.966634122	2.515828357	7.536871027
gene10658	5568923	LOC5568923	0	0	0	0.203791453	0	0	0.048844158	0	1.007832119	2.312011389	2.090199852	1.922339297	2.802906529	3.456226941	5.479434178	0.244333514	1.738779002	4.892053651	0	1.309895878	2.081747828	0.209103405	1.821239193	0	0.191799453	69.39337075	7.152662486	0.069846628	6.356503444	0.485663689	0.458367495	1.789801529	0	0	0.375065801	0.842600011	1.528245052	1.407946386	0.658138412	2.225101992	0.680345361	1.653079899	1.360303921	0.453658831	0.08994057	0.042736608	1.14181431
gene10659	110677355	Trnaq-uug	0	0	0	0	0	0	0	0	0	0	0	0	0	0	0	0	0	0	0	0	0	0	0	0	0	0	0	0	0	0	0	0	0	0	0	0	0	0	0	0	0	0	0	0	0	0	0
gene1066	5569553	LOC5569553	11.18279078	6.029410257	19.39794398	2.322446211	17.07381099	41.28288456	24.02518543	15.91053798	10.91285854	8.839370018	14.08728345	11.30701667	0.843056042	5.02823241	5.386181696	7.904305513	24.54559799	12.80225566	18.43974577	20.34036259	21.39448518	28.74952764	21.69251985	5.125448427	8.461095873	10.59486246	35.10877905	11.09244281	2.103094568	20.56771847	17.32986973	3.216718431	30.12140224	7.186445112	3.929617977	4.108340265	2.483800379	13.84547658	3.629163241	10.98443547	0.346303265	6.731486676	22.93194798	22.26427924	76.37753209	90.21136261	26.82767187
gene10660	110677356	Trnac-gca	0	0	0	0	0	0	0	0	0	0	0	0	0	0	0	0	0	0	0	0	0	0	0	0	0	0	0	0	0	0	0	0	0	0	0	0	0	0	0	0	0	0	0	0	0	0	0
gene10661	110677572	Trnaq-uug	0	0	0	0	0	0	0	0	0	0	0	0	0	0	0	0	0	0	0	0	0	0	0	0	0	0	0	0	0	0	0	0	0	0	0	0	0	0	0	0	0	0	0	0	0	0	0
gene10662	110677357	Trnaq-uug	0	0	0	0	0	0	0	0	0	0	0	0	0	0	0	0	0	0	0	0	0	0	0	0	0	0	0	0	0	0	0	0	0	0	0	0	0	0	0	0	0	0	0	0	0	0	0
gene10663	110677573	Trnac-gca	0	0	0	0	0	0	0	0	0	0	0	0	0	0	0	0	0	0	0	0	0	0	0	0	0	0	0	0	0	0	0	0	0	0	0	0	0	0	0	0	0	0	0	0	0	0	0
gene10664	5568919	LOC5568919	0	0.362673891	0	0	0	0	0	0	1.996602452	0	0.98409479	0.221648262	0	4.095300835	0	0.197203839	0	0	0.167291503	0	0	0	0	0	0	0	1.707501148	0	0	0	0.984803524	1.123550847	0	0	1.589275161	1.395933702	0	0	0	0	0	0	0.705801781	0	1.959980389	0	0
gene10665	5568922	LOC5568922	6.481029765	0.587775201	7.994026492	0.366535426	7.041695753	7.169051333	9.248227295	3.676151758	24.22383146	27.70966338	23.2114078	20.2958734	17.62355847	18.14391235	18.9313443	20.53446846	3.127334807	4.372262469	0.271124554	1.799091981	4.219229353	0.615419024	4.10944697	2.502676497	1.858116866	5.564546157	15.26955653	1.987156175	2.650304496	12.93582183	8.543896333	6.795884009	3.310805696	11.80584852	6.853182613	5.85165483	6.095740103	9.956565052	13.42978718	9.45933436	4.851839669	9.605716717	9.865902536	6.342095684	9.044156275	11.36208141	2.532558849
gene10666	110676032	LOC110676032	0	0	0	0	0	0	0	0	0	0	0	0	0	0	0	0	0	0	0	0	0	0	0	0	0	0	1.576471861	0	0	0	0	0	0	0	0	0	0	0	0	0	0	0	0	0	0	0	0
gene10667	5575748	LOC5575748	2.100067608	0.259866068	0.250771014	0.257140291	2.619357101	4.751411036	1.941365687	2.364062997	2.254313374	1.264143083	0.769234541	1.32828955	0.120567808	1.855746094	0.300602124	4.573050136	0.877583693	0.418488335	0.174355023	0.264448388	1.05357088	1.319214075	1.378803586	0.60552566	0.181506756	1.805345847	5.465904073	1.233836597	2.071967317	0.91920221	0.85939355	1.254632507	0.024757162	0.530453502	0.295781938	0.167870073	1.192508354	0.851249524	1.245640339	1.403796299	1.617842822	1.885265524	1.409905228	2.718987086	2.553420379	1.887349192	0.062640009
gene10668	110676033	LOC110676033	0	0	0	0	0	0	0	0	0	0	0	0	0	0	0	0	0	0	0	0	0	0	0	0	0	0	0	0	0	0	0	0	0	0	0	0	0	0	0	0	0	0	0	0	0	0	0
gene10669	110677033	LOC110677033	0	0	1.48640537	0	0	0	4.140133901	0	8.831919166	10.50301894	9.16728006	5.781305615	11.85783884	6.84422065	8.908856804	5.549798616	10.98144689	12.74713292	0	3.134951667	3.802054254	0	5.852013355	0.083956894	2.789247159	18.8539682	24.11034683	3.946898382	6.338713445	3.067261568	1.663101457	0	0.130439241	0.087338303	0.779200211	1.621519301	1.069451186	1.852507857	0.656296474	2.201264465	0	3.698453166	1.937852611	0.565486465	1.793777053	0	6.188145133
gene1067	5569554	LOC5569554	2.312639268	9.421313008	11.21877219	7.669143521	9.533490311	16.83678664	4.41148464	3.62610387	5.910709517	15.41255057	10.48787373	14.17314067	37.80836288	3.320829204	18.44307069	8.932125437	2.243460819	8.558611024	0	7.098395087	3.541947144	1.348979072	8.616135503	4.56243744	5.877397725	0	7.149014457	9.913162682	13.66913833	16.6056397	5.164416446	3.421174325	0	2.373096036	1.209822277	10.58555639	5.448447907	4.91996864	8.067053667	10.25335498	2.363350975	3.691536043	5.014665948	12.43833947	7.542982405	3.0327516	3.843200108
gene10670	110677034	LOC110677034	0	0	0	0	0	0	0	0	0	0	0	1.333374607	0	0	0	0	0	0	0	0	0	0	0	0	0	0	0	0	0	0	0	0	0	0	0	0	0	0	0	0	0	0	0	0	0	0	0
gene10671	110676037	LOC110676037	0	0	0	0	0	0	0	0	0	0	0	0	0	0	0	5.444858999	0	0	0	0	0	0	0	0	0	0.976056643	0	0	0	0	0	0	0	0	0	0	0	0	0	0	0	0	0	0	0	0	0
gene10672	110677574	Trnaf-aaa	0	0	0	0	0	0	0	0	0	0	0	0	0	0	0	0	0	0	0	0	0	0	0	0	0	0	0	0	0	0	0	0	0	0	0	0	0	0	0	0	0	0	0	0	0	0	0
gene10673	5564813	LOC5564813	0	0	0.109358564	0	0.077442284	0.082060977	0	0	3.529012359	3.562112486	3.705978799	4.231064683	1.752611158	0	11.66695477	6.00518254	0.637841478	2.646225332	0	1.268554331	1.913330282	0	4.810252283	0.05559227	0.474918959	18.89500956	8.869292866	1.306724375	0.466355016	0.160341711	0.817039267	0	2.072896165	0.636144062	1.651038052	1.024888876	0.885174761	1.16208262	0.217284185	0.991149528	0	0.489788024	0.748506506	0.624063823	1.583672019	1.787200472	1.365831986
gene10674	5573117	LOC5573117	17.72796185	3.869465437	22.2058572	1.491667052	1.636135617	8.861212482	1.514196146	0	3.550381567	5.972803543	1.649932808	4.729650028	16.12761976	0	0	8.205681457	0	0	15.70692739	0.812150055	0.413688101	7.022515706	1.881981024	0	3.963926678	17.68932549	2.862795527	2.887045908	4.652691087	2.509307538	6.204212507	1.712495235	0	0.135756749	0.484468709	0	1.974018706	0.909315067	0.340044297	2.052958415	1.35199267	0.328502557	0	0	0.697051958	0	2.564991335
gene10675	5573113	LOC5573113	0	0	0.135538927	0	0	0	0	0	0	0	0	0	0	0	0	0	0	0	0	0	0	0	0	3.169446907	0	0	0	0	0	0.529939743	0.493110625	0	0	0.716760455	0	1.935613788	0.219416995	1.760347573	3.052087814	4.624677739	0	7.63139685	0	4.950171268	1.717451734	2.215055002	0
gene10676	5573116	LOC5573116	14.71074192	13.4456425	49.3592846	3.902685306	73.44506152	51.05057902	62.67076562	73.10550221	48.90890665	26.56554853	25.01758583	38.34744024	12.50424207	46.64851774	23.38187403	38.01753708	231.9780998	163.5512971	156.2930595	128.1844204	188.8719671	186.3719741	170.6087933	115.2405341	102.9597306	280.3628127	355.4630382	76.24263019	119.1934734	162.7613381	166.4867613	216.2840772	31.93840209	159.3812996	120.085021	64.22599122	105.8021945	173.1512112	223.8715458	138.360768	136.0515464	184.0070147	99.54954163	101.2664978	87.41163645	68.64519617	114.2032898
gene10677	5573115	LOC5573115	0.812427286	0.422434068	1.78665043	0.287377124	2.877747966	4.390053036	1.343115837	2.311794156	6.201588943	9.86237649	5.792659296	5.292499619	7.792766289	7.155165992	3.086536803	3.818736256	1.634629594	2.762340725	0.535857387	1.459251324	2.661380104	0.393157054	3.253086108	1.745247779	2.501815775	11.637427	3.160862677	2.388489951	1.605985907	1.729271748	1.93000109	1.09836126	0.013834164	1.778486769	1.68586925	1.235097347	1.190953831	2.833359495	0.99768153	1.849021942	1.088539832	2.600068109	1.472931696	1.039558572	1.363422101	0.783447016	1.715141515
gene10678	5573111	LOC5573111	0.373560179	0.341434622	7.701706037	0.557457879	8.854671485	13.59821463	19.41797586	31.43384741	6.349125924	6.605434742	10.48226997	8.680583661	0.580845698	3.084374212	8.797671466	3.564575857	4.016442584	10.88695757	1.259955298	10.51052201	7.092028682	1.906627901	6.421087095	0	6.645624514	18.45092902	28.84322848	9.298291138	5.023139257	2.125600827	0.047092342	3.143035546	0.071561843	3.737426052	5.129836978	2.507058036	3.813709244	2.88850733	2.280371863	2.801776344	4.771895388	3.01459295	7.796423554	0.206825561	0.656070426	0.935225046	0.362128304
gene10679	110677036	LOC110677036	0	0	0	0	0	0	0	0	0	0	0	0	0	0	0	0	0	0	0	0	0	0	0	0	0	0	0	0	0	0	0	0	0	0	0	0	0	0	0	0	0	0	0	0	0	0	0
gene1068	110675039	LOC110675039	0	0	0	0	0	0	0	0	0	0	0	0	0	0	0	0	0	0	0	0	0	0	0	0	0	0	0	0	0	0	0	0	0	0	0	0	0	0	0	0	0	0	0	0	0	0	0
gene10680	110677038	LOC110677038	0	0	0.357923947	0	0	0	0	0	0.440009273	0.185056795	0	0.439619622	0	0	0	0	0	0	0	0	0	0	0	0	0	0	0	2.012625705	0	0	0	0	0	0	0	0	0	0.140867627	0	0	0	0	0	0	0	0	0
gene10681	110677037	LOC110677037	0	0	0	0	0	0	0	0	0	0	0	0	0	0	0	0	0	0	0	0	0	0	0	0	0	0	0	0	0	0	0	0	0	0	0	0	0	0	0	0	0	0	0	0	0	0	0
gene10682	110677039	LOC110677039	8.59188411	3.186723143	10.63137461	1.321381639	0	13.59821463	3.087873838	12.98354567	4.009974268	3.747764393	6.070540183	4.006423228	0	3.39728174	0	0	7.328246118	2.217713578	4.703833111	8.408417608	13.4053248	0	2.657001557	2.70222204	6.52903461	7.206423454	9.063265	0	3.348759505	5.077824197	2.464499231	5.963708472	8.587421219	0	3.419891318	3.989726766	0.977874165	1.996992722	1.440234861	2.83398067	3.308514136	1.391350592	1.417531555	4.688046057	0.218690142	1.03913894	0
gene10683	5573118	LOC5573118	0.104728792	1.07208964	3.251498074	0.069460045	0	0.30498424	0.898991288	0.19157782	5.808413794	7.407419093	4.393264796	5.803270143	39.73343596	8.271179141	0	6.329154926	5.689377017	3.984808052	0.141293	4.178897493	4.818637953	1.853034681	4.469393347	5.371906788	3.726244209	43.47222698	29.25486326	3.713805357	0	2.979594978	2.706510207	0.135563089	0	3.438931222	4.026865407	0.906918381	0.986940548	0.599853538	5.787433831	6.500581789	1.177278209	1.430255171	0.993523772	0	0	7.603606722	1.421333609
gene10684	110677040	LOC110677040	3.124931555	3.219708045	9.233366209	2.732025773	0.195182379	17.16632101	10.43170829	0.259834589	13.46863114	15.17676266	14.81580382	18.28080539	25.26644005	23.86395023	26.92697524	17.84600278	3.536697315	21.61818021	10.92313341	14.96876847	17.19523432	34.99214017	19.53240865	13.5909118	12.63464541	16.44100201	21.79495948	24.02255579	33.49839252	11.58473664	9.920128736	4.596562809	18.9386062	13.70102632	10.66309826	6.519222576	5.46584814	17.41047954	4.381073709	3.967495802	0.435471172	8.288394897	5.659515955	12.58292038	5.488205899	10.90535872	10.46485746
gene10685	5573119	LOC5573119	29.78196182	37.05844153	16.47514468	30.84163683	0	6.08624937	2.990037103	10.51357135	7.478219266	2.752006508	10.66278163	5.13672288	12.99866144	1.500538306	5.468939188	9.971390615	17.74014172	13.11244247	29.25371981	18.17558432	8.869170878	24.53418546	12.38763574	52.82765629	15.41028337	5.734870252	7.708739057	12.47085393	32.96701103	11.14886997	16.59849464	16.56990021	15.21398488	12.59951209	12.43665323	10.85904916	9.847666702	21.24789574	5.707538665	11.89148277	12.28079861	16.21710033	25.77472024	6.364213859	9.17631543	5.232316337	21.52629429
gene10686	110677042	LOC110677042	0	0	0	0	0	0	0	0	0	0	0	0	0	0.935775262	0	0	0	0	0	0	0	0	0	0	0	0	0	0	0	0	0	0	0	0	0	0	0	0	0	0	0	0	0	1.443233313	0	0	0
gene10687	110677575	Trnad-guc	0	0	0	0	0	0	0	0	0	0	0	0	0	0	0	0	0	0	0	0	0	0	0	0	0	0	0	0	0	0	0	0	0	0	0	0	0	0	0	0	0	0	0	0	0	0	0
gene10688	110677041	LOC110677041	0	0.982712681	0.651969116	4.90254112	0	0.978455104	0	0	2.404469934	2.022518745	7.618669906	0	9.194803855	2.894806194	3.126091774	0	0	1.088010396	0.90659673	3.437641759	0	0.914605263	1.593197345	0	4.404323985	0	1.321914082	0	0	2.54911525	0.508277119	0	11.84318101	4.137311907	0	0.581917885	0	0.769783718	0	0.695175531	0.686720356	0	0	0	1.180183344	3.925472455	3.257103019
gene10689	5573114	LOC5573114	1.152907477	0	0.65249724	0	15.44620701	0.419677584	0	0	1.203208831	1.156661186	1.198189358	1.71734761	0	0.689797885	4.469462925	0	1.08735309	0.077777981	8.425217483	1.867660047	1.630864147	4.053675738	2.050055879	0.947702969	0.629698812	15.53033018	9.44989208	0	4.770080835	1.002249343	1.138494084	0	0	0	1.759117851	0.915183129	0.60359669	0.110058182	1.605122017	0	0	2.385601799	0.729147459	1.914958417	0.168734192	0	0
gene1069	110675050	LOC110675050	0	0	0	0	0	0	0	0	0	0	0	0	0	0	0	0	0	0	0	0	0	0	0	0	0	0	0	0	0	0	0	0	0	0	0	0	0	0	0	0	0	0	0	0	0	0	0
gene10690	5573120	LOC5573120	4.707473016	0.923493064	6.349598543	0.761505331	0	5.516952327	6.899083674	0.210030863	3.28665203	2.937351158	3.775039875	5.336079985	8.283658106	3.956889009	10.41551439	0	14.55390006	9.945605193	0	2.466915621	5.180197705	7.657273591	1.088864788	6.34236221	0	6.415706296	9.486301152	16.91248541	18.52677693	7.186506183	2.634299111	0	12.58116786	4.594899405	0	0.099427402	1.713173059	2.499002613	3.098666001	2.138018067	1.525343521	4.418963603	3.049819827	3.814159675	0.201647977	0	1.446935698
gene10691	5573121	LOC5573121	117.1462399	203.3222175	98.28692237	204.8845484	86.50112583	106.2285836	86.68129823	176.1623713	67.87239692	91.59628388	82.71411835	36.51431129	104.7523061	47.89064261	108.1207462	74.91978344	5.661880028	67.83620528	147.921852	44.35947426	51.95737667	45.39271114	45.46632423	71.55340625	114.3697779	7.4876753	27.06322872	119.9731842	63.81974143	45.07095602	31.42772412	57.20095244	133.5301239	26.52290814	69.46165899	81.95019684	53.36460393	27.69868515	42.32535548	32.34582107	53.25401707	17.59769144	101.245136	134.7964695	74.6813383	99.49983634	149.1249448
gene10692	5573122	LOC5573122	0	0.074778525	0	0.03391399	0	0	0	0.093538211	3.110416916	3.847537814	2.376913334	1.18822389	0	0.146851561	1.843545068	4.472688504	0	0.993492571	0	1.20328577	1.918713769	0.695959599	1.091094625	0.050439289	1.675712833	0.102045154	3.01769134	3.556802907	0.211563727	0.290958509	0.85733644	0	0	0.052470759	0.374499847	0.398524061	0.04015629	0.351455468	0.262858127	0.105797354	0	0	0.873161548	0	1.706292237	0	0.247845951
gene10693	110677358	Trnav-cac	0	0	0	0	0	0	0	0	0	0	0	0	0	0	0	0	0	0	0	0	0	0	0	0	0	0	0	0	0	0	0	0	0	0	0	0	0	0	0	0	0	0	0	0	0	0	0
gene10694	110677359	Trnav-cac	0	0	0	0	0	0	0	0	0	0	0	0	0	0	0	0	0	0	0	0	0	0	0	0	0	0	0	0	0	0	0	0	0	0	0	0	0	0	0	0	0	0	0	0	0	0	0
gene10695	5573124	LOC5573124	3.845715325	2.556356495	2.035181412	3.130308797	0	1.781696803	8.169536403	9.912775723	9.069476313	5.524293093	7.332899605	12.49854458	8.915146794	7.530335937	8.538584495	12.78816762	0	1.981189158	1.65084784	1.251939983	0.390432027	2.617105555	1.243327921	0	0	1.046545627	0	0	0	2.320878328	0.198329207	2.036443302	0.535790958	0	0	0.756879194	0	0	2.02184776	0.3616757	0	0	0	2.322786702	2.456033724	0.145877648	0
gene10696	110677360	Trnaq-uug	0	0	0	0	0	0	0	0	11.78858176	0	0	0	0	0	0	0	0	0	0	0	0	0	0	0	0	0	0	0	0	0	0	0	0	0	0	0	0	0	0	0	0	0	6.2509204	0	0	0	0
gene10697	110677363	Trnac-gca	0	0	0	0	0	0	0	0	0	0	11.20579365	0	0	0	0	0	0	0	0	0	0	0	0	0	0	0	0	0	0	0	0	0	0	0	0	0	0	0	0	0	0	0	0	0	0	0	0
gene10698	110677364	Trnat-cgu	0	0	0	0	0	0	0	0	0	4.957979978	0	0	0	0	0	0	0	0	0	0	0	0	0	0	0	0	0	0	0	0	0	0	0	0	0	0	0	0	0	0	0	0	0	0	0	0	0
gene10699	110677365	Trnat-cgu	0	0	0	0	0	0	0	0	0	0	0	0	0	0	0	0	0	0	0	0	0	0	0	0	0	0	0	0	0	0	0	0	0	0	0	0	0	0	0	0	0	0	0	0	0	27.49388446	0
gene107	110674731	LOC110674731	59.33187712	72.07817688	35.5812707	26.72467527	20.86366054	17.68638295	1.002567832	0.213650302	0.835822636	2.987970208	1.191753535	2.087706179	20.19432616	0.335423137	80.4133622	0.55723921	1.586218481	1.891027423	1.733291532	1.075469017	0.469556508	0.953783332	0.830721806	2.304164086	1.640352782	0.466161961	0.919026432	0	0	9.968659711	0.235577644	0.604727515	0	0.958786216	4.490817403	1.011408238	0.917208412	1.070344274	5.103343287	0.724954099	1.432273475	0.290007427	4.431967197	8.277095828	4.512704998	2.72908277	2.717299535
gene1070	5569556	LOC5569556	63.37891568	39.42017914	53.32630321	52.50047385	47.33930058	49.01387519	46.65386052	27.42090299	145.8542932	163.0526808	175.9135678	155.126753	197.25829	143.8770028	104.2951899	127.1444426	42.85955303	44.70854248	41.15667726	39.8217641	52.86415014	85.18807826	70.45570831	60.70195115	54.1716504	12.07085571	20.17604342	67.79056653	93.03045816	54.36935004	101.8116072	62.29514679	98.54113451	86.62439471	148.7880211	63.99354847	64.64214402	121.7077557	55.08924955	71.82350123	61.81244536	105.7858355	176.6335467	191.0316094	118.7000146	138.7008557	130.5267786
gene10700	110677366	Trnac-gca	0	0	0	0	0	0	0	0	0	0	0	0	0	0	0	0	0	0	0	0	0	0	0	0	0	0	0	0	0	0	0	0	0	0	0	0	0	0	0	0	0	0	0	0	0	0	0
gene10701	110677367	Trnap-agg	0	0	0	0	0	0	0	0	0	0	0	0	0	0	0	0	0	0	0	0	0	0	0	0	0	0	0	0	0	0	0	0	0	0	0	0	0	0	0	0	0	0	0	0	0	0	0
gene10702	110677368	Trnac-gca	0	0	0	0	0	0	0	0	17.68287264	0	0	11.77814236	0	14.19259148	0	15.71878937	0	0	0	0	0	0	0	0	0	0	0	0	0	0	0	0	0	0	0	0	0	0	0	0	0	0	0	0	0	0	0
gene10703	110677369	Trnam-cau	0	0	0	0	0	0	0	0	0	0	0	0	0	0	0	0	0	0	0	0	0	0	0	0	0	0	0	0	0	0	0	0	0	0	0	0	0	0	0	0	0	0	0	0	0	0	0
gene10704	110677370	Trnaa-ugc	0	0	0	0	0	0	0	0	0	0	0	0	0	0	0	0	0	0	0	0	0	0	0	0	0	0	0	0	0	0	0	0	0	0	0	0	0	0	0	0	0	0	0	0	0	0	0
gene10705	5573200	LOC5573200	226.9563465	91.73581696	240.8046637	40.25128399	75.05438349	60.94303515	47.60450338	44.9810694	42.86946097	39.99626724	20.64199131	44.70186893	25.51109152	15.02524021	42.22740488	11.14945448	135.240344	84.53893568	31.19820498	110.1613304	107.318759	180.2978663	134.7077521	88.55826486	90.72257959	145.1276104	304.229167	24.9747141	95.02734315	67.37867081	57.19548776	59.86602333	0.881975257	30.92307585	51.15354862	42.04388802	43.46924572	31.40459505	55.67171631	80.86084297	42.87927947	59.49808746	50.82353984	66.97060943	70.19982498	74.48453498	65.62796786
gene10706	5573202	LOC5573202	6.444452909	4.712192512	8.780102007	1.545987875	22.23273969	7.187403157	5.361902759	0.250822984	7.604657366	5.983966586	6.995524361	3.431320087	19.61445415	7.678766258	3.189336405	6.5419239	9.93174485	9.879197284	0.369975313	4.910065195	10.10632173	10.45081899	5.851546781	4.192846099	15.14927426	3.830881274	9.980069263	13.27780366	19.00484301	8.062129532	9.472365992	5.147087557	0	10.55253687	8.535890586	4.155835528	3.768772252	6.754073445	12.15874575	3.404350925	9.808589595	8.681866847	7.544463466	5.465933332	4.093803612	9.382884037	3.057158314
gene10707	5573203	LOC5573203	13.98604672	2.422093241	1.249818221	0.488214124	0.505747981	4.555243661	44.23120829	13.46543873	11.52336153	9.138991798	15.23083823	11.18420966	15.56612397	0.264253061	14.12561795	0	7.081376456	6.257114867	18.6207513	4.707088988	10.76895735	3.256108265	13.5254915	0	13.26764161	5.876027578	5.430205635	36.39394057	0	2.09426924	4.47742589	3.573123301	0	2.077215172	1.684740874	1.91233837	5.925280191	6.53509948	1.182504702	6.472844629	2.820934279	4.797946768	1.396636986	5.298200183	2.585599507	0	0
gene10708	5573204	LOC5573204	322.3909242	205.2101897	263.9196384	92.25083263	480.8888253	405.0537279	492.7464651	336.1500321	741.3027647	509.9636549	438.8596278	774.2369529	458.6991282	340.4010123	553.0091872	547.9937427	302.287407	264.2335689	181.6266469	96.13342858	281.8347276	89.93836186	159.2245565	71.10799992	140.0407516	101.132778	206.0469196	220.1681831	193.4209701	1251.884569	1004.548611	850.3700893	903.406006	626.3903661	353.6656179	311.1934363	695.0608919	704.566542	1310.2599	479.9582151	695.5973315	880.4478595	347.4862296	620.5116027	419.0394234	512.371746	416.7497153
gene10709	5573132	LOC5573132	408.3336328	351.9429516	377.2772907	163.5305871	520.642373	531.5996547	593.4756557	841.2006242	208.2166826	117.4531676	237.8206963	219.8180519	114.25126	217.5402257	267.8527174	130.9526551	775.7269726	532.7790686	354.3691467	630.1977314	617.1486109	75.75733926	344.6373189	151.8576693	359.5008608	366.5922373	861.7828777	584.9465036	626.4874467	2026.088953	1182.595099	1340.740415	1323.363057	1731.103542	530.0632584	717.0341768	1468.364342	1457.560342	3069.976514	1197.162816	1454.473714	1589.780691	778.8153857	1440.856223	1023.064857	1207.697755	1076.773414
gene1071	5569562	LOC5569562	0.232388649	0.297365054	0.422749996	0.346789863	0.11974819	2.114833773	0.498705674	1.115895056	1.091374946	2.273166426	0.197604003	1.194256904	0.650410613	0.458834699	0.101351065	0.50817541	2.235585171	2.06943148	0	1.66434735	2.439516457	0.316292587	1.033061467	0	0.326383199	5.73908397	8.057265442	0	1.622519689	0.909093912	0.062253469	0.037601077	0	0.327887626	0.053187141	0.201241257	1.209050515	0.565695823	0.970621175	0.210357426	0.564025646	0.360644798	0.165343964	0	0	0	0
gene10710	5573133	LOC5573133	282.6340416	254.2685427	329.5481936	224.776769	455.9896427	338.0458294	302.5440415	410.3810909	53.72583432	26.5832118	58.65160082	55.48256848	17.26471149	77.90826813	77.18703037	32.1064634	15.9938072	59.24448096	89.88038558	30.20809411	25.58899811	7.212732784	22.13696864	31.11540731	34.49696801	6.04324432	14.8926278	64.36173601	85.0932944	68.20578184	97.6321941	116.9404698	373.2026268	385.833678	14.78557268	56.59894301	258.4209331	52.32318203	292.8503087	108.601209	256.3380979	190.17345	46.44300859	12.29511954	124.9814162	53.27963822	2.201663041
gene10711	5573135	LOC5573135	16.03522305	2.678550634	17.70346908	1.925330436	14.05631611	5.635810168	37.04846478	19.72380741	9.15057745	8.217071712	10.73562049	7.042176027	4.040871762	1.488733372	8.359927244	12.31121965	79.47638626	50.47043095	30.11924608	50.98627722	81.04706779	7.149484267	39.65631597	5.317905977	42.64754727	165.3821616	191.0323769	61.27454206	52.47523257	74.13435459	54.29183076	63.96883243	20.49646297	37.58982541	57.07491697	43.87257305	54.3331333	56.05694231	84.56204139	45.69016873	59.89674192	45.90875874	52.71755247	14.23552858	10.19661903	15.34274112	4.355141537
gene10712	5573137	LOC5573137	6.957297462	16.71503685	8.357224231	15.60086187	46.43486941	18.81339583	38.55032008	63.02803263	0	0	0	0	0	0	0	0	0	0	0	0	0	0	0	0	0	0	0	0	0	0.314189135	0.041764856	1.715365339	0	5.099410277	0	2.582057429	0	0	0.425767755	2.399132315	0	0	0.628584174	0	0	0	0
gene10713	5573138	LOC5573138	271.4287448	633.9722519	309.2730765	595.35131	1198.466382	1055.663914	1116.016755	982.2113814	2486.035448	2785.330774	3142.386508	2517.865357	2339.114765	2311.945444	2765.358753	3226.272994	636.5183372	947.4641157	767.096862	337.4600928	864.0257365	108.2021674	1003.411931	247.6921413	850.594794	217.6966247	309.7408141	1657.299584	1233.192003	666.3385881	1116.197042	710.0124117	1778.241957	1275.932184	1023.634303	1635.09269	1339.150942	1854.685331	964.4757165	2300.130749	1240.456794	1727.407535	1714.352208	1322.458791	825.5280091	1573.556714	1858.317165
gene10714	5573139	LOC5573139	19.31074611	6.285696631	34.32836547	3.305189105	72.58652267	33.92268901	36.24216016	37.14788518	74.89216647	84.18150038	79.2409694	61.01869551	61.8344413	79.60970432	72.88152958	73.31032018	62.60481104	54.96766806	10.08493631	58.37996784	71.12449377	29.33509917	41.0574654	25.31591375	37.56166642	62.40559632	90.19008766	45.36890673	52.06189985	69.94536614	59.27328081	34.99471421	25.87126016	42.57150538	46.07872473	23.41149783	14.77365509	52.66266691	32.0220286	40.21210731	35.64886554	37.43152058	40.18448829	49.94011743	23.41213503	32.02228896	46.13522203
gene10715	5573140	LOC5573140	0.31211936	0.22822209	0.605644995	0.207009212	0	3.181266529	3.572307486	1.71285696	0	2.348516832	0	1.115824013	1.164748479	1.344561298	0	2.978296934	202.0571018	1839.481997	2086.081461	742.143433	3434.882471	431.1822274	1128.497317	469.207241	2135.118578	200.5667972	1132.819491	4995.126469	2553.691803	10.06397409	6.413543234	2.020068393	26.0692263	1.281115003	20.00186436	39.19140384	9.559363302	16.44703687	5.214534552	15.17586479	13.71543195	3.487530103	21.91112098	17.28081993	0	1.041873516	2.420541823
gene10716	5573141	LOC5573141	0	0.22702721	0	0	0.426642112	0	0	0	0.55548291	0	0	0	0.386216773	0	0	0	0	0	1.675542647	0.635333791	0	0	1.472247808	0	1.453558682	0	0	0	0.642306369	1.177798015	17.14370822	54.25628719	136.8011419	104.8200246	0	26.08043231	119.2321714	4.979412481	86.98591266	14.77520979	94.55348317	14.26255767	5.890919749	0	0.545294137	0.25910467	0
gene10717	5573142	LOC5573142	0	0	0	0	0	0	0	0	0	0	0	0	0	0	0	0	0	0	0.557541194	0	0	0	0	0	0	0	0	0	0	0	6.616309965	9.093827049	35.4667478	21.20312287	4.539995095	3.936562971	8.437997804	1.893614304	29.21033828	9.405458495	17.31516326	10.26141262	0	0	0	0	0
gene10718	5573143	LOC5573143	0	0.322395517	0	0	0	0	0.42053186	0	0.394413516	0	0.249943353	0	0.274228266	0	0	0.350604967	0	0	3.569092702	0.90222122	1.083267447	0	1.045350674	0	0.82566456	0	6.505144112	3.608136603	0	17.98002806	65.17103081	127.2718183	222.8167117	410.3616142	1.210946647	27.87256871	257.4403692	23.99135408	303.7164419	154.39939	314.5051588	179.0006157	7.947266829	0.976462687	2.710253758	0.551921844	2.137095475
gene10719	5573144	LOC5573144	0	0.318839684	0	0	0	0	0	0.797653976	0	0	0.494373249	0	0	0	0	0	0.987012787	20.12119225	28.23782167	5.79975663	8.765342542	4.747877323	7.236747499	3.440997985	3.674510845	0	6.862289278	4.757787972	18.04125242	6.202925206	25.39610362	382.6841328	243.5812557	983.0438156	12.77429992	76.27617036	1519.387263	50.45054946	330.6274453	60.44704592	873.3972058	157.5372054	12.4099155	0.965692878	2.297452503	0.727779294	1.690819656
gene1072	5579329	LOC5579329	2.068322297	1.795927507	7.901439334	0.514420713	0	0	0	0.236470716	15.49540011	26.06789691	12.16454548	17.33023672	6.914437836	13.73626293	11.12530917	22.20332537	9.070835768	19.25570878	32.96207849	5.422669121	6.813985691	5.630180411	8.275075693	2.16773497	4.236311626	60.6245536	19.58089736	16.5731775	0	46.9533832	14.12885745	15.72901209	24.26862954	4.510083334	14.91147163	21.49322427	14.82158809	23.84148123	14.951757	21.12954773	7.662077695	17.65410334	19.86668544	14.0280705	5.902846176	5.178139765	15.53895513
gene10720	5573145	LOC5573145	0	0.293483567	0	0	0	0	0	0	0.718086199	0	0	0	0	0	0	0	0	0	0.54150363	0	1.075769057	0	0.951605182	0	0	0	0	0	0.830324985	0	0.708377192	21.8208403	9.534313971	30.06609998	0	7.299081689	161.0687809	3.678289713	10.31640312	0	7.383115301	6.976371555	0	0	131.8190909	36.17469468	0
gene10721	5573146	LOC5573146	0	0	0	0	0.550598942	0	0	0	5.734985721	2.41199026	4.088600387	2.864953547	2.990570418	0	6.52413241	5.097985742	0	1.621907389	27.57003535	0.819924014	4.653791476	0	4.749988706	0	9.004206756	1.599281999	1.576471861	4.372021379	0.828922409	0.759998043	2.879235335	15.55998627	5.526701832	17.68025266	0.733659117	5.551811169	57.27005942	4.590095482	10.29897677	3.316175169	5.32324276	5.969646123	5.32172953	0	456.0132752	231.7288613	0
gene10722	5573147	LOC5573147	0.485093484	0.354700998	0.941288745	0	0.66657377	1.412657062	0.462671045	0	1.7357421	5.110065253	0	0.867102505	1.20682869	0.696568907	0.564166869	0	2.19605299	32.98740721	13.08910616	15.88204553	76.92628729	13.86496691	13.80119418	10.04855853	44.96579325	2.904217618	16.22250799	41.02011061	40.14086428	101.6687771	371.0741724	231.7006053	1205.833161	200.1054477	382.8110247	1026.66499	374.0938608	413.4352505	433.2731084	547.5011986	608.7572328	216.2094327	365.3912244	5.371543209	6.815619149	3.238543445	4.232235702
gene10723	5573148	LOC5573148	0	0.303763202	0	0	0	1.209788623	0.396227917	0	0	1.875523074	0	0	0.516759395	0	0	0	0.940341429	4.372048779	5.604704827	2.550236514	2.412473339	0	0.984936362	5.737005397	1.555893287	0	0.817225343	3.39961032	0.859408171	75.64309772	111.2352458	14.51902046	485.1366615	59.25437343	9.888337245	206.8560116	15.98593064	114.6896852	165.5050977	244.5374285	110.3803753	47.45049715	86.70278384	9.200296425	1.45921093	1.733414782	3.221736927
gene10724	5573151	LOC5573151	0	0.326031557	0.432603568	0	2.450786267	4.54466647	0	0	1.595447155	0.671004809	0	1.594034304	0.554642133	0.640267285	0	1.418236635	0	2.526760985	13.8358249	2.280991619	15.33678648	3.034357688	7.399982405	1.75930724	10.0197188	0.889826075	7.894212478	0.608138312	2.767229695	1.268568163	114.443243	294.9299853	1.708337241	193.9974147	105.3159389	155.993371	677.9094268	96.53695551	1.719077325	1.383817458	329.4437642	89.67934552	50.75935363	12.83718052	3.9154579	1.116293053	0.432239611
gene10725	5573149	LOC5573149	0.402052057	0	0	0.533311869	0	0.585414664	1.533872141	0	0.719303294	0	0	2.874665254	0	0	0	0	3.64023699	13.34472412	33.63012886	13.9859581	46.1568742	2.736064898	5.719308435	1.189768795	16.18722367	1.604703294	7.909079168	23.0309194	34.10102492	134.5943653	236.9989956	66.61432313	1039.153168	167.9129206	55.9471034	428.9385768	110.1923304	248.7053769	336.3680723	458.7675418	349.648907	179.1973095	186.8919252	16.02722825	4.94276787	2.01311154	7.794965192
gene10726	5573150	LOC5573150	2.766305696	1.517044795	1.677442406	0.229339652	6.176981713	6.041888952	0	0.632541929	4.330499422	14.57039014	12.5452617	7.417139213	1.720522534	10.92374388	2.010769672	4.399427929	9.392448209	28.27320309	115.228973	15.21281757	63.33080663	8.942066328	18.85593184	1.364360717	27.19637959	8.280830409	10.20340388	24.52410826	17.88345721	318.4192385	443.1928266	314.6595163	1383.655546	483.6302512	200.701756	532.4073608	663.6743579	305.4032742	593.7014804	588.0941785	842.4356984	314.6798299	240.7788931	62.02957871	7.894841642	9.522663188	7.37453704
gene10727	5573152	LOC5573152	0	0	0.339447047	0	0.480758958	0	0	0	0	0	0.396665262	0.62538809	0.435205921	0	0	0	3.959697315	3.115593191	13.21652224	2.863687413	13.75334245	2.38094143	7.465468975	4.141378106	18.01726721	2.094634831	6.194278818	6.203369568	9.409125157	59.06014293	145.4163595	129.0698566	452.5410549	129.6042449	84.55908269	269.3447268	200.5723758	119.4345553	101.1669399	180.9712113	262.0769991	109.0267523	124.7971365	12.39733158	2.457844959	0.875911363	1.356645859
gene10728	5573153	LOC5573153	0.396673434	0	0	0	2.18029815	0.57758303	0.756676056	0	0.709680507	0	0	0	0	5.126421003	0.461333778	0.630854423	0	11.88169212	7.492309429	7.305276167	12.04933301	4.859031641	6.583261939	1.173852155	14.85643924	0	4.681963254	3.246116208	7.385449152	85.77048152	246.7300096	320.4004129	871.1445792	232.0146402	127.8284461	501.8633049	450.1368999	158.1326272	279.3606059	334.8560559	553.3323913	152.1760627	185.1443179	33.38261402	6.26997071	3.31030047	5.768013541
gene10729	5573154	LOC5573154	0	0	0.417686203	0	6.507260088	3.134252738	0	0	0	2.591466849	0.488092645	2.308601406	0	1.854567308	0	0	0	0.348518757	0	0	0.192310802	1.171889866	2.041374457	0.849320737	1.209276406	0	2.540666085	0	0.89060266	2.857923676	21.70862952	45.69534019	83.79099628	30.039938	6.306006496	32.80707289	84.85942312	15.78126476	39.28190484	28.50345844	53.23391392	13.3621843	5.717720294	9.534245478	0.756088422	1.077800189	0.417334797
gene1073	5569559	LOC5569559	0	0.049366383	0.818788594	0	0	0	0.6439338	0.555758342	0.18118213	0.711205894	0.229633455	0.724086737	0	0.67862683	0.706673799	0	0	0.355263961	0	0.138151421	0.045238332	0	0	0	0	7.612463968	0.066406101	2.025800713	0	0.160067896	0.131921553	0.480653814	0	0.138558048	0.061808197	0.321557869	0	0.116009813	0.173530504	1.39688039	0	0.586741937	0.576433246	0.224279319	0.237145138	0	0
gene10730	5573155	LOC5573155	0.747120357	0.546295396	1.087299676	0	4.619828601	5.439285854	0	0	0	1.124329318	0.423526059	0.667737205	0	0.536412906	0	4.75276781	0	0	0	0	0	1.016868214	4.428335928	0.736969647	0	2.236476244	3.674296622	1.528486215	1.54558131	4.251201653	8.806267952	3.384807511	20.60981093	7.666514978	3.419891318	4.528879032	14.37475023	4.707197131	7.201174305	20.4819512	18.32407829	4.637835308	10.63148666	19.02795164	0	0.623483364	1.086384913
gene10731	5573156	LOC5573156	0	0.612893245	0.406616781	1.6677774	2.30356589	3.661427403	0.399728164	0.766649758	0	1.261394199	0.950314656	7.491397968	15.63973222	0	0	12.66390098	0	0	5.088794718	2.143970921	1.49771381	0.570416357	2.98091164	1.240218355	4.316504299	0	1.648889297	0.571607035	5.202000698	52.06657973	206.10263	203.4344494	780.3781103	218.4685867	184.1665855	533.8664779	265.9333975	145.9488169	287.0757891	342.9487586	455.2725436	143.6090134	210.7200729	35.26997029	4.416304458	2.448218687	11.37569125
gene10732	5573157	LOC5573157	1.115410878	4.621676175	3.968018932	8.630791612	21.96872517	12.45153133	15.24856435	0.68013129	5.986677884	2.238085006	2.529207345	13.29194749	0.924983118	6.940577652	5.188920358	5.321721793	0.84159084	3.91291513	37.11930999	5.706054268	9.300849711	11.63899707	9.696528669	2.200512818	7.310625548	1.483973266	3.657019365	5.070996584	16.1522937	120.2369318	824.3654709	898.531487	2590.608277	1055.674907	518.0599314	1185.816395	2107.239891	658.8902202	1117.145184	791.5782898	2229.205141	643.4742063	557.2920883	82.34121095	28.07837458	10.2391018	140.205522
gene10733	5573158	LOC5573158	1.000889086	0	0.971076363	0.22127567	1.833781004	6.315232732	19.09250133	0.610300651	20.89115755	20.58503079	7.943347399	16.10176424	23.24036346	13.4140949	4.268148508	36.61085119	98.92894407	381.9069514	241.709399	543.4239565	110.5833095	17.25529536	91.75561869	3.949162244	235.5362026	40.61411501	39.37853763	70.53035896	77.99098937	402.7754468	512.1471023	330.802536	996.5233298	207.1226014	2609.622385	2554.856045	295.0167961	1183.245272	221.2411414	1074.431427	588.4720185	643.2664527	1743.927666	2958.437484	188.6733052	1309.404948	7688.65875
gene10734	5573159	LOC5573159	10.55026129	6.470112616	4.292519763	9.931690188	45.36240119	34.68812858	20.77439456	27.39260484	18.26638207	32.26599308	13.11897793	7.300082496	19.47374788	11.24004376	32.85199529	24.3562303	190.2768065	1100.406221	874.2245929	1416.141701	416.4036548	68.09150892	396.9872914	20.81384147	460.1403717	174.5488956	38.1610233	540.2990438	142.2178727	777.8367348	1098.068421	605.7306945	2791.180895	688.6774308	3569.949477	3622.058956	976.0587144	1772.701461	730.4146621	1871.283868	1745.924927	1057.166944	2601.602578	2621.408649	195.451569	1336.273788	5934.85947
gene10735	5573160	LOC5573160	0	0	0	0	0.971548654	0.514746128	0.674355114	0	5.059778758	1.064007626	0	0.631912258	0.439746072	2.030534698	0.411143963	0.562221975	36.0090507	149.3914483	218.4398207	108.1468777	122.8605218	30.79398228	89.68205204	41.49710237	134.0566699	19.04837815	28.51276082	141.272977	72.40161628	69.06354797	153.306277	100.6722609	349.989673	110.6417503	413.6131746	426.446944	216.5459347	246.625625	117.2149415	279.0430438	297.3253519	149.2263253	277.0154531	325.6932357	13.03829975	65.19861244	270.3900333
gene10736	5573161	LOC5573161	1.343970048	0	0.977953674	0	1.385076091	2.44613776	2.563695647	1.229245788	2.404469934	0.505629686	0.380933495	0.600585163	0.83589126	1.447403097	0	0.53434978	210.6671145	804.311685	775.5935023	728.0925247	395.1858962	98.77736844	236.5898057	49.38270762	488.5653677	91.19078775	56.18134848	627.3541046	297.491564	357.1947744	526.1938874	243.9876373	949.771625	205.8312674	1728.076896	1669.81337	264.3875333	902.5714097	272.0330293	825.5209434	655.1312197	474.7080636	1110.503456	1240.420192	142.8021847	800.7963809	2168.25348
gene10737	5573162	LOC5573162	1.377130412	0.503479792	1.336110874	0	1.892334244	5.012984786	5.582270528	0	17.86252447	20.20610708	9.758310873	11.07726596	29.12152945	32.62854123	37.23746983	38.87491595	592.2649732	2366.001777	2499.846402	2289.246888	1622.821823	805.4990944	963.1791322	644.5703395	1656.268727	285.1317863	532.330388	2722.062391	1619.596484	567.7858241	869.5057576	528.9823217	2180.677364	680.4226766	2324.180972	2859.738739	867.0770482	1286.495174	591.5588756	1724.189689	1742.975999	782.2055907	2040.648801	1637.007808	161.4418873	1113.897371	2138.648824
gene10738	5573163	LOC5573163	1.821894881	0.26643439	0.707050992	0.241669741	1.001396539	5.83616155	2.085217888	0	1.303806278	3.838436112	2.065584083	2.605303379	8.611862792	2.092916716	2.966425796	8.692418086	297.7473412	1642.169522	1833.651072	1941.580066	761.7634711	209.781787	445.772212	70.08853038	917.4147904	233.4214722	197.8363213	1849.237442	841.9916246	801.698704	767.021403	368.3661429	2122.570447	380.6348139	1828.039602	2595.63802	467.2864078	950.8590791	495.4393173	1554.93467	1134.608655	599.8623207	1879.078523	1693.828275	79.3532801	518.7601868	1990.086943
gene10739	5573164	LOC5573164	1.518148566	0	1.841160784	0	0.521527318	7.184208756	3.619938253	0.694278021	1.358044619	1.142318587	0	1.356842	3.304779684	1.634986539	0.882808317	2.414406047	289.5153283	1618.922041	1233.518412	1768.002808	763.1049561	203.0116377	520.1062834	72.62983267	1065.742714	194.6569284	185.9076513	889.8357625	455.3900771	1041.652102	1173.705797	506.5103327	2676.193109	444.3726744	4161.887354	3740.890311	717.4209016	2124.739776	605.7973482	2000.476039	1464.170206	1012.146337	3111.578156	2771.257351	65.32362018	394.0115589	3361.338654
gene1074	5569560	LOC5569560	0	0.172757757	0.458456371	0	0	6.880371548	0	0	2.113490754	2.133314094	1.339337887	0.844647659	0.293894038	0	0	0	158.8343445	34.04583925	282.0969635	14.26210457	194.1956014	300.3458013	210.6194195	42.88223784	28.31601806	35.36260994	12.54896725	102.472517	115.8377785	13.44379009	5.450563348	25.68947533	2.17251493	9.697683289	27.68613211	14.73110055	11.50365714	64.95625161	3.036351716	9.776771416	26.07622197	9.973193656	17.03438069	32.4411249	14.10812799	76.30374468	30.9197698
gene10740	5573165	LOC5573165	0.945062603	0.691031029	0	0	2.164372998	3.669531492	3.305056506	0.576259978	0	0.948139597	1.785783849	1.689295319	2.743011026	0.452353513	1.09911394	5.009972708	670.2773687	2068.762906	2674.555467	3937.63009	541.3554193	60.45504352	361.4886491	41.95001527	548.9178084	402.9765862	147.4890965	3539.490966	1732.19024	1088.946997	828.6841922	147.2047714	2516.737851	258.6048877	839.2358795	2185.658845	180.5950475	428.7112606	716.174158	2236.599408	942.6071348	672.7016897	2163.067499	1711.356546	122.2704425	634.8787025	2030.779942
gene10741	5573166	LOC5573166	0	0	0	0	1.123981288	3.573048121	0	0	0	0	0	1.462114224	0	3.523677885	0	0	1.851499848	0	2.758867635	1.255331939	0	0.556647686	0	0	2.297625172	0	0.80454426	5.578096243	0.846072527	21.72021994	34.07983477	0	182.080474	2.098378022	1.497676543	36.12506095	3.854173002	3.74805038	44.15064798	44.8484104	65.20054581	34.02012124	49.66248484	17.20931309	0.718284001	1.02391018	0.396468057
gene10742	5573168	LOC5573168	0	0	0	0	0	0	0	0	0.643013551	0	0	0	0	0	0	0	0	3.200563914	3.879135098	2.574064481	2.087154965	1.467525718	0.852119186	9.572230758	10.43214662	0.717253745	4.242142463	25.00001316	14.12684735	2.726780858	10.91935842	4.652278722	60.31362282	25.07879672	11.18718993	14.62818125	46.85350716	13.58668263	25.40414269	8.551712331	34.52538615	13.38647919	8.183023069	0	11.9931662	2.099532995	0.348411323
gene10743	5573169	LOC5573169	26.6742971	8.823365397	7.394220018	21.90362536	32.2900113	39.30193494	29.07580926	30.7870943	5.681244222	7.646041412	22.68160643	4.540970549	0	16.4155275	2.95451244	25.75608861	2.875153713	3.599027695	13.28097458	7.147717779	0.992962201	3.457624182	3.011505557	3.132367644	1.783965997	0.633718168	3.123398065	11.69384032	2.627695132	8.432213899	12.93022062	15.20865414	37.47273186	11.73069159	10.4656915	13.4744761	14.21452024	4.001432635	6.121480166	20.69612937	11.35800535	11.82741133	14.45996044	0.703262284	1.115407552	0.265001296	1.846999784
gene10744	5573170	LOC5573170	2688.076786	2996.65787	1709.476713	4101.857659	8794.357056	7420.092452	8426.035735	7549.248461	120.8561689	119.45999	116.4696663	99.04768536	117.330831	137.6793126	191.5213253	238.6285505	301.5855133	552.1602784	1302.793778	950.7244909	1011.239854	272.4359423	263.4859877	537.6807717	637.163824	187.6155072	162.8938169	2029.914609	1503.077824	724.4756151	2874.752017	1447.811118	5338.274985	1771.284398	563.1421038	1713.4259	2606.279119	1461.727351	2318.778126	2058.822548	3448.489734	1607.782907	702.8593962	159.9451008	56.85943692	23.38062615	54.9227928
gene10745	5573171	LOC5573171	15.52395348	6.363515284	14.60514256	2.574016384	40.07770661	24.31633146	39.25937	1.721065992	41.66039206	51.32504806	67.60143637	34.89646938	49.15388721	45.76530243	42.94772737	43.01820393	17.30330795	34.36996251	31.73313293	17.9285715	21.17163638	6.402690292	14.77795197	17.16916397	17.83877551	38.02120497	42.33729687	8.180470345	30.6549233	83.64876828	15.75982464	35.92657084	24.33173638	11.2232534	23.90193749	21.48883976	8.681602714	13.74161257	47.45801172	5.961552387	19.95063928	19.12733417	33.69360763	9.115910959	22.10049831	0.588862572	15.96093517
gene10746	5573172	LOC5573172	4.874192742	0.258262043	2.809990774	0.2811084	3.591518529	8.022865645	14.7551831	2.067534309	11.37433142	14.13865881	11.69300207	12.75322383	1.845283474	8.419190658	7.393979724	12.47017715	6.235992639	8.234923233	7.147751168	1.806860544	6.058649314	2.980501905	2.512203675	7.107433598	4.299209301	40.31828973	28.34832545	1.059805063	9.937194902	3.818548835	3.508645933	1.554454058	0.108259132	2.464563109	3.362859182	2.202207408	1.997099769	3.80330008	2.451144202	3.873150392	3.970421594	2.543351316	3.484729896	4.223971709	10.66944787	7.250918426	3.766328476
gene10747	5573173	LOC5573173	0	0.329333142	0.400569	0.199148103	0	0	2.82807676	0.068658823	1.477303284	2.259332648	1.148948463	0.805088212	4.855575937	0	0	2.626430629	0	0.729242411	0	1.036840621	3.537697181	1.78796646	1.156832692	0.037023396	0.070286002	0	7.900319112	0.307148337	0	3.381510281	1.372160566	1.214598084	2.32960976	0.616232533	1.168282493	0.130010768	0	1.332870764	0.48235714	0.5824295	0.498632866	1.491152112	0.498491121	1.24684397	1.186532432	2.850315363	2.292237786
gene10748	5573174	LOC5573174	29.23714628	33.20753299	23.82767654	16.15930581	18.74841425	34.90841591	16.35962234	45.28210182	23.01534122	32.26557225	27.18118559	18.11724117	23.03337172	24.6300355	29.01588552	14.87924844	56.91422294	80.47432685	30.50396293	42.87589504	38.74580704	37.6709149	36.04527173	33.83883639	44.89525604	14.7812029	32.97507617	74.70157154	123.789379	47.69065782	37.37340356	44.15268631	27.1829162	39.20190855	35.33138336	25.65602795	33.21598289	23.66784484	20.03942233	21.77721607	10.95536213	36.05659718	41.04959395	28.05825816	32.52049996	38.06219929	50.82740039
gene10749	5573175	LOC5573175	5.286621651	0.579837714	5.385610719	0.140251394	1.888749479	6.543023267	3.882539078	8.993739686	16.74099465	16.38884757	12.40703875	14.55271256	12.75763433	14.80305953	8.238822882	18.74904406	26.68520062	16.77674688	6.419117028	10.70962929	23.7573059	10.86498871	19.67831292	7.665749021	18.71076973	227.9898209	86.00572763	3.749395647	13.8893921	7.971595255	6.511222088	15.53386223	1.903956514	8.950959514	13.35792629	4.440706549	9.258203999	7.812266811	8.628462994	9.242720452	8.914202617	12.60184713	11.73562591	6.907706402	24.79016278	4.676472614	9.378453218
gene1075	110675150	LOC110675150	60.93679661	47.64060049	85.51168977	45.03048395	207.7417148	77.06138452	106.5870708	100.670313	93.55418485	105.3471586	81.0402997	98.371045	97.3074018	71.75774253	134.1378193	102.2769228	167.0464307	83.1293134	89.60802077	110.2386015	86.37182413	101.3049309	111.4799127	71.54828877	77.39082358	42.49967524	65.53638756	109.2811033	140.8917576	71.38712287	80.8860159	74.7838297	79.16966259	80.27181916	83.39062991	70.66345255	67.22819693	110.1427072	104.326346	100.3400914	95.67204876	121.4659374	130.4192032	91.05840048	96.28197985	46.62962804	51.30472868
gene10750	110677576	Trnaa-ggc	0	0	0	0	0	0	0	0	0	0	0	0	0	0	0	0	0	0	0	0	0	0	0	0	0	0	0	0	0	0	0	0	0	10.28500777	0	0	0	0	0	0	0	0	0	0	0	0	0
gene10751	110677051	LOC110677051	0.458230612	0.446745108	0.444581645	0.709136516	0	0.222404798	1.602516129	1.397050107	1.366352039	0.689583822	0.692695551	2.184227302	6.649991315	9.21193317	0.35528345	19.67632102	0	0	0.618213739	1.406489101	0.272925311	0.623674806	0	0	0	0	0.30047371	0	0	0.144854746	0.019255401	0.988571783	0	0.156736543	0	0.132271097	0	0	0	0	0	0	0	1.014816985	0	0	0
gene10752	5573177	LOC5573177	0.141154843	0.258031521	0.684751854	0.187238324	0	0	0.336575633	0.516422211	2.020298451	0.95589736	0.400087842	1.135411522	0.087792209	6.182074956	5.089083945	4.489746444	2.236563339	2.285436892	0.095218282	0	4.319239968	0.576356426	5.187253361	6.335285787	0.066082644	70.84614647	18.18782294	2.50275785	0.14600478	1.003984324	0	1.370352852	0	0.217267347	0.516901157	1.283474346	0.443403817	2.991414801	0.816318777	0.511091561	0	0.613364414	0.803450644	1.094126296	0.743715657	0	2.668285467
gene10753	5573178	LOC5573178	5.853912457	1.4888308	11.60602962	0.787760379	0	6.794243864	24.59900816	0.620777916	33.54433351	29.10951335	23.85439336	17.43973869	26.80532264	29.72525598	4.045415437	12.68297168	36.10292265	33.10454521	14.99418905	17.62074183	47.60008748	16.39681811	27.15444187	24.7712473	31.5361929	127.6588532	157.7148459	24.76227846	39.48943663	31.86120552	12.63097121	27.89370547	10.14151104	9.141002971	26.09685307	21.23230215	11.52621957	14.96673194	18.97133402	26.24237904	6.415775802	22.54060944	36.70068287	30.43797639	31.58805463	24.77989586	24.59066183
gene10754	110677052	LOC110677052	0	0	0.292062307	0	0	0	0	2.75332337	1.077129298	1.359040197	0	0	0	0	6.651871043	0	4.769726766	1.70588432	0	0.615983523	1.344711321	2.04857651	2.854815547	5.047961511	2.254860575	1.802236567	30.20103962	4.926846428	3.113718692	0	2.542568135	1.55863145	14.76280873	0	1.653526132	0.521362978	0	3.103556945	0	3.114174652	0	0	1.142300175	0.666671226	0.528686194	0	3.793615674
gene10755	5573179	LOC5573179	15.17620698	3.859778319	19.63221977	1.677571178	28.86292236	5.604456565	6.188466531	26.55444447	32.85718755	32.93367507	19.07634413	22.80274571	31.05275963	19.58143359	7.418127373	39.35162847	17.17594435	33.91974552	13.35307283	25.65370045	42.8372535	7.184548717	26.59465165	12.04110004	20.59376603	34.67557744	93.02426449	18.29884516	30.71278576	39.63123779	16.7055553	19.78674316	43.48252877	10.26911377	42.88895691	21.61783125	18.13623365	34.39188092	20.91690191	32.99263752	10.3393279	35.08908359	37.34903204	37.50666972	21.63177037	21.65860383	21.42802323
gene10756	5573180	LOC5573180	0	0	0	0	0	0	0	0	0	0	0	0	0	0	0	0	0	0	0	0	0	0	0	0	0	0	0	0	0	0	0	0	0	0	0	0	0	0	0	0	0	0	0	0	0	0	0
gene10757	5573181	LOC5573181	2.093281975	1.285712867	6.011555685	0.166601131	0.920450613	2.438366761	0.159721949	0.306335166	25.16672873	30.74542614	17.75206562	11.22519745	18.95611361	6.252154666	29.79828638	7.723457397	28.05025538	15.38710925	5.083405949	21.41700567	29.84774979	5.926048081	16.27839405	12.96720596	14.66057337	63.66418169	69.67415771	19.52825928	13.16444653	10.79932271	4.813292816	7.261693085	7.314312532	6.873613853	14.56441537	8.338495066	5.720719194	12.94883272	7.209647272	11.17409395	4.02166517	6.65307543	13.82130794	16.50370152	9.264418423	6.498378056	28.32794357
gene10758	5573182	LOC5573182	52.30422564	70.56456911	53.6052247	109.9334637	90.43046138	78.66130785	59.02073238	79.05857382	81.27531524	141.1638523	123.6117362	101.8333799	98.66199329	82.51096662	90.5312618	65.99938891	27.2358311	44.3307921	40.74898904	34.41983295	43.65773739	28.07440504	33.18501427	20.58899415	24.83147702	5.880589711	7.245895511	50.90734625	52.83136113	18.16442528	35.01140128	34.64647322	77.71201352	36.03301721	53.9535649	56.13881107	62.09500948	37.41260434	28.71772652	51.06085867	45.92282431	29.26733337	55.44294616	69.06603476	77.19694096	89.34658602	90.69514625
gene10759	5573183	LOC5573183	7.98241324	1.751025344	12.77866781	2.294168276	5.301560646	21.69613068	5.329409935	11.19489237	29.75244976	30.23172088	26.99948936	28.53705833	44.18597145	36.48841242	30.17169479	37.87320199	6.022826203	10.33945493	18.12837533	11.29775277	4.992099368	7.242976062	10.0935262	19.55366886	10.0899636	6.90301417	17.01139574	8.346809184	12.93546668	9.462678946	12.36061727	7.577239153	0.203889044	8.191088633	5.846230364	8.755856986	4.910485887	15.54505472	13.67805776	15.96525387	4.350641134	15.69138615	6.562940544	4.714184416	7.009613918	12.65674726	9.027820034
gene1076	110675153	LOC110675153	0.806290664	1.650770248	1.251638875	2.566857942	2.437457722	2.113223566	0.461412932	3.244841193	1.442518502	3.640121262	1.096964165	1.152992862	0.401182345	2.08402431	4.313517864	1.025835336	0	0.913825183	0.652675688	0.989928654	0.648313575	0.219480393	0	0.159067208	0.754941423	0.643626746	0	0	1.000792792	0	0.345589281	0.626207469	0.741402104	0.496421177	1.181036567	1.396444685	1.393021967	1.108362961	0.207239777	0.500469672	0.823971059	0.200205671	0.917878182	1.785645567	0	0.269144756	0.937939387
gene10760	5573184	LOC5573184	0.316070238	0.231110977	0.153327847	0	0	0.230109695	0.301460547	0.578179564	0.565474941	0.713473468	0.17917325	0.564974184	17.10263589	2.042371592	10.66016039	2.513330746	0	0	0	0	0.070595105	0.215093709	0	0	0	0	0	0	0	0	0	0	0.242194647	0	0	0	0	0	0	0	0	0	0	0	0	0	0
gene10761	5573185	LOC5573185	1.105018852	0	0.178684082	0.488593172	0	0.536327099	1.932226358	0.336897332	0.329494521	0.831462481	1.044018042	0.658405474	8.018196049	12.69399487	7.925055252	14.05904143	0	0.149094592	0.248469445	0.188429742	0	0.250664331	1.309934774	0	0	0	1.086884327	0.251187564	5.714930891	0.174657935	0.046434219	0.238393164	0	0	0	0.159485259	0.144631233	0	1.420107355	0.190525592	0.188208296	0.457302084	0	0.407870284	0	1.229540175	0.357067505
gene10762	5573186	LOC5573186	40.40085144	24.26594969	52.21661896	10.90953659	90.21248841	42.01881408	56.97439312	1.319719474	131.1372161	124.6371025	146.5750527	130.5052562	102.8436066	116.2342164	169.1512286	151.910052	82.30389836	107.5809987	56.45274162	62.59351793	104.1585251	74.036851	86.89127759	72.16049059	74.1696885	49.52715641	91.11316932	69.66512899	102.9799956	130.5421457	86.69144448	126.6302727	27.86210753	73.7342467	124.1686818	66.4731454	77.39213773	91.56961284	96.42448319	103.1443437	63.25722054	100.4963054	114.1591448	77.96971405	78.81026039	111.9823907	75.95112526
gene10763	5573188	LOC5573188	0.606987496	0.443830062	1.590050575	0.080515354	3.836722206	0	3.068333025	0	8.796188437	6.028741263	3.71614856	6.184428896	20.00855882	6.798498273	6.071001412	13.8042183	1.786119352	3.046596152	0	1.490465762	2.602986745	3.221947457	0.575638345	0.059874069	1.30716137	0.484531701	8.71658239	1.24179727	1.757960318	2.129861456	2.234355694	4.007054805	0	1.993136954	3.556406939	2.15509149	1.334693141	5.075884503	1.716144747	0.879108873	0	1.13038335	4.491449459	7.393431658	4.477328112	8.205953642	2.647854732
gene10764	5573190	LOC5573190	51.12081151	9.089829542	42.09070777	4.206604315	76.69519376	23.27258081	69.93062534	1.624313552	256.4489337	147.5622105	342.2860607	442.3794689	127.8109026	175.5934741	196.6549944	159.3733938	78.96102294	69.11164217	77.86793249	72.93903723	110.4964393	99.79174882	74.88623906	81.33267964	62.9491959	62.52765001	102.8095703	67.64709443	78.20062868	32.7213703	26.94525595	17.24079762	0.291604945	21.60768299	49.00685971	11.86365638	17.73194388	13.8046508	52.98190186	19.55302001	50.038044	47.24639712	25.9931321	31.18310095	13.14421311	13.44406842	13.15765114
gene10765	5573191	LOC5573191	22.42290326	14.02260104	27.384595	6.457451549	23.24385847	36.22920684	32.07967668	50.19267409	45.21888824	71.18771252	54.74671327	45.70622409	55.90663925	42.50716454	46.55148541	56.14970532	50.97765544	47.0530665	30.91487331	50.71291217	46.56759834	20.07808818	46.16705441	19.40197869	29.19025457	83.41197159	194.6249938	54.59226364	61.64543365	84.03334915	32.08566044	48.37444044	26.60189889	25.43108886	50.05915543	44.62624997	23.71040785	42.02182935	37.66385334	56.87267913	37.58797465	43.5893066	64.00196111	76.23048261	88.60622787	62.78454212	91.71364725
gene10766	5573192	LOC5573192	1.911888307	3.494938162	8.347231536	2.264349473	4.128382623	6.164210825	9.247827287	19.9849747	14.17073041	16.23545775	11.76705102	10.25247625	0	12.74636886	11.43534089	7.167116397	9.891720547	10.1710494	0.368484336	2.095833404	8.906525505	0	5.504189561	0.538832154	0	3.27037977	17.19325443	26.63484757	5.650225284	9.713273783	1.979803267	8.131443984	0	13.17254689	7.501316018	5.676463233	3.324603271	1.095069412	2.808057223	9.606789553	2.651602434	2.882293158	9.846009335	8.468298171	3.837464322	6.951821562	2.780069624
gene10767	5573193	LOC5573193	2.34148768	14.09189092	6.989980199	7.048058528	2.474977779	2.884845231	8.589451056	6.589578787	4.511347917	14.63677005	3.471498717	2.57563022	0	0	0.209474259	0.572894373	0	1.603927246	14.57989274	8.661186702	4.264276659	2.451447669	12.38387336	2.487342507	1.011862263	0	4.251805658	3.684847176	7.452119451	7.344916549	3.6102341	2.098294276	0.276032016	1.848229693	2.968060575	2.339601517	0.424339473	6.189832632	0.925891305	1.863302677	1.840639983	5.143172717	5.467775475	6.781114457	3.479614218	6.162638339	5.936484501
gene10768	5578860	LOC5578860	0	0	0	0	0	0	0	0	0	0	0	0	0	0	0	0	0	0	0	0	0	0	0	0	0	0	0	0	0	0	0	0	0	0	0	0	0	0	0	0	0	0	0	0	0	0	0
gene10769	110677054	LOC110677054	0	0.35640162	0	0	0	0	0	0.891624171	0.290677358	0	0	0.290419949	0	0	0	0	0	0	0	0	0	0	0	0	0	0	0	0	0	0	0	0	0	0	0.297483697	0	0	0	0	0	0	0	0	0	0	0	0
gene1077	5569558	LOC5569558	0	1.570687603	0.446594628	0.407055631	0	0	0.292685823	0.280675138	1.372538627	2.078118387	1.043747921	1.645587807	0.190860035	0.220324835	5.531827665	0.244017429	4.514976991	4.720107195	0	6.907302951	0.2056208	1.670663172	0.363776625	2.875659377	2.442279452	2.143410286	3.018341985	5.440989091	14.60104465	10.62227537	2.978758165	10.32769765	0.117572498	0.472338649	0.280935445	7.440719755	3.976329844	4.04260932	3.154977617	3.015874701	4.233591018	1.333452648	6.113448671	5.77666736	1.886308566	0	6.247064601
gene10770	5573206	LOC5573206	1.386690323	0.570346764	1.513559286	0.632297046	2.054335547	1.892919173	2.624521363	1.466494267	1.085393717	2.054201423	1.179126259	0.387297337	0.970269102	0.684480115	1.789122171	1.41279583	7.601837612	3.823837778	4.79399871	4.367136383	4.268340716	1.651435591	6.061658952	2.479228362	2.556181458	25.29518368	11.80654739	8.776788991	4.616767701	1.582195415	1.286501014	1.626682768	5.528721087	2.423446448	1.745556511	2.307845509	2.56933132	3.772699597	2.812369468	6.589944007	2.789911217	5.030322924	3.453193878	4.222657058	3.691145222	5.207464269	2.688508272
gene10771	5578840	LOC5578840	2.245381494	0.697213749	2.864876739	0.754810562	0.464924833	3.896438628	0.205358271	0.562660481	1.430771853	1.24978126	1.394912073	1.53946674	3.213932524	1.015859764	1.073175307	1.761026195	0.765856395	1.892449617	0.04149749	0.283231013	1.044243667	0.125592191	0.65632624	0.910222496	0.691194295	0.736598763	0.847108324	1.132689149	3.754227423	2.537794296	0.155101853	0.716663268	0.047138766	0.378752879	0.394227617	0.292996259	0.314017812	0.598997937	0.434821944	2.545611645	0.911560722	1.451127671	0.933747446	1.839224196	0.594223538	0	0.6559819
gene10772	5575071	LOC5575071	24.44683681	17.45660107	23.34805343	15.96071029	0	0.278095533	0.182162754	10.48125032	0	0	0.216537075	0	0	0	0	0	5.187777352	2.783099056	0	0	3.839248263	3.119378338	0.452816959	0	0.357655019	0	0	19.0158289	0	18.65605503	8.908490943	0.988890163	0	3.135740426	1.398796127	2.150097562	2.249819184	0.43757432	0.981802616	7.705701722	4.489116402	7.587827171	4.710838563	0	2.012583191	4.940929961	1.851461137
gene10773	5578839	LOC5578839	404.643571	60.71639773	529.2265279	29.19935031	451.2678151	431.8980059	409.7722113	462.6861766	166.501574	168.191166	194.1641638	184.2808745	194.951046	179.6473923	183.9513478	171.121353	48.67235538	36.26006126	43.68717806	41.30466371	77.71650913	34.12483665	57.63024635	24.98329744	30.31943214	294.7858925	199.7956384	11.82372532	35.34042825	182.1599036	170.9575187	137.8481354	35.42862518	116.9528096	120.7585558	102.4509074	108.5939596	156.6533311	134.7848602	93.46362278	73.56617914	116.2815483	102.8815047	119.1466407	152.4017985	105.5386888	84.03815931
gene10774	5578838	LOC5578838	9.701869671	7.803421964	15.21750137	3.217321092	8.443267752	24.2506129	9.407644573	0.887369659	24.01109904	19.95358813	15.76602461	10.40523006	22.32633076	5.340361621	38.73945835	20.82980677	10.98026495	11.51941204	37.95840786	16.7092354	10.97915086	6.162207514	6.90059709	0.159500929	14.53439782	5.808435236	16.54059638	8.821529164	18.39789613	13.18780517	5.972573749	11.93038347	8.921083802	10.9510444	10.06618317	11.48206891	5.714264676	11.66954336	10.18243756	14.72047219	8.262177427	21.68116874	12.27174557	1.790514403	9.939444593	33.060131	9.561717698
gene10775	5578837	LOC5578837	13.87935026	5.920016264	14.07802462	2.09211438	8.957971435	22.96506993	27.17761709	5.770262807	171.5614877	152.537001	112.0579365	125.1740874	113.3977641	111.4269416	66.03453169	183.2743952	39.984518	23.06789417	2.978990052	19.36416289	20.57265266	13.02298975	22.18682668	9.74949429	10.92797788	26.22935903	27.92367712	29.97237706	12.18104419	39.2881258	74.69281712	49.13350746	72.91631633	95.70315223	37.54149313	43.25047929	100.7392441	65.16307892	126.0748145	62.76331888	80.26683396	101.4310617	39.10150208	60.07842503	35.82505132	56.68420009	52.59528375
gene10776	110677056	LOC110677056	0.789824795	0	0.766298884	0.523841292	0	0	1.004422379	0.963204802	0	0.396198178	0	0	0	0	0	0	1.191864497	0	7.103854509	0	1.764094097	0	0	0	0	0.525402299	0.517908625	0	1.633924748	0	0.033189386	0	0	0	0	0	0	0	0.338345963	0.272360669	0	0	0	0	0	0	0
gene10777	110675234	LOC110675234	0	0	0	0	0	0	0	0	0	0	0	0	0	0	0.274505074	0	0	0	0	0	0	0	0	0	0	0	0	0	0.488280663	0.447680439	0	0	0	0	0	0	0	0	0	0	0	0	0	0	0	0	0.686422308
gene10778	5573892	LOC5573892	0	0.056461194	0	0	0	0.899465239	0	0	0	0	0	0	0	0	0	0	1.398268114	0	0	1.027040237	0	0	0	0	0	0	0	0	0.159740256	0	0	0	0	0	0	0	0	0	0.793879459	0	0	0	0	0	0	0	0
gene10779	110677058	LOC110677058	0	0	0	0	0	0	0	0	0	0	0	0	0	0	0	0	0	0	0	0	0	0	0	0	0	0	0	0	0	0	0	0	0	0.996772525	0	0	0	0	0	0.401960627	1.191215163	0	0	0	0	0	0
gene1078	5569563	LOC5569563	17.84900679	23.07606561	14.80759082	18.70081042	5.687320802	18.07954556	4.194312316	8.517587498	4.165213184	9.732130818	3.812658255	6.011091194	10.6186448	19.31554435	14.74155109	5.348159524	2.342137212	12.56491831	0.348995251	6.881281585	12.24875106	6.689484734	6.133027948	9.186001164	1.453241657	2.064939898	1.017744102	10.93720506	7.491939937	1.717247487	4.500220206	8.705899986	12.88425339	4.777986161	7.104572477	4.70420641	4.875507833	10.66784241	5.983963817	6.690211629	5.815780028	7.386650455	8.343649476	14.32216265	15.44663086	11.22542022	18.55660743
gene10780	5573895	LOC5573895	2.84284958	3.179181173	3.001539876	0.332732467	4.13618775	11.07892609	3.429180139	5.353306912	20.94270429	30.45042056	19.33858503	16.29095193	32.24236184	21.13130293	48.13514682	14.62728373	13.24830699	27.54944335	1.01524773	20.78797832	17.14386066	9.55934976	12.48893752	18.30994204	8.924860556	204.7396644	58.39113965	23.60614152	22.65935517	19.58582197	18.36169755	12.5547571	7.752491004	7.121319561	13.77841303	4.489198033	6.369280141	12.26010135	16.11824351	12.5423192	6.66484254	12.56073584	15.70552013	24.07254154	6.314417688	20.09563582	7.294900453
gene10781	110675235	LOC110675235	0	0	0	0	0	0	0	0	0	0	0	0	0	0	0	0	0	0	0	0	0	0	0	0	0	0	0	0	0	0	0	0	0	0	0	0	0	0	0	0	0	0	0	0	0	0	0
gene10782	5573894	LOC5573894	54.9837158	55.75139621	70.10722525	15.42421582	94.95595418	126.2577088	62.89896211	61.07750447	206.8450312	209.48507	172.5127225	159.1533858	171.5040477	191.0632904	245.5465185	203.6838085	44.74457966	55.94262976	52.21755912	40.61954094	51.86856666	35.94821402	39.77749646	19.82670267	26.1298549	21.87925289	56.85896831	63.21061162	60.82479388	218.8155711	80.20373273	128.1526861	16.80199922	60.51204968	84.8578495	73.65091791	72.66159723	70.02659954	84.32467531	88.5010054	67.90260104	78.57525807	86.98759817	111.1006664	125.4482002	113.2563207	88.08365253
gene10783	5573896	LOC5573896	102.6230746	92.75204703	126.3349687	42.73492307	36.75657956	18.1270952	43.80510386	19.08033568	339.8121397	177.221412	292.0182142	603.8428049	178.9251918	320.5713855	332.8140397	292.4363708	224.2941057	124.7538955	44.03231011	81.93192476	128.7340786	114.0298707	185.0730351	158.1492436	121.7632707	65.80421593	147.9334361	88.33963766	245.3610329	284.9485997	483.7814662	202.7403676	297.0151475	277.7657217	270.7607997	250.579619	177.4331867	589.7198417	467.22002	282.2935271	314.6202006	448.8552928	183.8568588	213.1154054	139.1637045	94.06418342	235.8225746
gene10784	5573897	LOC5573897	0	0	0	0	0	0.644994681	0	0	0	0	0	0	0	0	0	0.352241779	0	0.537909902	0	2.266083177	0.296815832	1.205810114	0	4.587997313	0.622139402	0	0	14.80200702	0	1.680369156	3.015492823	0.286695047	14.93511042	0.227275304	0.405533331	0	0.173935601	0	0.853920763	0	5.658550086	1.374895154	1.260689829	8.829192031	0	0.184832837	0
gene10785	5573893	LOC5573893	0	0.078306451	0	0	0	0	0	0	0.383195434	3.384408906	0.971337418	0.382856095	3.063928278	0	0	0	0.242408558	1.300454864	0.144482459	2.520109566	1.961396539	3.060934003	0.507809176	0	0.200545162	0	5.688109759	0.43818905	0	9.749934266	2.34908933	6.79253697	0.082061888	7.362796382	3.921681241	3.802301374	9.671683193	4.539117447	8.808298683	8.198363534	10.28747398	8.243412013	2.641472458	0.474344854	0	0	2.491573524
gene10786	5573898	LOC5573898	17.33462906	5.17010811	2.876813726	3.328071183	0	4.317433147	3.480709859	0	2.856464042	3.432447677	3.361738096	4.484754207	0.283720783	5.567862812	6.366406132	0	18.0699264	8.124508397	0	6.067437705	0	0	0	2.699859957	2.562735769	0.455180261	0.448688145	7.777153415	0	2.163071354	8.137239728	2.36192612	0	0	6.681941499	2.962745383	1.612081977	4.703082448	6.741868636	3.067462032	0	4.247632818	6.058584388	18.6898714	14.02035117	19.22456998	17.0252533
gene10787	5573899	LOC5573899	28.86413549	6.830505376	19.04297935	1.740342936	32.0185466	32.70551127	38.34171324	40.51235133	2.441175338	1.579533444	3.212988623	2.814246405	5.744718161	1.205742285	15.7469957	2.837728347	10.92876459	6.457774977	25.91382396	14.6048058	8.111346286	18.71419964	4.976979317	22.36344177	4.618972138	31.41952246	37.57862483	19.18272743	17.58782625	48.67484813	14.76657481	2.717260139	0	15.18631457	6.149751468	3.453914382	4.203777191	6.853459379	16.7262674	18.89339446	8.044655499	16.15854656	7.567485936	3.486749508	9.401256967	7.532837724	5.901409488
gene10788	5573900	LOC5573900	1.920734522	1.248394337	1.96705212	0.495406662	25.22005697	0	4.071005682	12.49263196	1.14544924	0.321164695	0.72588137	1.144434885	0.663674347	8.274223374	0.62050742	5.091105869	0	0.086384991	0.143962504	0.109175667	0.04766678	2.759450068	0	0	0.499558629	0	0	0	0.220747668	0.202392641	0.026903857	1.243119011	0	0	0	0	0	0.122237361	0	0	0	0.66239888	0.404917921	0.708956715	0	0	0
gene10789	5573901	LOC5573901	0	0.16464052	0	0.074668724	0	2.131053855	0	0	0	0.508269423	0.127640744	1.207441267	0	0.323324343	3.666147496	3.043790253	0	0	0	0	0	0	0	0	0	0	0	0	0	0.747373491	0	0.145728712	0	0	0	0	0	0	0	0	0	0	1.28163152	0	1.186344719	0	1.418779853
gene1079	5569564	LOC5569564	17.17673523	3.705097214	18.99821954	2.278450418	0.354041897	14.13091805	14.25301539	20.42363838	60.07823202	65.13945599	52.48303646	50.35347755	24.78499297	40.94372517	46.24595523	38.79046646	26.24410538	30.80050284	29.19884819	19.85866649	45.80743047	19.05339328	25.45251008	12.9616738	16.24364984	56.21690468	61.66619113	11.94787016	18.29991774	17.83711555	16.02367234	12.67333277	7.436524374	20.00524623	24.53109587	17.03131645	10.25174668	20.26688357	25.2753744	23.36690845	8.776693907	34.12049727	22.64996791	23.96540646	27.75353678	20.56964621	21.56315407
gene10790	110677059	LOC110677059	0	0	0	0	0	0	0	0	0	0	0	0	0	0	0	0	0	0	0	0	0	0	0	0	0	0.512324104	0	0	0	0	0	0	0	0.263432739	0	0	0	0	0.329923931	0	2.098807668	0	0	0	119.931662	80.76774889	4.479574152
gene10791	5573902	LOC5573902	0	0	0	0	0	0	0	0	1.388404395	0.389285233	0	0	0	0	0	0	0	1.047076526	13.61081481	0	3.351073402	6.33740659	3.679816769	0	1.211034715	0.516234975	2.035488205	5.645009066	5.351385669	2.943852835	21.52279229	8.036215372	18.23617403	21.50093773	2.841828991	15.68068803	23.15866221	19.85404004	23.2709704	11.507164	28.8145465	20.23299907	4.908029104	0	33.61913775	14.03177527	0
gene10792	5573903	LOC5573903	2010.899912	2070.718822	1522.40367	2801.177813	4242.638673	1430.06315	1879.839258	4639.735638	7.375743668	13.83992272	12.22450217	6.235487132	6.31164951	4.098395401	8.114047031	0.504346183	7.178274812	1.026918903	1.283537349	3.569081003	1.983269424	0	7.518698701	0.625635997	0.593860339	6.961580466	0	0	1.312091085	1.804487333	1.439212484	1.641980725	1.215020605	1.30166765	2.322599986	2.471595079	0.249044156	0.726560568	4.483084004	2.296495639	0	0	2.406771491	21.0696628	3.341749095	0	1.229687022
gene10793	110676047	LOC110676047	0	0	0	0	0	0	0	0	0	0.629584759	2.845915848	0	0	0	0	0	0	0	0	0	0	0	0	0	0	0	0	0	0	0	0.263700504	0	0	2.146488982	0	0.724575003	4.271085308	0	0.537653813	0	2.565209373	0.519404836	0	0	0	0	0
gene10794	110677060	LOC110677060	836.5199638	819.3575982	623.9407233	1060.126407	630.4578829	257.2441708	281.0826854	498.6988995	11.58043666	21.20073621	5.180206376	0	13.7351827	16.40235292	14.61309915	25.43264797	12.06595407	50.85968339	76.02606669	69.73170782	55.95812188	9.328092846	59.57995465	1.502329778	48.84143825	9.878069233	11.98422269	56.60469414	24.41795191	6.860720699	3.311959814	17.74288001	23.63263833	7.032766148	9.062986464	15.49694963	7.774335056	7.414882975	4.893253808	1.181686818	3.11283834	1.418150283	13.00351981	10.96208674	5.349659332	0.317746337	0.369103488
gene10795	110677061	LOC110677061	0	0	0	0	0	0.597568602	0	0	12.48202775	11.11685476	10.23643434	9.536627379	9.699520204	11.19692338	10.50053145	9.13756614	0	1.993430812	1.107365556	0.419891883	0.183327426	2.792869013	1.946016134	2.833763046	2.689838004	0	0	6.157137375	1.698000228	24.13059531	54.68537108	72.77838098	137.4259776	64.85367644	66.12578785	129.3629634	98.62148565	47.48287008	50.10505651	78.5440105	112.3987761	43.81871733	154.1749502	53.62435748	5.766155301	0.684968748	2.387039514
gene10796	5573904	LOC5573904	2.16489569	4.522784569	2.100411586	1.846079547	28.04824231	0.450318972	0.589950823	0.565741543	11.06620452	97.27207654	87.65940276	62.46868725	7.30941679	6.661451021	30.57313679	65.90824852	2.100136725	6.50962152	1.668989025	0.316424391	0.967070097	0.841866122	1.466489342	0.305068922	0	0	0	0	0	1.759786864	0.701780272	3.202611689	0.473968924	8.251249171	0.566266229	5.356375834	18.70136531	0.354281164	5.166944275	0.319943889	6.321050475	0.767933617	4.107514839	1.369848568	1.086322609	0	0
gene10797	23687822	LOC23687822	0.602057648	2.201126754	0.876186922	3.993071101	4.550127295	5.259817031	4.59383027	16.51994022	13.46411622	55.26763468	76.79097173	43.58510549	17.22487598	38.47128858	36.76033997	37.82084346	0.681389538	1.94958208	7.716426734	2.463934094	0.134471132	1.638861208	3.568519434	0.296938912	0	0	0	0	0.622743738	4.567703976	3.832826591	7.403499388	10.38009989	4.9423726	1.653526132	15.64088933	3.309632485	5.86227423	5.802976756	13.70236847	2.153408629	7.474683809	4.569200699	10.00006839	0	2.512131575	7.879047938
gene10798	110677062	LOC110677062	3.224919065	9.694267619	11.12483858	11.40739587	9.355191686	15.65232561	17.0880771	28.84085435	210.9123299	456.1940731	461.9089081	262.6063161	180.9641443	275.7907807	449.6554824	479.8267305	2.433239982	1.450406608	1.450280871	5.499188253	0	2.438486843	4.247724039	2.474191905	0.335504179	0	2.114663161	0	0.741272003	14.61216782	25.70267303	36.64196565	101.8664465	15.44304792	25.5871929	50.8888069	28.98392437	26.6807967	24.86689496	33.36212482	57.12434527	25.80233752	36.03249584	77.76891047	1.258624533	0.598054284	11.46283779
gene10799	110677063	LOC110677063	0.672938194	1.72218655	0	2.008429805	3.236428389	1.959685967	1.604582559	11.07890459	18.6610741	57.21719872	64.8505505	41.49915691	31.39038453	32.85433943	55.9581513	47.62458737	0.761609867	0.272388418	0.907882683	1.377007139	0	0	0	0	0	0	0	0	0	3.829096525	2.969155463	3.048727333	20.88387756	1.035795109	2.464262113	12.2376093	4.756213492	6.167004881	4.756520333	6.961615959	8.596180344	2.506404613	9.57587806	12.66769892	0	0	1.630861512
gene108	110674354	LOC110674354	0	0	0	0	0	0	0	0	0	0	0.168086905	0	0	1.490222106	0	0	0	0	0	0	0	0	0	0	0	0	0	0	0	0	0	0.191906497	0.113604427	0	0	0	0	0.849167664	0	0	0	0	0	0	0	0	19.40215555
gene1080	5569566	LOC5569566	668.1911423	918.8606286	573.4217624	960.4529108	412.7448876	560.5380673	531.8147237	355.5038059	197.8777362	249.8821909	221.6316971	222.7346054	351.9505042	199.4486591	262.5822931	286.801622	489.7105562	990.0153968	1160.585811	1002.662356	719.0181152	757.3493567	693.1732916	735.2293333	1455.983849	221.8647307	364.875362	924.5929743	847.8258343	470.2465001	667.6797638	505.338362	1327.775688	835.2252414	607.0101073	666.2440959	727.4093701	632.8447595	422.3821314	698.0508778	669.1163211	383.5629494	645.8179833	806.9934704	688.1506889	885.5548308	896.2566454
gene10800	5573906	LOC5573906	0	0	0	0	0	0	0.383468035	0	0	0.605041624	1.367486683	2.155998941	5.5012979	1.731977265	0	3.836450287	0	0	0	0	0	0	0	0	0	0	0	0	0.831732315	4.956733001	4.358835248	3.642970796	28.65142147	3.300499669	4.416876584	13.92657717	11.36654411	13.81696538	7.750416413	3.743343496	5.752155932	3.494097957	21.35907716	2.671204708	0	0	0.38974826
gene10801	110677064	LOC110677064	44.74854118	10.48316852	30.55955972	18.44126024	23.28246954	12.33552328	1.864665996	9.139419919	18.26582448	4.249697124	11.08265306	10.09555059	7.025467015	20.58705577	0.252635164	0.690935797	0	0.35171032	0	0.222250465	0	0.295655364	2.060068362	0	3.864442826	0	0.427322043	0	0	1.030033978	0.054768566	0.281181681	0.499360117	0.222904625	0.397734613	0.188110818	2.047088225	1.493042047	0	0	0.221989273	3.505982644	0.412148598	0	0.763012309	0	0
gene10802	110677065	LOC110677065	2.14254838	0.223804888	0.890884251	0	4.205865464	6.239387257	1.751583026	1.679704889	0.547598637	7.830409668	2.776145008	3.282682258	2.28440992	0.43951251	4.983595338	8.275182017	136.4854017	311.2187052	250.654694	497.9213394	399.7890955	19.57963345	294.6243317	12.68063257	271.6830591	93.45584926	58.40472268	546.8693581	357.7522158	183.1605091	620.5294102	174.3253859	961.3719627	310.6249293	1144.939899	1471.846032	319.20841	995.7723526	331.597816	829.600054	726.9240671	532.7645987	1372.266572	744.9616535	22.0397336	34.22722545	262.5897468
gene10803	110677066	LOC110677066	5.130511614	0.220672759	0.878416405	0.400323159	3.732304277	7.909801185	7.196124071	2.208263426	10.25876581	11.80831873	19.84537502	9.710224236	9.009759225	3.900254147	3.860882429	10.07922372	505.5112817	982.646417	480.8572907	2111.715342	1281.804835	39.02199428	802.0978384	22.92247513	664.0507018	290.8984082	143.0778584	1758.831939	731.7128005	507.1604245	1587.555944	442.2150737	2111.365729	537.3022401	1943.416331	2716.156512	665.7438231	1673.616555	677.9609377	1485.18238	1333.267571	928.8445315	2160.432611	1076.07182	31.27185561	23.67412341	488.8662998
gene10804	23687652	LOC23687652	2.44862672	0.671414664	1.187845667	0.203002582	5.88821165	5.793716739	0.583861009	1.11980326	10.95197273	55.27348001	47.19446514	35.56239113	32.74320885	6.153175145	46.98818461	38.45525761	47.11171227	84.74267293	25.18935146	142.8000823	72.60191851	6.665407132	47.8945958	0.603839646	42.12806929	12.82727343	6.623215975	75.9772696	51.28837076	255.7280642	805.8933752	188.9845661	1066.445063	257.5454419	1207.707039	2052.579807	245.6558698	938.9712536	328.0576258	667.1630969	621.8266116	341.2429455	1327.55031	735.4716962	18.81440673	6.896530502	216.8961637
gene10805	110677067	LOC110677067	0.974838548	0.712803239	0	1.077582201	2.679078686	2.365716793	0.929778661	1.188832228	16.27793207	18.09323104	18.78889237	11.61679794	0.404204952	10.73193219	28.34358894	36.17474814	15.44607408	33.40862606	8.767908099	92.09206819	64.59403722	0.442268025	30.04595596	0.961593957	19.47211105	4.539331921	1.917680839	44.76231204	53.77776064	120.4919638	277.243584	74.02858854	491.2691147	80.35925477	348.0559253	514.9494989	89.31473967	346.5534665	131.1271365	273.298261	292.2230293	155.3198338	387.180297	377.0911632	5.136222582	4.338760945	174.511118
gene10806	110676048	LOC110676048	0	0	0	0	0	0	0	0	0.783005431	3.951747879	5.954370059	3.911560194	7.07731548	1.256908471	1.01799852	0.696034954	0	0	0.590458756	0	0.39100831	0	1.037635909	0	0	0	0	0	0	59.35276232	80.27636914	30.02522319	517.4660669	22.45496776	5.609378934	223.2299277	38.83802254	18.04872969	70.8691213	209.6287706	215.1297222	101.6088106	119.574802	55.24761028	2.305930187	21.18347998	0
gene10807	110676049	LOC110676049	0	0	0	0	0	0	0	0	31.1698094	35.63022899	38.99869429	18.3659169	37.23100599	32.71512613	27.01626205	53.99448552	0	0	7.232285777	0.914114909	0.199554147	0.608014422	1.059131192	0.440655109	0	0	0.878786574	5.483552239	0	36.85775821	133.5245268	206.4350118	449.7965092	199.4051883	90.79135201	401.1627923	312.9307823	170.4092397	138.3592856	275.8982799	388.9553059	186.9065098	263.5981348	59.36010461	6.276530629	0	0.866107244
gene10808	110677068	LOC110677068	0	0	0.404472932	0	0	2.42808191	0	0	26.85061856	10.66532073	13.70691104	23.10089082	3.630030408	14.96582581	15.99993105	22.54223572	4.718233356	56.69891785	50.05720467	41.80027382	70.20763801	37.44898669	48.43151929	11.51434124	48.01188629	9.983567066	16.4019568	105.1897587	9.486718321	42.69880044	119.9824317	79.86548077	349.7978125	124.9143416	209.9116068	282.3130129	159.7664216	114.1376853	147.3350982	156.9850516	210.4598755	104.0334112	310.8542068	99.71245693	8.053869817	0.695803051	11.71984661
gene10809	110677069	LOC110677069	0	0	0.317004267	0	0.448973242	0.475750209	0.934901408	0	34.48890862	33.92733406	30.37603569	23.36160468	6.909343593	28.15059467	27.35976189	32.21702284	0.739579829	17.72213076	3.085675646	14.70893989	17.8064969	15.56466671	29.43684461	15.1479746	17.74382709	0.652048859	1.928246574	10.24955976	28.38887984	27.88753151	164.9642794	195.8186408	325.227879	280.292434	189.643808	308.1255199	333.5682328	287.82807	160.4030166	187.9348639	413.3697103	195.9293772	270.2877317	142.5501025	8.607535548	1.635999736	0.950212699
gene1081	110675185	LOC110675185	0	0	0	0	0	0	0	0	0	0	0	0	0	0	0	0	0	0	0	0	0	0	0	0	0	0	0	0	0	0	0	0	0	0	0	0	0	0	0	0	0	0	0	0	0	0	0
gene10810	5573908	LOC5573908	0	0	0.394760031	0.539715271	0.559098754	0	0.388072283	0	466.6094557	376.5683592	402.7166185	237.8255435	626.5800736	491.9449205	538.9787055	434.8415694	26.70859987	170.9529336	98.80815816	136.5433665	133.4082796	171.6728198	187.1446665	143.2824478	110.4804328	31.6674295	36.81859496	248.6127835	68.17922356	27.78229554	32.7760277	16.85353801	114.1110672	12.10796512	172.8364971	319.9290704	11.82254898	91.35470995	31.89679665	117.0160473	43.65915952	35.36051106	247.806642	127.0540421	2.858351427	0.339547115	35.89294006
gene10811	5573909	LOC5573909	0	0	0	0.227351158	0.471032621	0	0.32694529	0	4.292951739	21.66608592	12.43648775	6.127357297	3.837610595	21.65805868	0	29.43865755	6.207340531	30.80311513	22.19851877	16.83450924	23.12203911	45.25577864	37.38488221	3.04319475	31.13304244	7.52494536	6.068961038	17.29854702	14.8918546	31.20824335	143.0793969	163.2869156	353.8154048	114.6709007	146.8675292	235.1015527	212.6664342	219.9000657	140.9709652	167.7352071	326.4859108	131.9303295	251.6989105	132.8525463	14.44871863	0.572127075	7.310595967
gene10812	5573910	LOC5573910	0	0	0	0	0	0.58740587	0	0	5.052249326	10.32069302	3.201655329	7.932218325	0	5.213605034	1.407538771	0	0	7.838115708	10.88532808	4.127508643	0.180209612	10.98148496	13.39044435	9.550525019	3.021819954	0	0.79359808	20.90837435	0.834561337	11.47752147	32.03961125	32.37606213	114.3772458	45.95019628	13.29569992	80.00084359	39.91822038	44.36467797	25.92259458	58.42784822	87.40034791	16.02734923	62.76434361	16.08174263	4.251068577	0.673319619	2.737517538
gene10813	110677070	LOC110677070	0	0	0	0	0	0	0	0	0	13.60520096	11.22613085	15.39067604	8.568264671	17.30929487	7.009594168	0	0.974473604	5.924818861	1.742442717	5.285608164	0	52.14909902	15.31030842	57.7538101	0.806184271	0.859142417	0.846888695	13.50486459	12.46843725	20.00546574	70.49877437	60.74136684	182.4268541	94.53745194	73.30732552	162.1713262	70.32175303	90.74227236	61.41255546	91.74550687	139.9040052	29.39680547	95.56761062	33.36985917	2.268265266	0.35926673	4.17334797
gene10814	5573911	LOC5573911	0.325391925	0	0	0	0	0	0.310351359	0	7.567978414	117.5224884	75.62757856	193.103371	239.2128151	129.8943352	158.5633937	5.174910081	6.628826617	20.28340917	7.901941867	22.30553231	1.453542552	1.771498809	15.4293186	6.419420109	1.82801454	1.948096591	1.280207602	59.46908642	16.82860308	25.92125014	36.8770505	6.317909376	122.9234179	4.006779433	109.6241705	219.5059716	7.666050554	90.95063268	12.54525565	63.95805608	49.54654399	10.50352002	87.04985446	23.78068389	2.857371197	0	19.55691541
gene10815	110677071	LOC110677071	0	0.569618352	0	0	0.535229185	0.567150495	0	0	11.84665359	164.1262338	99.80332475	146.2114224	279.5651357	107.9475923	202.9444407	4.336217758	19.39666508	269.2888259	111.9312012	330.770003	5.045869146	262.9497641	206.8592783	205.9400567	165.5748934	62.18554637	4.597395773	650.777895	85.4130361	21.79409824	35.64867091	20.67170151	101.1806912	7.993821036	68.46521339	332.9172283	7.341281909	96.82463482	20.02296961	93.48455716	64.08600656	17.40901727	104.2025351	39.68062166	1.368160002	5.200813612	17.36907679
gene10816	110677072	LOC110677072	0	0	0	0	0	0	0	0	5.464235322	4.59623895	4.616979359	0	1.266393196	13.15708051	11.8402403	1.619102768	0	0.824179549	0	0	0.454777906	6.928233003	0	0	2.85970515	0	2.002728201	0	0	0	0.12834179	0	0	3.134058162	0	0.881618083	0	0	0	0	1.040396076	0	1.931614888	2.254664918	1.788003092	0	0
gene10817	5573913	LOC5573913	0	0.295987693	0.392739075	0	1.112472947	0	0	0	133.2552314	479.4180503	308.8668585	421.8424093	695.8809	542.3216868	557.8753496	105.5787627	21.07423889	116.6621932	27.8523224	91.94342462	103.7933561	74.37800994	68.14045232	87.44597609	80.35153333	21.81136815	16.72243872	163.9731841	20.93524172	26.10450617	36.69064014	14.67134996	115.0777945	14.12287188	99.31691204	323.8998639	10.80834636	84.85880276	11.9650911	81.6593988	45.91768552	17.58974227	168.1988274	112.0599245	1.421859114	0.675617639	22.75970212
gene10818	5573914	LOC5573914	0.416890533	0	0	0	0.572855138	0.607020478	1.590482536	0	13.42530928	920.9818133	430.5860675	762.3293969	1089.527698	618.9865557	676.8455681	14.58615253	7.54917337	20.58710707	1.124881004	34.54920592	0.931135783	10.21336001	20.75636541	8.224529454	25.76247557	4.159819611	2.46029352	52.87917598	5.17457363	86.58367866	91.65543623	25.36268646	306.6720548	34.22310728	174.035805	630.3305889	28.81033832	207.2625751	62.68438723	166.0418815	135.0521873	33.6426454	250.7399072	64.6284443	4.3930199	3.131113731	71.53147759
gene10819	5573915	LOC5573915	0	0.765440372	0.203128948	1.666305399	0	0.609699297	4.393128948	0	6.742278006	4.726053289	16.85319716	9.730221756	7.29209992	11.42422192	8.278762902	10.9878916	0	0.847457347	0.282461294	0.642623588	2.338112358	2.849564501	2.481900542	0	5.292852339	1.253453147	1.235575475	0.856653792	1.732469782	9.133392196	42.99472634	67.48062535	79.73366283	44.6863768	77.43503255	103.8869802	78.5915654	57.08085552	34.17115045	30.10607043	86.4382731	20.01473587	66.73533377	22.71977879	2.206203286	0.349436837	0
gene1082	110674435	LOC110674435	0.268337911	0	0	0	0	0	0	0	0	0	0	0	0	0	0	0	0	0	0	0	0	0	0	0	0	0	0	0	0	0	0	0	0	0	0	0	0	0	0	0.277598374	0	0	5.600372123	0	0	0	0
gene10820	5573916	LOC5573916	0.430509462	0.629578179	0	0	0	0	0	0	6.161726945	9.718000683	5.857111746	5.386736615	1.606549626	7.418269232	9.513020657	13.00865327	0	3.833706322	1.161628478	1.321402041	2.884662034	1.171889866	6.12412337	0.424660368	3.627829219	0	1.69377739	1.174336051	0.89060266	4.49102292	15.90157112	22.29040985	76.86339422	14.13644141	9.459009745	54.42991639	21.97554782	25.64455523	15.49145543	27.16735883	44.87486959	17.63808328	41.65767642	19.06849096	0.756088422	0	0
gene10821	5573917	LOC5573917	0	0	0	0	0	0.567150495	0	0	238.3267958	462.4842801	355.9357511	488.7638978	567.8515408	401.0281021	457.9839945	219.9081863	4.408332972	104.3730695	51.49886251	17.13627726	212.7964816	22.26590745	108.9705127	13.44757833	91.17560207	9.327831955	20.68828098	27.09361032	36.26025117	9.604178885	14.82906145	23.69682857	51.3365159	14.78856892	69.1783927	74.54377656	12.5413566	29.44896727	2.502871201	28.6094981	20.69858597	26.1135259	116.0269363	66.42191016	0	0	16.99148816
gene10822	5573918	LOC5573918	0	0.648406685	0	0.882207484	0.609260885	0.64559748	0.422889983	0	251.4603646	607.1903704	419.7459903	690.3092184	635.9163844	590.1995799	726.0479616	222.1197152	1.00361674	3.948359221	5.383659459	6.804603034	6.536051062	0	4.204849815	0	5.812061183	0.884836396	0	0	0.917237506	11.35309227	11.90556022	23.5309649	52.32173963	3.184827951	61.69867478	83.70263343	20.19538626	36.06184922	7.407563101	47.24464886	42.59206515	29.72549023	74.87083724	4.909690896	3.114801649	0	6.447237565
gene10823	5573920	LOC5573920	0	0	0	0	0.629255933	0	0	0	13.92782247	6.891400742	4.672686156	9.822697876	20.50676858	9.206005285	7.988733563	10.19597148	0	1.112165067	1.853447755	3.279696057	0.204562263	0.623273471	4.342846817	0	0	0	0.900841064	0.624574483	0	15.19996087	36.88884971	73.50241132	95.09436168	50.28005407	56.1773267	136.4159316	84.15192405	62.9498809	47.08103664	57.79619581	137.117374	45.48301808	111.2132865	91.27475546	5.62979352	0	0.887843526
gene10824	5573921	LOC5573921	0	0	0	0	0	0	0	0	6.683290446	19.67576306	9.529336335	5.842700541	11.61691396	18.10393559	16.2919842	11.88191952	0	0	0.629977649	0.477751	0	0	0	0	3.060484974	0	0	0	0	10.62800413	21.89793903	14.50631791	81.58050158	20.603759	5.129836978	73.18992007	20.90206028	20.32653307	39.60645868	59.41698109	61.5574505	11.59458827	46.95573277	9.307150261	0	1.55870841	0
gene10825	5573922	LOC5573922	0	0	0	0	0	0	0.386085565	0	0	36.55029608	27.53642126	20.98358468	12.08476237	10.46279782	17.41889277	0	0	0	0.546123969	0	0	0	0	0	0	0	1.592613211	0	0	4.222787763	34.49634594	25.15088565	21.40260869	72.27587371	21.49395858	55.03493358	60.3995826	47.76205838	42.13792951	5.44395992	92.66271672	3.01538439	2.304093526	0	8.531154686	0	3.139269258
gene10826	5573923	LOC5573923	0	2.534154373	7.472243443	3.831014644	7.937205523	2.803528017	11.38576358	16.90612064	8974.172688	15946.21579	11678.76546	10316.73493	10957.3335	9259.836504	11723.90225	9744.83285	10.45977187	38.34441832	15.06628364	13.00165223	18.23393623	5.241163278	15.52074232	3.418653842	23.79683214	13.06426464	15.1505088	13.13025901	8.762894033	14.6077546	26.40840685	25.42138016	23.60611461	13.03992057	100.8257244	108.3774826	19.95911019	56.90526166	21.77497945	35.85345232	26.75979777	17.68927607	118.3615837	54.58045983	12.17351456	4.498999275	26.13084922
gene10827	5573924	LOC5573924	2.384027271	24.98592259	19.27513384	39.0023387	10.37376365	9.256808087	18.94858801	22.5320547	8607.915771	3033.984773	6256.32411	1696.76274	4208.078223	4452.051913	6505.997851	7931.74851	13.49082804	60.79463113	75.58465499	52.44217514	103.4783517	12.43832518	58.4065613	2.351636814	71.80239022	26.16714668	33.61027446	73.15995575	34.52316041	15.44947446	26.39734805	35.48823668	33.18695476	12.23175128	333.2016724	121.460981	16.53786685	41.87520274	13.27653688	28.7735132	30.85985547	42.91745588	364.1239662	276.3078638	25.81972305	19.89507217	80.88745287
gene10828	5573926	LOC5573926	18.18786248	2.341371331	8.823057215	0.594648493	38.54430432	8.205920451	10.01737772	22.72710854	3.437275459	9.444791232	2.468662965	12.82113121	14.33923613	2.574897807	1.191695892	0	0	0.103689976	0	2.751969586	3.833443784	6.101483817	2.733038858	0	0	0	3.527483474	0	2.384718463	0.12146837	0.016146672	0	0	2.49720581	1.172586926	3.549322043	0.100585868	0.586897738	2.13987379	0.397511278	5.759255168	1.590186512	2.673179782	0	0.449897106	0	0.869147037
gene10829	110676050	LOC110676050	0	0	0	0	0	0	0	0	1.45090237	5.491916283	5.056973546	8.697705128	12.60981259	8.151642287	0	0	0	0	0.547057514	0.414867535	0.181133764	0	0	0	0	0	0	0	0	14.99729472	64.25448191	38.3156904	128.3244531	57.42023141	18.56094861	102.5329365	56.36316245	52.9532246	47.94217697	67.11711796	92.40673455	45.3080834	43.08326676	19.75626046	13.53075161	1.015158811	5.896191619
gene1083	5569568	LOC5569568	82.29759447	69.68924526	73.09455283	86.08837193	94.37715329	99.56529501	106.4857474	132.2803308	17.32199769	51.90701487	44.93751944	31.90915099	37.63643044	67.34239835	137.5869148	106.342422	30.13410467	75.19692257	64.49556889	62.84131909	12.16414883	44.47501411	13.62955943	82.37327829	59.20878473	12.07621101	24.40314095	80.46973024	75.11052029	67.1435006	106.7224194	66.57980518	89.49246663	54.95395095	25.48342485	101.6604606	95.75620723	25.9949285	49.77138159	87.01575968	16.38756523	101.0474283	135.4791319	118.6028519	166.3230581	63.37620917	103.2435186
gene10830	110677073	LOC110677073	0.694614095	0	0	0	0.477239493	0	0	0	5.592240835	13.06641868	5.906421252	6.208098462	10.80049834	9.974295624	18.17641575	19.33203964	0	0	2.811379024	0.710680844	0.310287707	0	0	0	0	0	0.683214745	0.473688993	0.718480331	10.86919603	52.8020299	76.42542791	162.6056916	49.53769726	31.15956614	94.43768983	80.45985856	21.88191931	48.20463971	72.21784696	95.11931562	94.86172658	71.82609561	36.15056444	9.759407801	0.869499128	0.673357169
gene10831	110677074	LOC110677074	0	0	0	0	0	0.610237901	0.399728164	0	6.748234082	11.98324489	19.48145045	20.97591431	23.45959834	3.610835995	11.69799007	5.332168833	0	0	0.565421635	0	0	0	0	0	0	0	0	0	0	7.949096142	46.54612075	37.97443056	184.3362285	53.32697786	22.25346241	62.42354466	70.43285528	37.44739382	40.93388362	65.46809425	72.3810535	54.63386381	63.6136069	20.41945648	8.832608915	0	0.812549375
gene10832	110677075	LOC110677075	0.422835496	0	0.410240816	0	0	0	0.403290804	0	5.29540571	5.726864573	8.629060353	4.534899732	0	1.214339378	6.884645965	24.88107836	0	0	0	0	0	1.726500845	0	0	0	0	0	0	0	5.613960591	34.38118711	32.2922876	173.0189341	51.19892757	13.16139992	76.16174466	80.02618869	25.67180675	36.40807615	60.80245596	81.66831016	38.32207767	93.06183099	3.745717831	6.68349819	0	0.409895674
gene10833	5573927	LOC5573927	2.907895177	0.953149604	1.005283647	0.199512895	1.148212532	9.636204177	7.491594066	5.563909038	3.109514591	2.011974403	2.842106323	1.015671851	3.450863465	3.887614181	0	6.059829184	0	0	0	0	0	0	0	0	0	0	0	0	0	0	0	0.043264816	0	0.034297851	0.061198562	0	0	0	0	0	0	0	0.317082055	0	0	0.027892908	0
gene10834	5573929	LOC5573929	3.718868968	0.121394729	0.869809301	0	0.593142421	1.353730438	2.660228979	1.154052561	1.247503893	3.09804348	2.446953821	1.661865551	1.817338052	0.524474265	3.436884982	1.108940348	0	0	0	0	0	0	0	0.03275306	0	0	0	0.045286896	0	0	0	0.085960357	0	0	0	0	0	0	0	0	0	0	0.062999198	0	0	0	0
gene10835	5573930	LOC5573930	0.381455317	0	0.052870457	0.036142201	0	0	0.363823337	0	4.679685109	4.018321471	2.162386094	1.36369946	2.101345751	1.095499825	5.323620106	3.379918872	0	0	0	0	0	0.074168541	0	0	0	0	0	0	0	0.051679169	0	0	0	0	0	0	0	0	0.070032096	0	0	0	0	0	0	0	0
gene10836	110675236	LOC110675236	0	0	0	0	0	0	0	0	0.88084048	1.185469683	0.446557157	0.88006045	0	0	1.488754167	0.783003207	0	0	0	0	0	0	0	0	0	0	0	0	0	0	0	0	0	0	0	0	0	0	0	0	0	0	0	0	0	0	0
gene10837	5573931	LOC5573931	0	0	0	0	0.046116946	0	0	0	0.06004371	0	0.114150699	0	0	0	0	0	0	0	0	0	0	0	0	0	0.062847699	0	0	0	0	0	0	0	0	0.034438575	0	0	0	0.307564972	0.043130972	0	0	0	0	0	0	0	0
[truncated: 18,676 more rows]
[truncated: 39 more columns]
