# Supplementary material for: Improved reference genome of Aedes aegypti informs arbovirus vector control
Source: Nature. 2018 Nov 14;563(7732):501–7. doi: 10.1038/s41586-018-0692-z (PMC6421076; doi:10.1038/s41586-018-0692-z)
Supplement: Supplementary file 3 — This file contains Supplementary Data 1-24 and a detailed guide for the datasets [file 41586_2018_692_MOESM3_ESM.zip › 41586_2018_692_MOESM3_ESM/Supplementary Data 9 - Fig 1 - L3 vs L5 table of alignment results.xlsx]

## Sheet: All
ID	Lab	Reads	Mapped_AaegL3.4	Percent_Mapped_AaegL3.4	Mapped_AaegL5.0	Percent_Mapped_AaegL5.0	5.0/3.4	Percent change
11356	Akbari	14451789	10815502	74.8385	10446299	72.2838	0.965864	-3.41365
11357	Akbari	15120717	5867859	38.8068	9558432	63.2141	1.62895	62.8947
11358	Akbari	16267418	13302771	81.7756	11621048	71.4376	0.873581	-12.6419
11359	Akbari	15431793	11561386	74.9193	10388019	67.3157	0.89851	-10.149
11360	Akbari	16296342	13189721	80.9367	12930430	79.3456	0.980341	-1.96586
11361	Akbari	15559497	12648880	81.2936	11869941	76.2874	0.938418	-6.15817
11362	Akbari	14203293	11329989	79.7702	10662795	75.0727	0.941113	-5.88874
11363	Akbari	16200002	12275505	75.7747	12190857	75.2522	0.993104	-0.689568
11507	Akbari	18156752	14747373	81.2225	15112673	83.2345	1.02477	2.47705
11508	Akbari	19833726	15630157	78.806	16122422	81.2879	1.03149	3.14946
11509	Akbari	18643531	14145996	75.8762	14372581	77.0915	1.01602	1.60176
11511	Akbari	15304578	12428677	81.2089	12779749	83.5028	1.02825	2.82469
11512	Akbari	24541676	19285413	78.5823	20278872	82.6303	1.05151	5.15135
11513	Akbari	22492738	17716731	78.7664	18770548	83.4516	1.05948	5.94815
11514	Akbari	21540846	17640080	81.8913	17562380	81.5306	0.995595	-0.440474
11515	Akbari	21241462	17551071	82.6265	17495680	82.3657	0.996844	-0.315599
11666	Akbari	17596775	11794926	67.0289	12083027	68.6661	1.02443	2.44258
11724	Akbari	16682785	12656862	75.8678	13091543	78.4734	1.03434	3.43435
11725	Akbari	18152691	12682185	69.8639	13727042	75.6199	1.08239	8.23878
11772	Akbari	25635504	18086090	70.5509	18516294	72.2291	1.02379	2.37865
11773	Akbari	27670629	20453370	73.9173	20960191	75.7489	1.02478	2.47793
11774	Akbari	26342693	19367180	73.5201	19996864	75.9105	1.03251	3.25129
11775	Akbari	26337911	19833986	75.3058	21030186	79.8476	1.06031	6.03106
11776	Akbari	24276930	17826273	73.4289	19004893	78.2838	1.06612	6.6117
11777	Akbari	22445356	15895462	70.8185	16955026	75.5391	1.06666	6.66583
11780	Akbari	24949298	20418953	81.8418	19536625	78.3053	0.956789	-4.32112
11781	Akbari	26852839	22563359	84.026	21859872	81.4062	0.968822	-3.11783
11782	Akbari	22008009	17160923	77.9758	17697921	80.4158	1.03129	3.12919
11783	Akbari	23684423	17789808	75.1118	18231953	76.9787	1.02485	2.48538
11784	Akbari	25096500	19463937	77.5564	19572802	77.9902	1.00559	0.559316
12072	Akbari	24713472	18979740	76.7992	18376641	74.3588	0.968224	-3.17759
12073	Akbari	28102436	21013494	74.7746	20720787	73.7331	0.986071	-1.39295
12074	Akbari	28976860	22321607	77.0325	21647127	74.7049	0.969784	-3.02165
12105	Akbari	26933397	18982973	70.4812	19851546	73.7061	1.04576	4.57554
12106	Akbari	27590280	19086529	69.1785	21162799	76.7038	1.10878	10.8782
12107	Akbari	28712683	21613432	75.2749	23033629	80.2211	1.06571	6.5709
12170	Akbari	26442329	18645643	70.5144	20188556	76.3494	1.08275	8.27493
12171	Akbari	23845042	17008455	71.3291	18102229	75.9161	1.06431	6.43077
12172	Akbari	26287296	17935553	68.229	19703884	74.9559	1.09859	9.85936
12173	Akbari	25839502	17496935	67.7139	19618382	75.924	1.12125	12.1247
12174	Akbari	24709654	17567408	71.0953	19146020	77.484	1.08986	8.98603
12175	Akbari	26026599	18861681	72.4708	20273093	77.8937	1.07483	7.48296
Fe_An_BF_1_SE_combined	Matthews	148890949	104078862	69.9027	112009009	75.2289	1.07619	7.61936
Fe_An_BF_2_SE	Matthews	66850110	45301103	67.7652	50936048	76.1944	1.12439	12.4389
Fe_An_BF_3_SE	Matthews	97562716	65206402	66.8354	73092591	74.9186	1.12094	12.0942
Fe_An_BF_4_SE	Matthews	88890094	61270446	68.9283	67132454	75.523	1.09567	9.56743
Fe_An_O_1_SE	Matthews	104001270	70070940	67.3751	79158672	76.1132	1.12969	12.9693
Fe_An_O_2_SE	Matthews	82219610	55710443	67.7581	61685042	75.0247	1.10724	10.7244
Fe_An_O_3_SE	Matthews	86677045	56520946	65.2087	63151263	72.8581	1.11731	11.7307
Fe_An_O_4_SE	Matthews	113120307	77684369	68.6741	87429984	77.2894	1.12545	12.5451
Fe_An_SF_1_combined	Matthews	44790494	31517215	70.3659	35836508	80.0092	1.13705	13.7046
Fe_An_SF_2_combined	Matthews	45749073	37399999	81.7503	40591210	88.7258	1.08533	8.53265
Fe_An_SF_3_combined	Matthews	47934956	39506777	82.4175	42574542	88.8173	1.07765	7.76516
Fe_An_SF_4_combined	Matthews	41360150	33811320	81.7485	36564017	88.404	1.08141	8.14135
Fe_An_SF_5_SE_combined	Matthews	154866358	105876810	68.3666	118356694	76.4251	1.11787	11.7872
Fe_An_SF_6_SE	Matthews	132088629	87716864	66.4076	98794583	74.7942	1.12629	12.629
Fe_An_SF_7_SE	Matthews	103980894	70783457	68.0735	80230632	77.159	1.13347	13.3466
Fe_An_SF_8_SE	Matthews	93334771	61266200	65.6413	69690051	74.6668	1.1375	13.7496
Fe_At_O_1	Matthews	71585020	57435473	80.2339	62150472	86.8205	1.08209	8.20921
Fe_At_O_2	Matthews	64737783	52580182	81.2202	57055175	88.1327	1.08511	8.5108
Fe_At_O_3	Matthews	79305468	64217114	80.9744	69601522	87.7638	1.08385	8.38469
Fe_At_O_4	Matthews	63782286	51924288	81.4086	56329859	88.3158	1.08485	8.48461
Fe_At_O_5_SE	Matthews	42154267	32320430	76.6718	35312971	83.7708	1.09259	9.25898
Fe_At_O_6_SE	Matthews	90179832	69854821	77.4617	77125352	85.5239	1.10408	10.4081
Fe_At_O_7_SE	Matthews	72367363	56069972	77.4796	61419273	84.8715	1.0954	9.5404
Fe_At_SF_1_SE	Matthews	49442618	38336599	77.5376	41566424	84.07	1.08425	8.42491
Fe_At_SF_2_SE	Matthews	76330418	59960577	78.554	65881804	86.3113	1.09875	9.8752
Fe_At_SF_3_SE	Matthews	53945497	42401150	78.6	46395341	86.0041	1.0942	9.42001
Fe_Br_BF_1_SE	Matthews	72746331	47755327	65.6464	54200415	74.506	1.13496	13.4961
Fe_Br_BF_2_SE	Matthews	94167151	59729534	63.4293	68837404	73.1013	1.15249	15.2485
Fe_Br_BF_3_SE	Matthews	118177700	68904494	58.3058	82601411	69.8959	1.19878	19.8781
Fe_Br_BF_4_SE	Matthews	75086761	45318779	60.3552	54861425	73.064	1.21057	21.0567
Fe_Br_O_1_SE	Matthews	89816099	60394495	67.2424	68973940	76.7946	1.14206	14.2057
Fe_Br_O_2_SE	Matthews	75503229	50453241	66.8226	57271896	75.8536	1.13515	13.5148
Fe_Br_O_3_SE	Matthews	75414215	48554779	64.3841	57447985	76.1766	1.18316	18.3158
Fe_Br_O_4_SE	Matthews	115251542	71946734	62.4258	84192897	73.0514	1.17021	17.0212
Fe_Br_SF_1	Matthews	104210613	63069297	60.521	78644007	75.4664	1.24695	24.6946
Fe_Br_SF_2	Matthews	154462270	97793294	63.3121	118595784	76.7798	1.21272	21.2719
Fe_Br_SF_3	Matthews	175522701	117157824	66.748	137538995	78.3597	1.17396	17.3963
Fe_Br_SF_4	Matthews	36901845	25559452	69.2633	29890907	81.0011	1.16947	16.9466
Fe_Br_SF_5_SE	Matthews	125693606	80825112	64.3033	93329372	74.2515	1.15471	15.4708
Fe_Br_SF_6_SE	Matthews	126435290	81139744	64.1749	94494404	74.7374	1.16459	16.4588
Fe_Br_SF_7_SE	Matthews	77161548	44022691	57.0526	53652181	69.5323	1.21874	21.8739
Fe_Br_SF_8_SE	Matthews	57297068	34892380	60.8973	42203370	73.6571	1.20953	20.953
Fe_FL_O_1_SE	Matthews	119438728	83555605	69.9569	94071793	78.7615	1.12586	12.5859
Fe_FL_O_2	Matthews	24434428	17983874	73.6006	20236429	82.8193	1.12525	12.5254
Fe_FL_O_3	Matthews	69468704	52373420	75.3914	59220742	85.2481	1.13074	13.074
Fe_FL_O_4	Matthews	71746286	53813194	75.0048	60599585	84.4637	1.12611	12.611
Fe_FL_O_5	Matthews	48882538	37256654	76.2167	41567600	85.0357	1.11571	11.5709
Fe_FL_O_6_SE	Matthews	138381748	97862715	70.7194	109575113	79.1832	1.11968	11.9682
Fe_FL_O_7_SE	Matthews	105477311	72669578	68.8959	81210519	76.9934	1.11753	11.7531
Fe_FL_SF_1_SE	Matthews	55775228	35222579	63.1509	39948160	71.6235	1.13416	13.4163
Fe_FL_SF_2_SE	Matthews	107119927	66735303	62.2996	75775714	70.7391	1.13547	13.5467
Fe_FL_SF_3_SE	Matthews	133341274	92191972	69.1399	102140702	76.601	1.10791	10.7913
Fe_HL_BF_1_SE	Matthews	57703024	42994103	74.5093	46792485	81.0919	1.08835	8.83466
Fe_HL_BF_2_SE	Matthews	83221116	60908378	73.1886	68257644	82.0196	1.12066	12.0661
Fe_HL_BF_3_SE	Matthews	66583788	48151389	72.317	53590306	80.4855	1.11295	11.2955
Fe_HL_BF_4_SE	Matthews	125626294	90288041	71.8703	100477109	79.981	1.11285	11.2851
Fe_HL_O_1	Matthews	70133216	51287076	73.1281	58233158	83.0322	1.13544	13.5435
Fe_HL_O_2	Matthews	98248351	73571900	74.8836	84445517	85.9511	1.1478	14.7796
Fe_HL_O_3	Matthews	54286426	40083645	73.8373	45078467	83.0382	1.12461	12.461
Fe_HL_O_4	Matthews	90419009	67525046	74.6801	75926397	83.9717	1.12442	12.4418
Fe_HL_O_5	Matthews	65436970	49125128	75.0724	55121918	84.2367	1.12207	12.2072
Fe_HL_O_6_SE	Matthews	232004081	165109040	71.1664	185599980	79.9986	1.12411	12.4106
Fe_HL_O_7_SE	Matthews	246753820	171166852	69.3675	193431053	78.3903	1.13007	13.0073
Fe_HL_O_8_SE	Matthews	69281726	48731522	70.3382	54405775	78.5283	1.11644	11.6439
Fe_HL_SF_1_SE	Matthews	258051803	176303764	68.3211	197723731	76.6217	1.12149	12.1495
Fe_HL_SF_2_SE	Matthews	90228079	66717182	73.9428	74304402	82.3517	1.11372	11.3722
Fe_HL_SF_3_SE	Matthews	71049133	52311503	73.6272	58424649	82.2313	1.11686	11.686
Fe_HL_SF_4_SE	Matthews	81721021	58608961	71.7183	65143909	79.715	1.1115	11.1501
Fe_HL_SF_5_SE	Matthews	50133134	36129139	72.0664	39883662	79.5555	1.10392	10.392
Fe_HL_SF_6_SE	Matthews	213760716	154123049	72.1007	172971286	80.9182	1.12229	12.2293
Fe_ML_O_1_SE	Matthews	106629343	74756691	70.1089	83713680	78.509	1.11982	11.9815
Fe_ML_O_2	Matthews	137752782	102185684	74.1805	115229868	83.6498	1.12765	12.7652
Fe_ML_O_3	Matthews	35952983	26807698	74.5632	30579842	85.0551	1.14071	14.0711
Fe_ML_O_4	Matthews	76334902	57017875	74.6944	64697048	84.7542	1.13468	13.468
Fe_ML_O_5_SE	Matthews	88325931	55102447	62.3854	63231054	71.5883	1.14752	14.7518
Fe_ML_O_6_SE	Matthews	76434505	55001301	71.9587	60817717	79.5684	1.10575	10.5751
Fe_ML_O_7	Matthews	58015686	44337318	76.423	49567230	85.4376	1.11796	11.7957
Fe_ML_SF_1_SE	Matthews	49152020	32541772	66.2064	37008031	75.293	1.13725	13.7247
Fe_ML_SF_2_SE	Matthews	84000228	55847447	66.4849	63260249	75.3096	1.13273	13.2733
Fe_ML_SF_3_SE	Matthews	105681822	69881515	66.1244	79721104	75.435	1.1408	14.0804
Fe_Os_SF_1	Matthews	48522810	38297876	78.9276	41155411	84.8166	1.07461	7.46134
Fe_Os_SF_2	Matthews	36922708	28992980	78.5234	31664983	85.7602	1.09216	9.21603
Fe_Os_SF_3	Matthews	44471149	33630240	75.6226	36855261	82.8745	1.0959	9.58965
Fe_Os_SF_4	Matthews	78111264	59714677	76.4482	64983837	83.1939	1.08824	8.82389
Fe_Os_SF_5	Matthews	179175202	132215833	73.7914	147887133	82.5377	1.11853	11.8528
Fe_Ov_O_1	Matthews	59264731	51391992	86.716	56305702	95.0071	1.09561	9.56124
Fe_Ov_O_2	Matthews	31930993	27445198	85.9516	30046598	94.0985	1.09479	9.47853
Fe_Ov_O_3	Matthews	49124005	42344024	86.1982	44615409	90.822	1.05364	5.36412
Fe_Ov_O_4	Matthews	140590581	117761052	83.7617	128941936	91.7145	1.09495	9.49455
Fe_Ov_SF_1_combined	Matthews	102452857	86159173	84.0964	96329671	94.0234	1.11804	11.8043
Fe_Ov_SF_2_combined	Matthews	112313760	93717778	83.4428	105163633	93.6338	1.12213	12.2131
Fe_Ov_SF_3_combined	Matthews	71980683	58752374	81.6224	65206299	90.5886	1.10985	10.985
Fe_Pa_SF_1	Matthews	115740756	91731440	79.256	96684553	83.5354	1.054	5.39958
Fe_Pa_SF_2	Matthews	25509930	19409686	76.0868	20975975	82.2267	1.0807	8.06963
Fe_Pa_SF_3	Matthews	32994995	24735308	74.9668	26464667	80.2081	1.06991	6.99146
Fe_Pa_SF_4	Matthews	132793187	96894413	72.9664	106391521	80.1182	1.09802	9.8015
Fe_Rs_BF_1_SE	Matthews	97031527	70099236	72.2438	76479067	78.8188	1.09101	9.10114
Fe_Rs_BF_2_SE	Matthews	89928369	64885445	72.1524	72759430	80.9082	1.12135	12.1352
Fe_Rs_BF_3_SE	Matthews	99502681	63177229	63.493	69869721	70.2189	1.10593	10.5932
Fe_Rs_SF_1_SE	Matthews	115771444	83178581	71.8472	90548516	78.2132	1.0886	8.86038
Fe_Rs_SF_2_SE	Matthews	57923066	41979120	72.4739	46240769	79.8314	1.10152	10.1518
Fe_Rs_SF_3_SE	Matthews	87611454	63509699	72.4902	70060485	79.9673	1.10315	10.3146
Ma_An_1_combined	Matthews	90506823	61533673	67.9879	72142656	79.7096	1.17241	17.2409
Ma_An_2_combined	Matthews	109546909	74979673	68.4453	88040574	80.3679	1.17419	17.4193
Ma_An_3_combined	Matthews	94952039	65272480	68.7426	76370518	80.4306	1.17003	17.0026
Ma_AT_1_combined	Matthews	140111832	76427377	54.5474	110633264	78.9607	1.44756	44.7561
Ma_AT_2_combined	Matthews	99234920	54542752	54.9633	77699193	78.2982	1.42456	42.4556
Ma_AT_3_combined	Matthews	91318564	50290886	55.0719	72490137	79.3816	1.44142	44.1417
Ma_Br_1_combined	Matthews	69674774	41675021	59.8136	52183818	74.8963	1.25216	25.2161
Ma_Br_2_combined	Matthews	79391572	47840211	60.2586	59412974	74.8354	1.2419	24.1905
Ma_Br_3_combined	Matthews	101927023	61110953	59.9556	75838170	74.4044	1.24099	24.0991
Ma_FL_1	Matthews	69013290	52332382	75.8294	58872732	85.3064	1.12498	12.4977
Ma_FL_2	Matthews	62331321	46682042	74.8934	52524964	84.2674	1.12516	12.5164
Ma_FL_3	Matthews	45807741	34637289	75.6145	38805252	84.7133	1.12033	12.0332
Ma_HL_1	Matthews	63703087	47964929	75.2945	54196221	85.0763	1.12991	12.9914
Ma_HL_2	Matthews	54674153	40774868	74.578	46259939	84.6103	1.13452	13.4521
Ma_HL_3	Matthews	42407368	31588257	74.4877	35670319	84.1135	1.12923	12.9227
Ma_HL_4_SE	Matthews	254224507	167878061	66.0354	189600201	74.5798	1.12939	12.9392
Ma_HL_5_SE	Matthews	229737234	163831463	71.3125	182569230	79.4687	1.11437	11.4372
Ma_ML_1	Matthews	52528588	39719930	75.6158	43991124	83.747	1.10753	10.7533
Ma_ML_2	Matthews	60012714	45016987	75.0124	50983082	84.9538	1.13253	13.253
Ma_ML_3	Matthews	45483497	34523140	75.9026	38886829	85.4966	1.1264	12.6399
Ma_Rs_1_SE_combined	Matthews	85726420	59915709	69.8918	68124321	79.4671	1.137	13.7003
Ma_Rs_2_SE_combined	Matthews	100861075	68413764	67.8297	76747665	76.0925	1.12182	12.1816
Ma_Rs_3_SE_combined	Matthews	178492023	127317199	71.3293	141753361	79.4172	1.11339	11.3387
CF1_S221_combined	Verily	7168385	6089889	84.9548	6397283	89.243	1.05048	5.04761
CF2_S222_combined	Verily	7794111	6856783	87.9739	7228852	92.7476	1.05426	5.42629
CF3_S223_combined	Verily	8091990	6892847	85.1811	7255514	89.6629	1.05261	5.2615
CF4_S224_combined	Verily	7752191	6772278	87.3595	7155088	92.2976	1.05653	5.6526
CM1_S217_combined	Verily	6272170	5333188	85.0294	5559985	88.6453	1.04253	4.25256
CM2_S218_combined	Verily	5770919	4929001	85.411	5165072	89.5017	1.04789	4.78943
CM3_S219_combined	Verily	9341065	7938378	84.9837	8331019	89.187	1.04946	4.94611
CM4_S220_combined	Verily	4382342	3833641	87.4793	3986412	90.9653	1.03985	3.98501
EP1_S233_combined	Verily	5428348	3976954	73.2627	4354899	80.2251	1.09503	9.50338
EP2_S234_combined	Verily	6137267	4567378	74.4204	5001657	81.4965	1.09508	9.50828
EP3_S235_combined	Verily	7944126	5921862	74.5439	6488765	81.68	1.09573	9.57305
EP4_S236_combined	Verily	5066263	3696075	72.9547	4067792	80.2918	1.10057	10.0571
EP5_S237_combined	Verily	6993008	5239628	74.9267	5787264	82.7579	1.10452	10.4518
EP6_S238_combined	Verily	5691250	4279205	75.1892	4736473	83.2238	1.10686	10.6858
EP7_S239_combined	Verily	7706173	5684770	73.769	6268629	81.3456	1.10271	10.2706
EP8_S240_combined	Verily	5735255	4191284	73.0793	4638683	80.8802	1.10675	10.6745
L11_S175_combined	Verily	18958107	15940162	84.081	17159091	90.5106	1.07647	7.6469
L110_S184_combined	Verily	4177348	3528103	84.458	3783362	90.5685	1.07235	7.23502
L111_S185_combined	Verily	9875474	8204891	83.0835	8892715	90.0485	1.08383	8.3831
L113_S186_combined	Verily	5117414	4319809	84.4139	4609263	90.0702	1.06701	6.70062
L114_S187_combined	Verily	7487304	6378607	85.1923	6823533	91.1347	1.06975	6.97528
L12_S176_combined	Verily	5194118	4398269	84.6779	4669645	89.9026	1.0617	6.17006
L13_S177_combined	Verily	3430365	2842817	82.8721	3041229	88.6561	1.06979	6.97942
L14_S178_combined	Verily	6895628	5914938	85.7781	6192867	89.8086	1.04699	4.69876
L15_S179_combined	Verily	7710821	6595489	85.5355	7002665	90.8161	1.06174	6.17355
L16_S180_combined	Verily	8322796	6303674	75.7399	7091016	85.1999	1.1249	12.4902
L17_S181_combined	Verily	6513016	5120685	78.6223	5675028	87.1336	1.10826	10.8256
L18_S182_combined	Verily	5535490	4604445	83.1804	4912596	88.7473	1.06692	6.69247
L19_S183_combined	Verily	3962214	3379217	85.2861	3622654	91.43	1.07204	7.20395
L21_S188_combined	Verily	8413989	6896776	81.968	7329729	87.1136	1.06278	6.27761
L210_S196_combined	Verily	9167742	7893078	86.0962	8460227	92.2826	1.07185	7.1854
L211_S197_combined	Verily	62921153	52466015	83.3837	56526515	89.8371	1.07739	7.7393
L212_S198_combined	Verily	6093998	5176894	84.9507	5604096	91.9609	1.08252	8.25209
L213_S199_combined	Verily	8557853	6876284	80.3506	7415759	86.6544	1.07845	7.84544
L214_S200_combined	Verily	7789387	6208283	79.7018	6638084	85.2196	1.06923	6.92303
L215_S201_combined	Verily	4404307	3662146	83.1492	3886432	88.2416	1.06124	6.12444
L23_S189_combined	Verily	8807934	7068536	80.2519	7737161	87.8431	1.09459	9.45917
L24_S190_combined	Verily	7498808	6062383	80.8446	6457929	86.1194	1.06525	6.5246
L25_S191_combined	Verily	6986808	5674361	81.2154	6204196	88.7987	1.09337	9.33735
L26_S192_combined	Verily	8145613	6506340	79.8754	6907132	84.7957	1.0616	6.16002
L27_S193_combined	Verily	7403129	5898101	79.6704	6409651	86.5803	1.08673	8.67313
L28_S194_combined	Verily	6893533	5551631	80.5339	6004500	87.1034	1.08157	8.1574
L29_S195_combined	Verily	5014383	4066183	81.0904	4307294	85.8988	1.0593	5.92966
L31_S202_combined	Verily	5249621	4237289	80.7161	4539089	86.4651	1.07122	7.12248
L315_S208_combined	Verily	3485668	2880107	82.6271	3034412	87.054	1.05358	5.35761
L32_S203_combined	Verily	9646538	7816036	81.0243	8358542	86.6481	1.06941	6.94094
L33_S204_combined	Verily	7907447	6456653	81.6528	6832278	86.4031	1.05818	5.81764
L34_S206_combined	Verily	3929186	3067032	78.0577	3342093	85.0582	1.08968	8.96831
L35_S205_combined	Verily	6131245	4998659	81.5276	5319578	86.7618	1.0642	6.4201
L37_S207_combined	Verily	8484682	6909056	81.4298	7268778	85.6694	1.05207	5.20653
L41_S209_combined	Verily	4771367	3870675	81.123	4145277	86.8782	1.07094	7.09442
L42_S210_combined	Verily	6457402	5234501	81.062	5548868	85.9303	1.06006	6.00567
L43_S213_combined	Verily	7078252	5704215	80.5879	5953326	84.1073	1.04367	4.36714
L44_S214_combined	Verily	8003395	6443437	80.5088	6910089	86.3395	1.07242	7.24228
L45_S215_combined	Verily	7037977	5712850	81.1718	6113022	86.8577	1.07005	7.00477
L46_S216_combined	Verily	6202218	5086490	82.0108	5472202	88.2298	1.07583	7.58307
L47_S211_combined	Verily	6524601	5247641	80.4285	5562736	85.2579	1.06005	6.00451
L48_S212_combined	Verily	8111147	6596497	81.3263	6892946	84.9812	1.04494	4.49404
LP1_S249_combined	Verily	4741895	3845353	81.0932	4234688	89.3037	1.10125	10.1248
LP2_S250_combined	Verily	7185206	5497124	76.5061	6207234	86.3891	1.12918	12.9178
LP3_S251_combined	Verily	6314820	4973336	78.7566	5492790	86.9825	1.10445	10.4448
LP4_S252_combined	Verily	8603517	6726046	78.1779	7490479	87.063	1.11365	11.3653
LP5_S253_combined	Verily	10691249	8101561	75.7775	9229182	86.3246	1.13919	13.9186
LP6_S254_combined	Verily	11689069	9019503	77.1619	10015772	85.6849	1.11046	11.0457
LP7_S255_combined	Verily	9334933	7080545	75.85	8051595	86.2523	1.13714	13.7143
LP8_S256_combined	Verily	7486751	5923524	79.1201	6519464	87.08	1.10061	10.0606
M1_S257_combined	Verily	7542852	3738368	49.5617	5474992	72.5852	1.46454	46.4541
M2_S258_combined	Verily	8779424	4381697	49.9087	6533718	74.4208	1.49114	49.1139
M3_S259_combined	Verily	6096312	2997336	49.1664	4497081	73.7672	1.50036	50.0359
M4_S260_combined	Verily	9212409	4490918	48.7486	6829217	74.1306	1.52067	52.0673
MP1_S241_combined	Verily	8059750	6335263	78.6037	6860138	85.116	1.08285	8.28498
MP2_S242_combined	Verily	7154788	5485566	76.6699	6005909	83.9425	1.09486	9.48568
MP3_S243_combined	Verily	9380084	6698406	71.4109	7741125	82.5272	1.15567	15.5667
MP4_S244_combined	Verily	7227225	4924021	68.1316	5741789	79.4467	1.16608	16.6077
MP5_S245_combined	Verily	7592143	5671815	74.7064	6198670	81.6459	1.09289	9.289
MP6_S246_combined	Verily	7105346	5471772	77.0092	6006473	84.5346	1.09772	9.77199
MP7_S247_combined	Verily	6222125	4786201	76.9223	5308629	85.3186	1.10915	10.9153
MP8_S248_combined	Verily	10782027	8174414	75.8152	9105907	84.4545	1.11395	11.3952
O1_S225_combined	Verily	7254378	6163299	84.9597	6590988	90.8553	1.06939	6.93929
O2_S226_combined	Verily	6151674	5196103	84.4665	5516261	89.6709	1.06162	6.1615
O3_S227_combined	Verily	5872133	4992196	85.015	5320517	90.6062	1.06577	6.57668
O4_S228_combined	Verily	6548113	5398258	82.4399	5673999	86.6509	1.05108	5.10796
T1_S229_combined	Verily	10189035	7412501	72.7498	8697788	85.3642	1.17339	17.3395
T2_S230_combined	Verily	6636702	4742344	71.4563	5445170	82.0463	1.1482	14.8202
T3_S231_combined	Verily	7249667	4918375	67.8428	5883576	81.1565	1.19624	19.6244
T4_S232_combined	Verily	895285	601334	67.1668	679963	75.9493	1.13076	13.0758
Total		13039090960	9270306166	71.0963	10412904399	79.8591	1.12325	12.3254

## Sheet: Akbari
ID	Lab	Reads	Mapped_AaegL3.4	Percent_Mapped_AaegL3.4	Mapped_AaegL5.0	Percent_Mapped_AaegL5.0	5.0/3.4	Percent change	SampleName
11358	Akbari	16267418	13302771	81.7756	11621048	71.4376	0.873581	-12.6419	Non-BF Female Carcass
11359	Akbari	15431793	11561386	74.9193	10388019	67.3157	0.89851	-10.149	Non-BF Female Ovary
11361	Akbari	15559497	12648880	81.2936	11869941	76.2874	0.938418	-6.15817	72hr-BF female Carcass
11362	Akbari	14203293	11329989	79.7702	10662795	75.0727	0.941113	-5.88874	0-2hr Embryo
11780	Akbari	24949298	20418953	81.8418	19536625	78.3053	0.956789	-4.32112	12hr-BF Female Carcass
11356	Akbari	14451789	10815502	74.8385	10446299	72.2838	0.965864	-3.41365	Male Carcass
12072	Akbari	24713472	18979740	76.7992	18376641	74.3588	0.968224	-3.17759	36hr-BF Female Carcass
11781	Akbari	26852839	22563359	84.026	21859872	81.4062	0.968822	-3.11783	24hr-BF Female Carcass
12074	Akbari	28976860	22321607	77.0325	21647127	74.7049	0.969784	-3.02165	60hr-BF Female Carcass
11360	Akbari	16296342	13189721	80.9367	12930430	79.3456	0.980341	-1.96586	72hr-BF female Ovary
12073	Akbari	28102436	21013494	74.7746	20720787	73.7331	0.986071	-1.39295	48hr-BF Female Carcass
11363	Akbari	16200002	12275505	75.7747	12190857	75.2522	0.993104	-0.689568	4th Instar Larvae
11514	Akbari	21540846	17640080	81.8913	17562380	81.5306	0.995595	-0.440474	48hr-BF Female Ovary
11515	Akbari	21241462	17551071	82.6265	17495680	82.3657	0.996844	-0.315599	60hr-BF Female Ovary
11784	Akbari	25096500	19463937	77.5564	19572802	77.9902	1.00559	0.559316	3rd Instar Larvae
11509	Akbari	18643531	14145996	75.8762	14372581	77.0915	1.01602	1.60176	8-12hr Embryo
11772	Akbari	25635504	18086090	70.5509	18516294	72.2291	1.02379	2.37865	16-20hr Embryo
11666	Akbari	17596775	11794926	67.0289	12083027	68.6661	1.02443	2.44258	Female Pupae
11507	Akbari	18156752	14747373	81.2225	15112673	83.2345	1.02477	2.47705	2-4hr Embryo
11773	Akbari	27670629	20453370	73.9173	20960191	75.7489	1.02478	2.47793	20-24hr Embryo
11783	Akbari	23684423	17789808	75.1118	18231953	76.9787	1.02485	2.48538	2nd Instar Larvae
11511	Akbari	15304578	12428677	81.2089	12779749	83.5028	1.02825	2.82469	12hr-BF Female Ovary
11782	Akbari	22008009	17160923	77.9758	17697921	80.4158	1.03129	3.12919	1st Instar Larvae
11508	Akbari	19833726	15630157	78.806	16122422	81.2879	1.03149	3.14946	4-8hr Embryo
11774	Akbari	26342693	19367180	73.5201	19996864	75.9105	1.03251	3.25129	36-40hr Embryo
11724	Akbari	16682785	12656862	75.8678	13091543	78.4734	1.03434	3.43435	12-16hr Embryo
12105	Akbari	26933397	18982973	70.4812	19851546	73.7061	1.04576	4.57554	24-28hr Embryo
11512	Akbari	24541676	19285413	78.5823	20278872	82.6303	1.05151	5.15135	24hr-BF Female Ovary
11513	Akbari	22492738	17716731	78.7664	18770548	83.4516	1.05948	5.94815	36hr-BF Female Ovary
11775	Akbari	26337911	19833986	75.3058	21030186	79.8476	1.06031	6.03106	40-44hr Embryo
12171	Akbari	23845042	17008455	71.3291	18102229	75.9161	1.06431	6.43077	32-36hr Embryo
12107	Akbari	28712683	21613432	75.2749	23033629	80.2211	1.06571	6.5709	72-76hr Embryo
11776	Akbari	24276930	17826273	73.4289	19004893	78.2838	1.06612	6.6117	44-48hr Embryo
11777	Akbari	22445356	15895462	70.8185	16955026	75.5391	1.06666	6.66583	60-64hr Embryo
12175	Akbari	26026599	18861681	72.4708	20273093	77.8937	1.07483	7.48296	68-72hr Embryo
11725	Akbari	18152691	12682185	69.8639	13727042	75.6199	1.08239	8.23878	Male Pupae
12170	Akbari	26442329	18645643	70.5144	20188556	76.3494	1.08275	8.27493	28-32hr Embryo
12174	Akbari	24709654	17567408	71.0953	19146020	77.484	1.08986	8.98603	64-68hr Embryo
12172	Akbari	26287296	17935553	68.229	19703884	74.9559	1.09859	9.85936	48-52hr Embryo
12106	Akbari	27590280	19086529	69.1785	21162799	76.7038	1.10878	10.8782	56-60hr Embryo
12173	Akbari	25839502	17496935	67.7139	19618382	75.924	1.12125	12.1247	52-56hr Embryo
11357	Akbari	15120717	5867859	38.8068	9558432	63.2141	1.62895	62.8947	Male Testes
Total		931198053	695643875	74.7042	716251658	76.9172	1.02962	2.9624

## Sheet: Matthews
ID	Lab	Reads	Mapped_AaegL3.4	Percent_Mapped_AaegL3.4	Mapped_AaegL5.0	Percent_Mapped_AaegL5.0	5.0/3.4	Percent change
Fe_An_BF_1_SE_combined	Matthews	148890949	104078862	69.9027	112009009	75.2289	1.07619	7.61936
Fe_An_BF_2_SE	Matthews	66850110	45301103	67.7652	50936048	76.1944	1.12439	12.4389
Fe_An_BF_3_SE	Matthews	97562716	65206402	66.8354	73092591	74.9186	1.12094	12.0942
Fe_An_BF_4_SE	Matthews	88890094	61270446	68.9283	67132454	75.523	1.09567	9.56743
Fe_An_O_1_SE	Matthews	104001270	70070940	67.3751	79158672	76.1132	1.12969	12.9693
Fe_An_O_2_SE	Matthews	82219610	55710443	67.7581	61685042	75.0247	1.10724	10.7244
Fe_An_O_3_SE	Matthews	86677045	56520946	65.2087	63151263	72.8581	1.11731	11.7307
Fe_An_O_4_SE	Matthews	113120307	77684369	68.6741	87429984	77.2894	1.12545	12.5451
Fe_An_SF_1_combined	Matthews	44790494	31517215	70.3659	35836508	80.0092	1.13705	13.7046
Fe_An_SF_2_combined	Matthews	45749073	37399999	81.7503	40591210	88.7258	1.08533	8.53265
Fe_An_SF_3_combined	Matthews	47934956	39506777	82.4175	42574542	88.8173	1.07765	7.76516
Fe_An_SF_4_combined	Matthews	41360150	33811320	81.7485	36564017	88.404	1.08141	8.14135
Fe_An_SF_5_SE_combined	Matthews	154866358	105876810	68.3666	118356694	76.4251	1.11787	11.7872
Fe_An_SF_6_SE	Matthews	132088629	87716864	66.4076	98794583	74.7942	1.12629	12.629
Fe_An_SF_7_SE	Matthews	103980894	70783457	68.0735	80230632	77.159	1.13347	13.3466
Fe_An_SF_8_SE	Matthews	93334771	61266200	65.6413	69690051	74.6668	1.1375	13.7496
Fe_At_O_1	Matthews	71585020	57435473	80.2339	62150472	86.8205	1.08209	8.20921
Fe_At_O_2	Matthews	64737783	52580182	81.2202	57055175	88.1327	1.08511	8.5108
Fe_At_O_3	Matthews	79305468	64217114	80.9744	69601522	87.7638	1.08385	8.38469
Fe_At_O_4	Matthews	63782286	51924288	81.4086	56329859	88.3158	1.08485	8.48461
Fe_At_O_5_SE	Matthews	42154267	32320430	76.6718	35312971	83.7708	1.09259	9.25898
Fe_At_O_6_SE	Matthews	90179832	69854821	77.4617	77125352	85.5239	1.10408	10.4081
Fe_At_O_7_SE	Matthews	72367363	56069972	77.4796	61419273	84.8715	1.0954	9.5404
Fe_At_SF_1_SE	Matthews	49442618	38336599	77.5376	41566424	84.07	1.08425	8.42491
Fe_At_SF_2_SE	Matthews	76330418	59960577	78.554	65881804	86.3113	1.09875	9.8752
Fe_At_SF_3_SE	Matthews	53945497	42401150	78.6	46395341	86.0041	1.0942	9.42001
Fe_Br_BF_1_SE	Matthews	72746331	47755327	65.6464	54200415	74.506	1.13496	13.4961
Fe_Br_BF_2_SE	Matthews	94167151	59729534	63.4293	68837404	73.1013	1.15249	15.2485
Fe_Br_BF_3_SE	Matthews	118177700	68904494	58.3058	82601411	69.8959	1.19878	19.8781
Fe_Br_BF_4_SE	Matthews	75086761	45318779	60.3552	54861425	73.064	1.21057	21.0567
Fe_Br_O_1_SE	Matthews	89816099	60394495	67.2424	68973940	76.7946	1.14206	14.2057
Fe_Br_O_2_SE	Matthews	75503229	50453241	66.8226	57271896	75.8536	1.13515	13.5148
Fe_Br_O_3_SE	Matthews	75414215	48554779	64.3841	57447985	76.1766	1.18316	18.3158
Fe_Br_O_4_SE	Matthews	115251542	71946734	62.4258	84192897	73.0514	1.17021	17.0212
Fe_Br_SF_1	Matthews	104210613	63069297	60.521	78644007	75.4664	1.24695	24.6946
Fe_Br_SF_2	Matthews	154462270	97793294	63.3121	118595784	76.7798	1.21272	21.2719
Fe_Br_SF_3	Matthews	175522701	117157824	66.748	137538995	78.3597	1.17396	17.3963
Fe_Br_SF_4	Matthews	36901845	25559452	69.2633	29890907	81.0011	1.16947	16.9466
Fe_Br_SF_5_SE	Matthews	125693606	80825112	64.3033	93329372	74.2515	1.15471	15.4708
Fe_Br_SF_6_SE	Matthews	126435290	81139744	64.1749	94494404	74.7374	1.16459	16.4588
Fe_Br_SF_7_SE	Matthews	77161548	44022691	57.0526	53652181	69.5323	1.21874	21.8739
Fe_Br_SF_8_SE	Matthews	57297068	34892380	60.8973	42203370	73.6571	1.20953	20.953
Fe_FL_O_1_SE	Matthews	119438728	83555605	69.9569	94071793	78.7615	1.12586	12.5859
Fe_FL_O_2	Matthews	24434428	17983874	73.6006	20236429	82.8193	1.12525	12.5254
Fe_FL_O_3	Matthews	69468704	52373420	75.3914	59220742	85.2481	1.13074	13.074
Fe_FL_O_4	Matthews	71746286	53813194	75.0048	60599585	84.4637	1.12611	12.611
Fe_FL_O_5	Matthews	48882538	37256654	76.2167	41567600	85.0357	1.11571	11.5709
Fe_FL_O_6_SE	Matthews	138381748	97862715	70.7194	109575113	79.1832	1.11968	11.9682
Fe_FL_O_7_SE	Matthews	105477311	72669578	68.8959	81210519	76.9934	1.11753	11.7531
Fe_FL_SF_1_SE	Matthews	55775228	35222579	63.1509	39948160	71.6235	1.13416	13.4163
Fe_FL_SF_2_SE	Matthews	107119927	66735303	62.2996	75775714	70.7391	1.13547	13.5467
Fe_FL_SF_3_SE	Matthews	133341274	92191972	69.1399	102140702	76.601	1.10791	10.7913
Fe_HL_BF_1_SE	Matthews	57703024	42994103	74.5093	46792485	81.0919	1.08835	8.83466
Fe_HL_BF_2_SE	Matthews	83221116	60908378	73.1886	68257644	82.0196	1.12066	12.0661
Fe_HL_BF_3_SE	Matthews	66583788	48151389	72.317	53590306	80.4855	1.11295	11.2955
Fe_HL_BF_4_SE	Matthews	125626294	90288041	71.8703	100477109	79.981	1.11285	11.2851
Fe_HL_O_1	Matthews	70133216	51287076	73.1281	58233158	83.0322	1.13544	13.5435
Fe_HL_O_2	Matthews	98248351	73571900	74.8836	84445517	85.9511	1.1478	14.7796
Fe_HL_O_3	Matthews	54286426	40083645	73.8373	45078467	83.0382	1.12461	12.461
Fe_HL_O_4	Matthews	90419009	67525046	74.6801	75926397	83.9717	1.12442	12.4418
Fe_HL_O_5	Matthews	65436970	49125128	75.0724	55121918	84.2367	1.12207	12.2072
Fe_HL_O_6_SE	Matthews	232004081	165109040	71.1664	185599980	79.9986	1.12411	12.4106
Fe_HL_O_7_SE	Matthews	246753820	171166852	69.3675	193431053	78.3903	1.13007	13.0073
Fe_HL_O_8_SE	Matthews	69281726	48731522	70.3382	54405775	78.5283	1.11644	11.6439
Fe_HL_SF_1_SE	Matthews	258051803	176303764	68.3211	197723731	76.6217	1.12149	12.1495
Fe_HL_SF_2_SE	Matthews	90228079	66717182	73.9428	74304402	82.3517	1.11372	11.3722
Fe_HL_SF_3_SE	Matthews	71049133	52311503	73.6272	58424649	82.2313	1.11686	11.686
Fe_HL_SF_4_SE	Matthews	81721021	58608961	71.7183	65143909	79.715	1.1115	11.1501
Fe_HL_SF_5_SE	Matthews	50133134	36129139	72.0664	39883662	79.5555	1.10392	10.392
Fe_HL_SF_6_SE	Matthews	213760716	154123049	72.1007	172971286	80.9182	1.12229	12.2293
Fe_ML_O_1_SE	Matthews	106629343	74756691	70.1089	83713680	78.509	1.11982	11.9815
Fe_ML_O_2	Matthews	137752782	102185684	74.1805	115229868	83.6498	1.12765	12.7652
Fe_ML_O_3	Matthews	35952983	26807698	74.5632	30579842	85.0551	1.14071	14.0711
Fe_ML_O_4	Matthews	76334902	57017875	74.6944	64697048	84.7542	1.13468	13.468
Fe_ML_O_5_SE	Matthews	88325931	55102447	62.3854	63231054	71.5883	1.14752	14.7518
Fe_ML_O_6_SE	Matthews	76434505	55001301	71.9587	60817717	79.5684	1.10575	10.5751
Fe_ML_O_7	Matthews	58015686	44337318	76.423	49567230	85.4376	1.11796	11.7957
Fe_ML_SF_1_SE	Matthews	49152020	32541772	66.2064	37008031	75.293	1.13725	13.7247
Fe_ML_SF_2_SE	Matthews	84000228	55847447	66.4849	63260249	75.3096	1.13273	13.2733
Fe_ML_SF_3_SE	Matthews	105681822	69881515	66.1244	79721104	75.435	1.1408	14.0804
Fe_Os_SF_1	Matthews	48522810	38297876	78.9276	41155411	84.8166	1.07461	7.46134
Fe_Os_SF_2	Matthews	36922708	28992980	78.5234	31664983	85.7602	1.09216	9.21603
Fe_Os_SF_3	Matthews	44471149	33630240	75.6226	36855261	82.8745	1.0959	9.58965
Fe_Os_SF_4	Matthews	78111264	59714677	76.4482	64983837	83.1939	1.08824	8.82389
Fe_Os_SF_5	Matthews	179175202	132215833	73.7914	147887133	82.5377	1.11853	11.8528
Fe_Ov_O_1	Matthews	59264731	51391992	86.716	56305702	95.0071	1.09561	9.56124
Fe_Ov_O_2	Matthews	31930993	27445198	85.9516	30046598	94.0985	1.09479	9.47853
Fe_Ov_O_3	Matthews	49124005	42344024	86.1982	44615409	90.822	1.05364	5.36412
Fe_Ov_O_4	Matthews	140590581	117761052	83.7617	128941936	91.7145	1.09495	9.49455
Fe_Ov_SF_1_combined	Matthews	102452857	86159173	84.0964	96329671	94.0234	1.11804	11.8043
Fe_Ov_SF_2_combined	Matthews	112313760	93717778	83.4428	105163633	93.6338	1.12213	12.2131
Fe_Ov_SF_3_combined	Matthews	71980683	58752374	81.6224	65206299	90.5886	1.10985	10.985
Fe_Pa_SF_1	Matthews	115740756	91731440	79.256	96684553	83.5354	1.054	5.39958
Fe_Pa_SF_2	Matthews	25509930	19409686	76.0868	20975975	82.2267	1.0807	8.06963
Fe_Pa_SF_3	Matthews	32994995	24735308	74.9668	26464667	80.2081	1.06991	6.99146
Fe_Pa_SF_4	Matthews	132793187	96894413	72.9664	106391521	80.1182	1.09802	9.8015
Fe_Rs_BF_1_SE	Matthews	97031527	70099236	72.2438	76479067	78.8188	1.09101	9.10114
Fe_Rs_BF_2_SE	Matthews	89928369	64885445	72.1524	72759430	80.9082	1.12135	12.1352
Fe_Rs_BF_3_SE	Matthews	99502681	63177229	63.493	69869721	70.2189	1.10593	10.5932
Fe_Rs_SF_1_SE	Matthews	115771444	83178581	71.8472	90548516	78.2132	1.0886	8.86038
Fe_Rs_SF_2_SE	Matthews	57923066	41979120	72.4739	46240769	79.8314	1.10152	10.1518
Fe_Rs_SF_3_SE	Matthews	87611454	63509699	72.4902	70060485	79.9673	1.10315	10.3146
Ma_An_1_combined	Matthews	90506823	61533673	67.9879	72142656	79.7096	1.17241	17.2409
Ma_An_2_combined	Matthews	109546909	74979673	68.4453	88040574	80.3679	1.17419	17.4193
Ma_An_3_combined	Matthews	94952039	65272480	68.7426	76370518	80.4306	1.17003	17.0026
Ma_AT_1_combined	Matthews	140111832	76427377	54.5474	110633264	78.9607	1.44756	44.7561
Ma_AT_2_combined	Matthews	99234920	54542752	54.9633	77699193	78.2982	1.42456	42.4556
Ma_AT_3_combined	Matthews	91318564	50290886	55.0719	72490137	79.3816	1.44142	44.1417
Ma_Br_1_combined	Matthews	69674774	41675021	59.8136	52183818	74.8963	1.25216	25.2161
Ma_Br_2_combined	Matthews	79391572	47840211	60.2586	59412974	74.8354	1.2419	24.1905
Ma_Br_3_combined	Matthews	101927023	61110953	59.9556	75838170	74.4044	1.24099	24.0991
Ma_FL_1	Matthews	69013290	52332382	75.8294	58872732	85.3064	1.12498	12.4977
Ma_FL_2	Matthews	62331321	46682042	74.8934	52524964	84.2674	1.12516	12.5164
Ma_FL_3	Matthews	45807741	34637289	75.6145	38805252	84.7133	1.12033	12.0332
Ma_HL_1	Matthews	63703087	47964929	75.2945	54196221	85.0763	1.12991	12.9914
Ma_HL_2	Matthews	54674153	40774868	74.578	46259939	84.6103	1.13452	13.4521
Ma_HL_3	Matthews	42407368	31588257	74.4877	35670319	84.1135	1.12923	12.9227
Ma_HL_4_SE	Matthews	254224507	167878061	66.0354	189600201	74.5798	1.12939	12.9392
Ma_HL_5_SE	Matthews	229737234	163831463	71.3125	182569230	79.4687	1.11437	11.4372
Ma_ML_1	Matthews	52528588	39719930	75.6158	43991124	83.747	1.10753	10.7533
Ma_ML_2	Matthews	60012714	45016987	75.0124	50983082	84.9538	1.13253	13.253
Ma_ML_3	Matthews	45483497	34523140	75.9026	38886829	85.4966	1.1264	12.6399
Ma_Rs_1_SE_combined	Matthews	85726420	59915709	69.8918	68124321	79.4671	1.137	13.7003
Ma_Rs_2_SE_combined	Matthews	100861075	68413764	67.8297	76747665	76.0925	1.12182	12.1816
Ma_Rs_3_SE_combined	Matthews	178492023	127317199	71.3293	141753361	79.4172	1.11339	11.3387
Total		11438319654	8046912696	70.3505	9118218635	79.7164	1.13313	13.3133

## Sheet: Verily
ID	Lab	Reads	Mapped_AaegL3.4	Percent_Mapped_AaegL3.4	Mapped_AaegL5.0	Percent_Mapped_AaegL5.0	5.0/3.4	Percent change
CF1_S221_combined	Verily	7168385	6089889	84.9548	6397283	89.243	1.05048	5.04761
CF2_S222_combined	Verily	7794111	6856783	87.9739	7228852	92.7476	1.05426	5.42629
CF3_S223_combined	Verily	8091990	6892847	85.1811	7255514	89.6629	1.05261	5.2615
CF4_S224_combined	Verily	7752191	6772278	87.3595	7155088	92.2976	1.05653	5.6526
CM1_S217_combined	Verily	6272170	5333188	85.0294	5559985	88.6453	1.04253	4.25256
CM2_S218_combined	Verily	5770919	4929001	85.411	5165072	89.5017	1.04789	4.78943
CM3_S219_combined	Verily	9341065	7938378	84.9837	8331019	89.187	1.04946	4.94611
CM4_S220_combined	Verily	4382342	3833641	87.4793	3986412	90.9653	1.03985	3.98501
EP1_S233_combined	Verily	5428348	3976954	73.2627	4354899	80.2251	1.09503	9.50338
EP2_S234_combined	Verily	6137267	4567378	74.4204	5001657	81.4965	1.09508	9.50828
EP3_S235_combined	Verily	7944126	5921862	74.5439	6488765	81.68	1.09573	9.57305
EP4_S236_combined	Verily	5066263	3696075	72.9547	4067792	80.2918	1.10057	10.0571
EP5_S237_combined	Verily	6993008	5239628	74.9267	5787264	82.7579	1.10452	10.4518
EP6_S238_combined	Verily	5691250	4279205	75.1892	4736473	83.2238	1.10686	10.6858
EP7_S239_combined	Verily	7706173	5684770	73.769	6268629	81.3456	1.10271	10.2706
EP8_S240_combined	Verily	5735255	4191284	73.0793	4638683	80.8802	1.10675	10.6745
L11_S175_combined	Verily	18958107	15940162	84.081	17159091	90.5106	1.07647	7.6469
L110_S184_combined	Verily	4177348	3528103	84.458	3783362	90.5685	1.07235	7.23502
L111_S185_combined	Verily	9875474	8204891	83.0835	8892715	90.0485	1.08383	8.3831
L113_S186_combined	Verily	5117414	4319809	84.4139	4609263	90.0702	1.06701	6.70062
L114_S187_combined	Verily	7487304	6378607	85.1923	6823533	91.1347	1.06975	6.97528
L12_S176_combined	Verily	5194118	4398269	84.6779	4669645	89.9026	1.0617	6.17006
L13_S177_combined	Verily	3430365	2842817	82.8721	3041229	88.6561	1.06979	6.97942
L14_S178_combined	Verily	6895628	5914938	85.7781	6192867	89.8086	1.04699	4.69876
L15_S179_combined	Verily	7710821	6595489	85.5355	7002665	90.8161	1.06174	6.17355
L16_S180_combined	Verily	8322796	6303674	75.7399	7091016	85.1999	1.1249	12.4902
L17_S181_combined	Verily	6513016	5120685	78.6223	5675028	87.1336	1.10826	10.8256
L18_S182_combined	Verily	5535490	4604445	83.1804	4912596	88.7473	1.06692	6.69247
L19_S183_combined	Verily	3962214	3379217	85.2861	3622654	91.43	1.07204	7.20395
L21_S188_combined	Verily	8413989	6896776	81.968	7329729	87.1136	1.06278	6.27761
L210_S196_combined	Verily	9167742	7893078	86.0962	8460227	92.2826	1.07185	7.1854
L211_S197_combined	Verily	62921153	52466015	83.3837	56526515	89.8371	1.07739	7.7393
L212_S198_combined	Verily	6093998	5176894	84.9507	5604096	91.9609	1.08252	8.25209
L213_S199_combined	Verily	8557853	6876284	80.3506	7415759	86.6544	1.07845	7.84544
L214_S200_combined	Verily	7789387	6208283	79.7018	6638084	85.2196	1.06923	6.92303
L215_S201_combined	Verily	4404307	3662146	83.1492	3886432	88.2416	1.06124	6.12444
L23_S189_combined	Verily	8807934	7068536	80.2519	7737161	87.8431	1.09459	9.45917
L24_S190_combined	Verily	7498808	6062383	80.8446	6457929	86.1194	1.06525	6.5246
L25_S191_combined	Verily	6986808	5674361	81.2154	6204196	88.7987	1.09337	9.33735
L26_S192_combined	Verily	8145613	6506340	79.8754	6907132	84.7957	1.0616	6.16002
L27_S193_combined	Verily	7403129	5898101	79.6704	6409651	86.5803	1.08673	8.67313
L28_S194_combined	Verily	6893533	5551631	80.5339	6004500	87.1034	1.08157	8.1574
L29_S195_combined	Verily	5014383	4066183	81.0904	4307294	85.8988	1.0593	5.92966
L31_S202_combined	Verily	5249621	4237289	80.7161	4539089	86.4651	1.07122	7.12248
L315_S208_combined	Verily	3485668	2880107	82.6271	3034412	87.054	1.05358	5.35761
L32_S203_combined	Verily	9646538	7816036	81.0243	8358542	86.6481	1.06941	6.94094
L33_S204_combined	Verily	7907447	6456653	81.6528	6832278	86.4031	1.05818	5.81764
L34_S206_combined	Verily	3929186	3067032	78.0577	3342093	85.0582	1.08968	8.96831
L35_S205_combined	Verily	6131245	4998659	81.5276	5319578	86.7618	1.0642	6.4201
L37_S207_combined	Verily	8484682	6909056	81.4298	7268778	85.6694	1.05207	5.20653
L41_S209_combined	Verily	4771367	3870675	81.123	4145277	86.8782	1.07094	7.09442
L42_S210_combined	Verily	6457402	5234501	81.062	5548868	85.9303	1.06006	6.00567
L43_S213_combined	Verily	7078252	5704215	80.5879	5953326	84.1073	1.04367	4.36714
L44_S214_combined	Verily	8003395	6443437	80.5088	6910089	86.3395	1.07242	7.24228
L45_S215_combined	Verily	7037977	5712850	81.1718	6113022	86.8577	1.07005	7.00477
L46_S216_combined	Verily	6202218	5086490	82.0108	5472202	88.2298	1.07583	7.58307
L47_S211_combined	Verily	6524601	5247641	80.4285	5562736	85.2579	1.06005	6.00451
L48_S212_combined	Verily	8111147	6596497	81.3263	6892946	84.9812	1.04494	4.49404
LP1_S249_combined	Verily	4741895	3845353	81.0932	4234688	89.3037	1.10125	10.1248
LP2_S250_combined	Verily	7185206	5497124	76.5061	6207234	86.3891	1.12918	12.9178
LP3_S251_combined	Verily	6314820	4973336	78.7566	5492790	86.9825	1.10445	10.4448
LP4_S252_combined	Verily	8603517	6726046	78.1779	7490479	87.063	1.11365	11.3653
LP5_S253_combined	Verily	10691249	8101561	75.7775	9229182	86.3246	1.13919	13.9186
LP6_S254_combined	Verily	11689069	9019503	77.1619	10015772	85.6849	1.11046	11.0457
LP7_S255_combined	Verily	9334933	7080545	75.85	8051595	86.2523	1.13714	13.7143
LP8_S256_combined	Verily	7486751	5923524	79.1201	6519464	87.08	1.10061	10.0606
M1_S257_combined	Verily	7542852	3738368	49.5617	5474992	72.5852	1.46454	46.4541
M2_S258_combined	Verily	8779424	4381697	49.9087	6533718	74.4208	1.49114	49.1139
M3_S259_combined	Verily	6096312	2997336	49.1664	4497081	73.7672	1.50036	50.0359
M4_S260_combined	Verily	9212409	4490918	48.7486	6829217	74.1306	1.52067	52.0673
MP1_S241_combined	Verily	8059750	6335263	78.6037	6860138	85.116	1.08285	8.28498
MP2_S242_combined	Verily	7154788	5485566	76.6699	6005909	83.9425	1.09486	9.48568
MP3_S243_combined	Verily	9380084	6698406	71.4109	7741125	82.5272	1.15567	15.5667
MP4_S244_combined	Verily	7227225	4924021	68.1316	5741789	79.4467	1.16608	16.6077
MP5_S245_combined	Verily	7592143	5671815	74.7064	6198670	81.6459	1.09289	9.289
MP6_S246_combined	Verily	7105346	5471772	77.0092	6006473	84.5346	1.09772	9.77199
MP7_S247_combined	Verily	6222125	4786201	76.9223	5308629	85.3186	1.10915	10.9153
MP8_S248_combined	Verily	10782027	8174414	75.8152	9105907	84.4545	1.11395	11.3952
O1_S225_combined	Verily	7254378	6163299	84.9597	6590988	90.8553	1.06939	6.93929
O2_S226_combined	Verily	6151674	5196103	84.4665	5516261	89.6709	1.06162	6.1615
O3_S227_combined	Verily	5872133	4992196	85.015	5320517	90.6062	1.06577	6.57668
O4_S228_combined	Verily	6548113	5398258	82.4399	5673999	86.6509	1.05108	5.10796
T1_S229_combined	Verily	10189035	7412501	72.7498	8697788	85.3642	1.17339	17.3395
T2_S230_combined	Verily	6636702	4742344	71.4563	5445170	82.0463	1.1482	14.8202
T3_S231_combined	Verily	7249667	4918375	67.8428	5883576	81.1565	1.19624	19.6244
T4_S232_combined	Verily	895285	601334	67.1668	679963	75.9493	1.13076	13.0758
Total		669573253	527749595	78.8188	578434106	86.3885	1.09604	9.60389
